# Supplementary material for: Identification of QTLs Associated With Agronomic Traits in Tobacco via a Biparental Population and an Eight-Way MAGIC Population
Source: Front Plant Sci. 2022 Jun 6;13:878267. doi: 10.3389/fpls.2022.878267 (PMC9207565; doi:10.3389/fpls.2022.878267)
Supplement: Supplementary Table 1 — The information from SNP markers was mapped on 24 linkage groups of tobacco. [file Table_1.XLSX]

## Sheet: Sheet1
Supplementary Table 1 The information of SNP markers mapped on 24 linkage groups of tobacco
Marker	Linkage group	Genetic Distance(cM)	Probeset_id	Sequence	Line1	line2	Line3	Line4	Line5	Line6	Line7	Line8	Line9	Line10	Line11	Line12	Line13	Line14	Line15	Line16	Line17	Line18	Line19	Line20	Line21	Line22	Line23	Line24	Line25	Line26	Line27	Line28	Line29	Line30	Line31	Line32	Line33	Line34	Line35	Line36	Line37	Line38	Line39	Line40	Line41	Line42	Line43	Line44	Line45
bin1-1	1	0	AX-117561557	TCATAATTGTTAATCCTCCTTCGATTGCTCCAAAC[C/T]GGCCACCCAGCTCGACCTCTAGGCCTCATATACGA	A	A	A	A	A	A	H	A	A	a	A	A	a	A	A	A	a	H	A	A	a	A	H	A	A	A	A	a	a	a	a	a	a	a	H	A	a	A	a	A	A	a	a	A	a
bin1-2	1	0.69	AX-117561552	ATAATGGATTAGATGATCCTCCGGGTCCATGGTCC[C/T]GTCGTTATTTTCAAGTATGACGGCATCTTGAAGGT	A	A	A	A	A	A	H	A	A	a	A	A	a	A	A	A	a	H	A	A	a	A	H	A	A	A	A	a	a	a	a	a	a	a	H	A	a	A	a	A	A	a	a	A	a
bin1-3	1	1.8	AX-117561573	CTCCACGCGCGAAACGGAAGGTGTCGTGCATAATC[C/T]GCGGGTCCCATCTTTCTTGTGGATGCTAAATGGGG	A	A	A	A	A	A	H	A	A	a	A	A	a	A	A	A	a	H	A	A	a	A	H	A	A	A	A	a	a	a	a	a	a	a	H	A	a	A	a	A	A	a	a	A	a
bin1-4	1	3.14	AX-117646383	CTTAATGGACGTGCTAAAAACAAATTGATCACTTA[C/T]TGTGAACCGGATAGAGCAGTACTTTATACATCACT	A	A	A	A	A	A	H	A	A	a	A	A	a	A	A	A	a	H	A	A	a	A	H	A	A	A	A	a	a	a	a	a	a	a	H	A	a	A	a	A	A	a	A	A	a
bin1-5	1	3.58	AX-117646363	AGCGTTCCAAGGAGATTGTTGCGGAAGCTTCCAGA[C/G]GCGCCGACCAGATCAAGCTTCAATTTCCTGCTGCA	A	A	A	A	A	A	H	A	A	a	A	A	a	A	A	A	a	H	A	A	a	a	H	A	A	A	A	a	a	a	a	a	a	a	H	A	a	A	a	A	A	a	A	A	a
bin1-6	1	3.8	AX-117676433	TTAGAGAGTTCACAAACTAAGCACGAATTATCCGT[C/T]TTTCAGAGTTGGTTCGTTAGAGAAGTCTTCGTGGT	A	A	A	A	A	A	H	A	A	a	A	A	a	A	A	A	a	H	A	A	a	a	H	A	A	A	A	a	a	a	a	a	a	a	H	A	a	A	a	A	A	a	A	A	a
bin1-7	1	6.4	AX-117838072	GTCCTTTAATTGGAAAAAGCTCTTACGCCCCTCGC[A/G]GGGACGGAAAAAGGAGGTGTGACAGCTCTGGCGAC	A	A	A	A	A	A	H	A	A	a	A	A	a	A	A	A	a	H	A	A	a	a	a	A	A	A	A	a	a	a	a	a	a	a	a	A	a	A	a	A	A	a	A	A	-
bin1-8	1	6.62	AX-117702571	AAAACATCAAAAGTGTTTTGGACTCCTGTTCTGTT[A/T]GGCTTGTCTTCAGAATTTAATACCTAAAATTTATC	A	A	A	A	A	A	H	A	A	a	A	A	a	A	A	A	a	H	A	A	a	a	a	A	A	A	A	a	a	a	a	a	a	a	a	A	a	A	a	A	A	a	A	A	a
bin1-9	1	9.22	AX-117495304	CTGCACCAAGAACTACTGTCCAACCTGTACCTGCG[C/G]CCGAAGATGTGCGCTTGAAGGTTACTCAGCTGGAG	A	A	A	A	A	A	H	A	A	a	A	A	a	A	A	A	a	H	A	A	a	a	a	A	A	A	A	a	H	a	a	a	a	a	a	A	a	A	a	A	A	a	A	A	a
bin1-10	1	9.66	AX-117702564	GATATTGACCATCGTTTAAGCAATAGAGATTGAAC[G/T]ACAGCCTTTCTCAAAAAGTTCTACAATGCCAGCAG	A	A	A	A	A	A	H	A	A	a	A	A	a	A	A	A	a	H	A	A	a	a	a	A	A	A	A	a	H	a	a	a	a	a	a	A	a	A	a	A	A	a	A	A	a
bin1-11	1	11.51	AX-106004201	CATATTTCGTTGTCAGATATTATTATGTTTCACTA[A/G]GATTTACTTTGCACCTTAGTTATTTTTTAATTAGT	A	A	A	A	A	A	H	A	A	a	A	A	a	A	A	A	a	H	A	A	a	a	a	A	A	A	A	a	H	a	a	a	a	a	a	A	a	A	a	A	A	a	A	A	A
bin1-12	1	14.09	AX-117767826	TTATCTAAAATATCTAGTATCTAAAACTATCTAAA[A/G]TTTAACTAGAGGTTTGTAGTTGAGCTTTAGTAGGA	A	A	A	A	A	A	a	A	A	a	A	A	a	A	A	A	a	a	A	A	a	a	a	A	A	A	A	a	H	a	a	a	a	a	a	A	a	A	a	A	A	a	A	A	A
bin1-15	1	20.34	AX-117594955	TTTGAACTCTGATGGGCTCGACTAAATAACAATCA[C/T]GGTGAATTTAGTGGGTAGTTAATACAAGCCTCTGT	A	A	a	a	A	A	a	A	A	a	H	A	a	A	A	A	a	a	A	A	a	a	a	A	a	A	A	a	A	a	a	A	a	a	a	A	a	A	a	a	A	A	A	A	A
bin1-14	1	20.8	AX-117625814	ATGCACGTTTGCCTAAGACCTTGGAATCAGCTGTA[C/T]TACTTGATGCTCAATATATTGCTTGTGGAAGCACA	A	A	a	a	A	A	a	A	A	a	H	A	a	A	A	A	a	a	A	A	a	a	a	A	a	A	A	a	A	a	a	A	a	a	a	A	a	A	a	a	A	A	A	A	A
bin1-13	1	21.03	AX-105997816	ACGAACTATGTCATTAAAGGACAATTAATCAAACA[C/T]GAATTATTAAAGTTATCTATTTTGTTCTACCTTAT	A	A	a	A	A	A	a	A	A	a	H	A	a	A	A	A	a	a	A	A	a	a	a	A	a	A	A	a	A	a	a	A	a	a	a	A	a	A	a	a	A	A	A	A	A
bin1-16	1	22.66	AX-106018007	TTCGAACATAAGGTCTCAACTCTAGCCAGTCAATA[A/G]TATTTTAAGATCTGTTCGTCGTTGCCTTTTGTATT	A	A	a	A	A	A	a	A	A	a	a	A	a	A	A	A	a	a	A	A	a	a	a	A	a	A	A	a	H	a	a	A	a	a	a	A	a	A	a	a	A	A	A	H	A
bin1-17	1	24.31	AX-117767822	GTGACTTGTTCTTTTGAAGTCTGTTATTTGGAAGA[C/T]AGCTTCAGGATTGAAAGTTGTCCTAACTAAGCGGT	A	A	a	A	A	A	a	A	A	a	a	A	a	A	A	A	a	a	A	A	a	a	a	A	a	A	A	a	H	a	a	A	a	a	a	A	a	A	a	a	A	A	A	H	a
bin1-18	1	25.01	AX-117532995	CCGCCGCCTCAAACCACCACCAAATTAACACCAGG[A/G]AATCCCCATGTCTCCATCTTCCCTAATCTATAATT	A	A	a	A	A	A	a	A	A	a	a	A	a	A	A	A	a	a	A	A	a	a	a	A	a	A	A	a	A	a	a	A	a	a	a	A	a	A	a	a	A	A	A	H	a
bin1-19	1	25.72	AX-117767811	TCGGTAAAAGTAAGTTCAAAAAGTCTCATTTAAGG[A/G]AACGGGATTTAGAAAGCAAAACGATCGATCGGGTT	A	A	a	A	A	A	a	A	A	a	H	A	a	A	A	A	a	a	A	A	a	a	a	A	a	A	A	a	A	a	a	A	a	a	a	A	a	A	a	a	A	A	A	A	a
bin1-21	1	26.18	AX-117625794	GATGGTGCAGCGGCTGACCTACCAGAAGCGCTACA[A/G]TTATGCAACCAAATCCAACCAGCACCGCGTTGTCA	A	A	a	A	A	A	a	A	A	a	H	A	a	A	A	A	a	a	A	A	a	a	a	A	a	A	A	a	A	a	a	A	a	a	a	A	a	A	a	a	A	A	A	A	a
bin1-20	1	26.4	AX-117625793	GGTCCAAGTTTACACAGGTCTTTTCCCTTTTTGGC[G/T]TTAAGCACCGACTTGTTGGAGAGATTCGCATATTT	A	A	a	A	A	A	a	A	A	a	H	A	a	A	A	A	a	a	A	A	a	a	a	A	a	A	A	a	A	a	a	A	a	a	a	A	a	A	a	a	A	A	A	A	a
bin1-23	1	27.1	AX-117625818	TTTGCATACAAGGAATTGCTTCAATAAACTTTACT[C/T]TGAGAAGGGAAAATGGGTTCATGTGTACCTTGATG	A	A	a	a	A	A	a	A	A	a	H	A	a	A	A	A	a	a	A	A	a	a	a	A	a	A	A	a	A	a	a	A	a	a	a	A	a	A	a	a	A	A	A	A	a
bin1-22	1	27.33	AX-117595002	AGATTAAACTCTAGTACTATAAAATATAGCTCACG[C/G]GTTGGTTAAAGGTAGTCGGCCGTTTAGTCACTCCC	A	A	a	a	A	A	a	A	A	a	H	A	a	A	A	A	a	a	A	A	a	a	a	A	a	A	A	a	A	a	a	A	a	a	a	A	a	A	a	a	A	A	A	A	a
bin1-24	1	27.8	AX-117594982	TAGAGGTGATCTAAGGTATAGTCATTCCAGGTCCA[C/G]GCATGTTGAAGGTAGTTGTTACTATAAAATTAATA	A	A	a	a	A	A	a	A	A	a	H	A	a	A	A	A	a	a	A	A	a	a	a	A	a	A	A	a	A	a	a	A	a	a	a	A	a	A	a	a	A	A	A	A	a
bin1-25	1	28.48	AX-117594962	TTTTAAAATTAATAAAGTGATACCCGAATTTACAT[A/G]ACAATTAGATGCATCAATCATGGTTGAACCTATGG	A	A	a	a	A	A	a	A	A	a	H	A	a	A	A	A	a	a	A	A	a	a	a	A	a	A	A	a	A	a	a	A	a	a	a	A	a	A	a	a	A	A	A	A	a
bin1-26	1	29.18	AX-117594961	TTTAAATATCGACCGCTTATGAAAAGTTCTGTATA[C/T]GCCCATGAAAGCGCGTACACTAATACTAGTATGCT	A	A	a	a	A	A	a	A	A	a	H	A	a	A	A	A	a	a	A	A	a	a	a	A	a	A	A	a	A	a	a	A	a	a	a	A	a	A	a	a	A	A	A	A	a
bin1-27	1	30.12	AX-117594947	GAAAGGATAATTCAATAGCTGCAACAATAAAATAA[C/T]AATACTGTTGCGGCGCACAACCCGATCCCTTATCA	A	A	a	a	A	A	a	A	A	a	H	a	a	A	A	a	a	a	A	A	a	a	a	A	a	A	A	a	A	a	a	A	a	a	a	A	a	A	a	a	A	A	A	A	a
bin1-28	1	30.6	AX-117594943	TACAAAGACCATGCGTCTGCCTATCAATTGCACTA[C/T]AGTTACATTAATACCAAAAGTTAAGAACCCCTCCA	A	A	a	a	A	A	a	A	A	a	H	a	a	A	A	a	a	a	A	A	a	a	a	A	a	A	A	a	A	a	a	A	a	a	a	A	a	A	a	a	A	A	A	A	a
bin1-29	1	31.56	AX-117594941	CTCCTGGCTTCTCTATTTTGTGTTATGATAATGAT[G/T]CTATGAATGTTACCATCTGGGTGGTCTTTGACAGG	A	A	a	H	A	A	a	A	A	a	H	a	a	A	A	a	a	a	A	A	a	a	a	A	a	A	A	a	A	a	a	A	a	a	a	A	a	A	a	a	A	A	A	A	a
bin1-30	1	32.01	AX-117722366	AAACTTGTGACAGTCCCTATAAAAAGATCAATTAA[C/T]ATTTTAGTGTAACATTTAAAAACAACTGGCATAAA	A	A	a	H	A	A	a	A	A	a	H	a	a	A	A	a	a	a	A	A	a	a	a	A	a	H	A	a	A	a	a	A	a	a	a	A	a	A	a	a	A	A	A	A	a
bin1-31	1	32.47	AX-117526590	TTAGCAGCTTCGGACCTCCAGCGAGTAGCATACTC[A/G]TGAAACGTCTCCGTGGGAATCTTCTTCAAATTCTA	A	A	a	H	A	A	a	A	A	a	H	a	a	A	A	a	a	a	A	A	a	a	a	A	a	H	A	a	A	a	a	A	a	a	a	A	a	A	a	a	-	A	A	A	a
bin1-32	1	32.94	AX-117722351	ACTGTAAGTTGGAGGCTTTCCTTATATTTATAATT[C/T]TAATTTGAAAAATTAACCTAAACAGTCGCTCACCC	A	A	a	H	A	A	a	A	A	a	H	a	a	A	A	a	a	a	A	A	-	a	A	A	a	H	A	a	A	a	a	A	a	a	a	A	a	A	a	a	A	A	A	A	a
bin1-33	1	33.66	AX-117722346	AAGACGAAAAGGACAAACACAATACTAAAAGTGTA[C/G]ACACTCAAACTGGGATTACTCAGCTCCCCAGTAAA	A	A	a	H	A	A	a	A	A	a	H	a	a	A	A	a	a	a	A	A	a	a	A	A	a	H	A	a	A	a	a	A	a	a	a	A	a	A	a	a	A	A	A	A	a
bin1-34	1	35.82	AX-117722331	AGGGCCCGCATTTGTGATCCTTTCATCGCAAATGC[A/G]ATTAGAAAGCTGGGACAGAATAGTTTGCAAATGCA	A	A	a	H	A	A	a	A	A	a	H	a	a	A	A	a	a	a	A	A	a	a	A	A	a	H	A	a	A	a	a	A	a	a	a	A	a	A	a	a	A	A	A	A	a
bin1-35	1	36.28	AX-117666784	TTGGCGAGCAATTTTTCTACCTCTTTATGGACAAC[C/G]TCACTGATTGCAGCATTGAACTTTCTTTTGATTTG	A	A	a	H	A	A	a	A	A	a	H	a	a	A	A	a	a	a	A	a	a	a	A	A	a	H	A	a	A	a	a	A	a	a	a	A	a	A	a	a	A	A	A	A	a
bin1-36	1	37.44	AX-117666790	AATCGAACTGGTGCCCTGCCTAGCAGTAGCAATTT[A/C]TCTGTTGATCTGAAAAATCCTAGAGCAATCCACCT	A	A	a	a	A	A	a	A	A	a	H	a	a	A	A	a	a	a	A	a	a	a	A	A	a	H	A	a	A	a	a	A	a	a	a	A	a	A	a	a	A	A	A	A	a
bin1-37	1	37.67	AX-117666798	AGTCAAGAAACAGGCTTACCCTCGAGGAACAAGTG[G/T]TCTGATTAAAATGAAGATGACGAAGAAGACTTCCT	A	a	a	a	A	A	a	A	A	a	H	a	a	A	A	a	a	a	A	a	a	a	A	A	a	H	A	a	A	a	a	A	a	a	a	A	a	A	a	a	A	A	A	A	a
bin1-38	1	41.22	AX-105996801	TTGCGAACTTTTGGAATGAGACACACATAAGTCTG[A/G]TTAATGGATTCAGGAATTTGAAAAGTTGAGAATAT	A	a	a	a	A	A	a	A	A	a	H	a	a	A	A	a	a	a	A	a	a	a	A	A	a	a	A	a	A	A	a	A	a	a	a	A	a	A	a	a	A	A	A	A	a
bin1-39	1	41.69	AX-105954971	AAAAGAATAAGATAGATATCCTAGAATGTCTAGAA[A/C]CCAGAGTAAAAGAAAAAAAGACAAAAAATATCTTG	A	a	a	a	A	A	a	A	A	a	H	a	a	A	A	a	a	a	A	a	a	a	A	A	a	a	A	a	A	A	a	A	a	a	a	A	a	A	a	a	A	A	A	A	a
bin1-40	1	41.92	AX-105958593	ACTGATTGTCTTAGATATTGCCAAGCGTACTTGGG[C/T]AGCCTACACTATAAACATATGCATAAGGCTGTCCC	A	a	a	a	A	A	a	A	A	a	H	a	a	A	A	a	a	a	A	a	a	a	A	A	a	a	A	a	A	A	a	A	a	a	a	A	a	A	a	a	A	A	A	A	a
bin1-41	1	43.09	AX-105972029	TACTAAAGCCAGATGGACCAGAACCGACAAAAGAA[C/G]CTCGACAGCAGCACGCCAATTCAGAAGCGCATCAC	A	A	a	a	A	A	a	A	A	a	H	a	a	A	A	a	a	a	A	a	a	a	A	A	a	a	A	a	A	A	a	A	a	a	a	A	a	A	a	a	A	A	A	A	a
bin1-42	1	43.79	AX-105956784	GCTAATAATTTGTAGGTTAGTTGGTAAAGCAATAG[C/T]TTACCAAGGCGATGATCAGTCACACCAGGACTAAG	A	A	a	a	A	A	a	A	A	a	H	a	a	A	A	a	a	a	A	a	a	a	A	A	a	a	A	a	A	A	a	A	a	a	a	A	a	A	a	a	A	A	A	A	a
bin1-43	1	45.48	AX-117595429	GTTTTCATGTGATGGTTCAAAACCAAGAGTGACCG[A/G]CCAGTAACTGATGAGCATTTAATGTCCTTAAGACG	A	-	a	a	A	A	a	A	A	a	H	a	a	A	A	a	a	a	A	a	a	a	A	A	a	a	A	a	A	A	a	A	a	a	a	A	a	A	a	a	A	A	A	A	A
bin1-44	1	45.95	AX-106006882	ATCAATCTTATTGAGGCTTTTCATTTCTTTTCTCA[C/T]TAATCGATGGATATGACTTCTTTACATATTCCATG	A	A	a	a	A	A	a	A	A	a	H	a	a	A	A	a	a	a	A	a	a	a	A	A	a	a	A	a	A	A	a	A	a	a	a	A	a	H	a	a	A	A	A	A	A
bin1-45	1	47.38	AX-117581174	GTCACTGATACTAATCTGGGCACCGATGAAGTGGG[A/G]ACCCTCTCCAAGGAAGCGTAAAAAGAATGGCAAGT	A	A	a	a	A	A	a	A	A	a	H	a	a	a	a	a	a	a	A	a	a	a	A	A	a	a	a	a	A	A	a	A	a	a	a	A	a	H	a	a	A	A	A	A	A
bin1-46	1	50.05	AX-106018182	GTGCCTATCAATGATCAGCACATTAGTGTGAACTA[A/G]ATGAAATTAAATAACGCAATTAAAATGAAAAAAAA	A	A	a	a	a	a	a	a	A	a	a	a	a	a	a	a	a	a	A	a	a	a	A	A	a	a	a	a	A	A	a	A	a	a	a	A	a	H	a	a	A	A	A	a	A
bin1-47	1	50.28	AX-106020289	CAAAGGAGGAGAACTCAGAAGTCGAATGGAAATTG[C/T]GAGAGAAAGGACAACAATTTATAGCCAACGTTGAG	A	A	a	a	a	a	a	a	A	a	a	a	a	a	a	a	a	a	A	a	a	a	A	A	a	a	a	a	A	A	a	A	a	a	a	A	a	H	a	a	A	A	A	a	A
bin1-48	1	50.74	AX-117680052	ACTCAAATAAAGCAAAATATCTTAACTTATTAAAA[G/T]TATGGTTCGTATTATTAATTTGGGTAGAGAACATC	A	A	a	a	a	a	a	a	A	a	a	a	a	a	a	a	a	a	A	a	a	a	A	A	a	a	a	a	A	A	a	A	a	a	a	A	a	-	a	a	A	A	A	a	A
bin1-49	1	52.43	AX-117680050	CCGTGATTCTTTTTGGTTCCTTCCTCTAATAGTAG[C/T]ATATTATTTCAAGAAGCAACACATTCTAAAAAAAA	A	A	a	a	a	a	a	a	A	a	a	a	a	a	a	a	a	a	A	a	a	a	A	A	a	a	a	a	A	A	a	A	a	a	a	A	a	A	a	a	A	A	A	a	a
bin1-50	1	53.13	AX-117755339	GTACAACATCATCCAAGGCTTGTTAAACCAAATCT[A/G]GATCAAACAACTGTGACCTACCATATTCAACCAAC	A	A	a	a	a	a	a	a	A	a	a	a	a	a	a	a	a	a	A	a	a	a	A	A	a	a	a	a	A	A	a	A	a	a	a	A	a	A	a	a	A	A	A	a	a
bin1-51	1	53.37	AX-117755344	GGAACCTCTTCATCCTCCACCGCATCCACTTCTTC[A/G]ACGATCTAAACGGAACTCTCTGGCACTGAATTAGC	A	A	a	a	a	a	a	a	A	a	a	a	a	a	a	a	a	a	A	a	a	a	A	A	a	a	a	a	A	A	a	A	a	a	a	A	a	A	a	a	A	A	A	a	a
bin1-52	1	55.27	AX-117755386	AAGGGAGTGCTGTTTCCTTTTTGGTTCAAAAACAC[A/G]ACTCCTTTAGCCTTGGTGTCAATTTCCTCTTTTTT	a	A	a	a	a	a	a	a	A	a	a	a	a	a	a	a	a	a	A	a	a	a	A	A	a	a	a	a	A	A	a	A	a	a	a	A	a	A	a	a	A	A	a	a	a
bin1-53	1	55.5	AX-117755397	GTGTTGCTACGGTAGCGTATGATATTCGGAAGACT[A/T]TTTTAAGTGAGCAAAGAGCTCGTAAGATGTTTGGT	a	A	a	a	a	a	a	a	A	a	a	a	a	a	a	-	a	a	A	a	a	a	A	A	a	a	a	a	A	A	a	A	a	a	a	A	a	A	a	a	A	A	a	a	a
bin1-54	1	55.96	AX-117755415	ACAGAACAAGAGCTTAACCTACTCATCAAACAATA[C/T]GGCTATTCACTTTTTCTTGACATCAGCACTGAAGC	a	A	a	a	a	a	a	a	A	a	a	a	a	a	a	a	a	a	A	a	a	a	A	A	a	a	a	a	A	A	a	A	a	a	a	A	a	A	a	a	A	A	a	a	a
bin1-55	1	58.54	AX-117693745	TCAAAAACGAATTTAGGAAAAACAATATTCTATAG[C/T]AGCGGTAAAAATAATAGTCGAAAATGTATATAATT	a	A	a	a	a	a	a	a	A	A	a	a	a	a	a	a	a	a	A	a	a	a	A	A	a	a	a	a	A	A	a	A	a	a	a	A	a	A	a	a	A	a	a	a	a
bin1-56	1	60.38	AX-117564808	ATGTTGTTATGATTGGATGGGGGAGCAATGATAAG[A/C]AATAAATATATTAAATGGCAATAAATATAAATAGA	a	A	a	a	a	a	a	a	A	A	a	a	a	a	a	a	a	a	A	a	A	a	A	A	a	a	a	a	A	A	a	A	a	a	a	A	a	A	a	a	A	a	a	a	a
bin1-57	1	60.6	AX-117564794	TGCGTGAGCTTAGATACGGCTCTGTTAACTTTATA[C/T]GTAAGTTATAAACAGTTTTGCGCAGTCCAAATGCC	a	A	a	a	a	a	a	a	A	A	a	a	a	a	a	a	a	a	A	a	A	a	A	A	a	a	a	a	A	A	a	A	a	a	a	A	a	A	a	a	A	a	a	a	a
bin1-58	1	60.82	AX-117564784	TAAGGGTCCTCTAGGAATAGACAACATTTGGTTCA[A/G]GCTTTTTATTCAATTATTTTGCTGGGCTATAATGC	a	a	a	a	a	a	a	a	A	A	a	a	a	a	a	a	a	a	A	a	A	a	A	A	a	a	a	a	A	A	a	A	a	a	a	A	a	A	a	a	A	a	a	a	a
bin1-59	1	62.92	AX-117564771	CTGACCAAGGACATAACCTTTGATAGAAATGTATG[A/G]AGGTCGAGGATTAGGGTAGTAGAGTAGGTAGTCTA	a	a	a	a	a	a	a	a	A	A	a	a	a	a	a	a	a	a	A	a	A	a	A	A	a	a	a	a	A	A	a	A	a	a	a	A	a	A	a	a	A	a	a	a	A
bin1-60	1	63.37	AX-117610689	TGTGTGATAAGGACCTCATATATCAATGTGTATCA[A/G]TTGAAAAGATCTAGTGGTTTTAATGGAGCTGTCCG	a	a	a	a	a	a	a	a	A	A	a	a	a	a	a	a	a	a	A	a	A	a	A	A	a	a	a	a	A	A	a	A	a	a	a	A	a	A	a	a	A	a	a	a	A
bin1-61	1	65.2	AX-117599607	TATTGTCTTGTTAAGGTACGTAGGGAGAGCATCTT[A/T]CAAGTTTCAACATATAACGGCTGTCAACATAAGAT	a	a	a	a	a	a	a	a	a	A	a	a	a	a	a	a	a	a	a	a	A	a	A	A	a	a	a	a	A	A	a	A	a	a	a	A	a	A	a	a	A	a	a	a	A
bin1-62	1	65.43	AX-117599617	CGAGTCTTTTTCTTTTTATTGTATTTTCTTGTTGG[A/G]TAATGATGAATGTTAATTATGTCGCTCTAGAAATA	a	a	a	a	a	a	a	a	a	A	a	a	a	a	a	a	a	a	a	a	A	a	A	A	a	a	a	a	A	A	a	A	a	a	a	A	a	A	a	a	A	a	a	a	A
bin1-63	1	68	AX-117599632	AAACGAGCGGGTCGAATATGGTTCGGATCGAAAAC[A/G]AGACATGTCAAAACGGATATATTATCTGATCACAC	a	a	a	a	a	a	a	a	a	A	a	a	a	a	a	a	a	a	a	a	A	a	A	A	a	a	a	a	A	A	a	A	a	a	a	A	a	H	a	a	A	a	a	a	a
bin1-64	1	69.37	AX-117504785	CCAAGCTGGAGAGGGTTGAAGGATCCCGAATAGCG[G/T]CCTTGGGGAAGGTTGTGGCGCCAGAAGGTACTATC	a	a	a	a	a	a	a	a	a	A	a	a	a	a	a	a	a	a	a	a	A	a	A	A	a	a	a	a	a	A	a	A	a	a	a	A	a	H	a	a	A	a	a	a	a
bin1-65	1	71	AX-105993388	GCAACACACTAGTATATTTATTCATTCTCTTGTGA[A/C]AATTGGTATAGGTTTAATTGCTACGTATATATTTA	a	a	a	a	a	a	a	a	a	A	a	a	a	a	a	a	a	a	a	a	A	a	A	A	a	a	a	a	a	A	a	A	a	a	a	A	a	H	a	a	A	a	a	a	A
bin1-66	1	71.22	AX-105959463	CCTCATATAAGCATGGAAATATTTGGTGTACAATC[G/T]CCCAGTTGGATACATGTAGCTCTTGACTTCTGCCT	a	a	a	a	a	a	a	a	a	A	a	a	a	a	a	a	a	a	a	a	A	a	A	A	a	a	a	a	a	A	a	A	a	a	a	A	a	H	a	a	A	a	a	a	A
bin1-67	1	71.67	AX-117705626	ATATAAGAGCGAAGCTAGAAAATGTACCCAAGGCA[C/G]ACAAAAGCTTGGGAATTTAAGTGGAGCAGGGTAGA	a	a	a	a	a	a	a	a	a	A	a	a	a	a	a	a	a	a	a	a	A	a	A	A	a	a	a	a	A	A	a	A	a	a	a	A	a	H	a	a	A	a	a	a	A
bin1-68	1	72.12	AX-117665440	CCTACTGACTCTTTTAAACATGTTGAATGTGAGCA[A/G]ACTCAAATAACAAGGCGCAATTTTATAGTTTGCAG	a	a	a	a	a	a	a	a	a	A	a	a	a	a	a	a	a	a	a	a	A	a	A	A	a	a	a	a	A	A	a	A	a	a	a	A	a	H	a	a	A	a	a	a	A
bin1-69	1	74.67	AX-117573698	ATATTGTCCGATATGGGCCAAGCCCTTACGATTTT[C/T]CTTAAAAGGCTTCGCACAAATGTTTGTTAAATAAT	a	a	a	a	a	a	a	a	a	A	a	a	a	a	a	a	a	a	a	a	A	a	A	A	a	a	H	a	a	A	a	A	a	a	a	a	a	H	a	a	A	a	a	a	A
bin1-70	1	74.89	AX-117573686	AAAACAGAAAATTGTTAATGGCTATTATTCAGTCC[A/G]AAATCAACCCAAGAAGCACAGGCACCTAATAAAAA	a	a	a	a	a	a	a	a	a	A	a	a	a	a	a	a	a	a	a	a	A	a	A	A	a	a	H	a	a	A	a	A	a	a	a	a	a	H	a	a	A	a	a	a	A
bin1-71	1	75.11	AX-117627582	GGACCATTAGGGTTTTTTTACTACTATTCATCACT[A/G]TTTTGGCTTATTATATGTACTCAATCATGCTGTAT	a	a	a	a	a	a	a	a	a	A	a	a	a	a	a	a	a	a	a	a	A	a	A	A	a	a	H	a	A	A	a	A	a	a	a	a	a	H	a	a	A	a	a	a	A
bin1-72	1	75.34	AX-105994945	CAAGCACCTCGGCCACTGCCGAGGTCGTGTACTCA[A/G]AATGCATGTAAGATGAATTGGATGTCACGATATTT	a	a	a	a	a	a	a	a	a	A	a	a	a	a	a	a	a	a	a	a	A	a	A	A	a	a	H	a	-	A	a	A	a	a	a	a	a	H	a	a	A	a	a	a	A
bin1-73	1	75.56	AX-117627592	ACTCGGACCTCAGATTAATATTCGAGTATTTCTGG[A/C]AAATTTCGAGGGAAATGAAGCACGGTTGTGGAAAG	a	a	a	a	a	a	a	a	a	A	a	a	a	a	a	a	a	a	a	a	A	a	A	A	a	a	H	a	A	A	a	A	a	a	a	a	a	H	a	a	A	a	a	a	A
bin1-74	1	75.79	AX-117627576	CTTCCATACTGTACTTGTCTTAATCTGATAATACA[C/T]TTGGGTGTGAGCATTGCCTGGAGTAGTTTTGAGGC	a	a	a	a	a	a	a	a	a	A	a	a	a	a	a	a	a	a	a	A	A	a	A	A	a	a	H	a	A	A	a	A	a	a	a	a	a	H	a	a	A	a	a	a	A
bin1-75	1	76.01	AX-117701007	ACCGTTTACATTTGAAATACCGGTTACCCGGAGTA[C/G]TATAACCCGGTCGATGAACAGTGTTGTTAAACCGG	a	a	a	a	a	a	a	a	a	A	a	a	a	a	a	a	a	a	a	A	A	a	A	A	a	a	H	a	A	A	a	a	a	a	a	a	a	H	a	a	A	a	a	a	A
bin1-76	1	76.46	AX-117666831	TTAGTTCCCGACATAGCTGATTGCTATACCTTCGT[A/G]TTTGCGCCTTTCAGCTATTTAGTGTGCGTGCAATC	a	a	a	a	a	a	a	a	a	A	a	a	a	a	a	a	a	a	a	A	A	a	A	H	a	a	H	a	A	A	a	a	a	a	a	a	a	H	a	a	H	a	a	a	A
bin1-77	1	78.29	AX-106002168	TTTGTTAAACACTCGATAAACACAATTGTCAATAC[A/G]TTGTTAATAGAAATAGAGTATTGGTACAACATATA	a	a	a	a	a	a	a	a	a	A	a	a	a	a	a	a	a	a	a	A	A	a	A	H	a	a	H	a	A	A	a	a	a	a	a	a	a	H	a	a	H	a	a	a	a
bin1-78	1	78.96	AX-106005725	ATAACGGGTTCAATCGAATTCAATATTTTCGACAC[A/G]CAAAGTATAATTATATAGGTGAAAATTGCTAAATG	a	a	a	a	a	a	a	a	a	A	a	a	a	a	a	a	a	a	a	A	A	a	A	H	a	a	H	a	A	A	a	a	a	A	a	a	a	H	a	a	H	a	a	a	a
bin1-79	1	79.18	AX-105955980	AAAAGTTAACAGGAGCCTAAAAGAGAATAGCCTAT[A/G]GAGTGGTTTAGTAGAAAGAGAATACCACATTCGCA	a	a	a	a	a	a	a	a	a	A	a	a	a	a	a	a	a	a	a	A	A	a	A	H	a	a	H	a	A	A	a	a	a	A	a	a	a	H	a	a	H	a	a	a	a
bin1-80	1	81.84	AX-117749818	GGAGCCGCACCACAGATCATCGTGTAACCTCCTTT[C/T]TGCAGCCATAGCGGCAGCCTGAATTGGGGTGAGTG	a	A	a	a	a	a	a	a	a	A	a	a	a	a	a	a	H	a	a	A	A	a	A	H	a	a	H	a	A	a	a	a	a	A	a	a	a	H	a	a	H	a	a	a	-
bin1-81	1	82.07	AX-117865493	CTTTAGAGAAGGTGAAGGTGATTTAGGAGAGGCTT[C/T]ATATAGCGTAGTCGCGACAGAAGAGTTATGCTGAC	a	A	a	a	a	a	a	a	a	A	a	a	a	a	a	a	H	a	a	A	A	a	A	H	a	a	H	a	A	a	a	a	a	A	a	a	a	H	a	a	H	a	a	a	A
bin1-82	1	82.29	AX-117621537	CAAATTACATCCAACAAGTATGTCTATAGAATGAG[A/C]AATTTACACATAGAGGTTGGCATCTGATAGGCACC	a	A	a	a	a	a	a	a	a	A	a	a	a	a	a	a	H	a	a	A	A	a	A	H	a	a	H	a	A	a	a	a	a	A	a	a	a	H	a	a	H	a	a	a	A
bin1-83	1	85.72	AX-117765100	AGAGGTCTAGTGAGTCAAAAAAAAAGCCGAAAAAC[A/G]TAAGTTAGTTTCCAAATAGATTGTAACCAAACACC	a	A	a	a	a	-	A	a	a	A	a	a	a	a	a	a	H	A	A	A	A	a	A	H	a	a	H	a	A	a	a	a	H	A	a	A	a	H	a	a	-	a	A	a	A
bin1-95	1	86.85	AX-117565034	ATACAAGCTAACTCCCACTAGCAACAGGTATTAGG[C/T]AACTTTATCCACCAAGGTAACTCTATCTAGCAAGG	a	A	a	a	a	a	A	a	a	H	a	a	a	a	a	a	H	A	A	A	A	a	A	H	a	a	H	a	A	a	a	a	H	A	a	A	a	H	a	a	H	a	A	a	A
bin1-94	1	87.28	AX-117565711	TCACATACGTCGTTCTAGGTGCCCATGCTTGCCCG[A/G]CACATACTCATATACAGGTAAGTGAGAACAACAAC	a	A	a	a	a	a	A	a	a	H	a	a	a	a	a	a	H	A	A	A	A	a	A	H	a	a	H	a	A	a	a	a	H	A	a	A	a	H	a	a	H	a	A	a	A
bin1-92	1	87.93	AX-106000651	ACTGTGTAATAGTAAGATTATATATTTAGAGTCAA[C/T]CTATATATGTAGAGAAAAAGTGTAGTAAGTTCAAT	a	A	a	a	a	a	A	a	a	H	a	a	a	a	a	a	H	A	A	A	A	a	A	H	a	a	H	a	A	a	a	a	H	A	a	A	a	H	a	a	H	a	A	a	A
bin1-93	1	88.15	AX-117565683	AGGAAAAGAGAAGAAGTTGATTTTCTTCACCTAAT[A/G]AAAGTATATAGCTTCTGTGCTCCTTGGTAAAGAAG	a	A	a	a	a	a	A	a	a	H	a	a	a	a	a	a	H	A	A	A	A	a	A	H	a	a	H	a	A	a	a	a	H	A	a	A	a	H	a	a	H	a	A	a	A
bin1-97	1	88.79	AX-117565712	CTTTCAATGTAATGGAGGGTGAGAGCACTGAGGGA[C/G]TGATCTACTTATATCGTTAACCCAAGTCTGATAAC	a	A	a	a	a	a	A	a	a	H	a	a	a	a	a	a	H	A	A	A	A	a	A	H	a	a	H	a	A	a	a	a	H	A	a	A	a	H	a	a	H	a	A	a	A
bin1-84	1	89.87	AX-117565054	CCTTATCACCTTCATAATTATGTTAATAGAAATTC[C/T]ACTTCCACTGCTAAAGATAACAACATCATCAGCAT	a	A	a	a	a	a	A	a	a	H	a	a	a	a	a	a	H	A	A	A	A	a	A	H	a	a	H	a	A	a	a	a	H	A	a	A	a	H	a	a	H	a	A	a	A
bin1-85	1	91.91	AX-117486207	CCGCATCACTCATCACTTTAAGTGTCACGCTCTCA[A/G]GAGCAGCGCATAAAGAGGCAAACACCGATGCCACC	a	A	a	a	a	a	A	a	a	H	a	a	a	a	a	a	H	A	A	A	A	a	A	H	a	a	H	a	A	a	a	a	H	A	a	A	a	H	a	a	H	a	A	a	a
bin1-86	1	92.57	AX-117535898	GTTTCCTCATTTGAGAACTTACGAGCTTGAAGTTT[C/T]TGGCCGGAGGTCTTACAACTTCAAACTTTTGATGT	a	A	a	a	a	a	A	a	a	A	a	a	a	a	a	a	H	A	A	A	A	a	A	H	a	a	H	a	A	a	a	a	H	A	a	A	a	H	a	a	H	a	A	a	a
bin1-87	1	92.78	AX-117526814	ACTTTACTCAAGTACAAAAGTACCTCAGAATCTCT[A/G]CTGATAAAGTGCATGTTTTAGAATGCTCCCATGCC	a	A	a	a	a	a	A	a	a	A	a	a	a	a	a	a	H	A	A	A	A	a	A	H	a	a	H	a	A	a	a	a	H	A	a	A	a	H	a	a	H	a	A	a	a
bin1-88	1	93	AX-117565069	TGCATAACCTAGAAATATGTACTTCTTTGCCCTCG[A/G]CTCAAGTTTTTCATCTCTTACATGAGCATAAGGAG	a	A	a	a	a	a	A	a	a	A	a	a	a	a	a	a	H	A	A	A	A	a	A	H	a	a	H	a	A	a	a	a	H	A	a	A	a	H	a	a	H	a	A	a	a
bin1-89	1	93.44	AX-117565055	TTTGTCGTACGCTTTGGCCATATCTAGCTTAATAA[A/C]AATGTTACCTCCCCGATTATTTTGGGAAATACTTT	a	A	a	a	a	a	A	a	a	A	a	a	a	a	a	a	H	A	A	A	A	a	A	H	a	a	H	a	A	a	a	a	H	A	a	A	a	H	a	a	A	a	A	a	a
bin1-90	1	94.35	AX-117857946	TGCCCCTTCTTAATGGGAAGTGACTGTTGCACTGT[C/T]TGCTATACTGTTACGTGTACAGTTGCAGGCAGTTG	a	A	a	a	a	a	A	a	a	H	a	a	a	a	a	a	H	A	A	A	A	a	A	H	a	a	H	a	A	a	a	a	H	A	a	A	a	H	a	a	H	a	A	a	a
bin1-91	1	95.48	AX-106017927	TATTCTCAAGGCTACTCCAAACGCGCATTTCTCCA[A/T]GTTCAGTTTTATCACGTACCGTCTGAGTATGTTGA	a	A	a	a	a	a	A	a	a	H	a	a	a	a	a	a	H	A	A	A	A	a	A	H	a	a	H	a	A	a	a	a	H	A	a	A	a	H	a	a	H	a	A	a	a
bin1-105	1	98.22	AX-117663351	ATTATAACCAGAGTTCAGGTAACCACTCCCACACT[C/T]GGGGACTGTCGTCCGTAAAATAAACTTGAACAGAT	a	A	a	a	a	a	A	a	a	A	a	a	A	a	a	a	H	A	A	A	A	a	A	H	a	a	H	H	A	a	a	a	H	A	a	A	a	H	a	a	H	a	A	a	a
bin1-106	1	98.44	AX-117602761	AAGATACGTCCGGGGAACCTGGTTCCTTAGTACAA[C/T]AATCTATGATAGTTTAAAAGTTTATAGAAAAGGCC	a	A	a	a	a	a	A	a	a	A	a	a	A	a	a	a	H	A	A	A	A	a	A	H	a	a	H	H	A	a	a	a	H	A	a	A	a	H	a	a	H	a	A	a	a
bin1-108	1	98.66	AX-117668129	CACAAAGAGGAATTTCTAGAAACGTGCAAGTTTGG[A/C]CTTCGCGAACGCAAGGGGATTTTCGCGTTTGCGAA	a	A	a	a	a	a	A	a	a	A	a	a	A	a	a	a	H	A	A	A	A	a	A	H	a	a	H	H	A	a	a	a	H	A	a	A	a	H	a	a	H	a	A	a	a
bin1-107	1	98.88	AX-117668147	TTAGGATTATTTCCTCACAGAATAGAACGGATAAA[C/T]TCACTGGTGTAGCGGTACTTCAAACCCCAGTGACA	a	A	a	a	a	a	A	a	a	A	a	a	A	a	a	a	H	A	A	A	A	a	A	H	a	a	H	H	A	a	a	a	H	A	a	A	a	H	a	a	H	a	A	a	a
bin1-109	1	99.33	AX-117512752	TTTAATATATTCATTTCCGCATGCCGGGTACTTTA[C/T]TGGTCTCATCGTTTACTTGGCTTTAAAAAATGGTT	a	A	a	a	a	a	A	a	a	A	a	a	A	a	a	a	H	A	A	A	A	a	A	H	a	a	H	H	A	a	a	a	H	A	a	A	a	H	a	a	H	a	A	a	a
bin1-110	1	100.24	AX-117513883	ACCAAACCATATTTTGTTTTCTATTCAAGTCGTAA[C/T]TGATAAACGTTATATGCTTGCTACATGACAAAATC	a	A	a	a	a	a	A	a	a	A	a	a	A	a	a	a	H	A	A	A	A	a	A	H	a	a	H	H	A	a	a	a	H	A	a	A	a	H	a	a	H	a	A	a	a
bin1-111	1	100.68	AX-117536406	GTTCATGATCTATATATACCATTTTTAATGATATC[A/G]AAGGCCCTTAAAGATAATAAGGAAGGTTAGATAAA	a	A	a	a	a	a	A	a	a	A	a	a	A	a	a	a	H	A	A	A	A	a	A	H	a	a	H	H	A	a	a	a	H	A	a	A	a	H	a	a	H	a	A	a	a
bin1-112	1	101.36	AX-117773382	GATATATAAGGAATTGGTGCTTTTGGTGGACTAAT[A/T]TGTGGTATTGAACAAGGTATTCCTACAACCCCACC	a	A	a	a	a	a	A	a	a	A	a	a	A	a	a	a	H	A	A	A	A	a	A	H	a	a	H	H	A	a	a	a	H	A	a	A	a	H	a	a	H	a	A	a	a
bin1-113	1	101.58	AX-117773386	AAAAGAAAATCTTTGTACCAGAGAAGGAAACTTTA[G/T]AATCAGTTAATTCAAAGTTGAAACCCAATATCGTG	a	A	a	a	a	a	A	a	a	A	a	a	A	a	a	a	H	A	A	A	A	a	A	H	a	a	H	H	A	a	a	a	H	A	a	A	a	H	a	a	H	a	A	a	a
bin1-114	1	101.8	AX-105961146	AATGGAAATTATTAACGTTACACGATTCATGGTAC[C/T]TTTTCTTCTTGTTGCATTATCAACAAGCTTTTCTT	a	A	a	a	a	a	A	a	a	A	a	a	A	a	a	a	A	A	A	A	A	a	A	H	a	a	H	H	A	a	a	a	H	A	a	A	a	H	a	a	H	a	A	a	a
bin1-115	1	103.9	AX-105963538	TAACGTTTGAGAGGGAGATGAAATTATGAAGTGAA[G/T]AGACGTGACAGCAAAGTCTGAAAAGTTGGATGACA	a	A	a	a	a	a	A	a	a	A	a	a	A	a	a	a	A	A	A	A	A	a	A	H	a	a	H	H	A	a	a	a	H	A	a	A	a	H	a	a	H	a	A	a	A
bin1-101	1	105.33	AX-117490413	AAGCTTTCTTTTGAAGGTCCGTTCCTTTATTTCAT[C/T]TGTTGTTTCAATCGTTTTTTTTTTGCTGCTTACGC	a	A	a	a	a	a	A	a	a	A	a	a	A	a	a	a	H	A	A	A	A	a	A	H	a	a	-	-	A	a	a	a	H	A	a	A	a	-	a	a	H	a	A	a	A
bin1-104	1	106.76	AX-117528774	CCATCCCTATAAATAGATGAGGGTTTCGTTTTTCA[A/G]AAGTTTCTACCATCCTTCTCCCTGAACATTGTTTT	a	A	a	a	a	a	A	a	a	A	a	a	A	a	a	a	H	A	A	A	A	a	A	H	a	a	H	a	A	a	a	a	H	A	a	A	a	H	a	a	H	a	A	a	A
bin1-98	1	106.98	AX-117735981	TCTCATTACAATTCACTCGAAACTCAATATAACCA[C/G]TTATCAATATCACTGTTTAGCTAAAATAATCTGGA	a	A	a	a	a	a	A	a	a	A	a	a	A	a	a	a	H	A	A	A	A	a	A	H	a	a	H	a	A	a	a	a	H	A	a	A	a	H	a	a	H	a	A	a	A
bin1-103	1	107.89	AX-117519016	TGCCTCGACTGTTTCTGTTTTACCTCACGTAAACC[A/T]GTCCGGCAACTCTCCCCCCCATTAAATCCGGCGAC	a	A	a	a	a	a	A	a	a	A	a	a	A	a	a	a	H	A	A	A	A	a	A	H	a	a	H	H	A	a	a	a	H	A	a	A	a	H	a	a	H	a	A	a	A
bin1-102	1	109.03	AX-117632285	AAACACTTGAAATGGCATGTGTTGGCAAGTTAAGT[A/G]ATGTGTGCGCGTGGTCCCAATAGGCAGTCTTTCTA	a	A	a	a	a	a	A	a	a	A	a	a	A	a	a	a	H	A	A	A	A	a	A	H	a	a	H	H	A	a	a	a	H	A	a	A	a	H	a	a	H	a	A	a	A
bin1-99	1	109.48	AX-117632318	CCAGTGTCTATCGTTTTAGTACTCATATCTAGTTG[A/T]ACTATTTTAGAGTGTCCCATCTAAGTATCTCACAA	a	A	a	a	a	a	A	a	-	A	a	a	A	a	a	a	H	A	A	A	A	a	A	H	a	a	H	H	A	a	a	a	H	A	a	A	a	H	a	a	H	a	A	a	A
bin1-100	1	109.71	AX-117632341	AAAAACATACCATACATATAGAAGAGTACTCAGGT[A/T]TGTTAAGGTTATCTCTTCTTTCTCTTTTGGTATAG	a	A	a	a	a	a	A	a	a	A	a	a	A	a	a	a	H	A	A	A	A	a	A	H	a	a	H	H	A	a	a	a	-	A	a	A	a	H	a	a	H	a	A	a	A
bin1-116	1	111.36	AX-105978192	CAAGAACCACAGATGATACTGGATGACCGCAAATT[A/G]GAACCGCAGATGCGTCCAAGTGACCGGAGATGCGG	a	A	a	a	a	a	A	a	a	A	a	a	A	a	a	a	H	A	A	A	A	a	A	H	a	a	H	H	A	a	a	a	H	A	a	A	a	H	a	a	H	a	A	a	A
bin1-117	1	111.81	AX-105987835	AAGTTTAATCATAATTCAAAATTACTTACCTTTAA[A/G]TTGCAAATTGAGAGTGCAAATGGCGATCTTTGCTA	a	A	a	a	a	a	A	a	a	A	a	a	A	a	a	a	A	A	A	A	A	a	A	H	a	a	H	H	A	a	a	a	H	A	a	A	a	H	a	a	H	a	A	a	A
bin1-118	1	112.03	AX-117695604	TAAAACGTGCATTGAGTAGACATCCTTTCAAATCA[A/T]TCACCGCCCAACACATGGGTAAGAATCCTACCATC	a	A	a	a	a	a	A	a	a	A	a	a	A	a	a	a	A	A	A	A	A	a	A	H	a	a	-	H	A	a	a	a	H	A	a	A	a	H	a	a	H	a	A	a	A
bin1-119	1	112.49	AX-105980759	AGGTGACATTTAACTCTCATACTTTAAATCTCTTA[A/T]AAATTTGGATAAAGGAAGTTTATAGGGTCGTTTGA	a	A	a	a	a	a	A	a	a	A	a	a	A	a	a	a	A	A	A	A	A	a	A	H	a	a	H	H	A	a	a	a	H	A	a	A	a	H	a	a	H	a	A	a	A
bin1-120	1	112.71	AX-106026787	TTGCGTATATAAATTCCACATATGCAACTATACTC[A/C]TTTTCATCTCTAATTGCCTTTTTCCATAAGCCCAT	a	A	a	a	a	a	H	a	a	A	a	a	A	a	a	a	A	A	A	A	A	a	A	H	a	a	H	H	A	a	a	a	H	A	a	A	a	H	a	a	H	a	A	a	A
bin1-121	1	113.15	AX-105982035	ATTGAGTCCTTTTTTGTTTTAGCAAACAGTGAAGG[C/G]CAGCGATTTTAACAAATGAAGACGAAGGAAGGTTG	a	A	a	a	a	a	H	a	a	A	a	a	A	a	a	a	A	A	A	A	A	a	A	H	a	a	H	H	A	a	a	a	H	A	a	A	a	H	a	a	H	a	A	a	A
bin1-122	1	113.8	AX-117610534	TCCACTTATGAAAATGATCTTTCTACAAATGAGCA[C/T]GTTGCTAGGGGAAACAAGTTTGTAGCTTTGGAAAA	a	A	a	a	a	a	H	a	H	A	a	a	A	a	a	a	A	A	A	A	A	a	A	H	a	a	H	H	A	a	H	a	H	A	a	A	A	H	a	a	H	a	A	a	A
bin1-123	1	114.02	AX-117610530	AAATGTATATAGAGTAATTGCTGATTGCGATTTTT[A/T]GATAGTGGCTATCGACAACCAATAGTCAGATTTTC	a	A	a	a	a	a	H	a	H	A	a	a	A	a	a	a	A	A	A	A	A	a	A	H	a	a	H	H	A	a	H	a	H	A	a	A	A	H	a	a	H	a	A	a	A
bin1-124	1	117.74	AX-106014836	CTTCGGATTTGCATATTTGGGCAAGATTGACTTTC[A/G]ATTTGTTCGCTTTAGGCGGAGCCATCTATGATTCA	a	A	a	a	A	a	H	A	H	A	A	a	A	a	a	a	A	A	A	A	A	a	A	H	a	a	H	H	A	A	H	a	H	A	a	A	A	H	a	a	H	a	A	H	A
bin1-125	1	118.39	AX-106013796	GAAGAAACCCTTCCATAAAAGCTCAAGAGCCAAAG[C/T]TGAACAATCAAGAAATTCCAAGTGATTTGACAAAA	a	A	a	a	A	a	H	A	H	A	A	a	A	a	a	a	A	A	A	A	A	a	A	H	a	a	H	H	A	A	H	a	H	A	a	A	A	H	a	a	H	a	A	H	A
bin1-126	1	121.84	AX-117724929	TTGGAGAGTGTTTTTGTTCATGCATTATGGATCTC[A/G]AGCATACTTGGTTTAACAATTGTCTGGTAATGCAG	a	A	a	a	A	a	H	A	a	A	A	a	A	a	a	a	A	A	A	A	A	a	A	H	a	a	H	A	A	A	H	a	H	A	a	H	A	H	a	a	H	a	A	H	a
bin1-127	1	122.27	AX-105963493	TTATCCTCCCACAAGTTTTTAAATACCAAGATCAT[C/G]AAAATAGTACCTCAAATGGCCCCTCAGATCCCCAA	a	A	a	a	A	a	H	A	a	A	A	a	A	a	a	a	A	A	A	A	A	a	A	H	a	a	H	A	A	A	H	a	H	A	a	H	A	H	a	a	H	a	A	H	a
bin1-128	1	122.7	AX-106007969	AAAGTACTGGAATTAAAGCGCAAGAGAATGATAGT[A/G]TCTAGAGATTTAAAGTTTTATGAACATATTTACCC	a	A	a	a	A	a	H	A	a	A	A	a	A	a	a	a	A	A	A	A	A	a	A	a	a	a	H	A	A	A	H	a	H	A	a	H	A	H	a	a	a	a	A	H	a
bin1-129	1	124.96	AX-105997819	CCGAGCTAGAGGAGCTCAGAAAACAATTGAAGGAG[C/T]TGCTAGATGCTGATCACATTCGTCCATCAAAGTCA	a	A	a	a	A	a	H	A	a	A	A	a	A	a	a	a	A	A	A	A	A	a	A	a	a	a	H	A	A	A	H	A	H	A	a	H	A	H	a	a	a	A	A	H	a
bin1-130	1	125.18	AX-117488495	GCCCAAAACCAAAAGTGAACAAGTGCAGTTTTTTT[A/T]ATTTAAAAGATAAACATATATTAATATTAAGTATT	a	A	a	a	A	a	H	A	a	A	A	a	A	a	a	a	A	A	A	A	A	a	A	a	a	a	H	A	A	A	H	A	H	A	a	-	A	H	a	a	a	A	A	H	a
bin1-131	1	127.84	AX-117633853	AAGCTGGAGCAACAACATCCATGGACGAGGGAGCT[A/G]GAGCAAATACTCAACAGCAGCGTCGAAGGAAAATG	a	A	a	a	A	a	H	A	a	A	A	a	A	a	a	a	A	A	A	A	A	a	A	a	a	a	-	A	A	A	H	A	H	A	a	a	A	-	a	a	a	A	A	H	A
bin1-132	1	129.44	AX-117603305	TAACATGAATTGTGGGGATAGGGAAAAATCGAGCT[C/T]ATTAGTGTTTAATTCACACAGTTCTTCATAATTAG	a	A	a	a	A	a	H	A	a	A	A	a	A	a	a	a	A	A	A	A	A	a	A	a	a	a	H	A	A	A	H	A	H	A	a	H	A	H	a	a	a	A	A	H	A
bin1-133	1	130.1	AX-117677011	CACCAATCGCAGTCAGCTTTGACTTGATCGACCTC[C/T]CATCGTAGCAGCTCGATCCTTTACAGTTTATGCTG	a	A	a	a	A	a	H	A	a	A	A	a	A	a	a	a	A	A	A	A	A	a	A	a	a	a	H	A	A	A	H	A	H	A	a	H	A	H	a	a	a	A	A	H	A
bin1-134	1	131.42	AX-117596626	TCTCTCTCGATTAATTCTTAGTTTTAACATGGTAT[C/T]AGAGCGTAGGCTTCATCTATTAAGGTAATTCACGG	a	A	a	a	A	a	H	A	a	A	A	a	A	a	a	a	A	A	A	A	A	A	A	a	a	a	H	A	A	A	H	A	H	A	a	H	H	H	a	a	a	A	A	H	A
bin1-135	1	131.64	AX-117596612	AGTTCTAGCTTGCTTACAGAAAATAGTATTTTCAC[A/G]CAGTGTTGTCAAAGGCGCGCTTAAGCTCTGAAGCG	a	A	a	a	A	a	H	A	a	A	A	a	A	a	a	a	A	A	A	A	A	A	A	a	a	a	H	A	A	A	H	A	H	A	a	H	H	H	a	a	a	A	A	H	A
bin1-136	1	133.21	AX-117596617	GATGTTTGCAGTACACGACTTGGCACCAGTATCGA[C/T]ACCATCCACATCAGAAAAGCCAAAGGACAAACAGG	a	A	a	a	A	a	H	A	a	A	A	a	A	a	a	a	A	A	A	A	A	A	A	a	a	a	H	A	A	A	H	A	H	A	a	H	H	H	a	a	a	A	A	H	a
bin1-137	1	133.65	AX-106019491	TACCCAATTTTTCCCCAAAGTATTTTCGAAACTAT[G/T]CCTTGGCATCAATTACAATTTTTCATACTATTTCT	a	A	a	a	A	a	H	A	a	A	A	a	A	a	a	a	A	A	A	A	A	a	A	a	a	a	H	A	A	A	H	A	H	A	a	H	H	H	a	a	a	A	A	H	a
bin1-138	1	134.08	AX-106009826	TCCCTTATATGTATTGCGGTAAAAATTAGTGGTCC[A/G]ATTTTATATCATTAAGTCGCCTCGTAGAGACTGCC	a	A	a	a	A	a	H	A	a	A	A	a	A	a	a	a	A	A	A	A	A	a	A	a	a	a	H	A	A	A	H	A	H	A	a	H	H	H	a	a	a	A	A	H	a
bin1-139	1	134.73	AX-106000824	AAAAATGTAAAGGACAAATAATACATGACCAAATG[A/G]CAAAGCTAACCTTTTTAAGTGCTATATCACATACA	a	A	a	a	A	a	H	A	a	A	A	a	A	a	a	a	A	A	A	A	A	a	A	a	a	a	H	A	A	A	H	A	H	A	a	H	H	H	a	a	a	A	A	H	a
bin1-140	1	135.17	AX-106012087	CTTCGACGTCATTCAAGTTACTTGACATCTGACGT[C/T]GCCCGAATTACTTTACATAACCTTGTTTGAGTTAC	a	A	a	a	A	a	H	A	a	A	A	a	A	a	a	a	A	A	A	A	A	A	A	a	a	a	H	A	A	A	H	A	H	A	a	H	H	H	a	a	a	A	A	H	a
bin1-141	1	135.38	AX-105989896	TAAAGTGGTTTCCTCAACTAATTAATGGGAGACAA[A/C]ATGAAAAGTATCAATAAGATTGATTACCTCTATGT	a	A	a	a	A	a	H	A	a	A	A	a	A	a	a	a	A	A	A	A	A	A	A	a	a	a	H	A	A	A	H	A	H	A	a	H	H	H	a	a	a	A	A	H	a
bin1-142	1	135.61	AX-117666463	TTATTCTGAGGCTTGGCCTGACGTGAGGCCCAATG[A/G]CCCAATAAAGTCACAAAGCTGCAAAGTTATAGGCT	a	A	a	a	A	a	H	A	a	A	A	a	A	a	a	a	A	A	A	A	A	A	A	a	a	a	H	A	A	A	H	A	H	A	a	-	H	H	a	a	a	A	A	H	a
bin1-143	1	135.83	AX-106012756	AAAAATGACTAGTGCTACATTAAGTTAAAATTGCA[C/G]TTCCCGAAAATCATACTGGTAGCTACTAGCCTGTT	a	A	a	a	A	a	H	A	a	A	A	a	A	a	a	a	A	A	A	A	A	A	A	a	a	a	H	A	A	A	H	A	H	A	a	H	H	H	a	a	a	A	A	H	a
bin1-144	1	136.48	AX-105974001	CAATTAGTCGCTGTATAGGTTCAAATATAGTGACC[A/C]CGGTAACAAATAAGTAAGACAAAGGACGGGGTCGA	a	A	a	a	A	a	H	A	a	A	A	a	A	a	a	a	A	A	A	A	A	A	A	a	a	a	H	A	A	A	H	A	H	A	a	H	H	H	a	a	a	A	A	H	a
bin1-145	1	136.91	AX-105983835	GGTTTCAAACTGGAACGAACCTTTGTCTACTCTGC[C/T]TATAATTTTGTACGGTCAATCCCAGTTTGTTCCTA	a	A	a	a	A	a	H	A	a	A	A	a	A	a	a	a	A	A	A	A	A	A	A	a	a	a	H	A	A	A	H	A	H	A	a	H	H	H	a	a	a	A	A	H	a
bin1-146	1	137.13	AX-106008536	GTTTACCTTATGTGACCTTTAAGTTAAAACTCATC[A/G]TTTTATTCGGTACCTTATCATTTGTAATAGTTGTC	a	A	a	a	A	a	H	A	a	A	A	a	A	a	a	a	A	A	A	A	A	A	A	a	a	a	H	A	A	A	H	A	H	A	a	H	-	H	a	a	a	A	A	H	a
bin1-147	1	137.79	AX-106002118	CCTATTTATGTATTTTTAATACCAAATAAATACAA[A/G]CATATATCGTTCATACAAACATTATTAATCACTAT	a	A	a	a	A	a	H	A	a	A	A	a	A	a	a	a	A	A	A	A	A	A	A	a	a	a	H	A	A	A	H	A	H	A	a	H	H	H	a	a	a	A	A	H	a
bin1-148	1	138.01	AX-117619345	GTGCTAGTTTGTGGAGTTGAACCATGTCAAGGCAG[A/T]GTCTCCTGAACTCTGTATTGTTTCCACTCCTAATA	a	A	a	a	A	a	H	A	a	A	A	a	A	a	a	a	A	A	A	A	A	A	A	a	a	a	H	A	A	A	H	A	H	A	a	H	H	H	a	a	a	A	A	H	a
bin1-149	1	138.23	AX-105965745	GCCGTTACAAAAAGACTAGGGATAAACTAATTTTC[G/T]ATATTAAGATACAGTAAGTTGTATACAGACCAAAT	a	A	a	a	A	a	H	A	a	A	A	a	A	a	a	a	A	A	A	A	A	A	A	a	a	a	H	A	A	A	H	A	H	A	a	H	H	H	a	a	a	A	A	H	a
bin1-150	1	141.48	AX-106022623	AGCCAGGTAAATTTAGTCAATTCTTAATAACTAAT[A/G]CATCTTTGTTTGCATTCAGTGTGCAGATATGTCGG	a	A	a	a	a	a	H	a	a	A	a	a	A	a	a	a	A	A	A	A	A	A	A	a	a	a	H	A	A	A	H	A	H	A	a	a	H	H	a	a	a	A	A	a	a
bin1-151	1	142.38	AX-106025080	CAATGACTCGATTGGCTTTATATTTCATGATGATG[A/C]CAAGGAACTAGACAGAGGTGCCAAGAATCGTTATT	a	A	a	a	a	a	H	a	a	A	a	a	A	a	a	a	A	A	A	A	A	A	A	a	a	a	H	A	A	A	A	A	H	A	a	a	A	H	a	a	a	A	A	a	a
bin1-152	1	146.01	AX-117704537	CCTAGCCAATGCAGTGTTTATTCTACTAATAGTTC[A/C]GGAGTTATGATGAGTTCTAGCATTCTTACGTAACA	a	A	a	a	a	a	H	a	a	A	a	A	A	a	a	A	a	A	A	A	A	A	A	a	a	a	H	A	A	A	A	A	H	A	a	a	A	H	a	a	a	A	A	a	a
bin1-153	1	146.23	AX-117545202	CCTAAGCTCACTCACCATCTTAAGCGTTTGAAGAA[C/T]AGTGGTTACCTTGCCATGGTCAAACACTCTTACAT	a	a	a	a	a	a	H	a	a	A	a	A	A	a	a	A	a	A	A	A	A	A	A	a	a	a	H	A	A	A	A	A	H	A	a	a	A	H	a	a	a	A	A	a	a
bin1-154	1	147.84	AX-117486534	AATCATATAAGGAAATACATTGATTTAAAGGGAGA[G/T]GAGTCATACTAGCAAACTGCTAATATAACCTAACT	a	a	a	a	a	a	H	a	a	A	a	A	A	a	a	A	a	A	A	A	A	A	A	a	a	a	H	A	A	A	A	A	H	A	a	a	A	H	a	a	a	A	A	a	A
bin1-155	1	149.41	AX-117680234	AGCGCCGACCCTTCACGAGATCATTCCCGGCCCCT[A/G]TGTTATACAGAAAAATTTCATAGTTGAAAATTTCC	a	a	a	a	a	a	H	a	a	A	a	A	A	H	a	A	a	A	A	A	A	A	A	a	a	a	H	a	A	A	H	A	H	A	a	a	H	H	a	a	a	A	A	a	A
bin1-156	1	150.08	AX-117537190	AAAACCACCGCCTCTTGAATTACTGTTATATGAGT[G/T]AACACCCGAAGACTAATTCGTTTGCTATACCTTGT	a	a	a	a	a	a	H	a	a	A	a	A	A	H	a	A	a	A	A	A	A	A	A	-	a	a	H	a	A	A	H	A	H	A	a	a	H	H	a	a	-	A	A	a	A
bin1-157	1	152.19	AX-117804213	CCCTCTTATTAATAGTTAGAAGAAAATATGTTAGC[C/G]TTGATTCCCAGACGTTGATTCTCATTTATTTGGTG	a	a	a	a	a	a	H	a	a	H	a	A	A	H	a	A	a	A	A	A	A	A	A	A	a	a	H	a	A	A	H	A	H	A	a	-	H	H	a	a	A	A	A	a	a
bin1-158	1	152.41	AX-117804214	TCAATCAAGTTCGGGCTTGTCCATAACATTACAAT[A/T]GGTTTGATTGTTTATTTCGTCTTTAACTCGTTTAC	a	a	a	a	a	a	H	a	a	-	a	A	A	H	a	A	a	A	A	A	A	A	A	A	a	a	H	a	A	H	H	A	H	A	a	A	H	H	a	a	A	A	A	a	a
bin1-160	1	154.49	AX-117549371	GATGGTTCTGTCATTGCTTGTGAACCATAATAAGT[A/G]ATTTTTTATCTTTTTTATTTTGGTACTACTTCAGT	a	a	a	a	a	a	H	a	a	H	a	A	A	H	a	A	a	A	A	A	A	A	A	A	a	a	H	a	A	A	H	A	H	A	a	A	H	H	a	a	A	A	A	a	-
bin1-161	1	154.71	AX-117588693	TCACTTTTCACAGGGTAGGGCTAGGATTGAATAAA[A/T]TAAAGATCATAGATTTTGCCAAAATAAATTTGTGG	a	a	a	a	a	a	H	a	a	a	a	A	A	H	a	A	a	A	A	A	A	A	A	A	a	a	H	a	A	A	H	A	H	A	a	A	H	H	a	a	A	A	A	a	a
bin1-162	1	154.94	AX-117588691	GATATAACACTGGTCTGTGCTGATGTTTGGCTGAA[A/G]AAGTGGTACGTGACCTCGCCATTCATGAAAGGACA	a	a	a	a	a	a	H	a	a	a	a	A	A	H	a	A	a	A	A	A	A	A	A	A	a	a	H	a	A	A	H	A	H	A	a	A	a	H	a	a	A	A	A	a	a
bin1-163	1	155.87	AX-117588697	TACCATGCTGTAGGGATTTGAATCTGTTACTAAAT[C/G]AATGGCTAACCCCATTTCCACAAATGACTCTCATA	a	a	a	a	a	a	H	a	a	a	a	A	A	a	a	A	a	A	A	A	A	A	A	A	a	a	H	a	A	A	H	A	a	A	a	A	a	a	a	a	A	A	A	a	a
bin1-164	1	157.04	AX-117588729	AACATAGATCACTTAGCCTTAGAAAAGGAGACCGC[A/G]CGGGCCCAGTTGGCCTCGACTGAAGTTCAGCTCCG	a	a	a	a	a	a	H	a	a	a	a	A	A	a	a	A	a	A	A	A	A	A	A	A	a	a	H	a	A	A	H	A	H	A	a	A	H	H	a	a	A	A	A	a	a
bin1-165	1	158.92	AX-117500560	TCTTGAACATCTGTTTCATCATTCTATTGAAGATC[A/G]TCTCTGTAAGCACGTGATCGTTTCGCTGTACAATT	a	a	a	a	a	a	H	a	a	a	a	A	A	H	a	A	a	A	A	A	A	A	A	A	a	a	H	a	A	A	H	A	H	A	a	A	H	H	a	a	A	A	A	a	A
bin1-166	1	160.31	AX-117777421	ATTCATTTGCCATGATAGCAGACTCCTTAATAAAA[G/T]CATATGCCGATTCCATCAAAGTAGCAACGAGGAAA	a	A	a	a	a	a	H	a	a	a	a	a	A	H	a	H	a	A	A	A	A	A	A	A	a	a	A	a	A	A	H	A	H	A	a	A	H	H	a	a	A	A	A	a	A
bin1-167	1	161.96	AX-117777440	TTTTGGTTTGATAATGCCTATGAACTGGGGGAGGG[A/G]GTAGTTCTGAACTCCAACAATTCTTTGCCGATAAT	a	A	a	a	a	a	H	a	a	a	a	a	A	H	a	H	a	A	A	A	A	A	A	A	a	a	A	a	A	A	H	A	H	A	a	A	H	H	a	a	A	A	A	a	a
bin1-170	1	162.2	AX-117777405	AAATTGTGCGGGTAATAGATTGAATACTAACAAAA[C/T]ATTACCTGGTTAACTAATAAGTTGATAAAACTTAA	a	A	a	-	a	a	H	a	a	a	a	a	A	H	a	H	a	A	A	A	A	A	A	A	a	a	H	a	A	A	H	A	-	A	a	A	H	H	a	a	A	A	A	a	a
bin1-169	1	162.67	AX-117839006	GCACAGACCTATTGAAGGTCAGATTATGGTCTGGG[C/T]AGTGATTAGGACACTGCCAGACCAAGGTCTCAAGC	a	a	a	a	a	a	H	a	a	a	a	a	-	H	a	H	a	A	A	A	A	A	A	A	a	a	H	a	A	A	H	A	-	A	a	A	-	H	a	a	A	A	A	a	a
bin1-168	1	162.9	AX-117783801	TTCTACTAACTCCCTACATGGAATATTTTTGAGTC[C/T]TTACCTTAATTGGACTCCCTGTTGTGACCGTTAAT	a	a	a	a	a	a	H	a	a	a	a	a	A	H	a	H	a	A	A	A	A	A	A	A	a	a	a	a	A	A	H	A	H	A	a	A	H	H	a	a	A	A	A	a	a
bin1-171	1	164.8	AX-117596356	AACCAAAAAAGATTTCGATGGAACAATACTTTTCT[A/G]TTTGATCCTTTGGGTAGTTTTGATCTCAGAAGGTC	a	A	a	a	a	a	H	a	a	a	a	a	A	H	a	H	a	A	A	A	A	A	A	A	a	a	A	a	A	A	H	A	H	A	a	A	H	H	H	a	A	A	A	a	a
bin1-173	1	166.47	AX-117707822	TGAACCTTCGATGCGCTCCCTCGAGGGGTGCATCT[C/T]GTGTTCACACTCTGCATCCTGCTTCGAGCTTTTCG	a	A	a	a	a	a	H	a	a	a	a	a	A	H	a	H	a	A	A	A	A	A	A	A	a	a	A	a	A	H	H	A	H	A	a	A	H	H	H	a	A	A	A	a	a
bin1-174	1	166.69	AX-117707820	GCTATCTACGGCCAAGTCCGAAGCAGATGCGCTCA[C/T]ATTCTCATACTGAGATGTTGTTGCTGCTGCAAATG	a	A	a	a	a	a	H	a	a	a	a	a	A	H	a	H	a	A	A	A	A	A	A	A	a	a	A	a	A	H	H	A	H	A	a	A	H	H	H	a	A	A	A	a	a
bin1-172	1	167.64	AX-117717819	AAAAATTAATATCTGGTCTCTAATATCGATTTCAG[A/C]GGGATAGGGGCGCGAAATTGACGAAAACTAAAGTT	a	A	a	a	a	a	H	a	a	a	a	a	A	H	a	H	a	A	A	A	A	A	A	A	a	a	A	a	A	H	H	A	H	A	a	A	-	H	a	a	A	A	A	a	a
bin1-176	1	170.85	AX-117717823	GACTCCGTTCTCTAACCTCGCTTACCCGTCGTCGT[G/T]GTAACCAAATATGGACCAATACAATCATAACATAT	a	A	a	A	a	a	H	a	a	a	a	a	A	H	a	H	a	A	A	A	A	A	A	A	a	a	A	a	A	H	H	A	H	A	A	A	H	H	H	a	A	A	A	a	a
bin1-175	1	171.55	AX-117717825	ATACTTTTTTGTGTTCTGTTATGCGAACTACCCCG[A/G]AATTCCATGATCGAACATGCATTATCTAACCATTC	a	A	a	A	a	-	H	a	a	a	a	a	A	H	a	H	a	A	A	A	A	A	A	A	a	a	A	a	A	H	H	A	H	A	A	A	H	H	H	a	A	A	A	a	a
bin1-177	1	172.52	AX-117717842	GGCTCGTATGTTGGTTCCAAAGCCTGGTATAGATC[A/T]AAAATATCATTTATCACTTGCCTATAAAATTTGGA	a	A	a	A	a	a	H	a	a	a	a	a	A	H	a	H	a	A	A	A	A	-	A	A	a	a	-	a	A	H	-	A	H	A	A	A	H	H	H	a	A	A	A	a	a
bin1-178	1	172.75	AX-117717857	AAGCTAGAGGGTAATCCTATTAATCGTAGACGTAG[A/C]AACTCCATTTGGATTAATATTAATAATTGTCGATT	a	A	a	A	a	a	H	a	a	a	a	a	A	H	a	H	a	A	A	A	A	A	A	A	a	a	A	a	A	H	H	A	H	A	A	A	H	H	H	a	A	A	A	a	a
bin1-180	1	173.2	AX-117717869	GCTAAAACAGTTTAATTTCATTGACTAATATGGTA[C/T]AGGAAATGTCATTAACTAAAACTAATTGTGTTAAG	a	A	a	A	a	a	H	a	a	a	a	a	A	H	a	H	a	A	A	A	A	A	A	A	a	a	A	a	A	H	H	A	H	A	A	A	H	H	H	a	A	A	A	a	a
bin1-179	1	173.43	AX-117717871	AAAAATTTGAGACCGAGGCAAAGAGGATTTACAAG[A/C]CTGAAGATGCCGAAGGCTCTGAGGGATTTGAGGTC	a	A	a	A	a	a	H	a	a	a	a	a	A	H	a	H	a	A	A	A	A	A	A	A	a	a	A	a	A	H	H	A	H	A	A	A	H	H	H	a	A	A	A	a	a
bin1-182	1	173.65	AX-117717876	GGAATAGTACTTTACTTTTCTCTTTTTCCTTCTAA[C/T]GGTGGATTTGCCTAAGGCGTCATACATATTGTTAG	a	A	a	A	a	a	H	a	a	a	a	a	A	H	a	H	a	A	A	A	A	A	A	A	a	a	A	a	A	H	H	A	H	A	A	A	H	H	H	a	A	A	A	a	a
bin1-183	1	175.53	AX-117699560	TGAGATCCTTCGGGAACTCTGACACACCAAGACAT[A/G]CACTATTTCCTGTGAGATCATTGGCTTCTGAGACT	a	A	a	A	a	a	a	a	a	a	a	a	A	A	a	H	a	A	A	A	A	a	A	A	a	a	A	a	A	H	H	A	H	A	A	A	H	H	H	a	A	A	A	a	a
bin1-184	1	176.23	AX-117694371	GGTATTGTCTCAAATTGATGAGCAACAGACCTCAG[C/T]AGGGTTCTCGTGCCATTGTGTCGGCACCAGTTGCT	a	A	a	A	a	a	a	a	a	a	a	a	A	A	a	H	a	A	A	A	A	a	A	A	a	a	A	a	A	H	H	A	H	A	A	A	H	H	H	a	A	A	A	a	-
bin1-185	1	177.65	AX-117634152	TATTTTCTTTTCAAACATTTTGTTTACGAGTCACT[A/G]ATCTCCGACGTATATTAGCCCGAAAGGTATCACAT	a	A	a	A	a	a	a	a	a	a	a	a	A	A	a	H	a	A	A	A	A	a	A	A	a	a	A	a	A	H	H	A	H	A	A	A	H	H	H	a	A	A	A	a	a
bin1-186	1	177.88	AX-117634644	AATTCTCATACATAGCATCCGAATACTGCGGGGGG[A/G]ACTAATACATTACAAGACCCAAAAAGTGTTACAAA	a	A	a	A	a	a	a	a	a	a	a	a	A	A	a	H	a	A	A	A	A	a	A	A	a	a	A	a	a	H	H	A	H	A	A	A	H	H	H	a	A	A	A	a	a
bin1-187	1	179.51	AX-117634614	AATATCTGATCAGATAGACGATGCGCCAAAAAGAA[G/T]GGTAGATCTGGCCAAGCGTCACCTGGTATTGTTGG	a	A	a	A	a	a	A	a	a	a	a	A	A	A	a	A	a	A	A	A	A	a	A	A	a	a	A	a	a	H	H	A	H	A	A	A	H	H	H	a	A	A	A	a	a
bin1-188	1	180.94	AX-117513230	CACTTGTAGGGATATTGTTGATGCATAATGATCAT[A/G]TCAAGTGTTATGCTTGATGTTTCCTTTGTAATCCA	a	A	a	A	a	a	A	a	a	a	a	A	A	A	a	A	a	A	A	A	A	a	A	A	a	a	A	a	a	H	H	A	H	A	A	A	H	H	H	a	A	A	A	a	A
bin1-189	1	185.1	AX-117629005	CTTATTGGTTACCAGAAGATACAAAGTTGTTCTTA[G/T]GTAAATCGGCATGGCAATGTGTATGACCAAAAAAT	a	A	H	A	A	a	A	A	a	a	A	A	A	A	a	A	a	A	A	A	A	a	A	A	a	a	A	a	a	H	H	A	H	A	A	A	H	H	H	a	A	H	A	a	a
bin1-190	1	187.39	AX-117770802	GCTCAAGAAAAGAATAACTTCAGTAATCATGAAAA[A/T]GAAATACAATATTGAAGGAAAAGCCATGAAAAAAA	a	A	H	A	A	a	A	A	a	a	A	A	A	A	a	A	a	A	A	A	A	a	A	A	a	a	A	a	a	H	H	A	H	A	A	A	H	H	H	a	A	H	A	a	a
bin1-192	1	188.07	AX-117786622	GTACTCTACCCACGGGTGGTGCCCGACCAGTTACA[A/G]CAGCGGCCCTTGAGCTCAGACCAGCTACGGACGGC	a	A	H	A	A	a	A	A	a	a	A	A	A	A	a	A	a	A	A	A	A	a	A	A	a	a	A	a	a	H	H	A	H	A	A	A	H	H	H	a	A	H	A	a	-
bin1-191	1	188.52	AX-105959196	GGGTGATTCATAGATTTAGAATTGTTTCGGGCATT[C/T]CGAGGGTTTGAGTGAGTCCGTTTTATGATTTCAAC	a	A	H	A	A	a	A	A	a	a	A	A	A	A	a	A	a	A	A	A	A	a	A	A	a	a	A	a	a	H	H	A	H	A	A	A	H	H	H	a	A	H	A	a	a
bin1-194	1	188.74	AX-117786617	GTGGATTGCACAAGCTCTTAGTGAAGATGTCTGAC[A/G]GTTTTCCTTTGTGCCAACATGTTGTGTTTTGATCA	a	A	H	A	A	a	A	A	a	a	A	A	A	A	a	A	a	A	-	A	A	a	A	A	a	a	A	a	a	a	H	A	H	A	A	A	H	H	H	a	A	H	A	a	a
bin1-195	1	190.84	AX-105996989	CACCGTCCTATGGTCCATAAGCCGCTGAATACTCT[A/C]TAGGCATTCCCAATAGCACCGCATTCAAAATGCTT	a	A	a	A	a	a	A	a	a	a	a	A	A	A	a	A	a	A	H	A	A	a	A	A	a	a	A	a	a	a	H	A	H	A	A	A	H	H	H	a	A	H	A	a	a
bin1-198	1	198.44	AX-117711720	TGATTGTTGAGCCACCTTTTCCAATAATTAAACCG[A/G]CTTCAGTATTTGATAGAAGAAACTTGATATAAGTT	a	A	a	A	a	A	A	a	A	a	a	A	A	A	a	A	a	A	H	A	A	a	A	A	A	A	A	a	a	a	a	A	H	A	A	A	a	H	H	A	A	A	A	A	a
bin1-199	1	199.12	AX-117711728	CATGTGGTCAGTTGTACTCATACTATACTCTACAC[C/T]TTATGTATAGATTCAGGTACTTCAGGATGCGATGA	a	A	a	A	a	A	A	a	A	a	a	H	A	A	a	A	a	A	H	A	A	a	A	A	A	A	A	a	a	a	a	A	H	A	A	A	a	H	H	A	A	A	A	A	a
bin1-200	1	199.34	AX-117495947	AGCTTTCTGCAACCTAGCTTCACGACTAAGCAGCT[C/T]AAACTTGAGCTGGTCAAAAGCCTACAAAAAGGGAG	a	A	H	A	a	A	A	a	A	a	a	H	A	A	a	A	a	A	H	A	A	a	A	A	A	A	A	a	a	a	a	A	H	A	A	A	a	H	H	A	A	A	A	A	a
bin1-201	1	199.56	AX-117745943	TTGTTAAGTAAGCCATATCACTATCCTCATCACTT[G/T]AACCATTGTCGTATGTCTTGAGGACCAAGTTCTTC	a	A	H	A	a	A	A	a	A	a	a	H	A	A	a	A	a	A	H	A	A	a	A	A	A	A	A	a	a	a	a	A	H	A	A	A	a	H	H	A	A	A	A	A	a
bin1-214	1	200.01	AX-117745932	CATCTATGCTTTGTAGTGCTTGGACAATCTGCTCC[A/C]TTGTCACAAGTTCTATCAGTTTTGCTTGTTGTGCT	a	A	H	A	a	A	A	a	A	a	a	A	A	A	a	A	a	A	H	A	A	a	A	A	A	A	A	a	a	a	a	A	H	A	A	A	a	H	H	A	A	A	A	A	a
bin1-197	1	201.15	AX-117612260	GGTGAAAACAATAATCTTGAGGACCTCGAGGAAAA[C/T]GGTGTGGTTGTTCCTGGTGTTTGTGTGCCACAACA	a	A	H	A	a	A	A	a	A	a	a	A	A	A	a	A	a	A	H	A	A	a	A	A	A	A	A	a	a	a	a	H	H	A	A	A	a	H	H	A	A	H	A	A	a
bin1-196	1	201.38	AX-117744719	AAAGGTTAATTCAAGAAAAGAATACAACTCGTACA[A/G]TGTTGTGGTGTGATTAAGGGTTTTGTGAGCTACAC	a	A	H	A	a	A	A	a	A	a	a	A	A	A	a	A	a	A	H	A	A	a	A	A	A	A	A	a	a	a	a	H	H	A	A	A	a	H	H	A	A	H	A	A	a
bin1-213	1	201.61	AX-117744705	TGAGTTCGAATGAAGTCACTTTTGATGTGCAAATT[C/T]GAGCGAGGTTGACTTCCGATTTTCCAATTTGGGCG	a	A	H	A	a	A	A	a	A	a	a	A	A	A	a	A	a	A	a	A	A	a	-	A	A	A	A	a	a	a	a	H	H	A	A	A	a	H	H	A	A	H	A	A	a
bin1-206	1	201.83	AX-117499837	TTTCCAGCCGCCCAACCAAGAGCCACCGCCGCCGC[C/T]CGCTAGCCTCACCTCCTCACCACCAAAACCAACTG	a	A	H	A	a	A	A	a	A	a	a	A	A	A	a	A	a	A	H	A	A	a	A	A	A	A	A	a	a	a	a	H	H	A	A	A	a	H	H	A	A	H	A	A	a
bin1-207	1	202.06	AX-117582444	GAGTTGGGCTGGGAAATTTCAATAAAAACGGCCCA[A/T]AATCAAATCCCCTCCAATTCTTTTTTTTATTATTC	a	A	H	A	a	A	A	a	A	a	a	A	A	A	a	A	a	A	H	A	A	a	A	A	A	A	A	a	a	a	a	H	-	A	A	A	a	H	H	A	A	H	A	A	a
bin1-211	1	202.52	AX-105967622	CAATTTAAGTTTTGTCTAATCCAAAAATTCCATAT[A/G]CATTTCTAGCATCAGTTCTCTCTCTTCTCTTCAGA	a	A	H	A	a	A	A	a	A	a	a	A	A	A	a	A	a	A	H	A	A	a	A	A	A	A	A	a	a	a	a	H	H	A	A	A	a	H	H	A	A	H	A	A	a
bin1-210	1	202.96	AX-117849746	TGGACATTAGAGGATAAATAATTTGAAATTAATAG[A/G]TATAAAGTGATATTTTCTCTATAAATTAGTACGCA	a	A	H	A	a	A	A	a	A	a	a	A	A	A	a	A	a	A	H	A	A	a	A	A	A	A	A	a	a	a	a	H	H	A	A	A	a	H	H	A	A	H	A	A	a
bin1-209	1	203.18	AX-105989680	GCTATTTTTTGGCTTCCTACCGAAAGAGAGAGGTT[A/G]AGGAGGTTTATTGAGGGACTTGCTCAGCCTATCAC	a	A	H	A	a	A	A	a	A	-	a	A	A	A	a	A	a	A	H	A	A	a	A	A	A	A	A	a	a	a	a	H	H	A	A	A	a	H	H	A	A	H	A	A	a
bin1-205	1	203.64	AX-105993394	GGTAGCTTAGAACCAGTAGTTGTTGTATTAGTTAA[C/T]GGAGTTAATGTTAACTTAGTAAAAGGAAGATTATT	a	A	H	A	a	A	A	a	A	a	a	A	A	A	a	A	a	A	H	A	A	a	A	A	A	A	A	a	a	a	a	H	H	A	A	A	a	H	H	A	A	H	A	A	H
bin1-204	1	204.09	AX-117681761	AGAATTCCGGCCACCTACCAACTCGGGGTAGTGCT[C/T]GATACTCCATCGATTGCCTCACAACCGCAAAGCCG	a	A	H	A	a	A	A	a	A	a	a	A	A	A	a	A	a	A	H	A	A	a	A	A	A	A	A	a	a	a	a	H	H	A	A	A	a	H	H	A	A	H	A	A	a
bin1-203	1	205	AX-117760776	TCGATTCCTTCATTGCATATCAGAATCTGATACTC[A/G]GCTTCGACCAGTATTAAAACTTTGACACCATAAAC	a	A	H	A	a	A	A	a	A	a	a	A	A	A	a	A	a	A	H	A	A	a	A	A	A	A	A	a	a	a	a	H	H	A	A	A	a	H	H	A	A	H	A	A	A
bin1-202	1	206.15	AX-117731456	ATGTGGACATCATAGACAAAGTGCAGAGGATAACA[A/G]GTATTAACAGGCAGAAGTTCCCATTCAGATACCTT	a	A	H	A	a	A	A	a	A	a	a	A	A	A	a	A	a	A	H	A	A	a	A	A	A	A	A	a	a	a	a	A	H	A	A	A	a	H	H	A	A	A	A	A	A
bin1-220	1	208.34	AX-117664441	GCAGAAGAAGACAATGATTTATCCTTTTTGGGGAC[A/C]GTTTTGGATATTTTGGCCATGATTGTAAGCTGAAT	a	A	a	A	a	A	A	a	A	a	a	a	A	A	a	a	a	A	H	A	A	a	A	A	A	A	A	a	a	a	a	A	H	A	A	A	a	H	H	A	A	A	A	-	A
bin1-219	1	208.79	AX-117621636	ACAAAAAAACAATAGTCAGCCAAATTTTCTCTAAA[G/T]CCAATTAAAGAATATGAAAGCAATATAAAATCTAA	a	A	a	A	a	A	A	a	A	a	a	a	A	A	a	a	a	A	H	A	A	a	A	A	A	A	A	a	a	a	a	A	H	A	A	A	a	H	H	A	A	A	A	a	A
bin1-218	1	209.02	AX-117738109	TAAAGCTAAAGATAAGTGCCTAATTTTAAAATGGC[A/T]GGGGTAAAGAGGGATGATCTGAAGGTGCAAATTGA	a	A	a	A	a	A	A	a	A	a	a	a	A	A	a	a	a	A	H	A	A	a	A	A	A	A	A	a	a	a	a	A	H	A	A	A	a	H	H	A	A	A	A	a	A
bin1-216	1	209.95	AX-117769047	TTTACCAAGTTGCCTTAAAAAAACATTTGGTTACA[G/T]AAATTGTCATATCACTTTTTTATTCTTCTATAATT	a	A	a	A	a	A	A	a	A	a	H	a	A	A	a	a	a	A	H	A	A	a	A	A	A	A	A	a	a	a	a	A	H	A	A	A	a	H	H	A	A	A	A	a	A
bin1-217	1	210.4	AX-117738073	TCAAGAAAAGACTCTGTCCCATGCACATATAACAT[C/T]ATAGTATAACGTAAAACATAGAAGTTTTTACTTCT	a	A	a	A	a	A	A	a	A	a	a	a	A	A	a	a	a	A	H	A	A	a	A	A	A	A	A	a	a	a	a	A	H	A	A	A	a	H	H	A	A	A	A	a	A
bin1-215	1	211.34	AX-117738086	GAAAATGGTGACTTCAAACCCTAAAAACTTGACTC[A/G]ATTTTTTTCTGAAGATTTATTCCCGATTTTTTTTT	a	A	a	A	a	A	A	a	A	a	a	a	A	A	a	a	a	A	-	A	A	a	A	A	A	A	A	a	a	a	a	A	H	A	A	A	a	H	H	A	A	A	A	a	-
bin1-224	1	211.81	AX-117769122	CCTTAGGTTAAAGTAACAGAGAAAACGTTTAACTT[G/T]ATCTGAAGGTGAAAGATATCCCTAAGGCTTTATTG	a	A	a	A	a	A	A	a	A	a	H	a	A	A	a	a	a	A	H	A	A	a	A	A	A	A	A	a	a	a	a	A	H	A	A	A	a	H	H	A	A	A	A	a	a
bin1-225	1	212.06	AX-117769073	AGTTGGCTTTGTTGCTATCAAGACATAGCATTCCA[A/G]ACTATGTTAGTCTTGATATCGTTAGACAGTTGTAG	a	A	a	A	a	A	A	a	A	a	-	a	A	A	a	a	a	A	-	A	A	a	A	A	A	A	A	a	a	a	-	A	H	A	A	A	a	H	H	A	A	A	A	a	a
bin1-223	1	212.31	AX-117737921	AGGAAGCTCAGTATTTTTTGCAAAAATGTACCGAA[A/C]ACTCGGGGACTAGAATCAATAACTAGAAGCCGTTT	a	A	a	A	a	A	A	a	A	a	a	a	A	A	a	a	a	A	H	A	A	a	A	A	A	A	A	a	a	a	a	A	H	A	A	A	a	H	H	A	A	A	A	a	a
bin1-221	1	212.99	AX-117621641	TTCAATAGTGGACAAACTGAAATGATAGACACAGG[A/G]TACCACTGTAGAATTCTCTCAATAGAGGTAAACAC	a	A	a	A	a	A	A	a	A	a	a	a	A	A	a	a	a	A	H	A	A	a	A	A	A	A	A	a	a	a	a	A	H	A	A	A	a	H	H	A	A	A	A	a	a
bin1-222	1	213.22	AX-117738095	GCTCACCCATGCGCCCGCCAAACAAACTATGCGAC[A/G]ATACCACTAGCTAAAATCTAATTTCGTCCATACAT	a	A	a	A	a	A	A	a	A	a	a	a	A	A	a	a	a	A	H	A	A	a	A	A	A	A	A	a	a	a	a	A	H	A	A	A	a	H	H	A	A	A	A	a	a
bin1-226	1	216.38	AX-117646698	GTGCGCGGCCTTCAAGAACTCATTTTGCATACGCA[C/G]TTCCGAAAAGCCCTTGTGTGAAAATTAGAGAAAAA	a	A	a	A	a	A	A	a	A	a	H	a	a	A	a	a	a	A	A	A	A	a	A	A	A	A	A	a	a	a	a	A	H	A	A	A	a	a	A	A	A	A	A	a	a
bin1-227	1	217.8	AX-105996266	TTCCCTATACAAAAATATAGCATTAAGTGAAAATC[A/G]TAAAAGGGTTGAGCCTATTAGCCATCTTGTTTGAA	a	A	a	A	a	A	A	a	A	-	H	a	A	A	a	a	a	A	A	A	A	H	A	A	A	a	A	a	a	a	a	A	H	A	A	A	a	a	A	A	A	A	A	a	a
bin1-228	1	218.51	AX-105992600	TCATCCTCGAACAAAACACAATTATAAGAGACGAA[A/G]TAAAATTAAACTTCTACCAATCAAATCACACTATA	a	A	a	A	a	A	A	a	A	a	H	a	A	A	a	a	a	A	A	A	A	H	A	A	A	a	A	a	a	a	A	A	H	A	A	A	A	a	A	A	A	A	A	a	a
bin1-229	1	219.46	AX-105988484	TTGCAGATTATTAATATTGTGGGTGTCGAGCATGA[C/T]AGAAACTATTCGTTCCCCAATTTCCTCACTATGTA	a	A	a	A	a	A	A	a	A	a	H	a	A	A	a	a	a	A	A	A	A	H	A	A	A	a	A	a	a	a	A	A	H	A	A	A	A	a	A	A	A	A	A	a	a
bin1-230	1	220.17	AX-105985804	TACCTGTTCCTGAAATTATTCGAACAGATCTGCTT[C/G]TGCGAAATGTGGACGAAATTCATATTGGGACGAAC	a	A	a	A	a	A	A	a	A	a	H	a	a	A	a	a	a	A	A	A	A	H	A	A	A	a	A	a	a	a	A	A	H	A	A	A	A	a	A	A	A	A	A	a	a
bin1-231	1	220.91	AX-117725409	ACAGCAGAAATAACATCCAATGCCTGAAGACTCCT[A/C]CATAAGCAATGATATGCTGAATAAACACATCAAAT	a	A	a	A	a	A	A	a	A	a	-	a	a	A	a	a	a	A	A	A	A	-	A	A	A	a	A	a	a	a	A	A	H	A	A	A	A	a	A	A	A	A	A	a	a
bin1-232	1	226.13	AX-105994741	CTTTCTTTGGGGACTTTTTCTTAAATGGGGAAAAC[A/G]CATGATATATCTAATAAGTCATTGTACGTTATCCC	a	A	a	A	a	A	a	a	A	a	H	a	a	a	a	a	a	a	A	A	A	A	A	A	A	a	a	a	a	H	A	A	a	A	A	A	A	a	A	A	A	A	A	a	a
bin1-233	1	227.05	AX-117677848	TGACTGTGCTTCGACCAGAGCGGTCTCTTTTATGG[A/C]CGAAGGGACTAGATTGGCAAGAGTGAATTCGGCCT	a	A	A	A	a	A	a	a	A	a	H	a	a	a	a	a	a	a	H	A	A	A	A	A	A	a	a	a	a	H	A	A	a	A	A	A	A	a	A	A	A	A	A	a	a
bin1-234	1	227.51	AX-117702379	TAAGTTTAACAACACCGTACCTGCATGTCTCTGCT[C/T]CCTTCCAGTCTGTATTCATGCATTAGCCATTCAGT	a	A	A	A	a	A	a	a	a	a	H	a	a	a	a	a	a	a	H	A	A	A	A	A	A	a	a	a	a	H	A	A	a	A	A	A	A	a	A	A	A	A	A	a	a
bin1-235	1	228.44	AX-117495282	GATGGCAAAAACCTCGAAATTTGTGCCTTAAAATA[A/C]TACTTCTTCAACTGCCACCCCGACCGCTGACATCA	a	A	A	A	a	A	a	a	a	a	H	a	a	a	a	a	a	a	H	A	A	A	A	a	A	a	a	a	a	H	A	A	a	A	A	A	A	a	A	A	A	A	A	a	a
bin1-236	1	228.9	AX-117521560	ATAACTCTTCTGCTTGCTTTGCATAGTATGAAGGC[A/G]AGCCTGAATCAAATTTACCTTTTCCAAAGCATCAC	a	A	A	A	a	A	a	a	a	a	H	A	a	a	a	a	a	a	H	A	A	A	A	a	A	a	a	a	a	H	A	A	a	A	A	A	A	a	A	A	A	A	A	a	a
bin1-237	1	229.12	AX-117596881	GGAATCAGACGGATAAGCTTAGTCAACAACGAACA[A/C]ATGAAAAAACTTGAAGAATCAAACGCCGAAACCCT	a	A	A	A	a	A	a	a	a	-	H	A	a	a	a	a	a	a	H	A	A	A	A	a	A	a	a	a	a	H	A	A	a	A	A	A	A	a	A	A	A	A	A	a	a
bin1-238	1	229.36	AX-117655469	AGCATACCTGGCCCTCCACCTACTCCAAATGATAC[G/T]AAATCGATGACACAATGTCAGATTTGTTTTCACTA	a	A	A	A	a	A	a	a	a	a	H	A	a	a	a	a	a	a	H	A	A	A	A	a	A	a	a	a	a	H	A	A	a	A	A	A	A	a	A	A	A	A	A	a	a
bin1-239	1	230.29	AX-117596884	AAGAGCCTGGCTTATCCGGTATACAGTCATTGGGT[A/G]GGCTCGGGGAGAAGGTATCTCGGGATATGTTGAAG	a	A	A	A	a	A	a	a	a	a	H	A	a	a	a	a	a	a	H	A	A	A	A	a	A	a	a	a	a	H	A	A	a	A	A	A	A	a	A	A	A	A	A	a	A
bin1-240	1	230.52	AX-105996480	CATTTGTTAGGCCTAGTGCCAAAAAGTGCCCAACA[G/T]CAACGGTTTCCGATTCATTGGCTGATGTTGATGGA	a	A	A	A	a	A	a	a	a	a	H	a	a	a	a	a	a	a	H	A	A	A	A	a	A	a	a	a	a	H	A	A	a	A	A	A	A	a	A	A	A	A	A	a	A
bin1-241	1	231.2	AX-105956654	TTTAGGTGCAATATGGAAAGACCAACTCTGACACG[C/T]TAGAGTTCAGAGAGATCTCAAGGATCTCAAGGCTG	a	A	A	A	a	A	a	a	a	a	H	A	a	a	a	a	a	a	H	A	A	A	A	a	A	a	a	a	a	H	A	A	a	A	A	A	A	a	A	A	A	A	A	a	A
bin1-242	1	232.12	AX-105993601	ATATTGAACTTCAAGCCATTGACCATCACCATTTA[C/T]ATCTTGATCTTTATCATACCCTAACCAAACATGAG	a	A	A	A	a	A	a	a	a	-	H	A	a	a	a	a	a	a	a	A	A	A	A	a	A	a	a	a	a	H	A	A	a	A	A	A	A	a	A	A	A	A	A	a	A
bin1-244	1	235.88	AX-106001358	ACATCTCTGTCACTAGTGATGGCATCAGGCATCCC[A/G]TGTAGTTTTACCGCTGTATCTAAGAAAATTTGGCA	a	A	A	A	a	A	a	a	a	a	H	A	a	a	a	a	a	a	a	A	A	A	A	a	A	a	a	a	a	H	A	A	a	A	A	A	A	a	A	A	A	A	A	a	a
bin1-243	1	236.11	AX-105955329	TGTATGTATATATGTATGTACGGGAAAAAGTTACG[A/G]CATTATATATGCGCCACCACCTGATCAGCTGGTAT	a	A	A	A	a	A	a	a	a	a	H	A	a	a	a	a	a	a	a	A	A	A	A	a	A	a	a	a	a	H	A	A	a	A	A	A	A	a	A	A	A	A	A	a	a
bin1-245	1	237.54	AX-117595337	ATTGGGACTGTTTGGGTATGGAACGGGTCGAGTTC[A/G]GTTAGATGGATACGGGTGATGGTTTTTGACCGTTG	a	A	A	A	a	A	a	a	a	a	H	A	a	a	a	a	a	a	a	A	A	A	A	a	A	a	a	a	a	H	A	A	a	A	A	A	A	a	A	A	A	A	A	a	a
bin1-246	1	238.96	AX-117595305	CTACTTTGATAACATGATTAGCAAGATTGTTAAAA[G/T]AATTAATGGTTGGCAAGGTAAATTGCTTTCTCACG	a	A	A	A	a	A	a	a	a	H	H	A	a	a	a	a	a	a	a	A	A	A	A	a	A	a	a	a	a	H	A	A	a	A	A	A	A	H	A	A	A	A	A	a	a
bin1-247	1	239.89	AX-117595298	ATATCCTGAATGGCATATAATATATAAGCTCTGCA[C/T]TGAAATCTGAAGTAATTTTGTTACTGTTTAACCAT	a	A	A	A	a	A	a	a	a	H	H	A	a	a	a	a	a	a	a	A	A	A	A	a	A	a	a	a	a	H	A	A	a	a	A	A	A	H	A	A	A	A	A	a	a
bin1-248	1	240.81	AX-117692355	GATATGTCACACTCTTTGTAGCGTGGATTCAAATG[A/C]TAAGTGGACTAGGAAGCAAGGCGATATTCACCTTT	a	A	A	A	a	A	a	H	a	H	H	A	a	a	a	a	a	a	a	A	A	A	A	a	A	a	a	a	a	H	A	A	a	a	A	A	A	H	A	A	A	A	A	a	a
bin1-249	1	241.27	AX-117496883	ATAGATATCTCATAATGATAATAATAATAATAATA[A/G]TAACCATTACGGCGCACAGCCCGACCCATAGTTTA	a	A	A	A	a	A	a	H	a	H	H	A	a	a	a	a	a	a	a	A	A	A	A	a	A	a	a	a	a	H	A	A	a	a	A	A	A	H	A	A	A	A	A	a	a
bin1-250	1	241.5	AX-117570476	GTGAGTCTTGCGCCTCAAACGCCCGACTGTGCACC[C/T]GAAACATGCACAATGCTCAACGTTCGGGACTCGTC	a	A	A	A	a	A	a	H	a	H	H	A	a	a	a	a	a	a	a	A	A	A	A	a	A	a	a	a	a	H	A	A	a	a	A	A	A	H	A	A	A	A	A	a	a
bin1-251	1	242.88	AX-117486408	ACTTACCCGTCAGCGCGCCTATGTTTTACGACCCG[A/G]TCCTCAATCTACAAGCTCCCTCTTTCCCCTTACCC	a	A	H	A	a	A	a	H	a	H	H	A	a	a	a	a	a	a	a	A	A	A	A	a	A	a	a	a	a	A	A	A	a	a	A	A	A	H	A	A	A	A	A	a	a
bin1-252	1	243.34	AX-117711900	TTGATTGTGATGGTAAATACCACGTCTTACGGTGT[A/G]GTTTTGTCCTTTTGTCACAATTGCACCCGCACTTA	a	A	H	A	a	A	a	H	a	H	H	A	a	a	a	a	a	a	a	A	A	A	a	a	A	a	a	a	a	A	A	A	a	a	A	A	A	H	A	A	A	A	A	a	a
bin1-253	1	244.5	AX-117795572	CAATAATTTGATACCCCTATAGTTGTTACAGATCT[A/G]AACATCACCTTTGTTTTGATACAACAGAACCATTG	a	A	H	A	a	A	a	H	a	H	H	A	H	a	a	a	a	a	a	A	A	A	a	a	A	a	a	a	a	A	A	A	a	a	A	A	A	H	A	A	A	A	A	a	a
bin1-254	1	246.84	AX-117795558	CCTTATGAGGTCATCGGAGACCTGTACCAGCCTTC[C/T]CCTGGATCCTATATGTTTGTCTGTTCATCTTTGAC	a	A	H	A	a	A	a	H	a	H	H	A	H	a	a	a	a	a	a	A	A	A	a	a	A	a	a	a	a	A	A	A	a	a	A	A	A	H	A	A	a	H	A	a	a
bin1-255	1	247.07	AX-117795551	GCCATTGAATTATTCTTCAAGATATAGCAGTTCTA[C/T]GCATAGTATGTCTTTTTCCAACAACAAGGTCTTTT	a	A	H	A	a	A	a	A	a	H	H	A	H	a	a	a	a	a	a	A	A	A	a	a	A	a	a	a	a	A	A	A	a	a	A	A	A	H	A	A	a	H	A	a	a
bin1-256	1	247.54	AX-117795549	TCCCTAATATGTGAGGTAATATCTCGCCCTAATTG[C/T]TTTTTAGAATAGGAAAAGTATTCAACCAAAAATAA	a	A	H	A	a	A	a	A	a	H	H	A	H	a	a	a	a	a	a	A	A	-	a	a	A	a	a	a	a	A	A	A	a	a	A	A	A	H	A	A	a	H	A	a	a
bin1-257	1	248.72	AX-117795546	TTCAAAACCAATCCGAAACCGAAAATTGAACCGAA[C/T]CGAAGCTTAATGGCTTACTGGTAATGGCTTAACGG	a	A	H	A	a	A	a	A	a	a	H	A	H	a	a	a	a	a	a	A	A	A	a	a	A	a	a	a	a	A	A	A	a	a	A	A	A	H	A	A	a	H	A	a	a
bin1-258	1	255.58	AX-117668102	GCCTCCACTTGCTTCCTAACAAGAGTCATATGCTT[C/G]CACGATGGGAATCACCTGATACCCAAACTTTAATG	a	A	H	A	a	A	a	A	a	H	H	A	H	a	a	a	a	a	a	A	a	A	a	a	A	a	a	a	a	A	A	A	a	a	A	a	A	H	A	A	a	H	A	a	a
bin2-1	2	0	AX-117485389	TATGGTTGCACTGTCATGGGAAGCTTGCTACTACA[A/G]ACAGACTTCACAATGAGGTATCACAGTGCAATCAA	A	H	A	a	A	A	A	A	a	a	A	A	a	a	a	A	A	A	A	A	a	a	A	a	A	A	H	A	A	A	A	a	A	a	a	a	A	a	A	a	a	a	a	A	a
bin2-2	2	0.92	AX-117546692	GTGCAGGAGAAGAGAGTGGGATCCTTTCTTCTAGC[A/T]GCAGAAGTAGATTGATATCTGCAAACACGGCTTCT	A	H	A	a	A	A	A	A	a	a	A	A	a	a	a	A	A	A	A	A	a	a	A	a	A	A	H	A	A	A	A	a	A	a	a	a	A	a	A	a	a	a	a	A	a
bin2-3	2	1.15	AX-117546677	TGAAAACTAGTACTAAAAAGTTGTAATAGAAGAAC[C/T]CGATTCATTAATTTGATGTGAAAATAAATATTTGT	A	H	A	a	A	A	A	A	a	a	A	A	a	a	a	A	A	A	A	A	a	a	A	a	A	A	H	A	A	A	A	a	A	a	a	a	A	a	A	a	a	a	a	A	a
bin2-4	2	1.83	AX-117546706	CGAACACAGTTTCGTTCTTGTCAACTTCCAAAATC[A/T]GTCATTTTTATCCTGTATGTATGTCTTTTGGTTGT	A	H	A	a	A	A	A	A	a	a	A	A	a	a	a	A	A	A	A	A	a	a	A	a	A	A	H	A	A	A	A	a	A	a	a	a	A	a	A	a	a	a	a	A	a
bin2-5	2	2.06	AX-117546708	ATTCAGATGAATGTGTAACTTAAGAAAGGTATTAC[A/G]TGAATGGCCATGAATTAAGTGTTTTCTCAACACCA	A	H	A	a	A	A	A	A	a	a	A	A	a	a	a	A	A	A	A	A	a	a	A	a	A	-	H	A	A	A	A	a	A	a	a	a	A	a	A	a	a	a	a	A	a
bin2-7	2	2.52	AX-117546745	TGCTAATTTTTGTCTCCTGGGTAGTTGTGTCTCAC[A/G]CAGAATAAAACTTTCCAAATTGTAAGATGAGGATT	A	H	A	a	A	A	A	A	a	a	A	A	a	a	a	A	A	A	A	A	a	a	A	a	A	a	H	A	A	A	A	a	A	a	a	a	A	a	A	a	a	a	a	A	a
bin2-8	2	2.75	AX-117617398	AACCCCACTAAGTAGGATTATACTGGGTTGTTGTT[A/G]TTGTTGTAAATGCAACTACTCTATTTCCCTAACTT	A	H	A	a	A	A	A	A	a	a	A	A	a	a	a	A	A	A	A	A	a	a	A	a	A	a	H	A	A	A	A	a	A	a	a	a	A	a	A	a	a	a	a	A	a
bin2-12	2	2.98	AX-117546755	ACTCAAATCTATTCCAGAATCAGCGCTGCCCTCCT[C/G]CCTCTCTAAGCTGGAAATCTTGGATTGCTCTAAAC	A	H	A	a	A	A	A	A	a	a	A	A	a	a	a	A	A	A	A	A	a	a	A	a	A	a	H	A	A	A	A	a	A	a	a	a	A	a	A	a	a	a	a	A	a
bin2-13	2	3.2	AX-105956461	TTTGAACAAGTAGTAACCATCAAACAATTACAAGA[A/G]TAGCCGTGGTTTTATACAAATCATTATGGATACTG	A	H	A	a	A	A	A	A	a	a	A	A	a	a	a	A	A	A	A	A	a	a	A	a	A	a	H	A	A	A	A	a	A	a	a	a	A	a	A	a	a	a	a	A	a
bin2-14	2	3.43	AX-105995643	CATTGCAACTGTCGTAGATGTTTCTGTTTATGTTG[C/T]TTCTGGTCTGTACTCATCATTTTCTCCATTCTTGT	A	H	A	a	A	A	A	A	a	a	A	A	a	a	a	A	A	A	A	A	a	a	A	a	A	a	H	A	A	A	A	a	A	a	a	a	A	a	A	a	a	a	a	A	a
bin2-11	2	3.66	AX-117617382	AAGACACTTGCTGGTTTGTTACGGTCCAAGTCAAA[G/T]ATTGAAGAGTGGAGACACATTTTGAGAAGTGAAAT	A	H	A	a	A	A	A	A	a	a	A	A	a	a	a	A	A	A	A	A	a	a	A	a	A	a	H	A	A	A	A	a	A	a	a	a	A	a	A	a	a	a	a	A	a
bin2-15	2	3.91	AX-106027284	AATCTGGCAAAAGACAAAAAAAAAGGGCTAAATAC[A/G]CAGTAGACAAATAGAGAAAGGAGATTTGGGTGAAA	A	-	A	a	A	A	A	A	a	a	A	A	a	a	a	A	A	A	A	A	a	a	A	a	A	a	H	A	A	A	A	a	A	a	a	a	A	a	A	a	a	a	a	A	a
bin2-16	2	4.14	AX-105956393	ATTTATGCTGAGGCAATCCAGTTCTTTAGGAAAAT[A/G]ACAAGATACTTATGTGCATACCTGTTATTTATTGC	A	H	A	a	A	A	A	A	a	a	A	A	a	a	a	A	A	A	A	A	a	a	A	a	A	a	H	A	A	A	A	a	A	a	a	a	A	a	A	a	a	a	a	A	a
bin2-9	2	4.37	AX-117638807	ATAATGACGCTAGATCTTAAAGGGGTGAACAATGG[A/C]ATCTAACTCAAGGTCATGGACAGGGTAGCTCTTCT	A	H	A	a	A	A	A	A	a	a	A	A	a	a	a	A	A	A	A	A	a	a	A	a	A	a	H	A	A	A	A	a	A	a	a	a	A	a	A	a	a	a	a	A	a
bin2-17	2	5.07	AX-105995567	CATTAATATATTTATCTAAAATTTCGGTTAAAGAA[G/T]GCGTTATCTTATGCTAAGCTATTTTTCCATCCTTG	A	H	A	a	A	A	A	A	a	a	A	A	a	a	a	A	A	A	A	A	a	a	A	a	A	a	H	A	A	A	A	a	A	a	a	a	A	a	A	a	a	a	a	A	a
bin2-18	2	5.53	AX-117676834	ATATAGCAGTATAGCAAATTTCTCATATAACATTG[C/T]AAGGTTAATATCACCAGTGGTGAATCCAACATATA	A	H	A	a	A	A	A	A	a	A	A	A	a	a	a	A	A	A	A	A	a	a	A	a	A	a	H	A	A	A	A	a	A	a	a	a	A	a	A	a	a	a	a	A	a
bin2-19	2	8.72	AX-117676838	AAACGACTTCAAAATCAGGATTCGACTGTCACAAT[A/T]GGTTCGTATGATGATTTCTCACTTGGGCGTATGTT	A	H	A	a	A	A	A	A	a	A	A	A	a	a	a	A	A	A	A	A	a	a	A	a	A	a	H	A	A	A	A	H	A	a	a	a	A	H	A	a	a	H	a	A	a
bin2-21	2	9.41	AX-117774764	ATGAATCTATTAGGTTGCAACTATATCGTGCAAAA[C/T]GGAAGGCAAATACAATCCTCTACAATGAGTAGTAT	A	H	A	a	A	A	A	A	a	A	A	A	a	a	a	A	A	A	A	A	a	a	A	a	A	a	H	A	A	A	A	H	A	a	a	a	A	H	A	a	a	H	a	A	a
bin2-20	2	10.39	AX-117708740	CTATGTTCCCGAAATCAATCCTTTCGGATCCTAGA[C/G]AAAGAGCTCCTAATCTATAGTGTGAATTACATGGG	A	A	A	a	A	A	A	A	a	A	A	A	a	a	a	A	A	A	A	A	a	a	A	a	A	a	H	A	A	A	A	H	A	a	a	a	A	-	A	-	a	-	a	A	a
bin2-22	2	11.38	AX-117774770	CTTGGAAATAATCACTTGACAGGTATTGAAAAAAT[A/G]TCCAATCCGCGTTATTTTACAGTTCAATTTTTTGG	A	H	A	a	A	A	A	A	a	A	A	A	a	a	a	A	A	A	A	A	a	a	A	a	A	a	H	A	A	A	A	H	A	a	a	a	A	H	A	A	a	H	a	A	a
bin2-23	2	12.07	AX-117761921	TAGAAGATTGATGTAATATTTGAATTCGTAGTCGC[A/G]CTTAGAAAGGTGCATCCAATAATCATCACATCATA	A	H	A	a	A	A	A	A	a	A	A	A	a	a	a	A	A	A	A	A	a	a	A	a	A	a	H	A	A	A	A	H	A	a	a	a	A	H	A	A	a	H	a	A	a
bin2-24	2	12.76	AX-117761931	TGTGCAATCTTTTGACATATTTCAACTTCCCCCTT[C/G]AGTATATTGCCAAATCTGTAGGACAAGAAGGAGAA	A	H	A	a	A	A	A	A	a	A	A	A	a	a	a	A	A	A	A	A	a	a	a	a	A	a	H	A	A	A	A	H	A	a	a	a	A	H	A	A	a	H	a	A	a
bin2-25	2	14.22	AX-117761945	CCTATGTTTTGTATTTTTTGTACAGATAAATTTCT[C/T]TATAACAGTCTCGTCTGATCCGAATATTTTTTAAT	A	H	A	a	A	A	A	A	a	A	A	A	a	a	a	A	A	A	A	A	a	a	a	a	A	a	H	A	A	A	A	H	A	a	a	a	A	H	A	A	a	H	a	A	a
bin2-26	2	14.46	AX-117761948	TAAAGAACTTGTAGTTTGATAGATAATTGTATAGA[A/C]GACTGCGTAAATGTTTCTTTTTCAATTTCTTGAAC	A	-	A	a	A	A	A	A	a	A	A	A	a	a	a	A	A	A	A	A	a	a	a	a	A	a	H	A	A	A	A	H	A	a	a	a	A	H	A	A	a	H	a	A	a
bin2-32	2	19.19	AX-117556944	TGCGTTCGCGAAGAGCATCATCATAAGGACTTACG[C/T]GATCGCGGAAACACTATACGTTCGCGAAGGTTTTT	a	a	A	a	A	A	A	A	a	A	A	A	a	a	a	A	A	A	A	A	a	a	a	a	A	H	H	A	a	a	A	a	A	a	a	a	-	H	A	A	a	H	a	A	a
bin2-31	2	19.96	AX-117856098	GAGAGGAGAGGGAGGACAAGAGGCCTAGAGGATCG[A/G]GCAGTTATAGTGGTGCTCCTTTGAGGGGCCAGTTT	a	a	A	a	A	A	A	A	a	A	A	A	a	a	a	A	A	A	A	A	a	a	a	a	A	-	-	A	a	a	A	a	A	a	a	a	A	a	A	A	a	H	a	A	-
bin2-30	2	20.47	AX-105979993	TTCTTATGTGGACAGTATGGCTGTCCAGTGGGATA[G/T]GACCAAATTAACGGGACGGGGCGATATTTAAGCGG	a	a	A	a	A	A	A	A	a	A	A	A	a	a	a	A	A	A	A	A	a	a	a	a	A	-	-	A	a	a	A	a	A	a	a	a	A	a	A	A	a	-	a	A	a
bin2-29	2	20.73	AX-117777543	ATCAACAACCCGGTAAGCACTCTATTTACTCGAAC[A/G]TTAATTCCATTCTTTATTTTTCCGGCTCCCCTCCA	a	a	-	a	A	A	A	A	a	A	A	A	a	a	a	A	A	A	A	A	a	a	a	a	A	-	-	A	a	a	A	a	A	a	a	a	A	a	A	A	a	-	a	A	a
bin2-27	2	21.25	AX-117586339	CCATTCATGTTGTACAGGAAGTGACTGGAGAATTG[A/G]AGATCAGAAACAAGGAAACAGAGGGACGAATAACT	a	a	A	a	A	A	A	A	a	A	A	A	a	a	a	A	A	A	A	A	a	a	a	a	A	H	-	A	a	a	A	a	A	a	a	a	A	H	A	A	a	A	a	A	a
bin2-33	2	21.49	AX-117811245	GCCATTCCTGTTATAGTTCCTCGTGATGAGGCTAA[A/C]CCTTGCAGTGGGAGAAGTATGAAACAATTCATTAT	a	a	A	a	A	A	A	A	a	A	A	A	a	a	a	A	A	A	A	A	a	a	a	a	A	H	-	A	a	a	A	a	A	a	a	a	A	H	A	A	a	A	a	A	a
bin2-34	2	21.73	AX-117811267	TGGTCAGTTTGTGCAAGAAGTTGGTCAGTTGGAAC[A/C]AAAAACTGGTCAGCTTGTGCAAGAAACTGGTCAGT	a	a	A	a	A	A	A	A	a	A	A	A	a	a	a	A	A	A	A	A	a	a	a	a	A	H	a	A	a	a	A	a	A	a	a	a	A	H	A	A	a	A	a	A	a
bin2-35	2	24.65	AX-117556848	CTTTTGAAACCGAAAGTAAACACTACTACAATCTA[A/G]TGGTCTCGAAGGAAGATAAAATACAGCAGTTACAG	a	a	A	a	A	A	A	A	a	A	A	A	a	a	a	A	A	A	A	A	a	a	a	a	A	H	a	A	a	a	A	a	A	a	A	a	A	H	A	A	a	A	a	A	a
bin2-36	2	25.37	AX-117754994	CTTTGTGTGTTTCCCTCCTTGAATCTTAAAGATTG[A/T]GCAAGTATTAAAGAGAAGAATGGTTACAGCTGATT	a	a	A	a	A	A	A	A	a	A	A	A	a	a	a	A	A	A	A	A	a	a	a	a	A	a	a	A	a	a	A	a	A	a	A	a	A	-	A	A	a	A	a	A	a
bin2-37	2	25.61	AX-117754996	CCTTTGCTTTCCTGACTGGTCCCTTCTTTATATTT[C/T]TTCTCCTTTTTCTCGTAGCCACTTCCTGGTAAGGC	a	a	A	a	A	A	A	A	a	A	A	A	a	a	a	A	A	A	A	A	a	a	a	a	A	H	a	A	a	a	A	a	A	a	A	a	A	H	A	A	a	A	a	A	a
bin2-38	2	26.08	AX-117766031	CATTCCTTGCCACTGGAAGAGCACTAATGGATTCG[A/G]AATGGAATGAGATTAAATTTCGTATGAATGATGAA	a	a	A	a	A	A	A	A	a	A	A	A	a	a	a	A	A	A	A	A	a	a	a	a	A	H	a	A	a	a	A	a	A	a	A	a	A	H	A	A	a	A	a	A	-
bin2-39	2	26.78	AX-117766006	TTAAGAAATTGTTCAAACTACAAGCATTGCTATTC[C/T]GGATGACACAGATTATAACAAGTGTTTTATTTTAT	a	a	A	a	A	A	A	A	a	A	A	A	a	a	a	A	A	A	A	a	a	a	a	a	A	H	a	A	a	a	A	a	A	a	A	a	A	H	A	A	a	A	a	A	a
bin2-40	2	27.01	AX-105959191	GTATCATTTGTAATTCATCACTTTTTTGTAAGGAC[A/C]CTCTGTGGGCTTTTGTAATCACGTGCAATGTAACC	a	a	A	a	A	A	A	A	a	A	A	A	a	a	a	A	A	A	A	a	a	a	a	a	A	H	a	A	a	a	A	a	A	a	A	a	A	H	A	A	a	A	a	A	a
bin2-41	2	31.03	AX-105996164	AAATAGGTAATGAGAAAAATAATCCTTGGGTGTGG[A/G]AGTTGTTCATTATTCACTCATGTACCATCAAATGT	a	a	a	a	a	a	A	a	a	A	a	A	a	a	a	A	A	A	A	a	a	a	a	a	a	H	a	A	a	a	A	a	A	a	A	a	A	H	A	A	a	A	a	a	a
bin2-44	2	33.41	AX-117759263	AACCTAGTTAACAATAATACTTCTAGATGTGAGTT[C/T]CAAAAACGTGAATAGCATTAAGTAGATCAGGTGGA	a	a	a	a	a	a	A	a	a	A	a	A	a	a	a	A	A	A	A	a	a	a	a	a	a	H	a	A	a	a	A	a	A	a	A	a	A	H	A	A	a	A	A	a	a
bin2-45	2	34.1	AX-117759208	CGCATTTGCGAAGTATGGGGTGCGAATTATAGGGT[C/T]GCAAATGTGACCTAGACAGGAAAGCTTCTATTTCG	a	a	a	a	a	a	A	a	a	A	a	A	a	a	a	A	A	A	A	a	a	a	a	a	a	H	a	A	a	a	A	a	A	a	A	a	A	H	A	A	a	A	A	a	a
bin2-46	2	34.56	AX-117630920	CCTACCTGTCTCCCTGCACCCCATTCATGCACCCT[C/T]AATAAGATCACCATGTGTTTCCAATCCTTTTTCAC	a	a	a	a	a	a	A	a	a	A	a	A	a	a	a	A	A	A	A	a	a	a	a	a	a	H	a	A	a	a	A	a	A	a	A	a	A	H	A	A	a	A	A	a	a
bin2-47	2	35.24	AX-117630955	CTCTTCATCCAAAATCACATTGAAATCACCCCAAC[A/G]AGCCAAGGCAATGACATATCCCTTGCAAGATAATA	a	a	a	a	a	a	A	a	H	A	a	A	a	a	a	A	A	A	A	a	a	a	a	a	a	H	a	A	a	a	A	a	A	a	A	a	A	H	H	A	a	A	A	a	a
bin2-48	2	39.48	AX-117808794	ATAGACGATTCTCCGAAAGGAAAGATAAATCTGAC[C/T]GAGCGTCACTCGATATTCTCGACAAAAATAGAGGA	a	a	A	a	A	A	A	A	H	A	A	A	a	a	a	A	A	A	A	a	a	a	a	a	A	H	a	A	a	a	A	a	A	a	A	a	A	H	H	A	a	A	A	A	a
bin2-49	2	39.71	AX-117808825	TTCTTTTAAAGATTGTAAGACATGAATTAGCATTA[A/C]ACTAATACTTGAAAGTATTTTTGAGATCATGAATA	a	a	A	a	A	A	A	A	H	A	A	A	a	a	a	A	A	A	A	a	a	a	a	a	A	H	a	A	H	a	A	a	A	a	A	a	A	H	-	A	a	A	A	A	a
bin2-50	2	39.94	AX-117808833	GTGGACTAGATGGAATCTGTGGAGCTTAAGTAGTG[C/T]ATGGAGGTGCACCCCTCCTAAGTCTAGGGTAGTAC	a	a	A	a	A	A	A	A	H	A	A	A	a	a	a	A	A	A	A	a	a	a	a	a	A	H	a	A	H	a	A	a	A	a	A	a	A	H	H	A	a	A	A	A	a
bin2-51	2	40.4	AX-117808889	TGCATGTCCCGAGCAAAAGGGACGTCAGTACATTT[G/T]AATTACAATGGTATGCAAAGAAACTAAAAGAAAGA	a	a	A	a	A	A	A	A	H	A	A	A	a	A	a	A	A	A	A	a	a	a	a	a	A	H	A	A	H	a	A	a	A	a	A	a	A	H	H	A	a	A	A	A	a
bin2-52	2	40.86	AX-117544764	TTTCGTAAAACCTGCTCATCTCCGAGTAGGACACT[A/T]AATACTTTAATAGTGTGAAGTTCTGTGGAATCTGC	a	a	A	a	A	A	A	A	-	A	A	A	a	A	a	A	A	A	A	a	a	a	a	a	A	H	A	A	H	a	A	a	A	a	A	a	A	H	H	A	a	A	A	A	a
bin2-53	2	41.09	AX-117544733	CACTTCATTTTCTCCAGATTGTAGCAGTGAAACAG[C/T]TTGACCGCAATGGATTGCAAGGAAACCGAGAATTC	a	a	A	a	A	A	A	A	H	A	A	A	a	A	a	A	A	A	A	a	a	a	a	a	A	H	A	A	H	a	A	a	A	a	A	a	A	H	H	A	a	A	A	A	a
bin2-55	2	42.76	AX-117544711	ATCATAGAATCTAAAGATACAGTGTTGAACTTCGG[A/T]GGAGAGCTACAAAACCCCTTTTTACAAAAACAGGT	a	a	A	a	A	A	A	A	H	A	A	A	a	A	a	A	A	A	A	a	a	-	a	a	A	A	A	A	H	a	A	a	A	a	A	a	A	H	H	A	a	A	A	A	a
bin2-54	2	42.99	AX-105956010	CATTTAGGATATAAATGGGTTACTACTTAGCAAAA[A/C]CCAGATTCTCAACATTTAGCCCATGTACGCACTCG	a	a	A	a	A	A	A	A	H	A	A	A	a	A	a	A	A	A	A	a	a	a	a	a	A	H	A	A	H	a	A	a	A	a	A	a	A	H	H	A	a	A	A	A	a
bin2-57	2	45.1	AX-105955010	TTATGCAATGTTTGGCTGGCTGCATTAAATAATAT[C/T]TGCATAAATTATACGAAAATCTATATATTACTTTA	a	a	A	a	A	A	A	A	H	A	A	A	a	A	a	A	A	A	A	a	a	a	a	a	A	H	A	A	H	a	A	a	A	a	a	a	A	H	H	A	a	A	A	A	a
bin2-58	2	45.79	AX-105958825	GAGATTTATATCTAGTAGATTGTTTGTATGCATGG[C/T]ACTCCAGTGTCCATCATCTCAGATAGGGGTACTCA	a	a	A	a	A	A	A	A	a	A	A	A	a	A	a	A	A	A	A	a	a	a	a	a	A	H	A	A	H	a	A	a	A	a	a	a	A	H	H	A	a	A	A	A	a
bin2-59	2	46.02	AX-105959443	ACAATAAACATGTTGATTATGAACTTGGATGTGCA[A/C]GGGGTCGACATAAACCTTGTCCGGATGATGTAACA	a	a	A	a	A	A	A	A	a	A	A	A	a	A	a	A	A	A	A	a	a	a	a	a	A	H	A	A	H	a	A	a	A	a	a	a	A	H	H	A	a	A	A	A	a
bin2-60	2	46.49	AX-117670358	TACGGACTTTTCCCTACTTCGATCCACCATTATGT[A/G]TTTTATCGCAATCGATGTGTGTTAAAGGGATTGAC	a	a	A	a	A	A	A	A	a	A	A	A	a	A	a	A	a	A	A	a	a	a	a	a	A	H	A	A	H	a	A	a	A	a	a	a	A	H	-	A	a	A	A	A	a
bin2-61	2	46.72	AX-117759024	TTGGTGTTATAAATTGATCAACTTTAACTTATTAT[C/T]ATTTATGTTTTTTCTTTTATTTGAGATTAACAATA	a	a	A	a	A	A	A	A	a	A	A	A	a	A	a	A	a	A	A	a	a	a	a	a	A	a	A	A	H	a	A	a	A	a	a	a	A	H	H	A	a	A	A	A	a
bin2-62	2	47.18	AX-117670297	CTTCATCAACAAAAATAAAACTGAAGTGTGACGCA[A/G]ATTTGATGTTGGATGAGTAAAAATAGGAAGAAAAG	a	a	A	a	A	A	A	A	a	A	A	A	a	A	a	A	a	A	A	a	a	a	a	a	A	a	A	A	H	a	A	a	A	a	a	a	A	H	a	A	a	A	A	A	a
bin2-63	2	48.13	AX-106025773	GCTCAAACAAATCCATAAATATTAAAAGTGGTTAA[A/C]AAGTTAAAAAAACACTATAGATTTTAAACATGTAT	a	a	A	a	A	A	A	A	a	A	A	A	a	A	a	A	a	A	A	a	a	a	a	a	A	a	A	A	H	a	A	a	A	a	a	a	A	H	a	A	a	A	A	A	-
bin2-64	2	48.36	AX-106022819	GAGATTAAACGTATTCTTGAAAAGACAGTCAGTGC[A/T]TCTCATAAAGATTAGTCTATGAAGTTAGATGAAGC	a	a	A	a	A	A	A	A	a	A	A	A	a	A	a	A	a	A	A	a	a	a	a	a	A	a	A	A	H	a	A	a	A	a	a	a	A	H	a	A	a	A	A	A	a
bin2-65	2	48.59	AX-105994374	TTTCCGATATCCAAATTATATCATAGATAAAGTTC[C/G]TTAGGAATGCAATCATTATATCAAATCTTATTTCC	a	a	A	a	A	A	A	A	a	A	A	A	a	A	a	A	a	A	A	a	a	a	a	a	A	a	A	A	H	a	A	a	A	a	a	a	A	H	a	A	a	A	A	A	a
bin2-66	2	49.07	AX-105959528	AAAAAAGAGGTCGCCGACTTCGTAAAAAATGCGAA[C/T]AATGCCAAAAATATGTCCCCATGATCCACCAAGTG	a	a	A	a	A	A	A	A	a	A	A	A	a	A	a	A	a	A	A	a	a	a	a	a	A	a	A	A	H	a	A	a	A	a	a	a	A	H	a	A	a	A	A	A	a
bin2-67	2	49.31	AX-117750833	GATTGAAGAGATAAAAATTCTAAAAATAAAAGACG[A/G]CTGACTGGTTCAAATAATTACTGTTCTATTGAACA	a	a	A	a	A	A	A	A	a	A	A	A	a	A	a	A	a	A	A	a	a	a	a	a	A	a	A	A	H	a	A	a	A	a	a	a	A	H	a	A	a	A	A	A	a
bin2-68	2	49.54	AX-105957045	GTGGGTTCTTACACTTGTGTGCTCAGCATTGTTTT[G/T]CCTTAAAAATGTAGCTTCTCCTTAGTAGAAGCAGA	a	a	A	a	A	A	A	A	a	A	A	A	-	A	a	A	a	A	A	a	a	a	a	a	A	A	A	A	H	a	A	a	A	a	a	a	A	H	a	A	a	A	A	A	a
bin2-69	2	50.76	AX-105994200	CTCGACAAGGAATATGGTTGTGCAGGCATTTCCAT[A/G]GAAAAATCTTTAATTTATTAGGGCAATGAAGATTC	a	a	A	a	A	A	A	A	a	A	A	A	a	A	a	A	a	a	A	a	a	a	a	a	A	A	A	A	H	a	A	a	H	a	a	a	A	H	a	A	a	A	A	A	a
bin2-70	2	52.16	AX-105956961	TTCTGAAAATGTGTCAATATGAGGCAAACATGATT[C/T]TGATTCCTCCATATTGATCTTGTGCATATCAGCTG	a	a	A	a	A	A	A	A	a	A	A	A	a	A	a	A	a	H	A	a	a	a	a	a	A	A	A	A	H	a	A	a	H	H	a	a	A	H	a	A	a	A	A	A	a
bin2-72	2	53.08	AX-117750781	AGTGTATATGTTAATTATACCAATCTGAAAACTAC[C/T]TGTATGAGGAGAATGGCAATGAAACAAATGTGAAA	a	a	A	a	A	A	A	A	a	A	A	A	a	A	a	A	a	H	A	a	a	a	a	a	A	A	A	A	H	a	A	a	H	H	a	a	A	a	a	A	a	A	A	A	a
bin2-71	2	53.31	AX-117750787	GTTTGATTTGTTATGGTAATATTCACAAATTATTG[C/T]CAAAAACTGTTATAGTCTAAGAAAAAGTATCTTGA	a	a	A	a	A	A	A	A	a	A	A	A	a	A	a	A	a	H	A	a	a	a	a	a	A	A	A	A	H	a	A	a	H	H	a	a	A	a	a	A	a	A	A	A	a
bin2-74	2	53.77	AX-117750763	GTTGCTCCTGTATTCCATGAATAAAGGTTAGATAA[G/T]TGAATAACTAAATAGGGAGAAGATTAGGAATTCCT	a	a	A	a	A	A	A	A	a	A	A	A	a	A	a	A	a	H	A	a	a	a	a	a	A	A	A	A	H	a	A	a	H	H	a	a	A	a	a	A	a	A	A	A	a
bin2-75	2	54	AX-117750768	GTAAACACAGGTATATTCATAGGCGAATTCAGCAT[A/G]TAAGCAATTTACATGTGACGTTATTACTGATTTGA	a	a	A	a	A	A	A	A	a	A	A	A	a	A	a	A	a	H	A	a	a	a	a	a	A	A	A	A	H	a	A	a	H	H	a	a	A	a	a	A	a	A	A	A	a
bin2-76	2	54.7	AX-117500475	CTTTCGTCTTTGATCTTCAGAGACCAGACATGTCC[A/G]CCACCTTCAATCACCGTCCTCCGCCCACCGGAAAT	a	a	A	a	A	A	A	A	a	A	A	A	a	A	a	A	a	H	A	a	a	a	a	a	A	A	A	A	H	a	A	a	H	H	a	a	A	a	a	A	a	A	A	A	a
bin2-79	2	57.67	AX-117670003	AATTGGCTAAAATTGGATTTTGCATAACCAACCTT[A/G]GAATGGGAATTTGAAGGTTCCAGCAGGTTCATATG	a	a	A	a	A	A	H	A	a	A	A	A	a	A	a	A	a	H	A	a	a	a	a	A	A	A	A	a	H	a	A	a	H	H	a	a	A	a	A	A	A	A	A	A	a
bin2-78	2	57.91	AX-117669997	GTATGTCCTTACAAAAGTATTCAAAGCATTATGGA[A/C]ATGTACATTATCTGCATATCGCCATTTTGTATTAA	a	a	A	a	A	A	H	A	a	A	A	A	a	A	a	A	a	H	A	a	a	a	a	A	A	A	A	a	H	a	A	a	H	A	a	a	A	a	A	A	A	A	A	A	-
bin2-77	2	58.38	AX-117669960	TGAAAGTAAAATTTGACCTCGTTCATATTCATCAC[A/G]GGTCGCAATTCAACCTCGCTCGAATTCGCACCCCT	a	a	A	a	A	A	H	A	a	A	A	A	a	A	a	A	a	H	A	a	a	a	a	A	A	A	A	a	H	a	A	a	H	H	a	a	A	a	A	A	A	A	A	A	a
bin2-80	2	58.61	AX-117657044	TTCAAAAGTGGAGTAATACTATGTTTGGTAATGTG[A/C]TGCATAACAAGAAAACAATTTTAGCTAGACTAAAT	a	a	A	a	A	A	H	A	a	A	A	A	a	A	a	A	a	H	A	a	a	a	a	A	A	A	A	a	H	a	A	a	H	H	a	a	A	a	A	A	A	A	A	A	a
bin2-81	2	58.83	AX-117657066	GTCAAACTCCTAATTTGTCCAGAGATACAGCTATA[A/T]ATGGTATTGTGATAAACATAAAAAACATCTGTCCT	a	a	A	a	A	A	H	A	a	A	A	A	a	A	a	A	a	H	A	a	a	a	a	A	A	A	A	a	H	a	A	a	H	H	a	a	A	a	A	A	A	A	A	A	a
bin2-88	2	60.81	AX-117633158	CAACGGAAGCTTCGAGACCTCAAGGTCTTCGTGCT[A/G]GATCGGCATCTCGACTGAATTGGTCGATGGCCTGC	a	a	A	a	A	A	H	A	a	A	A	A	-	A	a	A	a	-	A	a	a	a	a	A	A	A	A	a	A	a	A	a	H	H	a	a	A	a	A	A	A	A	A	A	A
bin2-87	2	61.53	AX-105957097	AACCAGCTAATACTGATAAACATCAGAATTATCAT[C/G]AAGAATGTCTACCAGGAGAATATGCATCCCCAGAA	a	a	A	a	A	A	H	A	a	A	A	H	a	A	a	H	a	a	A	a	a	a	a	A	A	A	A	a	A	a	A	a	H	H	a	a	A	a	A	A	A	A	A	A	A
bin2-86	2	61.75	AX-105996647	AGCATGTTCGAGGATGAACGTCTTTCTAAGTAGTG[A/G]TTAATGTAGTGACCCGACTGTTTTTAGTTTAGAAG	a	a	A	a	A	A	H	A	a	A	A	H	a	A	a	H	a	a	A	a	a	a	a	A	A	A	A	a	A	a	A	a	H	H	a	a	A	a	A	A	A	A	A	A	A
bin2-91	2	63.13	AX-105956919	CTAAAGAGGAAGATTTGTAGAACATAAATGACCCT[A/G]TGATCATGATGCCTAATGAATTTGCTGCAATGCAA	a	a	A	a	A	A	H	A	a	A	A	A	a	A	a	A	a	a	A	a	a	-	a	A	A	A	A	a	A	a	A	a	H	H	a	a	A	a	A	A	A	A	A	A	A
bin2-92	2	63.36	AX-105955124	GCATCTTTTCTTTCTGGTAGATCGATCACCACGAT[C/T]AGAGACGAAGCCAAGATTTGAAGTTTGAGTCCGAA	a	a	A	a	A	A	H	A	a	A	A	A	a	A	a	A	a	a	A	a	a	a	a	A	A	A	A	a	A	a	A	a	H	H	a	a	A	a	A	A	A	A	A	A	A
bin2-90	2	63.81	AX-105995457	TAACGAAGTCTAAATCAATCTGGTGAAATATGGTC[A/C]TGTTCTGTTTGTAACCTGTTTCTATTCACTTCTGA	a	a	A	a	A	A	H	A	a	A	A	A	a	A	a	A	a	a	A	a	a	a	a	A	A	A	A	a	A	a	A	a	H	H	a	a	A	a	A	A	A	A	A	A	A
bin2-89	2	64.27	AX-117493391	TTTGGATCGCACCTGCGCTTGCGTAAAAGCAGTGC[A/C]TGTTATGCAAGTGTGGAAGACAAGACCTCTAGTGT	a	a	A	a	A	A	H	A	a	A	A	A	a	A	a	A	a	a	A	a	a	a	a	A	A	A	A	a	A	a	A	a	H	H	a	a	A	a	A	A	A	A	A	A	A
bin2-83	2	65.67	AX-117783934	AGATGTAATTGTGCTTAAAGAAGTTGGGAGTTGAT[A/G]TATATTGATGCGATGGTGGAATATGGTTTGACATA	a	a	A	a	A	A	H	A	a	A	A	A	a	A	a	A	a	a	A	a	a	a	a	A	A	A	A	a	A	a	A	a	H	H	a	a	A	a	A	A	A	A	A	A	a
bin2-84	2	65.9	AX-117677650	AATTAGAATGACCTTTCATACAAAAATAAAGAAAT[C/G]ACCAGTATGACTCAAAAGATTTAAACGATCACAAC	a	a	A	a	A	A	H	A	a	A	A	A	a	A	a	A	a	a	A	a	a	a	a	A	A	A	A	a	A	a	A	a	H	H	a	a	A	a	A	A	A	A	A	A	a
bin2-85	2	66.13	AX-117611059	GGCTGCGAACGCCGAGCAACTACCTAGTCAACTCC[A/G]AACAAGCCTGATAGGAGACAAATCAGCACTCGCTA	a	a	A	a	A	A	H	A	a	A	A	A	a	A	a	A	a	a	A	a	a	a	a	A	A	A	A	a	A	a	A	a	H	H	a	a	A	a	A	A	A	A	A	A	a
bin2-82	2	66.82	AX-117564767	TGCTCTTTTGGGGTAACGTACCACATTTTGCACAT[A/C]AACCGAGGCAACCCCCTATATGATAGTTTATGGTA	a	a	A	a	A	A	H	A	a	A	A	A	a	A	a	A	a	a	A	a	a	a	a	A	A	A	A	a	A	a	A	a	H	H	a	a	A	a	A	A	A	A	A	A	a
bin2-99	2	72.9	AX-117645144	GAAGCACAGGTTTTCGAGAAGTTTAGAAAAAAAGA[A/C]GTCATATACTTCATCTGGGATCACATCATATGTCG	a	a	a	a	a	a	H	a	a	A	a	A	a	A	a	A	a	a	A	a	-	a	A	A	a	A	A	a	A	a	A	a	H	H	a	a	A	a	A	A	A	A	A	a	a
bin2-98	2	74.33	AX-117634696	CAGAGCCATCCGAAGACTCCCAACACAGTAGCGCT[A/G]GAAATAGCTCCGTGCCTAACAAGTACCCGAAAGAT	a	a	a	a	a	a	H	a	a	A	a	A	a	A	a	A	a	a	A	a	A	a	A	A	a	A	A	a	A	a	A	a	H	H	a	a	A	a	A	A	A	A	A	a	a
bin2-97	2	76	AX-105996717	CCCTAAAATCCCAAAGTCCAAATCAACGGGTGTGC[A/T]GAAGGTTTCAGACTGTAACACACTTTATTTTCACA	a	a	a	a	a	a	H	a	a	A	a	A	a	A	a	A	a	a	A	a	A	a	-	A	a	A	A	a	A	a	A	a	H	-	a	a	A	a	A	A	A	A	A	a	A
bin2-96	2	76.23	AX-105994147	GAATGTTAAATCCATCCTCTATGACCAGGTTGCCA[C/T]TTTGGAAGATGAGAAGGCCCAATTTCTTGCACAAC	a	a	a	a	a	a	H	a	a	A	a	A	a	A	a	A	a	a	A	a	A	a	A	A	a	A	A	a	A	a	A	a	H	H	a	a	A	a	A	A	A	A	A	a	A
bin2-95	2	76.67	AX-117680296	TTCTCAACTAAAACCCCAATCTCACCCATGGAAGA[A/C]CTGTAAAACCTCACAAAAACTCCAGTCATAAACCC	a	a	a	a	a	a	H	a	a	A	a	A	a	A	a	A	a	a	A	a	A	a	A	A	a	A	A	a	A	a	A	a	H	H	a	a	A	a	A	A	A	A	A	a	A
bin2-94	2	76.89	AX-105993508	TTGAGAGAAACGTAACTACCTTCGTGGGTCTTTAT[A/C]AGTTTTATGAACTTAGTCCTTAGCTACTTTCCACG	a	a	a	a	a	a	H	a	a	A	a	A	a	A	a	A	a	a	A	a	A	a	A	A	a	A	A	a	A	a	A	a	H	H	a	a	A	a	A	A	A	A	A	a	A
bin2-93	2	77.12	AX-105955413	ACTAGATTGCATAGCATTAGCATATTACGAAACTA[C/T]GCAAAACTCCTACTGCCAAATGATTTACAGAGAAA	a	a	a	a	a	a	H	a	a	A	a	A	a	A	a	A	a	a	A	a	A	a	A	a	a	A	A	a	A	a	A	a	H	H	a	a	A	a	A	A	-	A	A	a	A
bin2-105	2	78.49	AX-105955860	GATAGCTTTTATAAAACAGATTCTCTGCAACATAA[A/G]ACAATAGAAACAACACTTCAACTAATAGTTCAATA	a	a	a	a	a	a	H	a	a	a	a	A	a	A	a	A	a	a	A	a	A	a	A	a	a	A	A	a	A	a	A	a	H	H	a	a	A	a	A	A	a	A	A	a	A
bin2-104	2	78.72	AX-106017691	CGATTAAGGACATGTATGATGGAGCTAAGACTCGG[A/G]TTAGGATAGCAGGAGGAGATTCAGATTATTTTCCG	a	a	a	a	a	a	H	a	a	a	a	A	a	A	a	A	a	a	A	a	A	a	A	a	a	A	A	a	A	a	A	a	H	H	a	a	A	a	A	A	a	A	A	a	A
bin2-116	2	79.91	AX-105995002	CATAATATATTCAGCTCCGATCTCAATTTAAGGTA[C/T]TAGCATTTCAAAACATGGTTCATATTCCTTGCACC	a	a	a	a	a	a	H	a	a	a	a	A	a	A	a	A	a	a	A	a	A	a	A	a	a	A	A	a	A	a	A	a	A	H	a	a	A	a	A	A	a	A	A	a	A
bin2-114	2	80.14	AX-117665144	GATTCCGCACCTGGTGTAGGGGGTCCTCCGGGGGT[A/G]AAGAGTCACCGAGCCTTTTGGAGGGAGCCACCGAG	a	a	a	a	a	a	H	a	a	H	a	A	a	A	a	A	a	a	A	a	A	a	A	a	a	A	A	a	A	a	A	a	A	H	a	a	A	a	A	A	a	A	A	a	A
bin2-109	2	80.37	AX-117528411	ATGCCTAGCCAAATTGCTGAACTGGGCCGCATACT[C/T]CGACACGGTCATAGAACCCTGGCACAATTGCTCAG	a	a	a	a	a	a	H	a	a	a	a	A	a	A	a	A	a	a	A	a	A	a	A	a	a	A	A	a	A	a	A	a	A	H	a	a	A	a	A	A	a	A	A	a	A
bin2-108	2	80.61	AX-105954785	AAATAATAATATTTTCACGGTGAATCAAGAATATA[A/G]ACATCCCTAATAACTCTATGAATAGAGTAATTTAT	a	a	a	a	a	a	H	a	a	a	a	A	a	A	a	A	a	a	A	a	A	-	A	a	a	A	A	a	A	a	A	-	A	H	a	a	A	a	A	A	a	A	A	a	A
bin2-115	2	80.84	AX-105958787	ATGCTTTATAGATGTTTGTCTGAATCACGGAATGT[A/C]GGGAGTTGTTATTGGCAAAGGATGCTTGGTGCATA	a	a	a	a	a	a	H	a	a	a	a	A	a	A	a	A	a	a	A	a	A	H	A	a	a	A	A	a	A	a	A	a	A	H	a	a	A	a	A	A	a	A	A	a	A
bin2-106	2	81.58	AX-105958953	CACACAATACAGCTAAATAGCACATAAAGAAGAAA[A/T]AATGGGGGGAAACATGGCTATAATTCACTAAACGA	a	a	a	a	a	a	-	a	a	a	a	A	a	A	a	A	a	a	A	a	A	-	A	a	a	A	A	a	A	a	A	a	A	A	a	a	A	a	A	A	a	A	A	a	A
bin2-110	2	81.84	AX-105954842	AATAAGGAAAATCCAATCCATTTACACTTGACAAG[C/T]TACTAAAAACATGTGTTAGATTTTGCCACATCTAC	a	a	a	a	a	a	-	a	a	a	a	A	a	A	a	A	a	a	A	a	A	a	A	a	a	A	A	a	A	a	A	a	-	a	a	a	A	a	A	A	a	A	A	a	A
bin2-103	2	83.14	AX-105997396	CCCAAGGATGTACACTAGCATAAAAAGAGATCAGC[A/G]TAATTGGTAAGCAAACAATAATAACCATCAATCTG	a	a	a	a	a	a	H	a	a	a	a	A	a	A	a	A	a	a	A	a	A	a	A	a	a	A	A	a	A	a	A	a	H	H	a	a	A	a	A	A	a	A	A	a	-
bin2-101	2	84.78	AX-117677194	CTCGTCGTTCTCGTGAAGAGGTTCTTGAAGCCACC[A/C]CATCGTCCACGGTGCCTCCTCCTGGCGGAGGAGAT	a	a	a	a	a	a	H	a	a	a	a	A	a	A	a	A	a	a	A	a	A	a	A	a	a	A	A	a	A	a	A	a	H	H	a	a	A	a	A	A	a	A	A	a	a
bin2-100	2	85.01	AX-117611702	GAGTTTCGTTTGATGTTCTGAGGCGCTGTGGATGT[A/T]GAGTTGTCGTTTGAGTTAAAATTCGAGATTGGTTT	a	a	a	a	a	a	H	a	a	a	a	A	a	A	a	A	a	a	A	a	A	a	A	a	a	A	A	a	A	a	A	a	H	H	a	a	A	a	A	A	a	A	A	a	a
bin2-102	2	85.46	AX-117512998	TTGCTCCGCGTTAGCGACCTGTCCTTCGCGTTCAT[A/G]AAGAAGAACTTCTCCGTGGTCCTTTTTATATTTTG	a	a	a	a	a	a	H	a	a	a	a	A	a	A	a	A	a	a	A	a	A	a	A	a	a	A	A	a	A	a	A	a	H	H	a	a	A	a	A	A	a	A	A	a	a
bin2-117	2	86.6	AX-117665146	TCAAAACGGAGTGTTGCATCCAATAATAGAAATTA[A/T]GTAAAACACTTGAATAGTACCCTGTCACATTACAA	a	a	a	a	a	a	H	a	a	a	a	A	a	A	a	A	a	a	A	a	A	a	A	a	a	A	A	a	A	a	A	a	A	H	a	a	A	a	A	A	a	A	A	a	a
bin2-111	2	87.3	AX-117549503	CTTGTTTCGGAAAATGCTTAATACTTAATAAGACC[A/G]GTTTAAAATGAACAAGGCGTAATGAAGTTGACTTG	a	a	a	a	a	a	H	a	a	a	a	A	a	A	a	A	a	a	A	a	A	-	A	a	a	A	A	a	A	a	A	a	A	H	a	a	A	a	A	A	a	A	A	a	a
bin2-118	2	87.54	AX-117549493	CAAATGTAAATTCCTAGTACTGGGGGAATCTACCG[A/G]GTGCAGTCCCATTATTCCAATATAAATATGTAGGG	a	a	a	a	a	a	H	a	a	a	a	A	a	A	a	A	a	a	A	a	A	H	A	a	a	A	A	a	A	a	A	a	A	A	a	a	A	a	A	A	a	A	A	a	a
bin2-119	2	87.77	AX-117549418	AAGGCGACTATGTGCCCTGTTAACGTCTGCATGGC[A/G]TTTACGTTGTTTATTATCGTGAAATCCTTGATAGC	a	a	a	a	a	a	H	a	a	a	a	A	a	A	a	A	a	a	A	a	A	H	A	a	a	A	A	a	A	a	A	a	A	A	a	a	A	a	A	A	a	A	A	a	a
bin2-120	2	88.69	AX-117560064	AAATGCGACAAACACTTTCCCAAATGCAAAGTCAT[A/C]TCCCATCGCAAATGTGAAGCCGGCTCCCATCACAA	a	a	a	a	a	a	H	a	a	a	a	A	a	A	a	A	a	a	A	a	A	H	A	a	a	A	A	a	A	a	A	a	A	A	a	a	A	a	A	A	a	A	A	a	a
bin2-122	2	90.23	AX-117737577	GCACAAAAGTGAGTGTGATCACAAAATTTGTGTGG[A/G]CCACACAATTTTGTGCACGGCCACAGATTGGCTTG	a	a	a	a	a	a	-	a	a	a	a	A	a	A	a	A	a	a	A	a	A	-	A	a	a	A	A	a	A	a	A	a	A	A	a	a	A	a	A	A	a	A	A	a	-
bin2-124	2	91	AX-106007901	TCACTCTTAACTCGTCATACCATACGCTGCTACAG[C/T]CAGACAATACTAACCACTTTAGTTGGATATGGCAC	a	a	a	a	a	a	H	a	a	a	a	A	a	A	a	A	a	a	A	a	A	H	A	a	a	A	A	a	A	a	A	a	A	A	a	a	A	a	A	A	a	A	A	a	a
bin2-126	2	92.88	AX-106025458	GGTTCATAGTTGTCCTCTTGGACACAGAAGCAACT[A/G]TTAGCGAACCAATAGCTCTCACATGCTGCAACATG	a	a	a	a	a	a	H	a	a	a	a	A	a	A	a	A	a	a	A	a	A	H	A	a	a	A	A	a	A	a	A	a	A	A	a	a	A	a	A	A	a	A	A	a	a
bin2-125	2	93.11	AX-105955185	CAAACCATGTTACATTATCATATGTCTTTCAGTAT[A/T]TTTTTCTTTGTCGTGATATATTATTGTTAAGGTTT	a	a	a	a	a	a	H	a	a	a	a	A	a	A	a	A	a	a	A	a	A	a	A	a	a	A	A	a	A	a	A	a	A	A	a	a	A	a	A	A	a	A	A	a	a
bin2-127	2	93.57	AX-105993510	GGTTACTTATTTGGTCAAATTAGACGTTATTATTT[G/T]CTTGTTTGAATCAATTGGGTTTTTATTTGTTTAAA	a	a	a	a	a	a	H	a	a	a	a	A	a	a	a	A	a	a	A	a	A	a	-	a	a	A	a	a	A	a	A	a	A	A	a	a	A	a	A	A	a	A	A	a	a
bin2-128	2	94.05	AX-117592371	ACTCAGTCATAAACCTCTCAAGCCACTCAGGCTAT[C/T]AGTATAAAAAATAGGATACTCATCCCAAAACAATA	a	a	a	a	a	a	H	a	a	a	a	A	a	a	a	A	a	a	A	a	A	a	A	a	a	A	a	a	A	a	A	a	A	A	a	a	A	a	A	A	a	A	A	a	A
bin2-129	2	94.29	AX-105956302	AATGCTGTTAAAAGACACTGATTATTTATAAAAGG[A/C]AGACTCAAATTTCATGACCAGAAAAATTCAAACAA	a	a	a	a	a	a	H	a	a	a	a	A	a	a	a	A	a	a	A	a	A	a	A	a	a	A	a	a	A	a	A	a	A	A	a	a	A	a	A	A	a	A	A	a	a
bin2-130	2	95.71	AX-106026263	ACTCATAAGAGAGTAGGAAGCAAAATACTTATTTC[A/C]TTCGATAAATAAACCTTGGAACAATCTTAACTAGT	a	a	a	a	a	a	a	a	a	a	a	a	a	a	a	a	a	a	A	a	A	a	A	a	a	A	a	a	A	a	A	a	A	A	a	a	A	a	A	A	a	A	A	a	a
bin2-131	2	96.89	AX-105955442	GTCATTATGGTTTAGATATTCAAGTGAAGAGGAAA[G/T]GATGATAATGGAATAAGAACAGATTGAGAGAAGGG	a	a	a	a	a	a	a	a	a	a	a	a	a	a	a	a	a	a	A	a	A	a	A	a	a	A	a	a	A	a	A	a	A	A	a	a	A	H	A	A	a	A	a	a	a
bin2-132	2	97.83	AX-105970234	TAGTTTCCAATGGCACATACCATTTTTTCATACGA[A/C]ATCGGGGTAGATAATTATGGATTTTTAAACTAGGG	a	a	a	a	a	a	a	a	a	a	a	a	a	a	a	a	a	a	A	a	A	a	A	a	a	A	a	a	A	a	A	a	A	A	a	a	A	H	A	-	a	A	a	a	a
bin2-133	2	99.51	AX-117508336	TAAGTCGTTAATAATAAAATTTCAATCTGTTCCCC[A/G]TCCGTTAAACCTTTATTCCGATACCAATAATCCAT	a	a	a	a	a	a	a	a	a	a	a	a	a	a	a	a	a	a	A	a	A	a	A	a	a	A	a	a	A	a	A	a	A	A	a	a	A	H	A	A	a	A	a	a	A
bin2-134	2	99.96	AX-117592280	TCGAAGTATTTGAAGGCCTTAAGTTTTATGGAGGC[A/G]ATCAGACATCTCCAAGCTGCATTAATTCAGTCGTA	a	a	a	a	a	a	a	a	a	a	a	a	a	a	a	a	a	a	A	a	A	a	A	a	a	A	a	a	A	a	A	a	A	A	a	a	A	H	A	H	a	A	a	a	A
bin2-135	2	100.42	AX-117592222	GAGATAAAAGAGAGGATACCATCTTATATGTCTTG[C/T]AGCTTCCTGTTTATAAGTATGGTGCACTACACACC	a	a	a	a	a	a	a	a	a	a	a	a	a	a	a	a	a	a	A	a	A	a	A	a	a	A	a	a	A	a	A	a	A	A	a	a	A	H	A	H	a	A	a	a	A
bin2-136	2	101.12	AX-117694102	TACTTTAATAATTGCATCACCTATAGCCAAAAGAG[A/G]TCGTCTCAATATGTTTGGAACTTGTTCATCAGCCT	a	a	a	a	a	a	a	a	a	a	a	a	a	a	a	a	a	a	A	a	A	a	A	a	a	A	a	a	A	a	A	a	A	A	a	a	A	H	A	H	a	A	a	a	A
bin2-137	2	101.81	AX-117739105	TTCAATCTTTGAAAAACTTCTGATTCATCCGTGCT[A/G]AAATTGTTTGAATTGGTTGCTTAGAAAGTTTGGTT	a	a	a	a	a	a	a	a	a	a	a	a	a	a	a	a	-	a	A	a	A	a	A	a	a	A	a	H	A	a	A	a	A	A	a	a	A	H	A	H	a	A	a	a	A
bin2-138	2	102.28	AX-106012832	CAACCAAAATAGATATGACAAAGATATAATTATGA[C/T]AGGATGAAGTATTCTTGGTATTTGCAAGTTTAGCA	a	a	a	a	a	a	a	a	a	a	a	a	a	a	a	a	-	a	A	a	A	a	A	a	a	A	a	H	A	a	A	a	A	A	a	a	A	H	A	H	a	A	a	a	-
bin2-139	2	104.13	AX-117739041	AGAGGTAAGATTCTATCACCTAAACTTTTAAATTT[C/T]AAAATGTAACTAGAATGGACCATTAGTAAGGTAAT	a	a	a	a	a	a	a	a	a	a	a	a	a	a	a	a	-	a	A	a	A	a	A	a	a	A	a	-	A	a	A	-	A	A	a	a	A	A	A	-	a	A	a	a	A
bin2-140	2	105.14	AX-117739032	CACTGTACCTTGCAACATAGCTACTTTTCTCTATC[C/T]GCGAAGGTGATTCTAAGGTTGATCAATGCTCGAAT	a	a	a	a	a	a	a	a	a	a	a	a	a	a	a	a	H	a	A	a	A	a	A	a	a	A	a	H	A	a	A	H	A	A	a	a	A	H	A	H	a	A	a	a	A
bin2-141	2	105.84	AX-106013820	TCGCCGTACTTCAACCATATATCCACCATCGTAGC[C/T]TTTAGGAGTGGATATAAGACTAACATACAGACAGT	a	a	a	a	a	a	a	a	a	a	a	a	a	a	a	a	H	a	A	a	A	a	A	a	a	A	a	H	A	a	A	H	A	A	a	a	A	H	A	H	a	A	a	a	-
bin2-142	2	107.03	AX-106688761	ATCTTCTGTAGAATATTTATGGTGAGTTGGTATCC[A/G]TTCTTCACGTCTTGGTAGATTTGGCCAGCAGTAGT	a	a	a	a	a	a	a	a	a	a	a	a	a	a	a	a	H	a	A	a	A	a	A	a	a	A	a	H	a	a	-	H	A	A	a	a	H	H	A	H	a	A	a	a	-
bin2-143	2	107.75	AX-117738935	TGGGGTAGAATTCGCAGTTTTAAAGTTGTTTTATG[C/T]GATTTGAGGTCTCGACTAAGTTCGTATGATATTTT	a	a	a	a	a	a	a	a	a	a	a	a	a	a	a	a	H	a	A	a	A	a	A	a	a	A	a	H	a	a	-	H	A	A	a	a	H	H	A	H	a	A	a	a	A
bin2-144	2	109.91	AX-117734515	CAACGCAATATGCCCTCCACCTCTTTTCCTTTTCC[C/T]TTTCCTAAGGTTTTAGTTTTCCCAATTAATTTGGA	a	a	a	a	a	a	a	a	a	a	a	a	a	a	a	a	H	a	A	a	A	a	A	a	a	A	a	H	a	a	a	H	A	A	a	a	a	H	A	H	a	A	a	a	A
bin2-145	2	110.14	AX-117734529	GTATGTGCGGTCCGGTGCACAATTACATTACGAGT[A/T]GTATATAATATAACTGGAAACAAAATAGTACATCC	a	a	a	a	a	a	a	a	a	a	a	a	a	a	a	a	H	a	A	a	A	a	A	a	a	A	a	H	a	a	a	H	A	A	a	a	a	H	A	H	a	A	a	a	A
bin2-146	2	113.12	AX-117582723	CAAAATCAGGTACCATCTTAAATCTCTCAAATGAG[C/G]TTTTTCATGAAGTTTCGGTAGAAACCACAGCCAAA	a	a	A	a	a	a	a	a	a	a	a	a	a	a	a	a	A	a	A	a	A	-	A	a	A	A	a	H	a	a	a	H	A	A	a	a	a	H	A	H	a	A	a	A	A
bin2-147	2	114.83	AX-117582730	TGCTTCATATAAATAAAATATTTGGCTCAGACGGT[C/G]TAATGGCCTTCGCCTTAGATAAAGTATAGTCAAAT	a	a	A	a	a	a	a	a	a	a	a	a	a	a	a	a	A	a	A	a	A	a	A	a	A	A	a	H	a	a	a	H	A	A	a	a	a	H	A	H	a	A	a	A	A
bin2-148	2	115.28	AX-117582739	CAGGATTAACTATGGTGCCACGCTCGGTTTGAACG[A/G]CAGCTGGGTGTACTTCTTCACATCCGGTCCTTTCA	a	a	A	a	a	a	a	a	a	a	a	a	a	a	a	a	A	a	A	a	A	a	A	a	A	a	a	H	a	a	a	H	A	A	a	a	a	H	A	H	a	A	a	A	A
bin2-149	2	115.51	AX-117582742	TCCCTATTTTTATATTGCAAACACATAGCCCGTAA[C/T]TCGATAAGTTTCTTCTTCATGGGGATCGGGCCGAA	a	a	A	a	a	a	a	a	a	a	a	a	a	a	a	a	A	a	A	a	A	a	A	a	A	a	a	H	a	a	a	H	A	A	a	a	a	H	A	H	a	A	a	A	A
bin2-150	2	115.74	AX-117751257	TGTTCTTTGCATTCACATCATTTGGTTCGCGATCG[C/T]GTAAGCGGAGGTCACTGTGAGTCGTGTTTGCGTCT	a	a	A	a	a	a	a	a	a	a	a	a	a	a	a	a	A	a	A	a	A	a	A	a	A	a	a	H	a	-	a	H	A	A	a	a	a	H	A	H	a	A	a	A	A
bin2-151	2	118.36	AX-117751225	TTTGGATTTCTACTTCGAGTTTAGGAATAGGTCCA[C/T]TTTGTCATTTGAAACTTGTCCGCAAAGTTTGGCTT	a	a	A	a	a	a	a	H	a	a	a	a	a	a	a	a	A	a	A	a	A	a	A	a	A	a	a	H	a	-	a	a	A	A	a	a	a	H	A	H	a	a	a	A	A
bin2-152	2	120.5	AX-105959440	ATGAGAAATATGACATCTCACAGGAAGAACCTCGT[A/G]TACTCCCAATCACAATTACTCGATCACACAATATT	a	a	A	a	a	a	a	H	a	a	a	a	a	a	a	a	A	a	A	a	A	a	A	a	A	a	a	H	a	a	a	a	A	A	a	a	a	H	A	H	a	a	a	A	a
bin2-153	2	120.73	AX-105979715	GAGGTCTGACACTAAACAGTCCCTGATTATAGACT[A/G]GTCTGGTGTAATCACCCAATGCTCTACCAGGCTTG	a	a	A	a	a	a	a	H	a	a	a	a	a	a	a	a	A	a	A	a	A	a	A	a	A	a	a	A	a	a	a	a	A	A	a	a	a	H	A	H	a	a	a	A	a
bin2-154	2	123.17	AX-117526983	TGTCACCGGAAAAAGGATCATACGAACTAGAGAAT[C/T]AAGATGGAGTCAAGTTACCGAGTAACTGGAATGTG	a	a	A	a	a	a	a	H	a	a	a	a	a	a	a	a	A	a	A	a	-	a	A	a	A	a	a	A	a	a	a	a	A	A	A	a	a	H	A	H	a	a	a	A	a
bin2-155	2	124.86	AX-117725040	AAGGTGGAGACATATACTTATCGGGTCGATCCAAT[C/T]CCAAGAGCACCCCTGATATTAAAAGGCTCGAACTC	a	a	A	a	a	a	a	H	a	a	a	a	a	a	a	a	A	a	A	a	A	a	A	a	A	a	a	A	a	a	a	a	A	A	A	a	a	H	A	H	a	a	a	A	A
bin2-156	2	125.08	AX-117725023	TGCATGTATATCTTCTAATAGTCTGGTTGTTTCGA[C/T]GGCATCTACACATCTCAACAAACCCAAGTTTGGGG	a	a	A	a	a	a	a	H	a	a	a	a	a	a	a	a	A	a	A	a	A	a	A	a	A	a	a	A	a	a	a	a	A	A	A	a	a	H	A	H	a	a	a	A	A
bin2-157	2	129.13	AX-117813703	TTTTAAAGAGACAGAGTTACCTAGACACCACATTA[A/C]AATTATTAAATCCACATGTTGGTTAAAGAAAGGAT	a	a	A	a	a	H	a	H	a	a	a	a	a	a	a	a	A	a	A	a	A	a	A	a	A	A	a	A	a	a	a	a	A	A	A	a	a	H	A	H	a	a	a	A	a
bin2-158	2	129.35	AX-117813695	TTCAAATTTATTTGTTGCATTGAGTGGAGGTCTGA[A/C]AATCGACAGTCTCTGATTATAAACTGGTCTGGCTT	a	a	A	a	a	H	a	H	a	a	a	a	a	a	a	a	A	a	A	a	A	a	A	a	A	A	a	A	a	a	a	a	A	A	A	a	a	H	A	H	a	a	a	A	a
bin2-159	2	129.57	AX-117644732	GCTGATCCAATTGCATAATCAATCAACTTTAATTT[A/C]CTTAGTAGTGCAAATTAACAGTGCTCAGTGCGATG	a	a	A	a	a	H	a	H	a	a	a	a	a	-	a	a	A	a	A	a	A	a	A	a	A	A	a	A	a	a	a	a	A	A	A	a	a	H	A	H	a	a	a	A	a
bin2-160	2	130.47	AX-117644736	TCAGGCATGGTAGAAAGTCCTTCATCCACCAGTCC[C/T]TCAGCAGCAATGGCCAATATTTTTCAGCGGCCTCC	a	a	A	a	a	H	a	H	a	a	a	a	a	A	a	a	A	a	A	a	A	a	A	a	A	A	A	A	a	a	a	a	A	A	A	a	a	H	A	a	a	a	a	A	a
bin2-161	2	134.35	AX-117509215	TTGGTTGACCCCAAAGTTCTGATTGACCCCAAAGC[A/C]AAGTCCAGGTTTATTATTGTACTAACATTGAAAGA	a	a	A	a	a	H	a	H	a	a	a	a	a	A	a	a	A	a	A	a	a	a	A	a	A	A	A	A	a	a	a	a	A	A	A	a	a	H	A	a	a	a	a	A	a
bin2-162	2	135.49	AX-117488049	TTAAGTCAAGGATGCTTAAATCTTTGTAGACATGA[C/T]ATCATGAAAACAATGAATTCTGTAAGTGCAAATAG	a	a	A	a	a	H	a	H	a	a	a	a	a	A	a	a	A	a	A	a	a	a	A	a	A	A	A	A	a	a	a	a	A	A	A	a	a	H	A	a	a	a	a	A	a
bin2-163	2	137.84	AX-117500124	TATTCGAACCAATCGATTTTCAAAACTTAACATTC[C/T]AATCTCGTTGCTGTTAAATATTAAATGAGCCATTT	a	a	A	a	a	H	a	H	a	a	a	a	a	A	a	a	A	a	A	a	a	a	A	a	A	A	A	A	a	a	a	a	A	a	A	a	a	H	A	a	a	a	a	A	a
bin2-164	2	138.06	AX-117776328	GCTTATCCAAACTACTGCCCGGACGGCTCAACATT[A/G]TTGGTGATCTAAAGCAAAATTTTGAAGAGAGGGCT	a	a	A	a	a	H	a	H	a	a	a	a	a	A	a	a	A	a	A	a	a	a	A	a	A	A	A	A	a	a	a	a	A	a	A	a	a	H	A	a	a	a	a	A	a
bin2-165	2	138.29	AX-117606021	TTACAGCCATTGAACAATAAAATATATAAAACAGA[C/T]CAAATTTTAGTAGAGCAAATATATGAAACGAGAGG	a	a	A	a	a	H	a	H	a	a	a	a	a	A	a	a	A	a	A	a	a	a	A	a	A	A	A	A	a	a	a	a	A	a	A	a	a	H	A	a	a	a	a	A	a
bin2-166	2	138.74	AX-117606013	TGTATGAATTCTGGTCCTTTTGTGTGAGTTTTGGT[G/T]TTTGGACTTTTGAAGGTTCAATAAGACTTTTAACA	a	a	H	a	a	A	a	H	a	a	a	a	a	A	a	a	A	a	A	a	a	a	A	a	A	A	A	A	a	a	a	a	A	a	A	a	a	H	A	a	a	a	a	A	a
bin2-167	2	139.67	AX-117605979	ACCTTTTACTATTAAAACTGATGCATGTGAAACAT[A/G]TATGGGAGTTGTACTCATGCAGGGAGGTTGGCCTA	a	a	H	a	a	A	a	H	a	a	a	a	a	A	a	a	A	a	A	a	a	a	A	a	A	A	A	A	a	a	A	a	A	a	A	a	A	H	A	a	a	a	a	A	a
bin2-168	2	139.9	AX-117645084	GTGAGAAATCTGCACTGGTATTGCACTCAATGAAG[A/G]CTGACCCGAGCGGCCACTCTAAGAACCGTGGCTAA	a	a	H	a	a	A	a	H	a	a	a	a	a	A	a	a	A	a	A	a	a	a	A	a	A	A	A	A	a	a	A	a	A	a	-	a	A	H	A	a	a	a	a	A	a
bin2-169	2	141.06	AX-105961443	AAATTTTGTGGGTGGATAATACTTAATTCTAAGTG[C/G]ATTGGGAGAAAAGCTCAGTAACATCAGACCTAAAT	a	a	H	a	a	A	a	H	a	a	a	a	a	A	a	a	A	a	A	a	a	a	A	a	A	A	A	A	a	a	A	a	A	a	-	a	A	H	A	a	a	a	a	A	-
bin2-170	2	141.29	AX-106010102	GCAGACTCAATTTGACCACACAGACCAAATGACTG[A/T]AATTATTTAACGCAAAAGTACCATGTCAGCTTGCA	a	a	H	a	a	A	a	H	a	a	a	a	a	A	a	a	A	a	A	a	a	a	A	a	A	A	A	A	a	a	A	a	A	a	a	a	A	H	A	a	a	a	a	A	-
bin2-171	2	142.22	AX-117625304	TCGCTCCTGTGCATCTGTATAGGCTCCCAAATCTC[C/T]GTTTCTGCAGTCTTCCTCATCCAGCACTATTTCCG	a	a	H	a	a	A	a	H	a	a	a	a	a	A	a	a	A	a	A	a	a	a	A	a	A	A	A	A	a	a	A	a	A	a	a	a	A	H	A	a	a	a	a	A	-
bin2-172	2	143.89	AX-106014662	AGATATTGGCCTAGATTTACATTCAGGAGATTGTC[C/T]GGTTGCATGGTACGCTTGTTTCCATCATTTTAGAT	a	a	H	a	a	A	a	H	a	a	a	a	a	A	a	a	A	a	A	a	a	a	A	a	A	A	A	A	a	a	A	a	A	a	a	a	A	H	A	a	a	a	a	A	a
bin2-173	2	145.31	AX-105965502	ACAAATTTAACATGCCTAGAAATTAGAACTTTATT[A/C]GTGGTAGGATCCAAGCACTTGAAACCTTTATACTT	a	a	H	a	a	A	a	H	a	a	a	a	a	A	a	a	A	a	A	a	a	a	A	a	A	A	A	a	a	a	A	a	a	a	a	a	A	H	A	a	a	a	a	A	a
bin2-174	2	146.96	AX-117811120	TGCTTGACAAGGTACATGCCAGGAGAAGTATATAT[A/G]CATGGAAGCCATACTAAGCATCCCCAGCATATGTA	a	a	H	A	a	A	a	H	a	a	a	a	a	A	a	a	A	a	A	a	a	a	A	a	A	A	A	a	a	a	A	a	a	a	A	a	A	H	A	a	a	a	a	A	a
bin2-175	2	147.42	AX-105980821	ACAAGTTCATCTTATACTTGCTTCCTTTTACCCTA[A/G]ATTAGGTCCTTTTTTATTTTATCCAGTACCTACTT	a	a	H	A	a	A	a	A	a	a	a	a	a	A	a	a	A	a	A	a	a	a	A	a	A	A	A	a	a	a	A	a	a	a	A	a	A	H	A	a	a	a	a	A	a
bin2-176	2	149.09	AX-117801901	AAGTATATGTTTGCTGATGGTGAAGTTTTATTCAG[C/T]TGCGGAAGAAGAACCGAATTTATGACATCCAAAGG	a	a	H	A	a	A	a	A	a	a	a	a	a	A	a	a	A	a	A	a	a	a	A	a	A	A	A	a	a	a	A	a	a	a	A	a	A	H	A	a	a	a	a	A	A
bin2-177	2	150.06	AX-117750609	GTTCAAAAGGGCTGACTACGGATAATGTTATCACT[A/G]GTAGGCAAATAGACTCAAGGGTCAATCAAAGAAAT	a	a	H	A	a	A	a	A	a	a	a	a	a	a	a	a	A	a	A	a	a	a	A	a	A	A	a	a	a	a	A	a	a	a	A	a	A	H	A	a	a	a	a	A	A
bin2-178	2	150.31	AX-117735104	ACAGTAATCATGTATGTATGAGTCAACATGTAAAG[C/T]TCTATGTATGTGTATATTGAAACTGTATAATGTAT	a	a	H	A	a	A	a	A	a	a	a	a	a	a	a	a	A	a	A	a	a	a	A	a	A	A	a	a	a	a	A	a	a	a	A	a	A	H	A	a	a	a	a	A	A
bin2-179	2	150.54	AX-117735136	AATTAGTAAAGAATTGTAGGATTGGATTAGCAGAT[A/G]TATTTCTATGTGGGGTAATATGTAATCAACATTAA	a	a	H	A	a	A	a	A	a	a	a	a	a	a	a	a	A	a	A	a	a	a	A	a	A	A	a	a	a	a	A	a	a	a	A	a	A	H	A	a	a	a	a	A	A
bin2-180	2	151.01	AX-117735166	TCACAAGTCATAACCATATAAGTGACTCGTAACTA[A/G]CTTAACTACCCCCTCTGTTTCAGTTTATGTGAATC	a	a	H	A	a	A	a	A	a	a	a	a	a	a	a	a	A	a	A	a	a	a	A	a	A	A	a	a	a	a	A	a	a	a	A	a	A	H	A	a	a	a	a	A	A
bin2-181	2	151.24	AX-117763133	GAATTCGGTTCCTTATTAGCACTAGCTTTTCGTTT[C/T]ACTGATTTTCTCACACTTTTCTCTTTCTCTGTAGA	a	a	H	A	a	A	a	A	a	a	a	a	a	a	a	a	A	a	A	a	a	a	A	a	A	A	a	a	a	a	A	a	a	a	A	a	A	H	A	a	a	a	a	A	A
bin2-182	2	151.47	AX-117763134	CTCTATAATTCCTTTTCATCCACACATGGTAAACA[A/G]CAGCCGCTAATAGCATTCTGTATACCTCAGCTCTT	a	a	H	A	a	A	a	A	a	a	a	a	a	a	a	a	A	a	A	a	a	a	A	a	A	A	a	a	a	a	A	a	a	a	A	a	A	H	A	a	a	a	a	A	A
bin2-183	2	152.64	AX-117715366	TGGGTCGAGGTCCAGAATGTCGTTCTTGTTGCATC[C/T]GATCGTAAGGTTGCCTCTATTGAAAGATTGAATAA	a	a	a	A	a	A	a	A	a	a	a	a	a	a	a	a	A	a	A	a	a	a	A	a	A	A	a	a	a	a	A	a	a	a	A	a	A	H	A	a	a	a	a	A	A
bin2-184	2	153.09	AX-117588516	TTGAGTCGTAATAAAACATGTGTCCTCGTAGTGAT[A/C]GGGAAGAGTTCACGAAAAGATCAAGCATCAAATAA	a	a	a	A	a	A	a	A	a	a	a	a	a	a	a	a	A	a	A	a	a	a	A	a	A	A	a	a	a	a	A	a	a	a	A	a	A	H	A	a	a	a	a	A	A
bin2-185	2	154.74	AX-117600602	AGAAAAATTTGGATCGTGACAGTAGACTATATAAA[C/G]TCAGATAACAACTTAATCAACATTTATTTGAATCA	a	a	a	A	a	A	a	A	a	a	a	a	a	a	a	a	A	a	A	a	a	a	A	a	A	A	a	a	a	a	A	a	a	a	A	a	A	A	A	a	a	a	a	A	A
bin2-187	2	155.44	AX-117540687	TTCCCGGAAATTTGGAAAAGCTTGCCCTAGACTAC[C/T]TCCTTCTCCCTTATTTATTAGTCATACATCGCATA	a	a	a	A	a	A	a	A	a	a	a	a	a	a	a	a	A	a	A	a	a	a	A	a	A	A	a	a	a	a	A	a	a	a	A	a	A	A	A	a	a	a	a	A	A
bin2-186	2	155.67	AX-117540679	AGATGATATAATTTTTTGGACCCCAGAAATCCTTT[A/G]TGGATATTGATATGGTATTCAGTGATTTTATTACT	a	a	a	A	a	A	a	A	a	a	a	a	a	a	a	a	A	a	A	a	a	a	A	a	A	A	a	a	a	a	A	a	a	a	A	a	A	A	A	a	a	a	a	A	A
bin2-188	2	155.9	AX-117634775	TTAGCCTTCAAATCATTGGTATTAAGAGATTTTAA[A/T]TGGACTGTCAATTATAATCACATCCAATTATAATT	a	a	a	A	a	A	a	A	a	a	a	a	a	a	a	a	A	a	A	a	a	a	A	a	A	A	a	a	a	a	A	a	a	a	A	a	A	A	A	a	a	a	a	A	A
bin2-189	2	157.58	AX-117540672	AAAACACTAATATGGACCGGCAACTTCCTAATTTT[A/T]TATGGGAGCACAATCGTACGTTGGGTTATACTATA	a	a	a	A	a	A	a	A	a	a	a	a	a	a	a	a	A	a	A	a	a	a	A	a	A	A	a	a	a	a	A	a	a	a	A	a	A	A	A	a	a	a	a	A	a
bin2-190	2	157.81	AX-117634773	TAACAAAAGATAAACATAACAAAAGAGATACAATT[A/T]TTTAATGTGGTTCGGTCAATTGACCTACATCTACA	a	a	a	A	a	A	a	A	a	a	a	a	a	a	a	a	A	a	A	a	a	a	A	a	A	A	a	a	a	-	A	a	a	a	A	a	A	A	A	a	a	a	a	A	a
bin2-192	2	161.68	AX-117637863	ACAGTACACGCCCACACGCCCGACACCTAGCATGT[A/G]CGTCACCTCAAAAGAATATAATGATACGAAATCCG	a	a	A	A	A	A	a	A	a	a	A	a	a	a	a	a	A	a	A	a	a	-	A	a	A	A	a	a	a	a	A	a	a	a	A	a	A	A	A	a	a	a	a	A	a
bin2-193	2	162.65	AX-117561109	GTTGCTTTCTATAGTGTGGTTGTTTGATAAATTTC[G/T]AGCCTATTTGGTTGGCACCAAAGTCATCATCTACA	a	a	A	A	A	A	a	A	a	a	A	a	a	a	a	a	A	a	A	a	a	A	A	a	A	A	a	a	a	a	A	a	a	a	A	a	A	A	H	a	a	a	a	A	a
bin2-194	2	164.95	AX-117604589	AAAATATTCGACCTTGTCCATGTTTAATACAGATA[A/G]AAAATGAGTTAATCGACGGATAATATGGATCGATG	a	a	A	A	A	A	a	A	a	a	A	a	a	a	a	a	A	a	A	a	a	A	A	a	A	A	a	a	a	a	A	a	a	a	A	a	A	A	-	a	a	a	a	A	A
bin2-195	2	165.19	AX-117604587	GAACATGAAAATGATACTAATAACACAATAACAAG[A/C]GTGAATAAATGACTCTCAACTGATAATAAATTCCA	a	a	A	A	A	A	a	A	a	a	A	a	a	a	a	a	A	a	A	a	a	A	A	a	A	A	a	a	a	a	A	a	a	a	A	a	A	A	-	a	a	a	a	A	A
bin2-196	2	165.44	AX-117637855	CAGAAAAATGCTAATTTAAAAATTAAGTTAAGGCC[A/G]AAAAATCTGAGTGAGAGAGGAAGACCTTTGGGTGT	a	a	A	A	A	A	a	A	a	a	A	a	a	a	a	a	A	a	A	a	a	a	A	a	A	A	a	a	a	a	A	a	a	a	A	a	A	A	-	a	a	a	a	A	A
bin2-197	2	165.68	AX-117540697	ACTAACTACTCATGTCAAAAGAAAAGCAGCAAGCG[A/G]AACTTAAACTTAAAGAAGTGAGACTCTGTCAAAGA	a	a	A	A	A	A	a	A	a	a	A	a	a	a	a	a	A	a	A	a	a	a	A	a	A	A	a	a	a	a	A	a	a	a	A	a	A	A	-	a	a	a	a	A	A
bin2-198	2	165.92	AX-117808423	ATAGAGCAACCTCCTTTGTTATCTGGAATGTACGT[A/G]GTGCGATTAATGCAAACTTCCGTAGAAATTTTAGG	a	a	A	A	A	A	a	A	a	a	A	a	a	a	a	a	A	a	A	a	a	A	A	a	A	A	a	a	a	a	A	a	a	a	A	a	A	A	-	a	a	a	a	A	A
bin2-199	2	166.88	AX-106017164	TTTCATTCAAAGGGATAAAATAATGGAAAATTACC[A/C]TAAGAAGGATCAACATTGAAATCTATACATCTTTT	a	a	A	A	A	A	a	A	a	a	A	a	a	a	a	a	A	a	A	a	a	a	A	a	A	A	a	a	a	a	A	a	a	a	A	a	A	A	H	a	a	a	a	A	A
bin2-200	2	168.6	AX-105983536	ACAATATTCTTTGATGGATCAAAAATTCCAGTGTC[C/T]AATTACTTACTAGCTATGGCTGCCTTGCTCTTTGA	a	a	A	A	A	A	a	A	a	a	A	a	a	a	a	a	A	a	A	a	a	a	A	a	A	A	a	a	a	a	A	a	a	a	A	a	A	A	H	a	a	a	a	A	A
bin2-202	2	170.31	AX-117590757	AACAGTATCTCTCAAGTTTAATCACTATCTCTTTC[A/G]TTCCCTCAAAGCTTCAGCTCACCGATCTTTTCACC	a	a	A	A	A	A	a	A	a	a	A	a	a	a	a	a	A	a	A	a	a	a	A	a	A	A	a	a	a	a	A	a	a	a	A	a	A	A	H	a	a	a	a	A	a
bin2-203	2	172.25	AX-117627188	TTAAGAGAAGTATTAAAACAAATTGGCACTCCTAT[A/G]AAGGAGGGCATAAACACCATTACGAGAACCAGACC	a	a	A	A	A	A	a	A	a	a	A	A	a	a	a	a	A	a	A	a	a	a	A	a	A	A	a	a	a	a	A	a	a	a	A	a	A	A	H	a	a	a	a	A	a
bin2-204	2	172.48	AX-117627171	ATCACCCCTCTTGTGTGGTATTGACGTATAAAACA[C/T]TAGTCCCATTAGGTAATTGATTACGAAAAAACATT	a	a	A	A	A	A	a	A	a	a	A	A	a	a	a	a	A	a	A	a	a	a	A	a	A	A	a	a	a	a	A	a	a	a	A	a	A	A	H	a	a	a	a	A	a
bin2-206	2	173.95	AX-105964084	AAGGGAAATCTTTGCTGCCCTCAGTGTTAAGAAAC[C/T]AAAAATGGACAGACCTTGTACTGTCAATATACAAG	a	a	A	A	A	A	a	A	a	a	A	A	a	a	a	a	A	a	A	a	a	a	A	a	A	A	a	a	a	a	A	a	a	a	A	a	A	A	H	a	a	a	a	A	A
bin2-201	2	175.14	AX-105964362	CCGAAGATAATGGTGATATCGAAATTACATCATTG[A/G]CGACAAACATTTATTTTGCGGTCGGTTGCTCCCCT	a	a	A	A	A	A	a	A	a	a	A	a	a	a	a	a	A	a	A	a	a	a	A	a	A	A	a	a	a	a	A	a	a	a	A	a	A	A	H	a	a	a	a	A	A
bin2-205	2	175.85	AX-105978780	GGTGCCATTAAAAGTTCAGTGATGTCCTAGCTCTA[A/G]GGTCGGTTTAATCAAGATAAAGTATGGTAGTACTC	a	a	A	A	A	A	a	A	a	a	A	A	a	a	a	a	A	a	A	a	a	a	A	a	A	A	a	a	a	a	A	a	a	a	A	a	A	A	H	a	a	a	a	A	A
bin2-207	2	177.28	AX-117507825	AGATCAATATAAAAATAAAGTGGCTTTTTCTTGTA[A/G]TGACACAACGTTTATGGCCGGTGTTTGCTTCTTTT	a	a	A	A	A	A	a	A	a	a	A	A	a	a	a	a	A	a	A	a	a	a	A	a	A	A	a	a	a	a	A	a	a	a	A	a	A	A	H	a	a	a	a	A	A
bin2-208	2	177.51	AX-105966351	GGACCGATCAAATACAGAGATCGAAGTCATTATTA[C/T]CGAGCTCGAGTGCAAATCGAACTATGAAGTGAAGC	a	a	A	A	A	A	a	A	a	a	A	A	a	a	a	a	A	a	A	a	a	a	A	a	A	A	a	a	a	a	A	a	a	a	A	a	A	A	H	a	a	a	a	A	A
bin2-209	2	177.98	AX-105993136	AAAACGATCGGTCGGGTCATTACAAGATTGTTGGG[A/C]AAGTGAACAACGTCCTACATGAAAAATAAAAATGA	a	a	A	A	A	A	a	A	a	a	A	A	a	a	a	a	A	a	A	a	a	a	A	a	A	A	a	a	a	a	A	a	a	a	A	a	A	A	H	a	a	a	a	A	A
bin2-211	2	179.16	AX-105994875	TACATGCAGAAAGTCAACAAAACAAAACTTGTATG[A/G]CGATAAACCAAACAGGAACCTGGGAATTTTGTCGT	a	A	A	A	A	A	a	A	a	a	A	A	a	a	a	A	A	a	A	a	a	a	A	a	A	A	a	a	a	a	A	a	a	a	A	a	A	A	H	a	a	a	a	A	A
bin2-212	2	179.39	AX-105997164	CTTACTTCTAGCATTTTTACTTCTTTAGATAGAAC[A/C]CTTACAGGAGGTTCAAGTTGCTTAAATGCATGACA	a	-	A	A	A	A	a	A	a	a	A	A	a	a	a	A	A	a	A	a	a	a	A	a	A	A	a	a	a	a	A	a	a	a	A	a	A	A	H	a	a	a	a	A	A
bin2-213	2	179.62	AX-105954883	ACTGAATTGAGATAAAAATTTACGATAATTAATGT[C/T]TGGCTTCATATAAAATTTGAGTACCTTCATGTTTT	a	A	A	A	A	A	a	A	a	a	A	A	a	a	a	A	A	a	A	a	a	A	A	a	A	A	a	a	a	a	A	a	a	a	A	a	A	A	H	a	a	a	a	A	A
bin2-210	2	179.85	AX-105995919	GTTTCAGAATTTTTTTCGATAGTGCGAAGACTATG[C/T]GTATCTACACCGAGATTGATCTTTGCTATCAACTC	a	A	A	A	A	A	a	A	a	a	A	A	a	a	a	A	A	a	A	a	a	A	A	a	A	A	a	a	a	a	A	a	a	a	A	a	A	A	H	a	a	a	a	A	A
bin2-216	2	180.08	AX-105957724	GATATTAGTTCAGCGCGCACCTTTGACTTGCACTT[A/C]GAGACTTCACAGTGAGCTATTTTCCAAGCCGTCCT	a	A	A	A	A	A	a	A	a	a	A	A	a	a	a	A	A	a	A	A	a	A	A	a	A	A	a	a	a	a	A	a	a	a	A	a	A	A	H	a	a	a	a	A	A
bin2-214	2	181.02	AX-105996119	TCCGCGCTGAGGTAACTCCAGAGAACCAGTAGCCT[A/G]AACCTGGGATCTCCAGAACCGAACTCAATTTTGTG	a	A	A	A	A	A	a	A	a	a	A	A	a	a	a	A	A	a	A	A	a	A	A	a	A	A	a	a	a	a	A	a	a	a	A	a	A	A	H	a	a	a	a	A	A
bin2-215	2	181.25	AX-105956215	ATAATCAAATTGAAATGAGACAGAATGATCAAACC[A/G]AAGCAATGTAATAATTAAGCTGTGTATTTAGCTTG	a	A	A	A	A	A	a	A	a	a	A	A	a	a	a	A	A	a	A	A	a	A	A	a	A	A	a	a	a	a	A	a	a	a	A	a	A	A	H	a	a	a	a	A	A
bin2-218	2	182.47	AX-105960658	ATTGTGGATGATAATTCGAGATGTTTTATGAAAGG[A/T]TTAACATAAGGTTTTGAGAATTTGGTGGGGTAACA	a	A	A	A	A	A	a	A	a	a	A	A	a	a	a	A	A	a	A	A	a	A	A	a	A	A	a	a	a	a	A	a	a	A	A	a	A	A	H	a	a	a	a	A	-
bin2-219	2	183.69	AX-105993211	ACCGAAAAGTTAGTGTGACAAAGAAAACATCACGT[C/G]AACTTTAAAAATTTGCTTAGTGAATTTAAATATTC	a	A	A	A	A	A	a	A	a	a	A	A	a	a	a	A	A	a	A	A	a	A	A	a	A	A	a	a	A	a	A	a	a	A	A	a	A	A	H	a	a	a	a	A	A
bin2-220	2	183.92	AX-117762898	TCCTCACATAGCACCTCCAAGGGTTCGGAGAATAC[C/T]AGTCAGGCTTCATAGACCTCCTCTACACCCGTCCC	a	A	A	A	A	A	a	A	a	a	A	A	a	a	a	A	A	a	A	A	a	A	A	a	A	A	a	a	A	a	A	a	a	A	A	a	A	A	H	a	a	a	a	A	A
bin2-221	2	184.4	AX-105980258	GACAAAAAATTACAGTGTGGAATGTGTAGCAGATC[A/T]CACGTCACGAATTCGAATACTAGCTAGTGAACCAA	a	A	A	A	A	A	a	A	a	a	A	A	a	a	a	A	A	a	-	A	a	A	A	a	A	A	a	a	A	a	A	a	a	A	A	a	A	H	H	a	a	a	a	A	-
bin2-222	2	185.36	AX-105983440	CCAAATTTTGCAAACACGTGATATTTGACATTACG[G/T]ACCTATTCCAACTTTCGAAATCAGAATCCGACCCC	a	A	A	A	A	A	a	A	A	a	A	A	a	a	a	A	A	a	A	A	a	H	A	a	A	A	a	a	A	a	A	a	a	A	A	a	A	H	H	a	a	a	a	A	A
bin2-223	2	187.01	AX-117564114	CTCCAAAGCACTCTCTAGCTCAAAACGAAGAATGC[A/G]GATTGTGATTATGAAAGGCTTCGCCTTTCTCGCAA	a	A	A	A	A	A	a	A	A	a	A	A	a	a	a	A	A	a	A	A	a	H	A	a	A	A	a	a	A	a	A	a	a	A	A	a	A	H	H	a	a	a	a	A	a
bin2-226	2	187.24	AX-117762840	TTGCTGCTATACGATCAAAAGGATTTGTAGCTTTA[G/T]CAACAACAATCTCTGGTGTTGCAGCTTCAATTCTT	a	A	A	A	A	A	a	A	A	a	A	A	a	a	a	A	A	a	A	A	a	A	A	a	A	A	a	a	A	a	A	a	a	A	A	a	A	H	H	a	a	a	-	A	a
bin2-225	2	187.47	AX-117762845	GTAACTAACCACAATTTTAAATTTTGAAGAACCCG[A/T]ATTTGCCAAAAACAACGGTTTACCAATGAGTCTCA	a	A	A	A	A	A	a	A	a	a	A	A	a	a	a	A	A	a	A	A	a	A	A	a	A	A	a	a	A	a	A	a	a	A	A	a	A	H	H	a	a	a	a	A	a
bin2-224	2	187.94	AX-117762848	GTAGAATTACGGCAAATGTAAGATTGATTATTAAA[A/G]ATTACTAGAGGTATATGTATGATAATGTGACAAGA	a	A	A	A	A	A	a	A	a	a	A	A	a	a	a	A	A	a	A	A	a	A	A	a	A	A	a	a	A	a	A	a	a	A	A	a	A	H	H	a	a	a	a	A	a
bin2-227	2	189.14	AX-117604754	TTTCAATCCGGTAGGTACTCGATCAATATAACTTG[C/T]TCCAACTCCTCGATCTTAGATTTGGTGGCGTCAAT	a	A	A	A	A	A	a	A	a	a	A	A	a	a	a	A	A	a	A	A	a	A	A	a	A	-	a	a	-	a	A	a	a	A	A	a	A	A	H	a	a	a	a	A	a
bin2-229	2	194.38	AX-117646518	ACATAATCATTAAGAATATTCTAGATAATATTTTT[A/G]ATGTTCTAATGAAGCCATGCTCATGTAAGATGTCA	a	A	A	A	A	A	a	A	A	a	A	A	a	H	a	A	-	a	A	A	a	H	A	a	A	a	H	a	A	a	A	a	a	A	A	a	A	A	a	a	a	a	a	A	a
bin2-228	2	194.61	AX-117544364	TGTATTTCTAGATATCCCCTTTATTTTTGTATAAC[A/G]GAATCAACAAACTCAACCGCCAATCTTCGGGCATC	a	A	A	A	A	A	a	A	A	a	A	A	a	H	a	A	A	a	A	A	a	H	A	a	A	a	H	a	A	a	A	a	a	A	A	a	A	A	a	a	a	a	a	A	a
bin2-233	2	196.27	AX-105955751	ATTAAGTTGGTTAATACATTAGAACCGCTGGAGCT[C/T]TCCCAAACGATACAGAGAAAAATACTCAAGTCAAC	a	A	A	A	A	A	a	A	A	a	A	A	a	H	a	A	A	a	A	A	a	H	A	a	A	a	H	a	A	a	A	a	a	A	A	a	A	A	a	a	a	a	a	A	A
bin2-232	2	196.5	AX-105955274	AATATTCTTCTAAAAATTAACGTGTGTATTCAATA[A/C]ATAAACCCCATTTATAAAATAGTGCGAAGTCAGCA	a	A	A	A	A	A	a	A	A	a	A	A	a	H	a	A	A	a	A	A	a	H	A	a	A	a	H	a	A	a	A	a	a	A	A	a	A	A	a	a	a	a	a	A	A
bin2-231	2	196.96	AX-105996817	CATCCTTCATTAGAAGTAAAAATGAGAGAAATACC[A/G]ATGGCAATAACAATTCCAATGGCAATGAAGGTGCA	a	A	A	A	A	A	a	A	A	a	A	A	a	H	a	A	A	a	A	A	a	H	A	a	A	a	H	a	A	a	A	a	a	A	A	a	A	A	a	a	a	a	a	A	A
bin2-236	2	197.42	AX-105954908	CCGATATGTGAAACAGTAAGATGTACAACCTATAC[A/G]ATATGTACACACAAAGAGGCAAAGAGGCAGATACA	a	A	A	A	A	A	a	A	A	a	A	A	a	H	a	A	A	a	A	A	a	H	A	a	A	a	H	a	A	a	A	a	a	A	A	a	A	A	-	a	a	a	a	A	A
bin2-234	2	198.14	AX-105962709	TTTCAAGATTTGAGGAATAGCTGATACTTGCTATC[A/G]TTTTACAGTACCTTGTAGCTTAGATCCCATGCTTC	a	A	A	A	A	A	a	A	A	a	A	A	a	H	a	A	-	a	A	A	a	-	A	a	A	a	H	a	A	a	A	a	a	A	A	a	A	A	a	a	a	a	a	A	A
bin2-235	2	198.63	AX-105958584	TACGTAGCACCTTGTTTTGATGTCTGTTCTCCGTC[A/G]ATCACTAAGCATGTATATGCACTACTTATTCCTCG	a	A	A	A	A	A	a	A	A	a	A	A	a	H	a	A	A	a	A	A	a	-	A	a	A	a	-	a	A	a	A	a	a	A	A	a	A	A	a	a	a	a	a	A	A
bin3-1	3	0	AX-117693218	AAGAGTACTACTCCTTTTACAGTGTAGCTTACAAA[C/G]ATATAAAATGTAATGGTTAGTTTATATGGGTTTGG	a	A	a	A	a	A	A	a	A	a	a	a	a	a	a	a	a	a	A	A	a	a	A	A	a	a	a	A	A	A	a	a	A	a	A	a	a	a	A	A	A	a	A	A	A
bin3-2	3	6.93	AX-117816450	GAGGGAATTGGATAAGTTTTCCTAATATGTGAGGC[A/C]AAAGGTTAGTTTTATTTCCTGTTGAGAGGAATTAT	A	A	a	A	a	A	A	-	A	a	a	a	a	a	a	a	A	A	a	A	a	a	A	A	a	a	a	A	A	A	a	a	A	a	A	a	a	-	A	A	A	a	A	A	a
bin3-4	3	10.65	AX-105961878	AGTGTGGATCCTATATGGTGCCTTTAAAGTTTCAA[A/T]CTTTTTTGGTTCTTGGCCACTGATTAGGCTCAGTG	-	A	a	A	a	A	A	H	A	a	a	a	a	a	a	a	H	H	A	A	a	a	A	A	a	a	a	A	A	A	a	a	A	a	A	a	a	H	A	A	A	a	A	A	a
bin3-5	3	10.88	AX-117488923	CGAAGGTTGTAACTTGTTCTTGCAGATATGGATGA[C/T]CGAGCACCTTTGCCATCATTCCGAGATTTTGAGCC	a	A	a	A	a	A	A	H	A	a	a	a	a	a	a	a	H	H	A	A	a	a	A	A	a	a	a	A	A	A	a	a	A	a	A	a	a	H	A	A	A	a	A	A	a
bin3-6	3	11.1	AX-117524839	ACTAATAATTGAGACGAGACATAAGTTCGATAACA[A/G]ATCAAAATTCTGGCTCCGCGTCTACTTTAATCATG	a	A	a	A	a	A	A	H	A	a	a	a	a	a	a	a	H	H	A	A	a	a	A	A	a	a	a	A	A	A	a	a	A	a	A	a	a	H	A	A	A	a	A	A	a
bin3-3	3	11.55	AX-117632120	AAAGAAATCTATTTCACGTAAAGGTGGTTGGTGGA[C/G]GCAGTTCTGGTTACTTCTCAAACGTGCATGGATGC	-	A	a	A	a	A	A	H	A	a	a	a	a	a	a	a	H	H	-	A	a	a	A	A	a	a	a	A	A	A	a	a	A	a	A	a	a	H	A	A	A	a	A	A	a
bin3-7	3	12.68	AX-117632134	CCTTGATAATCTATCAAGTATGTCAGACGTGGATG[C/T]CCTCACAAGGGATGATGACGAAATTCGGTCAGCAA	-	A	a	A	a	A	A	H	A	a	a	a	a	a	a	a	H	H	-	A	a	a	A	a	a	a	a	A	A	A	a	a	A	a	A	a	a	H	A	A	a	a	A	A	a
bin3-8	3	16.59	AX-117681253	TCTAATTGAAACATATTGCGGTAATCATATTCAAA[C/T]GACAAAAAGTAGTGGATCAGAGCTCACTTGAACTT	a	A	a	A	a	A	A	H	A	a	a	a	a	a	a	a	H	H	-	a	a	a	A	a	a	a	a	A	A	A	a	a	A	a	A	a	a	H	A	A	a	a	A	A	a
bin3-9	3	17.5	AX-117687138	AACTTGATAAAATTAAATAGTAAAGGGAAGGAGGA[A/T]GAAGAACCAAAAAATGTCAGGGACTGAAAATTAAC	a	A	a	A	a	A	A	H	A	a	a	a	a	a	a	a	H	H	-	a	a	a	A	a	a	a	a	A	a	A	a	a	A	a	A	a	a	H	A	A	a	a	A	A	a
bin3-10	3	17.94	AX-117687135	TTTATTTGAACAAGGCGCGATGTCGCGCGCCGTTT[G/T]TTTTGTACGTATTGCGAATCATGCCATGTGAAACG	a	A	a	A	a	A	A	H	A	a	a	a	a	a	a	a	H	H	-	a	a	a	A	a	a	a	a	A	a	A	a	a	A	a	A	a	a	H	H	A	a	a	A	A	a
bin3-11	3	18.84	AX-117676155	TATATTGATTATATATAATTATACACATAATATAC[C/T]TGAATTATTTATATGCTATACATTCATCGACTATT	a	A	a	A	a	A	A	H	A	a	a	a	a	a	a	a	a	H	-	a	a	a	A	a	a	a	a	A	a	A	a	a	A	a	A	a	a	H	H	A	a	a	A	A	a
bin3-12	3	19.52	AX-117676144	GGCTGACCAAGGGCCGACGACAGATCATAAACCCT[C/G]TATATGGAGGAACATCAGTAAATATAGCTCTATGT	-	A	a	A	a	A	A	H	A	a	a	a	a	a	a	a	a	H	-	a	a	a	A	a	a	a	a	A	a	A	a	a	A	a	A	a	a	H	H	A	a	a	A	A	a
bin3-13	3	20.64	AX-117676135	AATCTAAATCATGGATCCGCCTCTGGCTACGGATT[C/T]GATATTTGATGAAACAATGTATTTGATATTTAAAA	-	A	a	A	a	A	A	H	A	a	a	a	a	a	a	a	a	H	-	a	a	a	A	a	a	a	a	A	a	A	a	a	A	a	A	a	a	H	H	A	a	a	a	A	a
bin3-14	3	20.86	AX-117679830	TTGAAGCTAAAGTAAGAAAGAAAAAATCAGATTAA[G/T]TTGACTCTACTAACTGAGAAAGTATCACTCATGTA	a	A	a	A	a	A	A	H	A	a	a	a	a	a	a	a	a	H	-	a	a	a	A	a	a	a	a	A	a	A	a	a	A	a	A	a	a	H	H	A	a	a	a	A	a
bin3-15	3	21.97	AX-105993302	TTCTAATAATTGTTCATTTGTTTGAGAGACATTTT[A/G]TCTAAGTTTTGATTGGTAACTTTGTTTTTAGGTAA	a	A	a	A	a	A	A	H	A	a	a	a	a	a	a	a	a	H	-	a	a	a	A	a	a	a	a	A	a	A	a	a	A	a	A	a	a	H	H	A	a	a	a	A	a
bin3-16	3	22.42	AX-117679853	GTATTCTCACTGCTACCTATTTGCTAAACAGATTT[C/T]CATCCCCTTTGCTAAATCGCAAAAGCCCCTATGAA	a	A	a	A	a	A	A	H	A	a	a	a	a	a	-	a	a	H	A	a	a	a	A	a	a	a	a	A	a	A	a	a	A	a	A	a	a	H	H	A	a	a	a	A	a
bin3-17	3	22.64	AX-117679864	TATTTTTGAATGACCAGTCCGAAAACTGGCTAGAC[C/T]GTGCTATTTAACCGATATTCAGGCAGTTGCACAAA	a	A	a	A	a	A	A	H	A	a	a	a	a	a	H	a	a	H	-	a	a	a	A	a	a	a	a	A	a	A	a	a	A	a	A	a	a	H	H	A	a	a	a	A	a
bin3-18	3	23.3	AX-117712054	GTATTCGGTATTCGTATTAGGTCCGATTAAATCCG[A/G]ATTTGTACCAGAAAGTCCCACTTTAGAGGGTAAAG	-	A	a	A	a	A	A	H	A	a	a	a	a	a	H	a	a	H	-	a	a	a	A	a	a	a	a	A	a	A	a	a	A	a	A	a	a	H	H	A	a	a	a	A	a
bin3-19	3	26.84	AX-106008369	AAGGATACTTCTTCAATACAAGTCTCTAAAAAGGT[A/T]TTCACTACATTGACATTTCTCCAACTCACTCTTTG	-	A	a	A	a	A	A	H	A	a	a	a	a	a	H	a	a	H	-	a	H	a	A	a	a	a	a	A	a	H	a	a	A	a	A	a	a	H	H	A	a	a	a	A	a
bin3-20	3	27.74	AX-117735265	AGAGCAACGGCTATAAGCACAATGTGTATGTTGCC[A/C]ATGGGTTGATTGATATGTATGCAAAATGTGGGGTG	-	A	a	A	a	A	A	H	A	a	a	a	a	a	H	a	a	H	-	a	H	a	A	a	a	a	a	A	a	H	a	a	A	a	A	a	a	H	H	A	a	a	a	A	a
bin3-21	3	28.19	AX-117522876	CCGCAGGTCATAAACAGTAAAAGCACACACGAAAA[A/G]TTTTAATTAAGAGAATGGGAATCTAGAAACCAAAA	a	A	a	A	a	A	A	H	A	a	a	a	a	a	H	a	a	H	-	a	H	a	A	a	a	a	a	A	a	H	a	a	A	a	A	a	a	H	H	A	a	a	a	A	a
bin3-22	3	28.85	AX-117735261	TTGCTTACACATTTTCCCTAATACCTACTAGAAGA[C/T]GGACCTTCTGCAACTTAGTCGATTTTGTAGAATCT	-	A	a	A	a	A	A	H	A	a	a	a	a	a	H	a	a	H	-	a	H	a	A	a	a	a	a	A	a	H	a	a	A	a	A	a	a	H	H	A	a	a	a	A	a
bin3-23	3	30.21	AX-117735252	TGTTTAGTTTGGTGATCACCTCCTTTTGAATTATA[C/T]ACCTCGAAGCTACTCGAATATCAACTAAAAATATT	a	A	a	A	a	A	A	H	A	a	a	a	a	a	H	a	a	H	-	a	H	a	A	a	a	a	a	A	a	a	a	a	A	a	A	-	a	H	H	A	a	a	a	A	a
bin3-24	3	33.29	AX-117735224	AAGTAGATCTCATTAAAGAGAGAATATTTGCCCCC[A/G]TTATTTCTTCTCTGGAACTCACGCTTCATATGTCA	a	A	a	A	H	A	a	H	A	a	A	a	a	a	A	a	a	a	-	a	H	a	A	a	a	a	a	A	a	a	a	a	H	a	A	a	a	H	A	A	a	a	a	A	a
bin3-25	3	33.99	AX-117512313	TTGTATTTGAAGGATTGGATAAGGGATGAGGGTTG[G/T]GTTGTATAGAAATTGGAGTCTGATTTAACGAGGAG	a	A	a	A	H	A	a	H	A	a	A	a	a	a	A	a	a	a	-	a	H	a	A	a	a	a	a	A	a	a	a	a	H	a	A	a	a	H	A	A	a	a	a	A	a
bin3-26	3	44.23	AX-117708064	GAGCAACAGTCTAAACGACCTTATCCTCAGAATAC[A/G]GAACAATAGTCTAAATGACCTTTTCCTTAGAATAT	-	A	A	A	A	A	a	A	A	a	A	a	a	H	A	a	a	a	-	a	A	a	A	a	A	a	H	A	a	a	a	a	H	a	A	a	a	H	A	A	a	a	a	A	a
bin3-27	3	45.44	AX-117834628	CACCTTTCAGTTCTCAGGGGTTGCCTTCACTTGGT[A/G]AGAGGACTTTGAGAGGCGTAGGCCTGTCGGTGCAG	a	A	A	A	A	A	a	A	A	a	A	a	a	H	A	a	a	a	-	a	A	a	a	a	A	a	-	A	a	a	a	a	H	a	A	a	a	H	A	A	a	a	a	A	a
bin3-28	3	45.69	AX-117490376	TTAGCTGATAGCTGATTACGACAATATGACTGCTG[G/T]GGAGATTGTGTACAAATAGCAATTGCGGGCAAGTG	a	A	A	A	A	A	a	A	A	a	A	a	a	H	A	a	a	a	-	a	A	a	a	a	A	a	H	A	a	a	a	a	H	a	A	a	a	H	A	A	a	a	a	A	a
bin3-29	3	46.43	AX-117536246	TCCCTAAAGGCTAAAATAAAATAAAAATTAACATA[A/T]TTATTCCAGGTTTAAAGTATTATACAACAACAAAC	-	A	A	A	A	A	a	A	A	a	A	a	a	H	A	a	a	a	-	a	A	a	a	a	A	A	H	A	a	a	a	a	H	a	A	a	a	H	A	A	a	a	a	A	a
bin3-30	3	48.11	AX-117506210	ATGAGTTTGCAGACTCTGGAGGGGCGAATCCTTCC[C/T]AAGCGCTAATAAAATCTGATGTGGCACGTAGCCCC	H	A	A	A	A	A	a	A	A	a	A	a	a	H	A	a	a	a	a	a	A	a	a	a	A	H	H	A	a	a	a	a	a	a	A	a	a	H	A	A	a	a	a	A	a
bin3-31	3	48.56	AX-117523829	CTTAGTTATCAACAATTACAATATTTTGCAAACTT[G/T]TGGGATATACATGAAAAATTGAAAACTACATCTCA	H	A	A	A	A	A	a	A	A	a	A	a	a	H	A	a	a	a	a	a	A	a	a	a	A	H	H	A	a	a	a	a	a	a	A	a	H	H	A	A	a	a	a	A	a
bin3-32	3	51.47	AX-117572192	TAATCATGGCTGGAAGATCCAATGCAGACTTACGT[A/G]ATCGTGTGCAAAGGTTGGAAGCACTGATGGGTGTG	H	A	A	A	A	A	A	A	A	a	A	a	a	A	-	a	a	A	a	a	A	a	a	a	A	H	H	A	a	a	a	a	A	a	A	a	H	H	A	A	a	a	a	A	a
bin3-33	3	52.16	AX-117572222	GAGGGTCGTCGGAGTTACGAGACGAAGAAACTCCT[A/G]GAAATTTTCGATCCCTCCCGTTTCTAGATGCTCGG	H	A	A	A	A	A	A	A	A	a	A	a	a	A	A	a	a	A	a	a	A	a	a	a	A	H	H	A	a	a	a	a	A	a	A	a	H	H	A	A	a	a	a	A	a
bin3-37	3	52.62	AX-117642307	GGAAAAAGAGTCTCGTACCCTTCTAATCGGAGAAG[G/T]TGCATTTCCTTCAACCTTTATGCTTTTCAACTTGA	H	A	A	A	A	A	A	A	A	a	A	a	a	A	A	a	a	A	a	a	A	a	a	a	A	H	H	A	a	a	a	a	A	a	A	a	H	H	A	A	a	a	a	A	a
bin3-36	3	52.84	AX-117515621	GGGCCCTTTTCCACTTTACTTGTTATTCTTTCCTC[A/G]TGCTTAACTAGCGTGTAGGTAAATGCCACCCTTGA	H	A	A	A	A	A	A	A	A	a	A	a	a	A	A	a	a	A	a	a	A	a	a	a	A	H	H	A	a	a	a	a	A	a	A	a	H	H	A	A	a	a	a	A	a
bin3-35	3	53.07	AX-117678075	GCCTTATGTAATACTGCAAATTCTTTTGCACAATG[A/G]TGACATAAAACTTACACTCTTCTTTTTCTTTTCTC	H	A	A	A	A	A	A	A	A	a	A	a	a	A	A	a	a	A	a	a	A	a	a	a	A	H	H	A	a	a	a	a	A	a	A	a	H	H	A	A	a	a	a	-	a
bin3-38	3	53.53	AX-117816264	GGGTGGCTAATTTCTGGCCTGCCCTATCCAAGCTC[A/G]GAGTTGGGTCACGTGGCCCGAACGAACGTATGGGC	H	A	A	A	A	A	A	A	A	a	A	a	a	A	A	a	a	A	a	a	A	a	a	a	A	H	H	A	a	a	a	a	A	a	A	a	H	H	A	A	a	a	a	A	a
bin3-39	3	53.76	AX-117816267	GCTGCTCTAATTAAACCACCACTTTTTGGGCCACT[C/T]TACCCGAGTAAGTTCTGAAAAGGAACTCGGATAAT	-	A	A	A	A	-	A	A	A	a	A	a	a	A	A	a	a	A	a	a	A	a	a	a	A	H	H	A	a	a	a	a	A	a	A	a	H	H	A	A	a	a	a	A	a
bin3-40	3	53.99	AX-117816269	TTACTCCCTCCGTTTTAATTTGTTTGTATTGACTA[A/G]TTTCCCGTGTGAATTCGGATATAGATTCTTCAAGC	H	A	A	A	A	A	A	A	A	a	A	a	a	A	A	a	a	A	a	a	A	a	a	a	A	H	H	A	a	a	a	a	A	a	A	a	H	H	A	A	a	a	a	A	a
bin3-51	3	56.07	AX-117572824	TCATCGTTAAACATACGAAGGTGAAAGGGATCACT[C/T]TGAAATCTAGCATAGTTGGCAACTTCATGATGTCG	-	A	A	A	A	A	A	A	A	a	A	a	a	A	A	a	a	A	a	a	A	a	a	a	A	A	-	A	a	a	a	a	A	a	A	a	-	-	A	A	a	a	a	A	a
bin3-52	3	56.33	AX-117572789	TGTTTTCATAACTTAACCATATTTACTTTTTTTGA[A/C]ATTTTAAATGATATTTGGGTTGAGCATCATGTTTT	a	A	A	A	A	A	A	A	A	a	A	a	a	A	A	a	a	A	a	a	A	a	a	a	A	A	A	A	a	a	a	a	A	a	A	a	-	-	A	A	-	a	a	A	a
bin3-48	3	58.1	AX-117572808	TAGGTGCTAGTTCTTGAATAGACCATATTTGTTCT[G/T]CCTACGTATCCTTGAGCATACCTTGATACCTTTTT	H	A	A	A	A	A	A	A	A	a	A	a	a	A	A	a	a	A	a	a	A	a	a	a	A	A	H	A	a	a	a	a	A	a	A	a	H	H	A	A	a	a	a	A	a
bin3-46	3	58.32	AX-117572792	CATGGGATGGATCGTCGTGATACTTCCGAAGCATG[A/G]ACACATTGAACACTAGATAGACTGCTGATAAACTA	H	A	A	A	A	A	A	A	A	a	A	a	a	A	A	a	a	A	a	a	A	a	a	a	A	A	H	A	a	a	a	a	A	a	A	a	H	H	A	A	a	a	a	A	a
bin3-47	3	58.55	AX-117506300	CAGGTCCTAGTTAGAGTCGTCAATATGGGTTTGGT[C/T]CGTTGGGCCAGCCTAGCCCAGCCCGTGATTTAGCA	H	A	A	A	A	A	A	A	A	a	A	a	a	A	A	a	a	A	a	a	A	a	a	a	A	A	H	A	a	a	a	a	A	a	A	a	H	H	A	A	a	a	a	A	a
bin3-41	3	59.22	AX-117816311	CAGTAACAGATGTAATTTTTTGTTATCAGGTTCAT[A/C]TGAATTCTATATTTTTTGTGCAACGCATAATTTTA	H	A	A	A	A	A	A	A	A	a	A	a	a	A	A	a	a	A	a	a	A	a	a	a	A	A	H	A	a	a	a	a	A	a	A	a	H	H	A	A	a	a	H	A	a
bin3-42	3	59.45	AX-117816288	TATTTTAGATCAAACTTATAGAATATCCATATATC[A/G]CAATACCCAATAATCTGTCATTCGAAACTAAGTAC	-	A	A	A	A	A	A	A	A	a	A	a	a	A	A	a	a	A	a	a	A	a	a	a	A	A	H	A	a	a	a	a	A	a	A	a	H	H	A	A	a	a	H	A	a
bin3-43	3	59.68	AX-117816299	GTTTCTTTTTTTGTTTTGCAGTAATTCAATTTCAA[C/G]CTATCAATTTTTGGACTAACTTGAGGAGTTACTGT	H	A	A	A	A	A	A	A	A	a	A	a	a	A	A	a	a	A	a	a	A	a	a	a	A	A	H	A	a	a	a	a	A	a	A	a	H	H	A	A	a	a	H	A	a
bin3-44	3	60.12	AX-117631301	AGCACAACCTCCCGAGCGCTAGGTTTAAGCAACTT[A/C]ATACTTCGAAAATCCCGGACTGTGAAAGCTCCGCC	H	A	A	A	A	A	A	A	A	a	A	a	a	A	A	a	a	A	a	a	A	a	a	a	A	A	H	A	a	a	a	a	A	a	A	a	H	H	A	A	a	a	H	A	a
bin3-45	3	60.35	AX-117667727	CCCGAAGCCTTTGATCAAGGATGGTAAGGTATTTA[C/T]CACCCCACCACGACTTTAACGATGGCCAGCTGAAG	-	A	A	A	A	A	A	A	A	a	A	a	a	A	A	a	a	A	a	a	A	a	a	a	A	A	H	A	a	a	a	a	A	a	A	a	H	H	A	A	a	a	H	A	a
bin3-49	3	60.57	AX-117711851	TTCTTTATGAACTGGTAATTTCAAAGCAGGAGTAA[A/G]GGTAGTATATGAATTGCCTAGCTAAAAGAGCATCC	a	A	A	A	A	A	A	A	A	a	A	a	a	A	A	a	a	A	a	a	A	a	a	a	A	A	H	A	a	a	a	a	A	a	A	a	H	H	A	A	a	a	H	A	a
bin3-50	3	61.03	AX-117681744	AACTTATTTAGCATTGAGTTTGAGATATAGTTATT[C/T]TTGTTGTTGATGAAACATATGTTAAGTCTAGACGG	a	A	A	A	A	A	A	A	A	a	A	a	a	A	A	a	a	A	a	a	A	a	a	a	A	A	H	A	a	a	a	a	A	a	A	a	H	H	A	A	a	a	a	A	a
bin3-53	3	61.48	AX-117681753	CAACATGTCTAGAAACTTCATCCACAACTTTTTGA[C/T]AGCTATAATTTTTTTTAAATTAAAATTAAAAAGGC	a	A	A	A	A	A	A	A	A	a	A	a	a	A	A	a	a	A	a	a	A	a	a	a	A	A	H	A	a	a	a	a	A	a	A	a	H	H	A	A	a	a	a	A	a
bin3-54	3	62.17	AX-117658751	CATTCCTTGTGTTCTTTGGTCACCAGATCGGGCTC[C/T]CTTATGTATATTTCATTCGGGGTCTGCGCCTAGAT	a	A	A	A	A	A	A	A	a	a	A	a	a	A	A	a	a	A	a	a	A	a	a	a	A	A	H	A	a	a	a	a	A	a	A	a	H	H	A	A	a	a	a	A	a
bin3-59	3	62.62	AX-117650158	CATCGTTGTACAAGGTTCTTCTTTGGACCAAGTGT[A/G]TAGAGTACAGTAGTATGCAGAAAGTTCTTGCAAAA	a	A	A	A	A	A	A	A	a	a	A	a	a	A	A	a	a	A	a	a	A	a	a	a	A	A	H	A	a	a	a	a	A	a	A	a	H	H	A	A	a	a	a	A	a
bin3-58	3	62.86	AX-117627960	GTTGGTTGTTTATGTGAGCCAAAATGGTCTTACAA[A/T]GACAAATGTGGGAACAAAAAACTTCTAACATTTTG	a	A	A	A	A	A	A	A	a	-	A	a	a	A	A	a	a	A	a	a	A	a	a	a	A	A	-	A	a	a	a	a	A	a	A	a	H	H	A	A	a	a	a	A	a
bin3-57	3	63.35	AX-117739898	AGAATTGATTTTTCCACGGCAATTCATATGCTGAA[A/G]TGTTCATATTCCACAGAATTTGCATAAGATCTGGA	a	A	A	A	A	A	A	A	a	a	A	a	a	A	H	a	a	A	a	a	A	a	a	a	A	A	H	A	a	a	a	a	A	a	A	a	H	H	A	A	a	a	a	A	a
bin3-56	3	63.8	AX-117656498	TAAGGGATCAAAAAATAATTTTTTAGGCCTAAACG[C/T]ATGGGCCGCCTAATGATTTGGATAACGTAAGAATT	a	A	A	A	A	A	A	A	a	a	A	a	a	A	H	a	a	A	a	a	A	a	a	a	A	A	H	A	a	a	a	a	A	a	A	a	H	H	A	A	a	a	a	A	a
bin3-55	3	64.48	AX-117739908	GTAAAGTATTAGCAATAATTAAAAAGGGAATAGAA[A/C]AGGGGAATGATGAATAACAAAAAGAGTTAAATGTG	a	A	A	A	A	A	A	A	a	a	A	a	a	A	H	a	a	A	a	a	A	a	a	a	A	A	H	A	a	a	a	a	A	a	A	a	H	H	A	A	a	a	a	A	a
bin3-60	3	65.86	AX-117690014	CAAGCCGAGATTAACTGAGCTCGTATAGTATTTGA[A/C]TTATGAAAGATATTGGGCTTGGGCCATATTCTAAT	a	A	A	A	A	A	A	A	a	a	A	a	a	A	A	a	a	A	a	a	A	a	a	a	A	A	H	A	a	a	a	a	A	a	A	a	H	H	A	A	a	a	a	A	a
bin3-61	3	67.5	AX-117690013	GGCGTGTGAGCGTGCACCATATAAGTTGTGACTCC[A/G]TTATTCCCGTGGTACTATTTAGTTGCCTCATCTTA	a	A	A	A	A	A	A	A	a	a	A	a	a	A	A	a	a	A	a	a	A	a	a	a	A	A	H	A	a	a	a	a	A	a	A	a	H	H	A	A	a	a	a	A	A
bin3-62	3	67.73	AX-117718618	TGTTTGGATTGCTGCTTATTGGTTGGCAGATTGCA[C/T]AGGTTGCGGCTTTAGCCTGTATTGATGTGTCATTT	a	A	A	A	A	A	A	A	a	a	A	a	a	A	A	a	a	A	a	a	A	a	a	a	A	A	H	A	a	a	a	a	A	a	A	a	H	H	A	A	a	a	a	A	A
bin3-63	3	70.11	AX-117656422	GTGTGGAGGAAGAAAATTAGGGTGGTGGGTTGATA[A/G]ACATTCTAGAATTTCCCTTGTCATACCAATTGTAA	a	A	A	A	A	A	A	A	a	a	A	a	a	A	H	a	a	A	a	a	A	a	a	a	A	A	A	a	a	a	a	a	A	a	A	a	H	H	A	A	a	a	a	A	A
bin3-64	3	72.75	AX-105977150	ATACCATAATTTAAACTCATCTGCATCCATCGCCT[A/T]CGATCGTAGTCACCTAGTCTCCTGGACACATGTTA	a	A	A	A	A	A	A	A	a	a	A	a	a	A	H	a	a	A	a	a	A	a	a	a	A	A	A	a	a	a	a	a	A	a	A	a	H	H	A	A	a	a	a	A	a
bin3-65	3	73.66	AX-105963567	TCTAAAATCAATTCTGAATTACTTAGAAACGAAAG[C/T]CGACGATGCACGCAAGTCACTATACGCTATGCGAA	a	A	A	A	A	A	A	A	a	a	A	a	a	A	H	a	a	A	a	A	A	a	a	a	A	A	A	a	a	a	a	a	A	a	A	a	H	H	A	A	a	a	a	A	a
bin3-67	3	76.47	AX-117619308	GAACCCTTCTGGAGTCTGTACACCCCCAGTGAGCG[C/T]AGATATCTATTGAGTATGATTGTTAAGTGCCGAGT	a	A	A	A	A	A	A	A	A	a	A	a	a	A	a	a	a	A	a	A	A	a	a	a	A	A	A	a	a	-	a	a	A	a	A	a	a	a	A	A	a	a	a	A	a
bin3-68	3	78.79	AX-105966355	CTTTAAGAACTAAAAGGGAGATTTTAACAAGATTT[C/G]TTTCAAAAGGTAATTCTACACCCTTAAACCTACAT	a	A	A	A	A	A	A	A	A	a	A	a	a	A	H	a	a	A	a	A	A	a	a	a	A	A	A	a	a	a	a	a	A	a	A	a	-	H	A	-	a	a	a	A	a
bin3-66	3	79.02	AX-117784027	CAACAGCTTGAGGAAGATCCGAGTTAATCCAGAGC[A/T]TTGAGGCATGCCACGTATTACGCACAGAATATTTG	a	A	A	A	A	A	A	A	A	a	A	a	a	A	H	a	a	A	a	A	A	a	a	a	A	A	A	a	a	a	a	a	A	a	A	a	H	H	A	A	a	a	a	A	a
bin3-69	3	79.24	AX-105980101	CATCTCAACTGCCTTGTGCTTATTCTTTCTATTTA[A/C]TATTGCTGAATTAAATAGAGATTCCTGGTGGTTTG	a	A	A	A	A	A	A	A	A	a	A	a	a	A	H	a	a	A	a	A	A	a	a	a	A	A	A	a	a	a	a	a	A	a	A	a	H	H	A	A	a	a	a	A	a
bin3-70	3	79.47	AX-105987063	TCAAACTTCGAAGCCATTGGAAAGCATAACTTTGA[G/T]AAACATTTGGTTCGCAAAGTTTGTTATCGTCGAAC	a	A	A	A	A	A	A	A	A	a	A	a	a	A	H	a	a	A	a	A	A	a	a	a	A	A	A	a	a	a	a	a	A	a	-	a	H	H	A	A	a	a	a	A	a
bin3-73	3	80.87	AX-105968598	TTTGTTTGGTAACAATGTTTAGTCCGAGATTAATG[A/G]CTTTTCTTTTTCATCTTTCTTGTTGATCCGTATCT	a	A	A	A	A	A	A	A	A	A	A	a	a	A	H	a	a	A	A	A	A	a	a	a	A	A	A	a	a	a	a	a	A	a	A	a	H	H	A	A	a	a	a	A	a
bin3-80	3	81.79	AX-105972071	CAGTACTATGTATAGTACAGATGAATAGTATCCGT[A/G]TACAGTACCCATGAATAGTACCCCCATGTACAGTA	a	A	A	A	A	A	A	A	A	A	A	a	a	A	H	a	a	A	A	A	A	a	a	a	A	A	A	a	a	a	a	a	A	a	A	a	H	H	A	A	a	a	a	A	a
bin3-82	3	82.76	AX-105990780	ATAACTTCAATTAAGGACATTAAGGGTTAATGTAA[A/C]ACATAGAATTAGAGGAAAGCTAATAACACCATATG	a	A	A	A	A	A	A	A	A	A	A	a	a	A	H	a	a	A	A	A	A	-	a	a	A	A	A	a	A	-	a	a	A	a	A	a	H	H	A	A	a	a	a	A	a
bin3-81	3	83	AX-106002785	GATGGTTCACGGAGGGCGAACCGGGGTCGTGACAT[C/T]TGTGCAGATGCTGGAGTGGTCAGACTTTAGAGATA	a	A	A	A	A	A	A	A	A	A	A	a	a	A	H	a	a	A	A	A	A	a	a	a	A	A	A	a	A	a	a	a	A	a	A	a	H	H	A	A	a	a	a	A	a
bin3-72	3	84.16	AX-106027903	GCACCGTGGCAGCATTAACTGTAGCGTAAGTGTAA[C/G]ATACTGTTAACTGCAGTTTTGTGGTGGTTGGTCTT	a	A	A	A	A	A	A	A	A	A	A	a	a	A	H	a	a	A	A	A	A	a	a	a	A	A	A	a	a	a	a	a	A	a	A	a	H	H	A	A	a	a	a	A	a
bin3-71	3	84.84	AX-105988887	CTGACTTGTCTAGCGATGCCAAAGAATTATTAAAT[A/G]AATGCATTCATCATGGCGAGGATGGTGAATTTAAA	a	A	A	A	A	A	A	A	A	a	A	a	a	A	H	a	a	A	A	A	A	a	a	a	A	A	A	a	a	a	a	a	A	a	A	a	H	H	A	A	a	a	a	A	a
bin3-74	3	85.07	AX-117642550	TCCAGGCCAGTGCATCTGCGACAGCTGCATTCCCA[C/T]ATTTCCAAACTCTCTGACAACCATCCGAAATCATC	a	A	A	A	A	A	A	A	A	a	A	a	a	A	H	a	a	A	A	A	A	a	a	a	A	A	A	a	a	a	a	a	A	a	A	a	H	H	A	A	a	a	a	A	a
bin3-75	3	85.3	AX-105997315	TCGTCGTAATATAATACTGTAGGACGTAATATTGA[C/T]ATAATATTGTGAGGCGTAATACTTTAGCAGTCGTA	a	A	A	A	A	A	A	A	A	a	A	a	-	A	H	a	a	A	a	A	A	a	a	a	A	A	A	a	a	a	a	a	A	a	A	a	H	H	A	A	a	a	a	A	a
bin3-76	3	86.96	AX-117747082	GGGTAAATTACATAGCTGATCGTAAAAATGTCATG[A/G]GTACAGGGAAATCCATAGGTAATATGAATAGGTCA	a	A	A	A	A	A	A	A	A	a	A	a	a	A	H	a	a	A	a	A	A	a	a	a	A	A	A	a	a	a	a	a	A	a	A	a	H	H	A	A	a	a	a	A	A
bin3-77	3	87.18	AX-117642546	AGGTAGTGTGGTCTAGTCTGCTATACACGAATGTC[G/T]CCCACCCCTTAGCCTCGAAATTCAAACTTCTCCTT	a	A	A	A	A	A	A	A	A	a	A	a	a	A	H	a	a	A	A	A	A	a	a	a	A	A	A	a	a	a	a	a	A	a	A	a	H	H	A	A	a	a	a	A	A
bin3-78	3	88.33	AX-117798324	TTCATTTCAATATGTAAAGTACATGGTCGAAAGTG[A/C]GTAAGAGCTTGTATCATGGCTGTTACACCCCATGT	a	A	A	A	A	A	A	A	A	A	A	a	a	A	H	a	a	A	A	A	A	a	a	a	A	A	A	a	a	a	a	a	A	a	A	a	H	H	A	A	a	a	a	A	A
bin3-79	3	88.56	AX-117564897	TGAGAATGGCAGTCCACACTCTAATGCTCAAAATC[C/T]AACAAATATCACATCTCCAGATGTGCCTCAATCCA	a	A	A	A	A	A	A	A	A	A	A	a	a	A	H	a	a	A	A	A	A	a	a	a	A	A	A	a	a	a	a	a	A	a	A	a	H	H	A	A	a	a	a	A	A
bin3-83	3	91.53	AX-117485420	CTATAAGTGAGAGGTGAATCGATATAATTCGTTAC[A/G]ATTAAGACATTGGAATATTTCAGGATGGTTTAGAT	a	A	A	A	A	A	a	A	A	A	A	a	-	A	H	a	a	a	A	A	A	a	a	a	A	A	A	a	A	a	a	a	-	a	A	a	H	-	A	A	a	a	a	A	A
bin3-84	3	93.2	AX-105963771	TATATGTATTTCAACAATCACCATAATTTGGAGGA[G/T]CAACACAAGAAGTCTTTGATGACTTCCAAGTTATC	a	A	A	A	A	A	a	A	A	A	A	a	a	A	H	a	a	a	A	A	A	a	a	a	A	A	A	a	A	a	a	a	H	a	A	a	H	H	A	A	a	a	a	A	a
bin3-87	3	93.88	AX-105976269	TCCGTATAAAATAATCGATCCCTTGACATCAAAAA[C/T]GTGTATACTTGTACTAGGTAATCAAAGAATACTTT	a	A	A	A	A	A	a	A	A	A	A	a	a	A	H	a	a	a	A	A	A	a	a	a	A	A	A	a	A	a	a	a	H	a	A	a	H	H	A	A	a	a	a	A	a
bin3-86	3	94.1	AX-117572967	TGAAGACGGGAAGGTCTCTTGCAGGGCTCAGCCAC[A/G]GCTATCCCTTTTTTCCCGATCCAAGGAAGAGTGTT	a	A	A	A	A	A	a	A	A	A	A	a	a	A	H	a	a	a	A	A	A	a	a	a	A	A	A	a	A	a	a	a	H	a	A	a	H	H	A	A	a	a	a	A	a
bin3-88	3	94.78	AX-117506336	TTAGGTGCCATAATGACGGGTTTGAATTTTGGGTT[A/G]CGACAAGTTAGTCTCAAAGCCCTAAGTTTATAGGT	a	a	A	A	A	A	a	A	A	A	A	a	a	A	H	a	a	a	A	A	A	a	a	a	A	A	A	a	A	a	a	a	H	a	A	a	H	H	A	A	a	a	a	A	a
bin3-89	3	95.23	AX-117572995	TGCTAATTGTAGGTGTAGAGTAAAAGAAAGTTCAT[A/T]AGAGTGATTTAATGTCTTTGATTGCACGGTATGAA	a	a	A	A	A	A	a	A	A	A	A	a	a	A	H	a	a	a	A	A	A	a	a	a	A	A	A	a	A	a	a	a	H	a	A	a	H	H	A	A	a	a	a	A	a
bin3-90	3	96.63	AX-117638885	TAAATAATTTGATTGTGGAAATAAATTTTTACGCC[G/T]TCAATACATAGTACATAAACTTATTTAGATATATA	a	a	A	A	A	A	a	A	A	a	A	a	a	A	H	a	a	a	A	A	A	a	a	a	A	A	A	a	A	a	a	a	H	a	A	a	H	H	A	A	a	a	a	A	a
bin3-92	3	97.09	AX-117617334	ATTAATAAAACGGTTAGCTATTAAATTTCTCTCTA[C/T]TTGAATTATACAAAAATTCTTATTATTTTAAATTT	a	a	A	A	A	A	a	A	A	a	A	a	a	A	H	a	a	a	A	A	A	a	a	a	A	A	A	a	A	a	a	a	H	a	A	a	H	H	A	A	a	a	a	A	a
bin3-91	3	97.32	AX-105958012	TAAGATTCGACACTCGAGGAGTTTGATTTGTGAGG[A/C]AAGGGAGTAGCGAGCTAGGATATCGGCCTGCTTGA	a	a	A	A	A	A	a	A	A	a	A	a	a	A	H	a	a	a	A	A	A	a	a	a	A	A	A	a	A	a	a	a	H	a	A	a	H	H	A	A	a	a	a	A	a
bin3-94	3	97.56	AX-117853166	ATTTTGTACTTTAGCCACAAAGGGATATATTATGG[A/C]AAAAGGTGTAATTTATTTTGCTACAAAAAATTTAG	a	a	A	A	A	A	a	A	A	a	A	a	a	A	H	a	a	a	A	A	A	a	a	a	A	A	A	a	A	a	a	a	a	a	A	a	H	H	A	A	a	a	a	A	a
bin3-95	3	98.29	AX-117815527	CAGAACATACCAGTAGAGGGATGGTAAAGACAAAG[C/T]GAGGAATAGGAAAGCACAATAGCTAGCCTTGGCTT	a	a	A	A	A	A	a	A	A	a	A	a	a	A	H	a	a	a	A	A	a	a	a	a	A	A	A	a	A	a	a	a	a	a	A	a	H	H	A	A	a	a	a	A	a
bin3-96	3	98.52	AX-117815530	AGGGTCAGAGGGTTCAGCAAAAGTCTATTGTGGTT[A/G]AGGAAAATAGTGTACTAAATCAGCAAATGACTAAA	a	a	A	A	A	A	a	A	A	a	A	a	a	A	H	a	a	a	A	A	a	a	a	a	A	A	A	a	A	a	a	a	a	a	A	a	H	H	A	A	a	a	a	A	a
bin3-97	3	98.75	AX-117815531	AAGAAGTTGTTGGAAAATCTCTAAAATGTGCGCTT[C/T]TGAGTAGGATTCGCAGGCTCCGGGTACTCTCCTTT	a	a	A	A	A	A	a	A	A	a	A	a	a	A	a	a	a	a	A	A	a	a	a	a	A	A	A	a	A	a	a	a	a	a	A	a	H	H	A	A	a	a	a	A	a
bin3-98	3	99.21	AX-117815540	TTTAAAAGCAAAAAGGTGATAAGCACGACCAGGTT[A/G]ATGGAACCGGTTCATATGGATCTCTGTGGTCTAAT	a	a	A	A	A	A	a	A	A	a	A	a	a	A	a	a	a	a	A	A	a	a	a	a	A	A	A	a	A	a	a	a	a	a	A	a	H	H	A	A	a	a	a	A	a
bin3-99	3	99.68	AX-117707868	GGGTGGTGTGCCGGTGGTCGTCTAAATAATACGTT[C/T]GTGCTTTGTGCCTCCTTCGATGGTATAGAGCTCGA	a	a	A	A	A	A	a	A	A	a	A	a	a	A	a	a	a	a	A	A	a	a	a	a	A	A	A	a	A	a	a	a	a	a	A	a	H	H	A	A	a	a	a	A	a
bin3-100	3	99.91	AX-117707869	GTGGAAAAAGATGGTGAAGGGACAAGAATTATATT[A/G]TTTCTGTTCAGTATGAATTGTTTGTTGTTTTACAA	a	a	A	A	A	A	a	A	A	a	A	a	a	A	a	a	a	a	A	A	a	a	a	a	A	A	A	a	A	a	a	a	a	a	A	a	H	H	A	A	a	a	a	A	a
bin3-101	3	100.15	AX-117676086	AACGAATGAAGCTAGAAATGTGGTGTATAAAGAAG[C/T]TTTTCGTAATTTAGTTTGAGATGAAGCTAGACATG	a	a	A	A	A	A	a	A	A	a	A	a	a	A	a	a	a	a	A	A	a	a	a	a	A	-	A	a	A	a	a	a	a	a	A	a	H	H	A	A	a	a	a	A	a
bin3-103	3	100.89	AX-117548067	AAATAAGAAAAGAAAAATTAATTATCCTCTATCTC[A/C]TTTGTTCTCATTTAATGTTTCAGCCTTTTTCACAA	a	a	A	A	A	A	a	A	A	a	A	a	a	A	a	a	a	a	A	A	a	a	a	a	A	A	A	a	A	a	a	a	a	a	A	a	H	H	A	A	a	a	a	A	a
bin3-104	3	101.13	AX-117548033	AAGACCGGGTATGGACAAGTCGCTTCGCCCGGGTG[C/T]TGACTGCTAGCATTATACCTTAGAGGGTCGTATTA	a	a	A	A	A	A	a	A	A	a	A	a	a	A	a	a	a	a	A	A	a	a	a	a	A	A	A	a	A	a	a	a	a	a	A	a	H	H	A	A	a	a	a	A	a
bin3-105	3	101.37	AX-117661791	AGTTATCTTTTATAAGAAGCGTATTTGTCGGGCCC[A/G]TACTGAATATCTAGTGGGAAACAAAAAACAACCGC	a	a	A	A	A	A	a	A	A	a	A	a	a	A	a	a	a	a	H	A	a	a	a	a	A	A	A	a	A	a	a	a	a	a	A	a	H	H	A	A	a	a	a	A	a
bin3-106	3	101.6	AX-117661767	ATATTTTCTTTGAATATTACATCCCTGTTGATGAA[G/T]AATTACTTATTCCCTAGATCATATAGAACATAACC	a	a	A	A	A	A	a	A	A	a	A	a	a	A	a	a	a	a	H	A	a	a	a	a	A	A	A	a	A	a	a	a	a	a	A	a	H	H	A	A	a	a	a	A	a
bin3-107	3	102.06	AX-117492318	ATTTGCTTTCCCATTCCAACCGGCAACAGCCTCTT[A/C]TTTATATTACACGTTACTTCCATTTCTGATTACAC	a	a	A	A	A	A	a	A	A	a	A	a	a	A	a	a	a	a	H	A	a	a	a	a	A	A	A	a	A	a	a	a	a	a	A	a	H	H	A	A	a	a	a	A	a
bin3-108	3	102.29	AX-117661774	GCGAAAGACAGTAGGAACAATTGCAAACACTAGAT[C/T]ACACGAGTTCTTCATCTATCCTTCCTTAGTTTGTA	a	a	A	A	A	A	a	A	A	a	A	a	a	A	a	a	a	a	H	A	a	a	a	a	A	A	A	a	A	a	a	a	a	a	A	a	H	H	A	A	a	a	a	A	a
bin3-109	3	102.75	AX-117606231	GGGGCAGACATATACTATTGTCCCTATGATCATTA[A/C]GGATATGTACCGAACCTTGGAACATTGTCAGAAGG	a	a	A	A	A	A	a	A	A	a	A	a	a	A	a	a	a	a	H	H	a	a	a	a	A	A	A	a	A	a	a	a	a	a	A	a	H	H	A	A	a	a	a	A	a
bin3-110	3	103.68	AX-117606247	TTGTATTTCTCTGAAATCTCAAATCCAACACATGA[A/T]GCAATTGGTATAAACAATGTCATGTTCAGTTGCTT	a	a	A	A	A	A	a	A	A	a	A	a	a	A	a	a	a	a	H	H	a	a	A	a	A	A	A	a	A	a	a	a	a	a	A	a	H	H	A	A	a	a	a	A	a
bin3-111	3	104.37	AX-117606259	TTTAACATTCCTCAGCTAGCTGCCGATGTTTTGTA[C/T]TTCTCTTTAATTTATTACTACTTATATTATAGCCT	a	a	A	A	A	A	a	A	A	a	A	a	a	A	a	a	a	a	H	H	a	a	A	a	A	A	A	a	A	a	a	a	a	a	A	H	H	H	A	A	a	a	a	A	a
bin3-112	3	104.83	AX-117590479	TCCGCCTATCTTCGCCGCCCAGAAATCATTTTACG[A/G]CGGCGGAACTTTTCCAAACTACTCCAAATTAACAC	a	a	A	A	A	A	a	A	A	a	A	a	a	A	a	a	a	a	H	H	a	a	A	a	A	A	A	a	A	a	a	a	a	a	A	H	H	H	A	A	a	a	a	A	a
bin3-113	3	105.06	AX-117590471	TAATTAATAACAAAGATAGAATGGAGAGATCAGGG[C/T]TGCGGACGCCATGCAGCTACCTCGATGCTCCCGGA	a	a	A	A	A	A	a	A	A	a	A	a	a	A	a	a	a	a	H	H	a	a	A	a	A	A	A	a	A	a	a	a	a	a	A	H	H	H	A	A	a	a	a	A	a
bin3-114	3	105.29	AX-117590486	ATTTGAACTGCTTCTTCCCTTCGTTCTCCAGGCGG[A/C]TGCTGACTACTTGACATCTGGATTGTATTCCTTTG	a	a	A	A	A	A	a	A	A	a	A	a	a	A	a	a	a	a	H	H	a	a	A	a	A	A	A	a	A	a	a	a	a	a	A	H	H	H	A	A	a	a	a	A	a
bin3-115	3	105.75	AX-117590463	AAATATTGGTGTTTGGGTTCCTCAAGCCCCTTCTC[C/G]TCTGCAGTCAAAGCAGCAGATTCAGATCCAATTTT	a	a	A	A	A	A	a	A	A	a	A	a	a	A	a	a	a	a	H	H	a	a	A	a	A	A	A	a	A	a	A	a	a	a	A	H	A	H	A	A	a	a	a	A	a
bin3-116	3	105.98	AX-105995806	TTCTCCAACTTTTAATCTTGTAAAACCTGTGTCTC[A/T]GCCACTTCGTTCTTATGATATAATCACGGAGAAGG	a	a	A	A	A	A	a	A	A	a	A	a	a	A	a	a	a	a	H	H	a	a	A	a	A	A	A	a	A	a	A	a	a	a	A	H	A	H	A	A	a	a	a	A	a
bin3-117	3	106.21	AX-117570426	CTGCTTGACAAATATCAGGTCTAGTGCACACCATA[A/G]CATACATTAAACTTCCGAGTGCGCTCCTATAAGGA	a	a	A	A	A	A	a	A	A	a	A	a	a	A	a	a	a	a	H	H	a	a	A	a	A	A	A	a	A	a	A	a	a	a	A	H	A	H	A	A	a	a	a	A	a
bin3-118	3	106.44	AX-117570397	TTTACACGGTGGGGGAATACACTCCTTGATATGAA[A/G]GGGCACTACTTGTTTACCTTTGGCCGATCGAGAAG	a	a	A	A	A	A	a	A	A	a	A	a	a	A	a	a	a	a	H	H	a	a	A	a	A	A	A	a	A	a	A	a	a	a	A	H	A	H	A	A	a	a	a	A	a
bin3-119	3	106.91	AX-117657848	CCATTTTTGTCATAGTAGTCTGTTTAAATTTTGTC[C/T]AGTTTGTGTTAGGATTTTATTCTGGTTGTTTTGTT	a	a	A	A	A	A	a	A	A	-	A	a	a	A	a	a	a	a	H	H	a	a	A	a	A	A	A	a	A	a	A	a	a	a	A	H	A	H	A	A	a	a	a	A	-
bin3-120	3	107.14	AX-117524426	ATTGCTTCTGGCAACCAAGGAGGCAGTAATGGTGT[C/T]AGAATTGATATCGGGGCCTTGGACCTTATTTACGG	a	a	A	A	A	A	a	A	A	a	A	a	a	A	a	a	a	a	H	H	a	a	A	a	A	A	A	a	A	a	A	a	a	a	A	H	A	H	A	A	a	a	a	A	a
bin3-121	3	107.38	AX-117601355	TAAGAGGCTCCAATTCCACTGCTTAATTTGATGTC[A/G]GAGACATTTCTAAAGATGCAGTAGTAGAGGGCTTG	a	a	A	A	A	A	a	A	A	a	A	a	a	A	a	a	a	a	H	H	a	a	A	a	A	A	A	a	A	a	A	a	a	a	A	H	A	A	A	A	a	a	a	A	a
bin3-122	3	109.58	AX-105974037	AGTTAGGATGACCAAATATGTGTCCACCATATTCT[C/T]GGAGGTTAGGTTTATGCCCCTCTCCTTATTGTACT	a	a	A	A	A	A	a	A	A	a	A	a	a	A	a	a	a	a	H	H	a	a	A	a	A	A	A	a	A	a	A	a	a	-	A	H	A	A	A	A	a	a	a	A	A
bin3-123	3	109.82	AX-105994560	TTGTGATCTATCACGAAATATTTCTATTCCTATCA[C/T]ATAGGATACATCATCCATATCTTACATTTCAAAAT	a	a	A	A	A	A	a	A	A	a	A	a	a	A	a	a	a	a	H	H	a	a	A	a	A	-	A	a	A	a	A	a	a	-	A	H	A	A	A	A	a	a	a	A	A
bin3-124	3	110.53	AX-106015661	CCTGCTTCTTTGATTTCCAAGAAATCAAGGCATTG[A/C]CAAAGAATACTAAGTAGCCAGTGACTGACCTTCTA	a	a	A	A	A	A	a	A	A	a	A	a	a	A	a	a	a	a	H	H	a	a	A	a	A	A	A	a	A	a	A	a	a	H	A	H	A	A	A	A	a	a	a	A	A
bin3-125	3	112.92	AX-105993237	GATGGAATTCTGAGAATACATTGATGTGTCTAATT[A/C]GGTAACCACTATGCGCAATCATTAATCATTGATAT	a	A	A	H	A	A	a	A	A	a	A	a	a	A	a	a	a	a	H	H	a	a	A	a	A	A	A	a	A	a	A	a	a	H	a	H	A	A	A	A	a	a	a	A	A
bin3-126	3	113.15	AX-117611870	ATCTAAGATGTTGGTATTGAAGACCATGAAATCTT[C/T]TTCAATGCACACTTACGTATACCACCAAAGAGGAC	a	A	A	H	A	A	a	A	A	a	A	a	a	A	a	a	a	a	H	H	a	a	A	a	A	A	A	a	A	a	A	a	a	H	a	H	A	A	A	A	a	a	a	A	A
bin3-127	3	113.39	AX-117611887	GGTAAATGTGTATAGGTTCTGGGTCGGGTCATTCG[A/G]TATGAAATTGGGCTAGGATTTGGGTCCAGTTTAGG	a	A	A	H	A	A	a	A	A	a	A	a	a	A	a	a	a	a	H	H	a	a	A	a	A	A	A	a	A	a	A	a	a	-	a	H	A	A	A	A	a	a	a	A	A
bin3-129	3	116.87	AX-117582157	AAACTCCACAACATACAGACCTCAAATGAATGGAG[C/T]TGTGGAAGCTTCTAAAAAGAACATCAAGAAGATAC	a	A	-	H	A	A	A	A	A	a	A	a	a	A	a	a	a	-	H	H	a	a	A	a	A	A	A	A	A	a	A	a	A	H	a	H	A	A	A	A	a	a	a	A	a
bin3-130	3	117.1	AX-117507180	AGGAGACAATTGACAAAAGAGTATGGGAATGGTTG[A/G]AGCATTAATTGATTGTGTTTTTTTTAAAATATTTT	a	A	A	H	A	A	A	A	A	a	A	a	a	A	a	a	a	A	H	H	a	a	A	a	A	A	A	A	A	a	A	a	A	H	a	H	A	A	A	A	a	a	a	A	a
bin3-128	3	117.33	AX-117582150	AATTTGAGTTCAATTTACCACCACATGAATAAAAG[C/T]ATTAGTAAAAGAAAGAAAAAAAAGTCGCTCAAGCA	a	A	A	H	A	A	A	A	A	a	A	a	a	A	a	a	a	A	H	H	a	a	A	a	A	A	A	A	A	a	A	a	A	H	a	H	A	A	A	A	a	a	a	A	a
bin3-131	3	118.73	AX-105986547	TCAGTAATGGTCCTCCCTCTACTATCAACAGACGA[G/T]GGGACATCCACTGCAGCCCTAGAAGACGAAGCCTT	a	A	A	H	A	A	A	A	A	a	A	a	a	A	a	a	a	A	H	H	a	a	A	a	A	A	A	A	A	a	A	a	A	H	a	H	A	A	A	A	a	a	a	A	A
bin3-133	3	119.2	AX-105994799	ACTGAAATTGCCTAAGCAATGCCGGTGCACACTGT[C/T]AAAATCTAAGACAGTGCCACCTGAAGGCCTGGAAT	a	A	A	H	A	A	A	A	A	a	A	a	a	A	a	a	a	A	-	H	a	a	A	a	A	A	A	A	A	a	A	a	A	-	a	-	A	A	A	A	a	a	a	A	A
bin3-132	3	119.44	AX-106002367	TTAGCCGATCGGGCCGTGATCGGACGCCATGCCGC[A/G]CACATAGTATTATTCTGCTGCTATTGAAACCGGAA	a	A	A	H	A	A	A	A	A	a	A	a	a	A	a	a	a	A	H	H	a	a	A	a	A	A	A	A	A	a	A	a	A	H	a	H	A	A	A	A	a	a	a	A	A
bin3-135	3	119.66	AX-105961282	AGTTTAGCATTTGTACCACTAGACATATTCTCAAA[C/T]AGTACCACAAAATCTGCTACTGGTCGACTTGTCAC	a	A	A	H	A	A	A	A	A	a	A	a	a	A	a	a	a	A	H	H	a	a	A	a	A	A	A	A	A	a	A	a	A	H	a	H	A	A	A	A	a	a	a	A	A
bin3-136	3	119.89	AX-106017412	TTTAGGCATGCTTTCTAATGATATTAACTAACATA[C/G]TGTTGAAGACGATTAAAAAGACGAATAGGTTAGTC	a	A	A	H	A	A	A	A	A	a	A	a	a	A	a	a	a	A	H	H	a	a	A	a	A	A	A	A	A	a	A	a	A	H	a	H	A	A	A	A	a	a	a	A	A
bin3-138	3	122.91	AX-105989155	CGAGGTGATGAGTCTACTAGGGAGTTGAACTACAT[C/T]AGCAGGTTTATTGCTTAGCTCACGACAACTTGTGA	a	A	A	a	A	A	A	A	A	a	A	a	a	A	a	a	a	A	-	H	a	a	A	a	A	A	A	A	A	a	A	a	A	-	a	-	A	H	A	A	a	a	a	A	A
bin3-137	3	123.14	AX-106001685	TGATTCTCGGTGATCCCCGAGCAGAGCGTTTCCTC[A/C]TCTCTAACCTAATACTAATGTCTATCACCAAAAGT	a	A	A	a	A	A	A	A	A	a	A	a	a	A	a	a	a	A	H	H	a	a	A	a	A	A	A	A	A	a	A	a	A	H	a	H	A	H	A	A	a	a	a	A	A
bin3-140	3	123.37	AX-106022580	GCCGGATCAAATTCCTCATCTTTACAAATCATTCC[A/G]ACTATTGGCATGTTGTTGTCTGCAGGCAAAGGATT	a	A	A	a	A	A	A	A	A	a	A	a	a	A	a	a	a	A	H	H	a	a	A	a	A	A	A	A	A	a	A	a	A	H	a	H	A	H	A	A	a	a	a	A	A
bin3-141	3	123.82	AX-105965223	AGCACTTATCAACTCAGGGTTTGTACAAAGTTATT[G/T]TGACTATTCCTTGTTCACAAAGAAAATAGATATGA	a	A	A	a	A	A	A	A	A	a	A	a	a	A	a	a	a	A	H	H	a	a	A	a	A	A	A	A	A	a	A	a	A	H	a	H	A	H	A	A	a	a	a	A	A
bin3-142	3	124.05	AX-106007077	CATCCCGGCAAGGGAGAATCAGCTATAACCAATCT[C/G]AACTCAAATTGTACTCAGTGCAATTATTGAAAATG	a	A	A	a	A	A	A	A	A	a	A	a	a	A	a	a	a	A	H	H	a	a	A	a	A	A	A	A	A	a	A	a	A	H	a	H	A	H	A	A	a	a	a	A	A
bin3-143	3	124.5	AX-105977080	TGAAGTAACATAAATAGGGAGACATTCAATTTTCG[G/T]GTCAATTTGAAAGATACTGTTAACTCCCCTTAAAC	a	A	A	a	A	A	A	A	A	a	A	a	a	A	a	a	a	A	H	H	a	a	A	a	A	A	A	A	A	a	A	a	A	H	a	H	A	H	A	A	a	a	a	A	A
bin3-144	3	125.2	AX-106003972	AGATTCCTCTGTACTAAATATTTACTTTGGGACTA[C/T]GGGTTGGTATTCTAGGAGTTTACCCTGCATATTTA	a	A	A	a	A	A	A	A	A	a	A	a	a	A	a	a	a	A	H	H	a	a	A	a	A	A	A	A	A	a	A	a	A	H	a	H	A	H	A	A	a	a	a	A	A
bin3-145	3	126.37	AX-105971287	CAATTCTTACTCCATTCAAATACTACTTCTTCCAC[A/G]GTTAAGTCCCTATTTTAATACAAATCTTTATTCTA	a	A	A	a	A	A	A	A	A	a	A	a	a	A	a	a	a	A	H	H	a	a	A	a	A	A	A	A	A	a	A	a	A	H	a	H	A	H	H	A	a	a	a	A	A
bin3-146	3	127.29	AX-105961090	GATTATGACATTGATCAAAGTACACCTACAGTAAC[A/C]CGTATATATGCAAAAAAGAAGAAAAGGGAACACAT	a	A	A	a	A	A	A	A	A	a	A	a	a	A	a	a	a	A	H	H	a	a	A	a	A	A	A	A	A	a	A	a	A	H	a	H	A	H	H	A	a	a	a	A	A
bin3-149	3	127.77	AX-106001042	ATACGGGACTGAGAGATTTATATCCTTAAAAGAAA[A/T]TTTCAGAAGATTATGTGATTTACGGTTTTATCCCA	a	A	A	a	A	A	A	A	A	a	A	a	a	A	a	a	a	A	H	H	a	a	A	a	A	A	A	A	A	a	A	a	A	H	a	-	A	H	H	A	a	a	a	A	A
bin3-148	3	128.01	AX-106005517	ATTTAAGCTTTCTGGCTACGCGCCCGGAGTGCGCA[A/T]TCAACTTGAGGTGACTCTAATTGAGATTTTCAAGG	a	A	A	a	A	A	A	A	A	a	A	a	a	A	a	a	a	A	H	H	a	a	A	a	A	A	A	A	A	a	A	a	A	H	a	H	A	-	H	A	a	a	a	A	A
bin3-147	3	128.47	AX-105991528	AGAGTATAAGGGTGATTGGGGAACAATACTGCATA[C/T]GGAATCTGATTCTGGATGGGAGATGAAGGCATCCG	a	A	A	a	A	A	A	A	A	a	A	a	a	A	a	a	a	A	H	H	a	a	A	a	A	A	A	A	A	a	-	a	A	H	a	H	A	-	H	A	a	a	a	A	A
bin3-152	3	128.94	AX-106028195	TATTTTTTTTAGGGATAATGCACAAAATCCTCCCC[A/G]ACCTATGACCATATAACCAACTACACACCTTTTCT	a	A	A	a	A	A	A	A	A	a	A	a	a	A	a	a	a	A	H	H	a	a	A	a	A	A	A	A	A	a	A	a	A	H	a	H	A	H	H	A	a	a	a	A	A
bin3-153	3	129.18	AX-117864692	AGGGAAGCAAAGGATGGTAAAACTCACTCCCCAGG[A/C]TAGGAAAAACATAAAAGAAATGAGTAAAGCAATCA	a	A	A	a	A	A	A	A	-	a	A	a	a	A	a	a	a	A	H	H	a	a	A	a	A	A	A	A	A	a	A	a	A	H	a	-	A	H	H	A	a	a	a	A	A
bin3-154	3	129.43	AX-117839018	GCAGTTCAGCCGGGTGTGGTAGCTCTCTAACTGGC[A/G]ATGGAGCAGCTATGTCTGCCGATACTTTGTGGAGG	a	A	A	a	A	A	A	A	A	a	A	a	a	A	a	a	a	A	H	-	a	a	A	a	A	A	A	A	A	a	A	a	A	H	a	H	A	H	H	A	a	a	a	A	A
bin3-150	3	129.68	AX-117784102	TCAGAATTTAGAGCGACAAATGGGGAAACTTGCTA[A/G]TGCCCAAAATACTCGGCCAGCTGGGGCTCTTCCAA	a	A	A	a	A	A	A	A	A	a	A	a	a	A	a	a	a	A	-	-	a	a	A	a	A	A	A	A	A	a	A	a	A	-	a	-	A	-	-	A	a	a	a	A	A
bin3-151	3	129.94	AX-105988807	AATGATTTCTAAGTTTATAGCTTGCCTGGCTTCTA[C/T]GAGTAGGCGCCATCACGACTCCCGAGGGTGGGAAA	a	A	A	a	A	A	A	A	A	a	A	a	a	A	a	a	a	A	A	H	a	a	A	a	A	A	A	A	A	a	A	a	A	A	a	H	A	H	-	A	a	a	a	A	A
bin3-155	3	130.66	AX-105975615	TCAGCATTAGAAAACGAAGGAACCCATCTTCTTCA[C/T]GATAAACCTGAAGCAGCGAAATAGAGCAAATCCGA	a	A	A	a	A	A	A	A	A	a	A	a	a	A	a	a	a	A	H	-	a	a	A	a	A	A	A	A	A	a	A	a	A	H	a	H	A	H	a	A	a	a	a	A	A
bin3-156	3	130.9	AX-106006792	TTAAGTCGTACATTTTCACACAACACCAACAACAA[C/T]AATAACTTCCGCAATGTTATTCTTACGAGAATCGT	a	A	A	a	A	-	A	A	A	a	A	a	a	A	a	a	a	A	H	A	a	a	A	a	A	A	A	A	A	a	A	a	A	H	a	-	A	H	a	A	a	a	a	A	A
bin3-157	3	134.25	AX-105995345	ACAGAGAATGAGGGACAATGGTAACATACAAAACC[C/T]TATCCTTCATAATATGATGCCTCAAAATGTTAACT	a	A	A	a	A	A	A	A	A	a	A	a	a	A	A	a	a	A	a	A	a	a	A	a	A	A	A	A	A	a	A	a	A	A	a	a	A	H	a	A	a	a	a	A	A
bin3-159	3	135.2	AX-117665407	GGAAGTTGCTGACTCGAGAAGTAGAAAGCTCTGAT[A/C]TGAGATTTGGCAGCCAGTTTTGCTAAACAGTCAGC	a	A	A	a	A	A	A	A	A	a	A	a	a	A	A	a	a	A	a	A	a	a	A	a	A	A	A	A	A	a	A	a	a	A	a	a	A	H	a	A	a	a	a	A	A
bin3-158	3	135.66	AX-106012388	TCCAGTTTTTCAGCCTTTATTTGGCTATTTGTTGG[C/T]TGTCTTTCACAAGTAGGTATGTAAGATTCTTTCTT	a	A	A	a	A	A	A	A	A	a	A	a	a	A	A	a	a	A	a	A	a	a	A	a	A	A	A	A	A	a	A	a	a	A	a	a	A	H	a	A	a	a	a	A	A
bin3-161	3	136.37	AX-106020272	TACCATCAATAAGAGCTAAACAAACCAATTCCTAC[A/G]TTCAATTACAACTTTCCAATCATCCTTCCCAAAAT	a	A	A	a	A	A	A	A	A	a	A	a	a	A	A	a	a	A	a	A	a	a	A	a	A	A	A	A	A	a	A	a	a	A	a	a	A	H	a	A	a	a	a	A	A
bin3-162	3	136.83	AX-117570221	ATGGTTTTATTATTAATAATAAGAATGATGCTTCT[A/G]TTTATATGTTGGATTCAATTTCTTTATGGCATTAT	a	A	A	a	A	A	A	A	A	a	A	a	a	A	A	a	a	A	a	A	a	a	A	a	A	A	A	A	A	a	A	a	a	A	a	a	A	H	a	A	a	a	a	A	A
bin3-163	3	137.06	AX-117570228	AAATTAGCAAAGGAGAATTTTGTTCCAAGAGACAT[A/G]GTTGATGTCTTGTTGCACCTAGCTGATGACCCTAA	a	A	A	a	A	A	A	A	A	a	A	a	a	A	A	a	a	A	a	A	a	a	A	a	A	A	A	A	A	a	A	a	a	A	a	a	A	H	a	A	a	a	a	A	A
bin3-164	3	139	AX-105964807	TAGCTTGATATTGTAAGAGTTCTTTTACACCATTT[A/G]CGTATAGAAGTTAAACTCTTTCCGTAATTTGGACG	a	A	A	a	A	A	A	A	A	a	A	a	A	A	A	a	a	A	a	A	a	a	A	a	A	A	A	A	A	a	A	a	a	A	a	a	A	a	a	A	a	a	A	A	A
bin3-165	3	139.47	AX-105959131	TGCATTTTACTCTGATTCCTTAGCAACTGATAAAA[C/T]ACATGCTGCCCAAAACCTAAACCAGGCGAACATGC	a	A	A	a	A	A	A	A	A	a	A	a	a	A	A	a	a	A	a	A	a	a	A	a	A	A	A	A	A	a	A	a	a	A	a	a	A	a	a	A	a	a	A	A	A
bin3-166	3	140.18	AX-106025241	TGTAGATTTGCCTCTCATATGCTCAACAATCCACT[C/T]CAATTCACCATGCCAATGTGAAGCTTGTCTAGGGA	a	A	A	a	A	A	A	A	A	a	A	a	a	A	A	a	a	A	a	A	a	a	A	a	A	A	A	A	A	a	A	a	a	A	a	a	A	a	a	A	a	a	A	A	A
bin3-167	3	140.65	AX-105962644	GAGTTTACCTGATAGGGAAATTACAGCAACCAAGT[A/T]TAGAGAAATAACCACTGTAGTCACTATGTACCTGT	a	A	A	a	A	A	A	A	A	a	A	a	a	A	A	a	a	A	a	A	a	a	A	a	A	H	A	A	A	a	A	a	a	A	-	a	A	a	a	A	a	a	-	A	A
bin3-168	3	146.03	AX-105958975	ACACGCTGAGTAAACTTCCCTTCAATTCATCTACT[G/T]CCCCGACACGTGGGCAAATATCCTACCATCACAAC	a	A	A	a	A	A	A	A	A	a	A	a	a	a	A	a	a	A	a	A	a	A	A	a	A	H	a	A	A	a	A	A	a	a	a	a	A	a	a	A	a	H	a	A	A
bin3-169	3	147.49	AX-105961038	ATAATAAAGACGATTCCATAGGGATTCGAATCAGA[A/G]ATCTTTAATTAAGGATAAAAGAGTACTTACCATTT	a	A	-	a	-	a	A	-	A	a	-	a	a	a	-	a	a	A	a	A	a	A	A	a	a	H	a	A	A	a	A	A	a	a	a	a	A	a	a	A	a	H	a	A	-
bin3-170	3	148.71	AX-117484956	TGCCCAACACCACAAATGGACATGGCACTGACATT[G/T]TATGTAATTCTGTCGGCGGAGAATGAATCAGATAT	a	A	-	a	-	a	A	-	A	a	-	a	a	a	a	a	a	A	a	A	a	A	A	a	a	H	a	A	A	a	A	A	a	a	-	a	A	a	a	A	a	H	a	A	A
bin3-171	3	149.93	AX-105959943	TTTATTTGGTTGCGCTCGAATACTATGGATATTGC[A/C]TACGTATCATGACCCCGCATGAATCAGACCAAGCG	a	A	a	a	a	a	A	a	A	a	a	a	a	a	a	a	a	A	A	A	a	A	A	a	a	H	a	A	A	a	A	A	a	a	a	a	A	a	a	A	a	H	a	a	A
bin3-172	3	151.35	AX-117549349	TTAGTTGACCAACTTAGGCGATTCCAGACTTTGAA[A/G]TTTATGAATTTCTATAATGATCGGGCTCAAGATAG	a	A	a	a	a	a	A	a	A	a	a	a	a	a	a	a	a	A	A	A	a	A	A	a	a	H	a	A	A	a	A	A	a	a	a	a	A	a	a	A	a	A	A	a	A
bin3-173	3	155.34	AX-105988770	GTCAACCAATTTACAACCAATTATACCTGCTTCTA[C/T]GGAAGAGGTTTACTTTGTACCGCCCAGAGGTCATA	a	A	a	a	a	a	A	a	A	a	a	a	a	a	a	a	a	A	A	A	a	A	A	a	a	H	a	H	A	a	A	A	a	a	a	a	A	a	a	A	a	A	A	a	A
bin3-175	3	157.51	AX-105995348	TATCTTAGTGCTTCCATTGTTTGATCAATTGTCCT[C/T]AATGAAACAGGCTCGTCGGTAAGTTATCCGTGAAG	a	A	a	a	a	a	A	a	A	a	a	a	a	a	a	a	a	A	A	A	a	A	A	A	a	H	a	H	A	a	A	A	a	a	a	a	A	a	a	A	A	A	A	a	A
bin3-174	3	157.99	AX-117768957	TTGGTAGAGTTGCCAACCACATAGGGAATGTATCG[C/T]CGAGGTGATTATTTCCTAAATCAAGAACTTGCAAC	a	A	a	a	a	a	A	a	A	a	a	a	a	a	a	a	a	A	A	A	a	A	A	A	a	H	a	H	A	a	A	A	a	a	a	a	A	a	a	A	A	A	A	a	-
bin3-176	3	159.01	AX-105996426	GATTTGGGGAAGGTAGAATGTACGCAGATTTTACC[C/T]CTGCCTTTAAGAAAGCAGAAAAGTTGTTTCCAGTA	a	A	a	a	a	a	A	a	A	a	a	a	a	a	a	a	a	A	A	A	a	A	A	A	a	-	a	a	A	a	A	A	a	a	a	a	A	a	a	A	A	A	A	a	A
bin3-177	3	161.09	AX-105992193	TGGTGATTCGTGAATTTTATGGATTCGGAGGCTGA[A/G]CGTTCTCAGGAGCAGATTGTTTCATGGTTGTGAAC	a	A	a	a	a	a	A	a	A	a	a	a	a	a	a	a	A	A	A	-	a	A	A	A	a	A	a	a	A	a	A	A	a	a	a	-	A	-	a	A	A	A	A	a	A
bin3-178	3	162.09	AX-117644259	GATGCCTCATATTTTGCCAATTGGGGTGTCTTGAT[A/G]CAGGATAAGCATCCTATAGCATTTGAGAGCCGCAA	a	A	a	a	a	a	A	a	A	a	a	a	a	a	a	a	A	A	A	a	a	A	A	A	a	A	a	a	A	a	A	A	a	a	a	a	A	a	a	A	A	A	A	a	A
bin4-1	4	0	AX-105959575	TGCACTGTGATGTGCAACATCTTATTGTGACTCAA[C/T]CCTTCTGGCGGTAACTCATCTTCGTGGAAAGTAAT	A	A	A	A	A	A	A	A	H	a	A	A	a	a	a	A	A	A	a	a	a	a	a	A	A	a	a	A	H	A	a	a	A	a	A	a	a	a	A	a	a	a	A	A	A
bin4-2	4	0.94	AX-106016431	AGATGAAAAAAAAAAGAGTAAATGATCAAAATGGT[C/T]CTTAATGTATAGGGGCTGGATTGTTTTGGTCTTTG	A	A	A	A	A	A	A	A	H	a	A	A	a	a	a	A	A	A	a	a	a	a	a	A	A	a	a	A	H	A	a	a	A	a	A	a	a	a	A	a	a	a	A	A	A
bin4-3	4	4.43	AX-105998246	TGTGCCATACCTCTCCAAAAGCAATACTGAATGTC[C/T]TCTGTTGACATGCCTGGTTTGAATTATGAGTAATA	A	A	A	A	A	A	A	A	H	a	A	A	a	a	a	A	a	A	a	H	a	A	a	A	A	a	a	A	H	A	a	a	A	a	A	a	a	a	A	a	a	a	A	A	A
bin4-4	4	6.64	AX-117644667	AATAAAATTACAGCCTCAGTGCATAGACAGGAAGA[A/G]GCACGCAGATACCTTTTGTACACTTCTCCAAAGGT	A	A	A	A	A	A	A	A	H	a	A	A	a	a	a	A	a	A	a	H	a	A	a	A	A	a	a	A	H	A	a	a	A	a	A	a	a	a	A	a	a	a	A	A	a
bin4-5	4	14.27	AX-117497121	TTCAATGAACATGACATGCCTTTTGGACAGGATGC[C/T]TGATATGTGTAAACCGTACGACTCTTAGAAATTCT	A	A	A	A	A	A	A	A	A	a	A	a	a	a	A	a	a	A	a	A	a	A	a	a	A	a	a	A	a	A	a	a	A	A	A	a	a	a	A	A	a	a	A	A	a
bin4-6	4	14.77	AX-117515988	TAAGAATTGAGGGATTTGGGTCTTGGAATCAGGTA[G/T]AGGGGAGTGAGATGAAGAAATGGTGTTATTTTGGG	A	A	A	A	A	A	A	A	A	a	A	a	a	a	A	a	a	A	a	A	a	A	a	a	A	a	a	A	a	A	a	a	A	A	A	a	a	a	A	A	a	a	A	A	a
bin4-7	4	15.01	AX-117573702	TTTGCTTACAAAATTTTGGAGGAATACTATAGCAG[A/C]ATAATGTGGCTTAAATTCTTTATGAACGATATTTA	A	A	A	A	A	A	A	A	A	a	A	a	a	a	A	a	a	A	a	A	a	A	a	a	A	a	a	A	a	A	a	a	A	A	A	-	a	a	A	A	a	a	A	A	a
bin4-8	4	15.25	AX-117515987	TTTTTTTTTGCCCGGAGTTTTGCAATAGATGCCAC[A/G]GATGATTCCAGCTCTTGTGAAGAATCATTCG	A	A	A	A	A	A	A	A	A	a	A	a	a	a	A	a	a	A	a	A	a	A	a	a	A	a	a	A	a	A	a	a	A	A	A	a	a	a	A	A	a	a	A	A	a
bin4-9	4	17.8	AX-117788698	CAAATAATAGCACTAGAAAATGTGTTTTTTAGGAA[C/T]TATGTGCTTTTTTATAGGAATTATGTGTTTTTTTA	A	A	A	A	A	A	A	A	H	a	A	a	a	a	A	a	a	A	a	A	a	A	a	a	A	a	a	A	a	A	a	a	A	A	A	a	a	a	A	A	a	a	A	A	a
bin4-10	4	20.43	AX-117804670	TTAGTAAGAAGTTTAAAGTGCATGTTGGTAAGACA[A/C]CAACTAGGAGAGCAAGAGCCAAAGTATTGAAAGAA	a	A	A	A	A	A	A	A	-	a	A	a	A	a	A	a	a	A	a	A	a	A	a	a	A	a	a	A	a	A	a	a	A	A	A	a	a	a	A	A	a	a	A	A	a
bin4-11	4	21.96	AX-117599319	TTTCTACCGGATGGGATCAAATGGAAGGCTTCTGG[A/C]TGATCGGATATGTACTCTACTTTTGACTCAGAATG	H	A	A	A	A	A	A	A	H	a	A	H	A	a	A	a	a	A	a	A	a	A	a	a	A	a	a	A	a	A	a	a	A	A	A	a	a	a	A	A	a	a	A	A	a
bin4-12	4	22.19	AX-117599331	GGGTACATGCAATGTTATCCCTAGTCTTCAATCAC[C/T]ACCTGATCATTTTGGTGTTCTAGATAAAATGCACA	H	A	A	A	A	A	A	A	H	a	A	H	A	a	A	a	a	A	a	A	a	A	a	a	A	a	a	A	a	A	a	a	A	A	A	a	a	a	A	A	a	a	A	A	a
bin4-13	4	25.88	AX-117649568	TGCTAGGTGACGAGCGTGTGGGTGTGCACCATAGA[A/T]ATTTTGACTTAAATAATTCTGCGGAGTTGTAAAAA	-	A	A	A	A	A	A	A	A	a	A	a	A	a	A	a	a	A	a	A	a	A	a	a	A	a	a	A	a	A	a	A	A	A	A	a	a	a	A	A	a	A	A	A	a
bin4-14	4	26.12	AX-117649570	CTTTCAATATATGACTTTCACTAGATAAAACTGTA[A/G]TACTTTTCTAATACGTGTTTGAACTAAAGTCAGAA	H	A	A	A	A	A	A	A	A	a	A	a	A	a	A	a	a	A	a	A	a	A	a	a	A	a	a	A	a	A	a	A	A	A	A	a	a	a	A	A	a	A	A	A	a
bin4-15	4	27.1	AX-117526286	TTTCACCCCCTGAAATTTACAGTACATCCGTCATT[C/T]AAAATAATAGTTGAAAAATTTATATTTTTTGAATA	H	A	A	A	A	A	A	A	A	a	A	a	A	a	A	a	a	A	a	A	a	A	a	A	A	a	a	A	a	A	a	A	A	A	A	-	a	a	A	A	H	A	A	A	-
bin4-16	4	27.58	AX-117719016	ACCTGGAGCAGATATTTGTAACTCGGGTTCAACCA[A/T]ATTAAAACAAGCAAGTATTACATCATTTTGCATAG	H	A	A	A	A	A	A	A	A	a	A	a	A	a	A	a	a	A	a	A	a	A	a	A	A	a	a	A	a	A	a	A	A	A	A	a	a	a	A	A	H	A	A	A	a
bin4-17	4	27.81	AX-117526284	CTAATAATTATAATACTACTGATAAAAATGATAAT[A/G]GGGAAATTTATCTTGATGAAACTCAACCGGACGAT	H	A	A	A	A	A	A	A	A	a	A	a	A	a	A	a	a	A	a	A	a	A	a	A	A	a	a	A	a	A	a	A	A	A	A	a	a	a	A	A	H	A	A	A	a
bin4-18	4	28.5	AX-117718985	AGTTAGATATTGTTTGTCATCTTTTTAATTATTTG[A/T]GCAATGTATTTTCGGTCAAACAAATTATATTGTTC	H	A	A	A	A	A	A	A	A	a	A	a	A	a	A	a	a	A	a	a	a	A	a	A	A	a	a	A	a	A	a	A	A	A	A	a	a	a	A	A	H	A	A	A	a
bin4-19	4	28.73	AX-117718979	TACAGAGACCAACCATCATCTGATATAGGGTTTTG[A/G]CACAATCTTTGTATTGTCAATACTTCCCTCCTATG	H	A	A	A	A	A	A	A	A	a	A	a	A	a	A	a	a	A	a	a	a	A	a	A	A	a	a	A	a	A	a	A	A	A	A	a	a	a	A	A	H	A	A	A	a
bin4-20	4	29.19	AX-117718973	AAATTGGAAATCCACATGTTTCCTGGGTCATCTAG[A/G]TGCAATCTAAAATGTAAAATTAGAAATTGGAAATT	H	A	A	A	A	A	A	A	A	a	A	a	A	a	A	a	a	A	a	a	a	A	a	A	A	a	a	A	a	A	a	A	A	A	A	a	a	a	A	A	A	A	A	A	a
bin4-21	4	29.43	AX-117718950	AAACTAAATATCATATATGGCCTTGATAGGTAGCC[A/G]AAGGATTTAAAACAGCTGGTGAAGCTATTGGGATC	H	A	A	A	A	A	A	A	A	a	A	a	A	a	A	a	a	A	a	a	a	A	a	A	A	a	a	A	a	A	a	A	A	A	A	a	a	a	A	A	A	A	A	A	a
bin4-22	4	30.39	AX-105956174	TTTTGTTCGGTCCATGTTTTATGAATTAGCTTTTG[C/G]GTTGATTAAGGTTCATTTTCTTAATATGGTATAAG	H	A	A	A	A	A	A	A	A	a	A	a	A	a	A	a	a	A	a	a	a	A	a	A	A	a	a	A	a	A	a	A	A	A	A	a	a	a	A	A	A	A	A	A	a
bin4-23	4	30.63	AX-105993650	GGGCCAGCCTCTTCCAGATGGGTTTCCAAGGCCAA[A/G]GAGTATTTAGTGGGTTAGATTGTGTCAGAATAACA	H	A	A	A	A	A	A	A	A	a	A	a	A	a	A	a	a	A	a	a	a	A	a	A	A	a	a	A	a	A	a	A	A	A	A	a	a	a	A	A	A	A	A	A	a
bin4-24	4	32.55	AX-105955731	CCCGAAATTACTAAGATACTCGATGAGCTCATAAA[A/G]CAGATCGAAGCAAACGATAAAAGAGTAGAAACATA	H	A	A	A	A	A	A	A	A	a	A	a	A	a	A	a	a	A	a	a	a	A	a	A	A	a	a	A	a	A	a	A	A	A	A	a	a	a	A	A	A	A	A	A	a
bin4-25	4	33.48	AX-117813845	CACCCGAGAAATCAATGCGGGTAAGTTAGGCCCAA[C/T]ATGGGAAGGCTCTTATCGGGTTTCAGCTATCACCG	H	A	A	A	A	A	A	A	A	a	A	a	A	A	A	a	a	A	a	a	a	A	a	A	A	a	A	A	A	A	a	A	A	A	A	a	a	a	A	A	A	A	A	A	a
bin4-26	4	34.65	AX-117813843	CCAACTGAGATAGATGAACAAATCATACATTGGCA[G/T]ATCAGAACACATTCAAAGGTGCTAGCATTTGGATT	H	A	A	A	A	A	A	A	A	a	A	a	A	A	A	a	a	A	a	a	a	A	a	A	A	a	A	A	A	A	a	A	A	A	A	a	a	H	A	A	A	A	A	A	a
bin4-27	4	34.88	AX-117813799	ACGGCACGAAATTCTACAGTTCAACCTAAGTATCA[A/G]TTAAGGAAGGATATGTAAATTCACCAAACATGCTG	H	A	A	A	A	A	A	A	A	a	A	a	A	A	A	a	a	A	a	a	a	A	a	A	A	a	A	A	A	A	a	A	A	A	A	a	a	H	A	A	A	A	A	A	a
bin4-28	4	35.35	AX-106022472	ATTTTTAAAATTCATACTCCCTCCGTTTACTTTTA[C/T]TTATCACGTTTCGTTTTTCGAGAGTCAAATTAATT	H	A	A	A	A	A	A	A	A	a	A	a	A	A	A	a	a	A	a	a	a	A	a	A	A	a	A	A	A	A	a	A	A	A	A	-	a	H	A	A	A	A	A	A	a
bin4-29	4	36.05	AX-117643078	ACAATCTATTAACACACCAAAATTCTCCAGTTGTT[G/T]CTTGATCCACAGCAGTTGAGCACAACATGAGGCAG	H	A	A	A	A	A	A	A	A	a	A	a	A	A	A	a	a	A	a	a	a	A	a	H	A	a	A	A	A	A	a	A	A	A	A	a	a	H	A	A	-	A	A	A	a
bin4-30	4	36.97	AX-117643050	AGTCCAAGATATAGCAGGTGGTCTCGTTATCCTCT[A/G]ATGAGACTGAATATAGGGCCATGAGCAAAGTTGTT	H	A	A	A	A	A	A	A	A	a	A	a	H	A	A	a	a	A	a	a	a	A	a	H	A	a	A	A	a	A	a	A	A	A	A	a	a	H	A	A	A	A	A	A	a
bin4-31	4	37.44	AX-106028756	TCCTTGGGTAAGGTGACTCACTCCGATAGGTCAGG[A/G]GCAATAATGTCCAAGTTATGGCAGTGGCAGTCTTC	H	A	A	A	A	A	A	A	A	a	A	a	H	A	A	a	a	A	a	a	a	A	a	H	A	a	A	A	a	A	a	A	A	A	A	a	a	H	A	A	A	A	A	A	-
bin4-33	4	37.91	AX-117662084	TGTTTCAGTCGTAGCCTGACATTCCGTTCCTTCTT[C/T]GTGCAGCCGATACTACGCCCCCTCTTCTGGTCGGG	H	A	A	A	A	A	A	A	A	a	A	a	H	A	A	a	a	A	a	a	a	A	a	H	A	a	A	A	a	A	a	A	A	A	A	a	a	H	A	A	A	A	A	A	a
bin4-32	4	38.13	AX-117662074	ATGTATAGTTATCCTATTAGCCTAAAATAGCATGT[C/T]TACGCGTCCTAATTTCCTATTTGAACTCTTTGCAG	H	A	A	A	A	A	A	A	A	a	A	a	H	A	A	a	a	A	a	a	a	A	a	H	A	a	A	A	a	A	a	A	A	A	A	a	a	H	A	A	A	A	A	A	a
bin4-34	4	41.53	AX-117597481	TGGTAAAAATGATGAACTGGAGAAGAGACCACAAC[A/T]ATGATCAAGATGTTGAAGAGAAGGATAACGCCAAT	H	A	A	a	A	A	A	A	A	a	A	a	H	A	a	a	a	A	a	a	a	A	a	H	A	a	A	A	a	A	a	A	A	A	a	a	a	H	A	A	A	A	A	A	a
bin4-35	4	42.2	AX-117793910	CAAAACTACTAGTTGCAATACCCAAATAGATACAC[A/C]CAAACAATATACCCAAAAAACTTCACCGGTCGAAA	H	A	A	a	A	A	A	A	A	a	A	a	H	A	a	a	a	A	a	a	a	A	a	H	A	a	A	A	a	A	a	A	A	A	a	a	a	H	A	A	A	A	A	A	a
bin4-37	4	43.82	AX-117659363	AGACATCTGGACAGACTATCTGCTTATTGAATTTG[A/G]AGTTGGCACATCAATTACTTCTAAGCAATCTACTT	H	A	A	a	A	A	A	A	A	a	A	a	H	A	a	a	a	A	a	a	a	A	a	H	A	a	A	A	a	A	A	A	A	A	a	a	A	H	A	A	A	A	A	A	a
bin4-38	4	44.76	AX-106001823	CTTATCATTAGCTTGCATTTCATTTACCGCCCTCA[C/G]TAAAGTGATATTCACTAGGTTATTAGGGTCAATCA	H	A	A	a	A	A	A	A	A	a	A	a	H	A	a	a	a	A	a	a	a	A	a	H	A	a	A	A	a	A	A	A	A	A	a	a	A	H	A	A	A	A	A	A	-
bin4-39	4	46.18	AX-117507279	CCCAAAATTGTGGATGGATTGTTATCATTAGCTCA[C/T]ATTTCTGAGGGATATTGAAGGCTTGGTAATGGTTC	H	A	A	a	A	A	A	A	A	a	A	a	H	A	A	a	a	A	a	a	a	A	a	A	A	a	A	A	a	A	A	A	A	A	a	a	A	H	A	A	A	A	A	A	-
bin4-40	4	47.12	AX-105991241	AGAAGATGATATCTTCGTCGCTCATAGAATGACCC[C/T]TGTTGGGTAGCAAGCGACAATCGTGGAAAAGATCT	H	A	A	a	A	A	A	A	A	a	A	a	H	A	A	a	a	A	a	a	a	A	a	A	A	a	A	A	a	A	A	A	A	A	a	a	A	H	A	A	A	A	A	A	a
bin4-36	4	47.82	AX-106019079	ACATAATTTTTTTTACTTATAATAGTTGTTGGGCT[C/T]AACTTTACCAGTTGAAAGATACTCTTAATATAATG	H	A	A	a	A	A	A	A	A	a	A	a	H	A	a	a	a	A	a	a	a	A	a	H	A	a	A	A	a	A	A	A	A	A	a	a	A	H	A	A	A	A	A	A	-
bin4-41	4	48.75	AX-105990043	CAACCCGTTGATAATTCCTTTCACACAACAATTTA[A/G]CATGAACTCTAGCCATTCTATCTAGTTGGTCTACA	H	A	A	a	A	A	A	A	A	a	A	a	H	A	A	a	a	A	a	a	a	A	a	A	A	a	A	A	a	A	A	A	A	A	a	a	A	H	A	A	A	A	A	A	a
bin4-43	4	48.97	AX-105965860	AATTATTCAACAAAGGGAAGGGTATAACTCACTGA[A/G]CATAGTTACACATTAAGAAGGCTGAAGAGGCAAGT	H	A	A	a	A	A	A	A	A	a	A	a	H	A	A	a	a	A	a	a	a	A	a	A	A	a	A	A	a	A	A	A	A	A	a	a	A	H	A	a	A	A	A	A	a
bin4-42	4	49.2	AX-117734003	TTTTGCGCACGTGCTCCTACAGACGATGTCCGCTT[A/C]TGCGATAATAGACCAAGATGGTCTAGTCCTCTTCT	H	A	A	a	A	A	A	A	A	a	A	a	H	A	A	a	a	A	a	a	a	A	a	A	A	a	A	A	a	A	A	A	A	A	a	a	A	H	A	a	A	A	A	A	a
bin4-46	4	50.1	AX-106006196	CCAATCTAAATAAATATTCACTTATCAAAGCTTAC[A/G]CTCAAGTCCGTAGTGGTTAAGTTACGTTCAAGTAA	H	A	A	a	A	A	A	A	A	a	A	a	A	A	A	a	a	A	a	a	a	A	a	A	A	a	A	A	a	A	A	A	A	A	a	a	A	H	A	a	A	A	A	A	a
bin4-44	4	50.33	AX-106002412	CAAAATTGATTCTCAACAGATTACTCCATGTATAC[A/G]GACTACAGTAGTTTCTATTTACTTTCACTCTTTAT	H	A	A	a	A	A	A	A	A	a	A	a	A	A	A	a	a	A	a	a	a	A	a	A	A	a	A	A	a	A	A	A	A	A	a	a	A	H	A	a	A	A	A	A	a
bin4-45	4	50.56	AX-105999365	CCATTGATAATAGAGGGGAATGTGCAAAAAGAAAC[C/G]ATTTTGTATTCTCCAACTACCTATTGAACATAAAT	H	A	A	a	A	A	A	A	A	a	A	a	A	A	A	a	a	A	a	a	a	A	a	A	A	a	A	A	a	A	A	A	A	A	a	a	A	H	A	a	A	A	A	A	a
bin4-47	4	51.72	AX-105955709	AACAAAAATGGTTCGAAAGGCATTTGACTTTTATC[A/G]CCTGGAATTGTCACTGAAATCTCTTGCCTTATCAA	H	A	A	a	A	A	A	A	A	a	A	A	A	A	A	A	a	A	a	a	a	A	a	A	A	a	A	A	a	A	A	A	A	A	a	a	A	H	A	a	A	A	A	A	a
bin4-49	4	51.95	AX-105996255	ATAAGATGTTGTGACCATATTTTTTTCCTTTGACA[A/C]TTTTCTGGTTTGGTGATACCCTTGTATTTGAACAT	H	A	A	a	A	A	A	A	A	a	A	A	A	A	A	A	a	A	a	a	a	A	a	A	A	a	A	A	a	A	A	A	A	A	a	a	A	H	A	a	A	A	A	A	a
bin4-48	4	52.4	AX-106003975	ATACGATTATTTGTGAGGAAAATGATGCAACTAAC[A/G]CTAAAACTCAATCATACTGTATAATTGCGAATGTA	H	A	A	a	A	A	A	A	A	a	A	A	A	A	A	A	a	A	a	a	a	A	a	A	A	a	A	A	a	A	A	A	A	A	a	a	A	H	A	a	A	A	A	A	a
bin4-51	4	55.12	AX-106005413	TGCTTTGTTCATATTTTCTTCATTTTGGAATTTTA[C/T]GAGGAAGAAGTCTGATCCCAAATAGATTATTGGTA	A	A	A	a	A	A	A	A	A	a	A	A	A	A	A	A	a	A	a	a	a	A	a	A	A	a	A	A	a	A	A	A	A	A	a	a	A	A	A	a	A	A	A	A	a
bin4-50	4	55.37	AX-117658333	CTTCAACTGGGCTGAGGAGCAGTGTGGCTTGCAAC[C/T]AGCACTACAAGAAAGTGTGAAAATTGCAACACATT	A	A	A	a	A	A	A	A	A	a	A	A	A	A	A	A	a	A	a	a	a	A	a	A	A	a	A	A	a	A	A	A	A	A	a	a	A	A	A	a	A	A	A	A	a
bin4-53	4	58.67	AX-117711325	AACATATCGTTAGGAAAATGAATTCTTATATCGCA[C/T]AATCTAAAATAAGAAAGGAAGGTAACATCCTATAT	a	A	A	a	A	A	A	A	A	a	A	A	A	A	A	A	a	A	a	a	a	A	a	A	A	a	A	A	a	A	A	A	A	A	a	a	A	H	A	a	A	A	A	A	a
bin4-54	4	58.91	AX-117711316	ACACCTCACTAGTACTTAAATAAAAGGCAATAGGA[A/G]TGTAATATCTATGGATCCACATAAAATAGAATTGC	a	A	A	a	A	A	A	A	A	a	A	A	A	A	A	A	a	A	a	a	a	A	a	A	A	a	A	A	a	A	A	A	A	A	a	a	A	H	A	a	A	A	A	A	a
bin4-55	4	59.6	AX-117770105	GTATCTCTATACCTTGATACACATCTTGTCTTCCA[A/C]ATTTCCCAACAAATTACAATAGGAGTTATTCTCAG	A	A	A	a	A	A	A	A	A	a	A	A	A	A	A	A	a	A	a	a	a	A	a	A	A	a	A	A	a	A	A	A	A	A	a	a	A	H	A	a	A	A	A	A	a
bin4-56	4	59.84	AX-117770120	ACGGAGGAAGACGTCGAAGACGTCATTACCTTCAC[A/G]GAGGAAGTCGTTGATGGACTTCTTCTGCCGCTAAA	A	A	A	a	A	A	A	A	A	a	A	A	A	A	A	A	a	A	a	a	a	A	a	A	A	a	A	A	a	A	A	A	A	A	a	a	A	H	A	a	A	A	A	A	a
bin4-57	4	60.82	AX-117770151	TTTAAAAATGCTCATGAGCGGGTGAGTTGAAAAAA[A/C]ATTAATGATATTTGTCTTTAAGCTCTCTGTTTATT	A	A	A	a	A	A	A	A	A	a	A	a	A	A	A	A	a	A	a	a	a	A	a	A	A	a	A	A	a	A	A	A	A	A	a	a	A	H	A	a	A	A	A	A	a
bin4-58	4	61.05	AX-117770209	CAAAACGTTGACTCAAGACAAACTTGACCACCATA[G/T]GCCACTATTAAGGAACTAAGTGTTCCGATTTCAAC	A	A	A	a	A	A	A	A	A	a	A	a	A	A	A	A	a	-	a	a	a	-	a	A	A	a	A	A	a	A	A	A	A	A	a	a	A	H	A	a	A	A	A	A	a
bin4-59	4	61.53	AX-117639694	ATTGCTCATGAAAGGTCCCCATCCGTTTGTTGGGT[A/G]TATCGATAGAGAGATCTTTTAAATTTGGTAGACTT	A	A	A	a	A	A	A	A	A	a	A	a	A	A	A	A	a	A	a	a	a	A	a	A	A	a	A	A	a	A	A	A	A	A	a	a	A	H	A	a	A	A	A	A	a
bin4-60	4	61.76	AX-117639687	AGTAATCCAATTATTTATCATTTCTAGGAAAAATC[A/G]ACCAACAAAAGGAGAATAGAACTCCTTGATTCGGG	A	A	A	a	A	A	A	A	A	a	A	a	A	A	A	A	a	A	a	a	a	A	a	A	A	a	A	A	a	A	A	A	A	A	a	a	A	H	A	a	A	A	A	A	a
bin4-62	4	62.23	AX-117564361	CATTTTTCACTATGAGTAACTAGATTCCTACTAAG[G/T]TTGTGACCCAACCCTAGTGTGTAAACCTTATGGGT	A	A	A	a	A	A	A	A	A	a	A	a	A	A	A	A	a	A	a	a	a	A	a	A	A	a	A	A	a	A	A	A	A	A	a	a	A	H	A	a	A	A	A	A	a
bin4-63	4	62.46	AX-117564434	CAAGGAAACTTTGGATTTCAGTAACTAAGGACGGT[A/C]TGGACCAACTCTGCACTGCTTCAATCTTCTTCGGA	A	A	A	a	A	A	A	A	A	a	A	a	A	A	A	A	a	A	a	a	a	A	a	A	A	a	A	A	a	A	A	A	A	A	a	a	A	H	A	a	A	A	A	A	a
bin4-64	4	62.93	AX-117715389	ACGACATCATGAAGCGTTGTTTTTGCAAGAGGGAA[C/G]GATGATCATTTTGGGAAGCAGAATGACCGATGGAA	A	A	A	a	A	A	A	A	A	a	A	-	a	A	A	a	a	A	a	a	a	A	a	A	A	a	A	A	a	A	A	A	A	A	a	a	A	H	A	a	A	A	A	A	a
bin4-65	4	63.16	AX-117708586	AGAGAGGAGGCCTACCCATACTACGGTATCCCTAT[A/T]ATTTTGACTAGCAACACCAGATGTAGGTGGTGGTT	A	A	A	a	A	A	A	A	A	a	A	a	a	A	A	a	a	A	a	a	a	A	a	A	A	a	A	A	a	A	A	A	A	A	a	a	A	H	A	a	A	A	A	A	a
bin4-66	4	63.4	AX-117761466	GGAAGATTCTCTAGTAGCATTTCTTCGTTGACCCC[G/T]CTGGTAGCTGCCCAATTATATCTCTCTGCCTCAAG	A	A	A	a	A	A	A	A	A	a	A	a	a	A	-	A	a	A	a	a	a	A	a	A	A	a	A	A	a	-	A	A	A	A	a	a	A	H	A	a	A	A	A	A	a
bin4-68	4	63.89	AX-117761429	AGTTCGAGCAAACTCCCACTTGACCATTAAGTCTA[C/T]GAGCCACATTACTTCAGGTTCAAACAATCACTCAA	A	A	A	a	A	A	A	A	A	a	A	a	a	A	A	H	a	A	a	a	a	A	a	A	A	a	A	A	a	A	A	A	A	A	a	a	A	H	A	a	A	A	A	A	-
bin4-67	4	64.13	AX-105992134	TTTTATCGGTTTAGAGGCTTGTGGGAAAAGAAAAG[C/T]TGTGATTGATGTCACGACCCAAAATCCGTTAAAGC	A	A	A	a	A	A	A	A	A	a	A	a	a	A	A	H	a	A	a	a	a	A	a	A	A	a	A	A	a	A	A	A	A	A	a	a	A	H	A	a	A	A	A	A	a
bin4-70	4	64.85	AX-117532194	ATCTGTTCCTCTCTTCCTATATCCCCCACCCACTT[C/T]TATTGTTGTATAGTATATGAACATATATAGTGCAA	A	A	-	a	A	A	A	A	A	a	A	a	a	A	A	H	a	A	a	a	a	A	a	A	A	a	A	A	a	A	A	A	A	A	a	a	A	H	A	a	A	A	A	A	-
bin4-71	4	66.81	AX-117530087	CCGCTCCTGCGGTCTTCACGTCACATTTTCAACCA[C/T]TGGCAAAGTCCCCCAGCCCTGCATCTGTGCCCAAT	A	A	A	a	A	A	A	A	A	a	A	A	a	A	A	a	a	A	a	a	a	A	a	A	A	a	A	A	a	A	A	A	A	A	a	a	A	A	A	a	A	A	A	A	-
bin4-72	4	67.53	AX-105967036	CCACAATTTTCTAACGTCGGTTGAGCACTTGAACT[A/G]CAATGTACCAATATAGTTGCAAATAAACTTCGGAG	A	A	A	a	A	A	A	A	A	a	A	A	a	A	A	a	a	A	a	a	a	A	a	A	A	a	A	A	a	A	A	A	A	A	a	a	A	A	A	a	A	A	A	A	a
bin4-73	4	67.76	AX-106008446	TCATACACCTGGCCAATTTTCAATTCAGGATCCAC[A/G]ACTTCATTTTCCATAACACTAGAATTCAGAATATC	A	A	A	a	A	A	A	A	A	a	A	A	a	A	A	a	a	A	a	a	a	A	a	A	A	a	A	A	a	A	A	A	A	A	a	a	A	A	A	a	A	A	A	A	a
bin4-74	4	68.23	AX-117745565	TGAATTCCATCACATAAGTCAAGAGTTCTCCCACT[A/C]TTCTGAACCTCAAAAGCACCCCTGAACAAAAAGTA	A	A	-	a	A	A	A	A	A	a	A	A	a	A	A	a	a	A	a	a	a	A	a	A	A	a	A	A	a	A	A	A	A	A	a	a	A	A	A	a	A	A	A	A	a
bin4-75	4	68.7	AX-117745542	TCAATAGAATTTTCATATGATAAGAAGTGTCATAT[A/G]ATGCAGGTATATCCTGGAAAACAAGTTGGTGGAAG	A	A	A	a	A	A	A	A	A	A	A	A	a	A	A	a	a	A	a	a	a	A	a	A	A	a	A	A	a	A	A	A	A	A	a	a	A	A	A	a	A	A	A	A	a
bin4-76	4	69.16	AX-117494236	GTTTAAACATGTTGTAAGATAGTTTACCCAAAAAA[A/T]TTTTAATGAATAGTACTTTTTTGAGACATCGATTT	A	A	A	a	A	A	A	A	A	A	A	A	a	A	A	a	a	A	a	a	a	A	a	A	A	a	A	A	a	A	A	A	A	A	a	a	A	A	A	a	A	A	A	A	a
bin4-77	4	69.4	AX-117687655	CTCACGAAAAAACTTATCCAATTCCTTATAGTTAA[A/C]ATAGATTGTTTTGCTTGGTCCCGCCTCGCTATGAC	A	A	A	a	A	A	A	A	A	A	A	A	a	A	A	a	a	A	a	a	a	A	a	A	A	a	A	A	a	A	A	A	A	A	a	a	A	A	A	a	A	A	A	A	-
bin4-78	4	69.64	AX-117687732	TCAACTTACTGGCACAATTCCAGTACTGTTAATAT[C/T]CTATATTGTTTGCTTTTTCCTTCAAACAACACGTG	A	A	A	a	A	A	A	A	A	A	A	A	a	A	A	a	a	A	a	a	a	A	a	A	A	a	A	A	a	A	A	A	A	A	a	a	A	A	A	a	A	A	A	A	a
bin4-79	4	70.34	AX-106015278	GGTAGGCTCATTAACAGTGGGATTTAATGTTTAGC[A/G]GTGGTTCTAATCTTTCACCGTATGTTTTTGCTTAT	A	A	A	a	A	A	A	A	A	A	A	A	a	A	A	a	a	A	A	a	a	A	a	A	A	a	A	A	a	A	A	A	A	A	a	a	A	A	A	a	A	A	A	A	a
bin4-80	4	70.57	AX-117686674	TGAGTGCGCACTGAACAGGTTAGTATAATATTCAA[A/C]AGCATTAAAATAGTACCATATATTTGTTTTATTAT	A	A	A	a	A	A	A	A	A	A	A	A	a	A	A	a	a	A	A	a	a	A	a	A	A	a	A	A	a	A	A	A	A	A	a	a	A	A	A	a	A	A	A	A	a
bin4-81	4	70.8	AX-105955097	ATATCATTCTCAAAGCTAGACAATAACAGCACCGA[C/T]TTTACGAAGTTAGAATCTAATTTTTGTGTTGGTTT	A	A	A	a	A	A	A	A	A	A	A	A	a	A	A	a	a	A	A	a	a	A	a	A	A	a	A	A	a	A	A	A	A	A	a	a	A	A	A	a	A	A	A	A	a
bin4-82	4	71.27	AX-105993064	AAGAACTTTTAAATATTGCAATGCATGGTCTGATC[A/G]TGAATAATTTCTGAGAGTGGTTGAAGTAGAATGGA	A	A	A	a	A	A	A	A	A	A	A	A	a	A	A	a	a	A	A	a	a	A	a	A	A	a	A	A	a	A	A	A	A	A	a	a	A	-	A	a	A	A	A	A	a
bin4-83	4	75.97	AX-105995870	CTCCATGAAAATCAACTATTGTGAACTATGTTGTG[A/C]GGACTTTCTAAAATGTTTGCTGCACTCATATCAAA	A	A	a	a	a	a	A	a	A	A	a	A	a	A	A	a	a	A	A	a	a	A	a	A	a	a	A	A	a	A	A	A	A	A	a	a	A	H	A	a	A	A	A	a	a
bin4-84	4	81.2	AX-105966837	TTGACCTTGTATATATACTAACGACGAAGGGAATT[C/T]TGTTGTGCCCCTAGCTCCACCTGTCCAAAATTACA	a	A	a	A	a	a	A	a	A	A	a	A	a	A	A	a	a	A	A	a	a	A	a	A	a	a	A	A	a	a	A	A	A	A	A	a	A	H	A	a	A	A	A	a	a
bin4-85	4	81.66	AX-106001230	AATTTAAGTCAGTTACTTCCTAAAGCTCTTTCTTT[A/G]CTAAAGTCTAAACTCCAATCACTAATATTAATATG	a	A	a	A	a	a	A	a	A	A	a	A	a	A	A	a	a	A	A	a	a	A	a	A	a	a	A	A	a	a	A	A	A	A	A	a	A	H	A	a	A	A	A	a	a
bin4-86	4	82.38	AX-105972662	TTTTGTTTTTTACTAAAGAATGCATATAGTTTTGT[G/T]AATCACTTGTACCAAAGGCTGCTTCTCTGCCATCA	a	A	a	A	a	a	A	a	A	A	a	a	a	A	A	a	a	A	A	a	a	A	a	A	a	a	A	A	a	a	A	A	A	A	A	a	A	H	A	a	A	A	A	a	a
bin4-87	4	83.34	AX-117610620	GAGACAATATATCAGTATCATCAACAGAAACCACA[G/T]AAAAAGTACATCATCATAAAAACCATAAAATAGAT	a	A	a	A	a	a	H	a	A	A	a	a	a	A	A	a	a	a	A	a	a	A	a	A	a	a	A	A	a	a	A	A	A	A	A	a	A	H	A	a	A	A	A	a	a
bin4-88	4	83.58	AX-106026788	TAACCCGAGCTAAAAGTGAAAAAAAGCCCAAAACA[A/G]TTAGAGTTCATTGGATCATGTACTATTAGGCTCTA	a	A	a	A	a	a	H	a	A	A	a	a	a	A	A	a	a	a	A	a	a	A	a	A	a	a	A	A	a	a	A	A	A	A	A	a	A	H	A	a	A	A	A	a	a
bin4-89	4	88.34	AX-117646228	TCACTTCCTCCAGTTCCTCCTCCAACTGTCCAGCC[A/G]AAAAAGAAATCTTTAAAACTCCGTGAACCTGCAAT	a	A	A	A	A	A	H	A	A	A	A	a	a	A	A	a	a	a	A	a	a	A	a	A	A	a	A	A	a	a	A	A	A	A	A	a	A	H	A	a	A	A	A	A	a
bin4-90	4	89.04	AX-117646213	AAGATAGCCTGCTTGAGTTCCAAGCAACAACTTGC[A/G]CAGATGTCCATAATCGATACAAGTCAAAGATAAAG	a	A	A	A	A	A	H	A	A	A	A	a	a	A	A	a	a	a	A	a	a	A	a	A	A	a	A	A	a	a	A	A	A	A	A	a	A	H	A	a	A	A	A	A	a
bin4-91	4	89.51	AX-105955036	GAATTATTTTTATTGGTACTCATTTAATCATATCT[G/T]TCATATTCTCTCCGGCCCGTGGTAGGGGATGAGGA	a	A	A	A	A	A	H	A	A	A	A	a	a	A	A	a	a	a	A	a	a	A	a	A	A	a	A	A	a	a	A	A	A	A	A	a	A	a	A	a	A	A	A	A	a
bin4-92	4	89.99	AX-106013110	CTTTAGGCACATTCTAGTAAAATGACAATTTTTGG[C/T]CTGTCCTAGAGTACTCTTCCTTTAGTCATCATTAT	a	A	A	A	A	A	H	A	A	A	A	a	a	A	A	a	a	a	A	a	a	A	A	A	A	a	A	A	a	a	A	A	A	A	A	a	A	a	A	a	A	A	A	A	a
bin4-93	4	90.24	AX-117606442	TGCACTCGGCACCTGTCAATGATGGCATAGCAGTC[A/G]TCTCCTTAACCCGGATACTTGTAATGTCCATTACT	a	A	A	A	A	A	H	A	A	A	A	a	a	A	A	a	a	a	A	a	a	A	A	A	A	a	A	A	a	a	A	A	A	A	A	a	A	a	A	a	A	A	A	A	A
bin4-94	4	91.04	AX-117606452	GAATCGAACCAGATTTGATTCAAGTAAAAAGGGTC[C/T]GAAACCCTAATTGTTGGTAAATCCCAAAATCAATA	a	A	A	A	A	A	-	A	A	A	A	a	a	A	A	a	a	a	A	a	a	A	A	A	A	a	A	A	a	a	A	A	A	A	A	a	A	a	A	a	A	A	A	A	a
bin4-95	4	91.76	AX-117510532	CAGACCCCAGGTGCATAACCTGTAGGCAGAGCCCA[A/G]TCTGTTACAACAACTATGCCACAGGATGTACCAGT	a	A	A	A	A	A	H	A	A	A	A	a	a	A	A	a	a	a	A	a	a	A	A	A	A	a	A	A	a	a	A	A	A	A	A	a	A	a	A	a	A	A	A	A	a
bin4-96	4	92	AX-105956243	AGAAAAGACTCAACCCTCGTTTATATTTATTCTGC[C/T]CAGTGAAACCGCACCTGTGGTCATGATCTCCGCTT	a	A	A	A	A	A	H	A	A	A	A	a	a	A	A	a	a	a	A	a	a	A	A	A	A	a	A	A	a	a	A	A	A	A	A	a	A	a	A	a	A	A	A	A	a
bin4-97	4	93.21	AX-117510518	TAGAGTACTATATAGAATAGTTGACGATAGGAATA[G/T]CATCCAACACCCGAACATTCCTCCATAAGAAAAAT	a	A	A	A	A	A	H	A	A	A	A	a	a	A	A	a	a	a	A	a	a	A	A	A	A	a	A	A	a	a	A	A	A	A	A	a	A	a	A	a	A	A	A	A	a
bin4-98	4	93.68	AX-117606293	AACCTCGGCAACCACGGTCTGCGTAATTCCAATCG[C/T]GGCCGCGCAGCTACTTCCGCAGCCGCACCTTTCTG	a	A	A	A	A	A	H	A	A	A	A	a	a	A	A	a	a	a	A	a	a	A	A	A	A	a	A	A	a	a	A	A	A	A	A	a	A	a	A	a	A	A	A	A	a
bin4-99	4	93.92	AX-117606271	TAATTGATTGAATTGAAAAGACTCATTGTCACGAC[C/T]AAAAATCTCATCACAGGTGTCGTGATGATACTTAG	a	A	A	A	A	A	H	A	A	A	A	a	a	A	A	a	a	a	A	a	a	A	A	A	A	a	A	A	a	a	A	A	A	A	A	a	A	a	A	a	A	A	A	A	a
bin4-100	4	94.15	AX-117560265	AGAAAGAGGCAAAACGTGTAAGTATAGAAGTAAAA[G/T]ATACAAGTACAAAAACGAAACACATAAATGAAAAA	a	A	A	A	A	A	H	A	A	A	A	a	a	A	A	a	a	a	A	a	a	A	A	A	A	a	A	A	a	a	A	A	A	A	A	a	A	a	A	a	A	A	A	A	a
bin4-101	4	94.62	AX-105956463	GCTCCCAACAACTGCATTTTGTCTCTTTTCATTAC[A/C]AGGAAATCAATCCGGAAAGTCAAAATGAAATCTTG	a	A	A	A	A	A	H	A	A	A	A	a	a	A	A	a	a	a	A	a	a	A	A	A	A	a	A	A	a	a	A	A	A	A	A	a	A	a	A	a	A	A	A	A	a
bin4-102	4	95.09	AX-106002900	AGCTTGAATGGGTAGTACGATATACCAAATTCCCG[C/T]GTTTATGTAGGATTTGGGAAAGACTACACCTTCAA	a	A	A	A	A	A	H	A	A	A	A	a	a	A	A	a	a	a	A	a	a	A	A	A	A	A	A	A	a	a	A	A	A	A	A	a	A	a	A	a	A	A	A	A	a
bin4-107	4	95.8	AX-117539976	CTCCTCCTCCTTTGTGATTCATCCTCTCCATACAC[A/G]TTAGCTCCTGGCAACCTTCACCCTTAGATATGGAC	a	A	A	A	A	A	H	A	A	A	A	a	a	A	A	a	a	a	A	a	a	A	A	A	A	a	A	A	a	a	A	A	A	A	A	a	A	a	A	a	A	A	A	A	a
bin4-104	4	96.26	AX-117853768	CCCGACTGGTTATTTTTAGAATTAGCATCCTGTTC[C/T]GTGGCTTAAGGTCTCGAGTAGGTTCGTATTATGTA	a	A	A	A	A	A	H	A	A	A	A	a	a	A	A	a	a	a	A	a	a	A	A	A	A	a	A	A	a	a	A	A	A	A	A	a	A	a	A	a	A	A	A	A	a
bin4-105	4	96.74	AX-117853765	CAGGTGCGGTTACACCAGTAGAAGCAACACTTCAG[A/T]TGCAAATTCCTAAACCCAATCAAGCCGCTAACCAC	a	A	A	A	A	A	H	A	A	A	A	a	a	A	A	a	a	a	A	a	a	A	A	A	A	a	A	A	a	a	A	A	A	A	A	a	A	a	A	a	A	A	A	A	a
bin4-106	4	97.23	AX-117502860	TGCCTTCGCATTCGTAGGCCTCAGAGTCATCTTCT[A/G]ATATTGTACTTGTAATGTCTATTTCTTTTCGGAGC	a	A	A	A	A	A	-	A	A	A	A	a	a	A	A	a	a	a	A	a	a	A	A	A	A	a	A	A	a	a	A	A	A	A	A	a	A	a	A	a	A	A	A	A	a
bin4-110	4	98.76	AX-117539983	ATCACCTCTTAGCTCAAAGACTGCAGCCTTAACTT[C/T]TTCTAATGTTGGACACCTGCATAGCTCCATGTTCT	a	A	A	A	A	A	a	A	A	A	A	a	a	A	A	a	a	a	A	a	a	A	A	A	A	a	A	A	a	a	A	A	A	A	A	a	A	a	A	a	A	A	A	A	A
bin4-111	4	100.03	AX-117703663	AAAATATAAATTGGTGGCTATACAATGTACCACAA[G/T]AGAGTAGATGGTATTGGAAGAAGATATGTCACATA	a	A	A	A	A	A	-	A	A	A	A	a	a	A	A	a	a	a	A	a	a	A	A	A	A	a	A	A	a	a	A	A	A	A	A	a	A	a	A	a	A	A	A	A	A
bin4-109	4	101.26	AX-117703651	ATTATGACGGGTATCAAACAGATATATCTAGACAT[A/G]GGCTCGCGTCGGCCAGGAACCAAAGAGGGTTTTTT	a	A	A	A	A	A	H	A	A	A	A	a	a	A	A	a	a	a	A	a	a	A	A	A	A	a	A	A	a	a	A	A	A	A	A	a	A	a	A	a	A	A	A	A	A
bin4-108	4	101.74	AX-117703652	GTTCGTTAAAACTAGGGGATAGGTCCCGTTAATTG[A/T]GTAATCTGGTAAAGATGTCAATGTAATTGAAAAAT	a	A	A	A	A	A	H	A	A	A	A	a	a	A	A	a	a	a	-	a	a	A	A	A	A	a	A	A	a	a	A	A	A	A	A	a	A	a	A	a	A	A	A	A	H
bin4-113	4	102.91	AX-117560263	GTTGGATGTGAATGTGTAGCAACAAATGGAGCGAA[A/T]CCCATAGCCTGAGTACTCTGCTGAGGTACACATGC	a	A	A	A	A	A	H	A	A	A	A	a	a	A	A	a	a	a	A	a	a	A	A	A	A	a	A	A	a	a	A	A	A	A	A	a	A	a	A	a	A	A	A	A	A
bin4-112	4	103.14	AX-117606268	CGCGATTTTTAATCCCCGTAAACTGAGAGTTTTTC[C/T]ACATAAAATACTGTTATATCATTTACTTACTAATG	a	A	A	A	A	A	H	A	A	A	A	a	a	A	A	a	a	a	A	a	a	A	A	A	A	a	A	A	a	a	A	A	A	A	A	a	A	a	A	a	A	A	A	A	A
bin4-114	4	103.62	AX-117539991	TTTATCTTTAGGGACCAATTTATATATGGTAAAAT[A/T]TGTTTATATTAAATGATCGCATGAGTAGGTGACAC	a	A	A	A	A	A	H	A	A	A	A	a	a	A	A	a	a	a	A	a	a	A	A	A	A	a	A	A	a	a	A	A	A	A	A	a	A	a	A	a	A	A	A	A	A
bin4-115	4	104.09	AX-117539891	TGTTGAACTCTCACTAACTCCGCATGCCTATCACA[A/G]CACTTATGGTTGCCTAGTTTGCTTGCAATACTTCT	a	A	A	A	A	A	H	A	A	A	A	a	a	A	A	a	a	a	A	a	a	A	A	A	A	A	A	A	a	a	A	A	A	A	A	a	A	a	A	a	A	A	A	A	A
bin4-116	4	104.33	AX-117539887	AGTCGAACATATCATATGTTTAATTATGGCAAAGG[G/T]CCAGTAAGTGTTAGTTTGGACGAGGTCGAAAATCA	a	A	A	A	A	A	H	A	A	A	A	a	a	A	A	a	a	a	A	a	a	A	A	A	A	A	A	A	a	a	A	A	A	A	A	a	A	a	A	a	A	A	A	A	A
bin4-117	4	106.01	AX-117539883	TGTGTGGATGATCGGATTGTACGCCGCAACAGTGT[A/G]TTATTGAATACAGTTTCGCATATCTATTATTGCGT	H	A	A	A	A	A	H	A	A	A	A	a	a	A	A	a	a	a	A	a	a	A	A	A	A	A	A	A	a	a	A	A	A	A	A	a	A	a	A	a	A	A	A	A	A
bin4-118	4	106.47	AX-117539871	AGATAATCAATAAAATAATTTTTGAATCGCAATAA[A/T]TAGAAATCAACAATAGAATTGAAAATATTTTGCAG	H	A	A	A	A	A	H	A	A	A	A	a	a	A	A	a	a	a	A	a	a	A	a	A	A	A	A	A	a	a	A	A	A	A	A	a	A	a	A	a	A	A	A	A	A
bin4-120	4	107.17	AX-117645537	TTTAGTTCAAGATCGCTTGTCCCTCATAATCGATG[C/T]TTTAGCGCGTTTAAGCATCGGTCCCTGAGGGGCAT	H	A	A	A	A	A	H	A	A	A	A	A	a	-	A	a	a	a	A	a	a	A	a	A	A	A	A	A	a	a	A	A	A	A	A	a	A	a	A	a	A	A	A	A	A
bin4-121	4	107.41	AX-117564194	GTGCGTGAAACTCACATAATTAGCACGCGTGAATA[C/T]AATAATTTTAGATTAAAAAAATTTTACAATTAGAA	H	A	A	A	A	A	H	A	A	A	A	A	a	A	A	a	a	a	A	a	a	A	a	A	A	-	A	A	a	a	A	A	A	A	A	a	A	a	A	a	A	A	A	A	A
bin4-119	4	109.46	AX-117539866	CAAAGAGCATGTAAGCACAAATTGGACTACGAGCA[C/G]AAATTGGACTTCTTGATGTTTCTCTTCTCGGTAGC	-	A	A	A	A	A	-	A	A	A	A	a	a	A	A	a	a	a	A	a	a	A	a	A	A	A	A	A	a	a	A	A	A	A	A	a	A	a	A	a	A	A	A	A	A
bin4-136	4	114.35	AX-117808610	TGATAAAGTATTCGTTTTAACAAATTAGAATCTAA[C/T]GCTCATAAAAATCTTCTCAAACTTTAGCCCGTAAT	A	A	A	A	A	A	A	A	A	A	A	A	a	H	A	a	a	A	A	a	a	A	a	A	A	A	A	A	a	A	A	A	A	A	A	a	A	a	A	a	A	A	A	A	A
bin4-138	4	115.07	AX-117717454	ATAGGTTACATGCTCAAAGGGGCTAACTAAGATAC[A/C]CATTAATTTTGGTGGATTAGAGGCATATATATGGC	A	A	A	A	A	A	A	A	A	A	A	A	a	H	A	a	a	A	A	a	a	A	a	A	A	A	A	A	a	A	A	A	A	A	A	a	A	a	A	a	A	A	A	A	A
bin4-139	4	115.3	AX-117717464	CAAGGAAAGATAACCAAGAGTTCCTGGTAAAATGG[C/T]AGGGCTGTGATACCGAGGAGAATACTTGGGAGAGG	A	A	A	A	A	A	A	A	A	A	A	A	a	H	A	a	a	A	A	a	a	A	a	A	A	A	A	A	a	A	A	A	A	A	A	a	A	a	A	a	A	A	A	A	A
bin4-137	4	116	AX-117717445	AGGGGGGCATAAAGCGTCATTTTCTCTAGTGTATC[A/G]CTTCAATGGGCCTTGGGCTATCGCCTAAAAAATAT	A	A	A	A	A	A	A	A	A	A	A	A	a	H	A	a	a	A	A	a	a	A	a	A	A	A	A	A	a	A	A	A	A	A	A	a	A	a	A	a	A	A	A	A	A
bin4-135	4	116.48	AX-117808609	CCCAGTCCTTTTCCGCAGAAGCGCACATCCTGTCC[C/G]CACGTGCGGATGCGCTTTTTTCTTCTCGTTTTCAA	A	A	A	A	A	A	A	A	A	A	A	A	a	H	A	a	a	A	A	a	a	A	a	A	A	A	A	A	a	A	A	A	A	A	A	a	A	a	A	a	A	A	A	A	A
bin4-126	4	116.96	AX-117808585	ATATGATGAACATGGGAGATTCTATGATCATGTCC[A/T]AACTCCTTATGGTGATGTTCCAAATCAAGTGGTGG	A	A	A	A	A	A	A	A	A	A	A	A	a	H	A	a	a	A	A	a	a	A	a	A	A	A	A	A	a	A	A	A	A	A	A	a	A	a	A	a	A	A	A	A	A
bin4-125	4	117.67	AX-117808557	CTTGCTCTATCCTCCTTATCTTCCATTTCTCCATT[C/T]CGTCTCCCTAATTGCCACATTTCAACTCCTAATTG	A	A	A	A	A	A	H	A	A	A	A	A	a	H	A	a	a	a	A	a	-	A	a	A	A	A	A	A	a	A	A	A	A	A	A	a	A	a	A	a	A	A	A	A	A
bin4-124	4	117.9	AX-117808582	TAAGGTTTGAACGAACGAAGTTCGATGGCTTCACA[A/G]CGGTTTAAGCATAACCTGATCTAGTACCCAGCTAT	A	A	A	A	A	A	H	A	A	A	A	A	a	H	A	a	a	a	A	a	a	A	a	A	A	A	A	A	a	A	A	A	A	A	A	a	A	a	A	a	A	A	A	A	A
bin4-123	4	118.83	AX-117640849	AATGGGTATTCGGATTTTGTAAGATTGGTTGGGTT[A/C]TGAGGGGCCCGTGGTTGACTTATTCTTTAAAAATT	A	A	A	A	A	A	H	A	A	A	A	A	a	H	A	a	a	a	A	a	a	A	a	A	A	A	A	A	a	A	A	A	A	A	A	a	A	a	A	a	A	A	A	A	A
bin4-122	4	119.77	AX-117625468	TTAATACGGTTTGCGAAGAAATTTGGGCATTTAAA[C/T]AACATTTGACTGATGTATCTTTTAAGTATCTAAGT	A	A	A	A	A	A	H	A	A	A	A	A	a	H	A	a	a	a	A	a	a	A	a	A	A	A	A	A	a	A	A	A	A	A	A	a	A	a	A	a	A	A	A	A	A
bin4-132	4	120.97	AX-105954851	TTGTGACTGAAAATTCTGCTGATTGTCAGGATTTC[A/G]GCTGCTTCAAAATTTTGATTTGTGTGTTTTAAAAT	A	A	A	A	A	A	H	A	A	A	A	A	a	H	A	a	a	a	A	a	a	A	a	A	A	A	A	A	a	A	A	A	A	A	A	a	A	a	A	a	A	A	A	A	a
bin4-133	4	121.2	AX-106005383	ACCAAGCCAATGAACAGACCACCCAAGGTGGATAC[A/G]TCCGTTATCAATGCAACATACAAAGGATTTATAGA	A	A	A	A	A	A	H	A	A	A	A	A	a	H	A	a	a	a	A	a	a	A	a	A	A	A	A	A	a	A	A	A	A	A	A	a	A	a	A	a	A	A	A	A	a
bin4-131	4	121.92	AX-105996318	TCTTAACACTATCTTTGTGCTGAGAACTTCTCTTT[C/T]TATTAATGAAATTTGTTGCCATCTATTTATTTATT	A	A	A	A	A	A	H	A	A	A	A	A	a	H	A	a	a	a	A	a	a	A	a	A	A	A	A	A	a	A	A	A	A	A	A	a	A	a	A	a	A	A	A	A	a
bin4-130	4	122.15	AX-117808553	AATTGATAGCGGACGGAATTTGTGCCGTAATATCA[A/G]ATTGAGAGCGGATATTACGGCTCCCCACTTATCGT	A	A	A	A	A	A	H	A	A	A	A	A	a	H	A	a	a	a	A	a	a	A	a	A	A	A	A	A	a	A	A	A	A	A	A	a	A	a	A	a	A	A	A	A	a
bin4-129	4	122.61	AX-117808555	CATCCTTAAGTTAGGTTTTCTGAAGGGAGAAGCAT[A/C]GAAGATTTCTAGAAAAATCTCTTTTCTACTGTCCT	A	A	A	A	A	A	H	A	A	A	A	A	a	H	A	a	a	a	A	a	a	A	a	A	A	A	A	A	a	A	A	A	A	A	A	a	A	a	A	a	A	A	A	A	a
bin4-128	4	123.3	AX-117808564	ACTTGATACTGGTGGCAGAACTTCAAGATCATGGG[G/T]TCAAGTCTTTCGCTCAATGAGAATAGGCTCAAAGT	A	A	A	A	A	A	H	A	A	A	A	A	a	H	A	a	a	a	A	a	a	-	a	A	A	A	A	A	a	A	A	A	A	A	A	a	A	a	A	a	A	A	A	A	a
bin4-127	4	123.77	AX-117808583	TACTAGAGATAAATAATATCTAATTGTTAGTTAAA[G/T]TAGGGGATTGTTACACAAATAGCCAGCCAAATACA	-	A	A	A	A	A	A	A	A	-	A	A	a	H	A	a	a	A	A	a	a	A	a	A	A	A	A	A	a	A	A	A	A	A	A	a	A	a	A	a	A	A	A	A	a
bin4-134	4	124.98	AX-106025514	CTTTCAAACAAATTAGAGGTAAAAAGAGTAAATTT[A/G]GAAAAAACAAGGGTACAAATGGAAAAATAAAGAAA	A	A	A	A	A	A	A	A	A	A	A	A	a	H	A	a	a	A	A	a	a	A	a	A	A	A	A	A	a	A	A	A	A	A	A	a	A	a	A	a	A	A	A	A	a
bin4-140	4	125.68	AX-117717452	GAGTCCGTGCATAACTACTAATTATGTTTGTGTCC[A/G]GGTAGTTTTGGACCCGAATCATGAGATACTTGTAA	A	A	A	A	A	A	A	A	A	A	A	A	a	H	A	a	a	A	A	a	a	A	a	A	A	A	A	A	a	A	A	A	A	A	A	a	A	a	A	a	A	A	A	A	a
bin4-141	4	126.38	AX-117717469	ATCAAGTCAAACCAAAAATCACTCCCTTGATTATG[A/G]ATACGAAAAGGTTGGAAGTTAATGAATCTAGCCCA	A	A	A	A	A	A	A	A	A	A	A	A	a	a	A	a	a	A	A	a	a	A	a	A	A	A	A	A	a	A	A	A	A	A	A	a	A	a	A	a	A	A	A	A	a
bin4-142	4	127.61	AX-117493503	AAAAAAATCGAGCCCATCCTCACTCAGGTTGGAAA[C/T]AACTAGCTGTCAAGGAATCACCTTTGTATACCCTT	A	A	A	-	A	A	A	A	A	A	A	A	a	a	A	a	a	A	A	a	a	A	a	A	A	A	A	A	a	A	A	A	A	A	-	a	A	a	A	a	A	A	A	A	a
bin4-143	4	129.34	AX-117717489	ATTGTACAATTTTACAACGATGAATCGCTTTTACC[C/T]TACCTAATTCCGCCCATGTTTGCGATGGGATACGG	A	A	A	H	A	A	A	A	A	A	A	A	a	a	A	a	a	A	A	a	a	A	a	A	A	A	A	A	a	A	A	A	A	A	H	a	A	a	A	a	A	A	A	A	A
bin4-144	4	129.57	AX-117678446	CTAGACGGGATTTCCTTCAAGTACTTTGCATAGGC[A/C]GGCATCTGAGTGATTAACTCCGTGAAGGGAATGTT	A	A	A	H	A	A	A	A	A	A	A	A	a	a	A	a	a	A	A	a	a	A	a	A	A	A	A	A	a	A	A	A	A	A	H	a	A	a	A	a	A	A	A	A	A
bin4-145	4	132.32	AX-117801650	TAAGAGTGAGATTCCGGGTCGTGACAATTATATTC[C/T]AGAGTGGAGCAAATTGGCGACCTCTAAATAAATAA	A	A	a	H	H	A	A	H	A	A	A	A	a	a	A	a	a	A	A	a	a	A	a	A	a	A	-	A	a	A	A	A	A	A	H	a	A	a	A	a	A	A	A	a	A
bin4-146	4	132.55	AX-117801662	TATTACACACATTTAACAACTCCTAAACTTCTCAC[A/G]TAACAGTAAACAGTACATAGAAATCTAGGCTCTAA	A	A	a	H	H	H	A	H	A	A	A	A	a	a	A	a	a	A	A	a	a	A	a	A	a	A	A	A	a	A	A	A	A	A	H	a	A	a	A	a	A	A	A	a	A
bin4-147	4	133.02	AX-117749904	GTTGGTCACCCCACCTTCAACTTCTGACATATCTT[C/T]ACATGTTGCAACCATTGAAACCACTATACCTCATA	A	A	a	H	H	H	A	H	A	A	A	A	a	a	A	a	a	A	A	a	a	A	a	A	a	A	A	A	a	A	A	A	A	A	H	a	A	a	a	a	A	A	A	a	A
bin4-148	4	133.25	AX-117749898	AGGATGATGTATAAAAGACTGCTTTTACCATTCCA[C/T]GGGGTACATATTATTATAGGGTCATGCCATTCGGT	A	A	a	H	H	H	A	H	A	A	H	A	a	a	A	a	a	A	A	a	a	A	a	A	a	A	A	A	a	A	A	A	A	A	H	a	A	a	a	a	A	A	A	a	A
bin4-149	4	134.18	AX-105970478	TTGTATCTCACATGTTCTTGTCTATCCATGGCACT[A/G]CTAGGTTTTCATGTTCAAACCCCTTCCTAAAGCTC	A	A	a	H	H	H	A	H	A	A	H	A	a	a	A	a	a	A	A	a	a	A	a	A	a	A	A	A	a	A	A	A	A	A	H	a	A	a	A	a	A	A	A	a	A
bin4-150	4	134.41	AX-105990155	AGATCAATTCTCCCAGCTGGTTTAACTTTGTTGGT[A/T]AGCTGTTATCAGAAAGTATTCTGCTCAAGTCATGC	A	A	a	H	H	H	A	H	A	A	H	A	a	a	A	A	a	A	A	a	a	A	a	A	a	A	A	A	a	A	A	A	A	A	H	a	A	a	A	a	A	A	A	a	A
bin4-151	4	134.87	AX-106002810	TGTAGGATTTTGTGTGCACAAAGAAAGGAGATCTC[A/G]GGGTTTTTAACGTTAGTGATTGGAGTTAATTGTAG	A	A	a	H	H	H	A	H	A	A	H	A	a	a	A	A	a	A	A	a	a	A	a	A	a	A	A	A	a	A	A	A	A	A	H	a	A	a	A	a	A	A	A	a	A
bin4-152	4	135.09	AX-117749847	TAGGCTTGGCTGTGGAGGATTGCAGAACCAAAAAT[C/T]GGGGCGCATATGCGGCCCCGCAGATGAGAGGGCCT	A	A	a	H	H	H	A	H	A	A	H	A	a	a	A	A	a	A	A	a	a	A	a	A	a	A	A	A	a	A	A	A	A	A	H	a	A	a	A	a	A	A	A	a	A
bin4-153	4	135.79	AX-105977135	GATATCAACCATACATCATAAATCGAAGGAATGAT[A/G]GTTCAGGACGCAATTCCGCCCGGAACAATCGAAGA	A	A	a	H	H	H	A	H	A	A	H	A	a	a	A	A	a	A	A	a	a	A	a	A	a	A	A	A	a	A	A	A	A	A	H	a	A	H	A	a	A	A	A	a	A
bin4-154	4	138.34	AX-117749831	GGTTGGGTACACCGATCCAGTTGTTTCCGTCATGC[A/G]GGAAGGAACATTTGACGTTGTGTTGTGAGTATGCT	A	A	a	H	-	H	A	H	a	A	H	A	a	a	A	A	a	A	A	a	a	-	a	A	a	-	A	A	a	A	A	-	A	A	-	a	A	H	A	a	A	a	A	a	A
bin4-155	4	139.08	AX-117749827	AAATGCCTCGTCTTACGCCCAAGCCTTTTAAAACG[A/C]TGATTGGTACTGTTATTGTGGTGATGTTGTTGCAC	A	A	a	H	H	H	A	H	a	A	H	a	a	a	A	a	a	A	A	a	a	A	a	A	a	A	A	A	a	A	A	H	A	A	H	a	A	H	A	a	A	a	A	a	A
bin4-156	4	140	AX-105973947	TACATTTTAACCAGAATCGAGGGACACGTACCTGG[A/C]AACATGGCTTAAGGAGAATCTATATTGGTGCCACT	A	A	a	H	H	H	A	H	a	A	H	a	A	a	A	a	a	A	A	a	a	A	a	A	a	A	A	A	a	A	A	H	A	A	H	a	A	H	A	a	A	a	A	a	A
bin4-157	4	140.46	AX-105969488	CATATTATAGATGGATAAACAGCTACCTCCAACAG[A/T]ACTGCTTCAATTTCTGTTAGGATCGGGAACTCGGG	A	A	a	a	H	H	A	H	a	A	H	a	A	a	A	a	a	A	A	a	a	A	a	A	a	A	A	A	a	A	A	H	A	A	H	a	A	H	A	a	A	a	A	a	A
bin4-158	4	141.61	AX-106685427	AGAAACAAGGTTAGTAAATTGCATAAAACACTAAA[A/G]TATTGGTAAAAACCATATCTTTTTCCAACTAAGTA	A	A	a	a	H	H	A	a	a	A	H	a	A	H	A	a	a	A	A	a	a	A	a	A	a	A	A	A	a	A	A	A	A	A	H	a	A	H	A	a	A	a	A	a	A
bin4-159	4	142.31	AX-117665033	CAAAATCCGACTAGTCGTGATGGAACCTAACCCAA[C/T]TCGCTAGATAATCCAATTAACTACTAACCAATTTC	A	A	a	a	H	H	A	a	a	A	H	a	A	H	A	a	a	A	A	a	a	A	a	A	a	A	A	A	a	A	A	A	A	A	H	a	A	H	A	a	A	a	A	a	A
bin4-160	4	143.25	AX-117709111	AACTTCTTGTAGGAATATCTAGATAATGAACGGTT[A/G]GATGTATTGAAAACTAGAGTCGACGAGCTATAATG	A	A	a	a	H	H	A	a	a	A	H	a	A	H	A	a	a	A	A	a	a	A	a	A	a	A	A	A	a	A	A	A	a	A	H	a	A	H	A	a	A	a	A	a	A
bin4-161	4	144.9	AX-106006297	TCGAGAGCATCAATAATGACACAAATACTCCTATC[A/C]CTTTTGACTTCTACCAAATTGCCATGGTACAAAGT	A	A	a	a	a	a	A	a	a	A	a	a	A	H	A	a	a	A	A	a	a	A	a	A	a	A	A	A	a	A	A	A	a	A	H	a	A	H	A	a	A	a	A	a	A
bin4-162	4	145.13	AX-105972231	TGTTCACTTACATATAACTTCCAGCATCAAAGATA[A/T]GATATTCAGAAATCATCTCCAAGCCGCCAAGAACA	A	A	a	a	a	a	A	a	a	A	a	a	A	H	A	a	a	A	A	a	a	A	a	A	a	A	A	A	a	A	A	A	a	A	H	a	A	H	A	a	A	a	A	a	A
bin4-164	4	146.3	AX-106002942	TGTGAATGGTGGGAGCTGACATTGAAGATCTACCA[C/T]GTTCCACATTTTGTTACCGCTAGTTCTTGGTAGAT	A	A	a	a	a	a	A	a	a	A	a	a	A	a	A	a	a	A	A	a	a	A	a	A	a	A	A	A	a	A	A	A	a	A	H	a	A	A	A	a	A	a	A	a	A
bin4-163	4	146.53	AX-105977880	GAGCTATTGCGGAGGTTCCCTCATAATAGAATAAA[A/G]CAATGGATGCAACTCCAGGACTTCTGGGATGGTTT	A	A	a	a	a	a	A	a	a	A	a	a	A	a	A	a	a	A	A	a	a	A	a	A	a	A	A	A	a	A	A	A	a	A	H	a	A	H	A	a	A	a	A	a	A
bin4-166	4	148.2	AX-117592171	GGCATCCAGCACTGACTGGGTGAACCACATCCACC[C/T]CTTTCTCTCTCTGAACTATCCCAACACTTCTGTAT	A	A	a	a	a	a	A	a	a	A	a	a	A	a	A	a	a	A	A	a	a	A	a	A	a	A	A	A	a	A	A	A	a	A	H	a	A	H	A	a	A	a	A	a	a
bin4-167	4	148.89	AX-117529292	CGTTTCATCCAGACACTTATAGTTATTTAAAGTCA[C/G]TATTTTAAACTCCTCCGACTGTTGACCAAGTCTAC	A	A	a	a	a	a	A	a	a	A	a	a	A	H	A	a	a	A	A	a	a	A	a	A	a	A	A	A	a	A	A	A	a	A	H	a	A	H	A	a	A	a	A	a	a
bin4-165	4	149.83	AX-117592166	TTTATATTCAGGTTGGGAGAGGTTCAAAGGGCTAC[A/T]TAGATATTGTCCTCATTATAACTAGACTAATGAAG	A	A	a	a	a	a	A	a	a	A	a	a	A	a	A	a	a	A	A	a	a	A	a	A	a	A	A	A	a	A	A	A	a	A	H	a	A	A	A	a	A	a	A	a	a
bin4-168	4	150.06	AX-117592154	TCATAATTGATAATGCAGGACTTACAGATCAGGGT[A/T]GGCATCAATCTTGCTGAAGAAATCTCCACTAAGAG	A	A	a	a	a	a	A	a	a	-	a	a	A	a	A	a	a	A	A	a	a	A	a	A	a	A	A	A	a	A	A	A	a	A	H	a	A	A	A	a	A	a	A	a	a
bin4-169	4	151.76	AX-117592143	TTGAGAATGTTAAAAATCTAAAAGTTCATGTATTT[A/G]AGCGCATTTGGCCTAATTCTAAATACTTTTATATG	A	A	a	a	a	a	A	a	a	A	a	a	A	a	A	a	a	A	A	a	a	A	a	A	a	A	A	A	a	A	A	a	a	A	H	a	A	A	A	a	A	a	A	a	a
bin4-170	4	152.7	AX-117592142	ACTTTTAGCACATACCAAAACTATCCTTAGTTAGA[C/G]TCTGCCATGATACTTACTCCCCGTTCACTTTTACT	A	A	a	a	a	a	A	a	a	A	a	a	A	a	A	a	a	A	A	a	a	A	a	A	a	H	A	A	a	A	A	a	a	A	H	a	A	A	A	a	A	a	A	a	a
bin4-171	4	153.4	AX-117592097	AGCTGTGAGGTGTTATTGTGAGAACTTTGGAGAGA[C/T]GATGTAGAGTTGCATCTCGACTGCAGTCTTTGCGT	A	A	a	a	a	a	A	a	a	A	a	a	A	a	A	a	a	A	A	a	a	A	a	A	a	H	H	A	a	A	A	a	a	A	H	a	A	A	A	a	A	a	A	a	a
bin4-174	4	155.33	AX-117487611	ACATGTAAGCCACCGCTAGAAAGAAACTCTCCACA[A/G]AAACATCATGCGAATCACACTTCCGTAGACTACCT	A	A	a	a	a	a	A	a	a	A	a	a	A	a	A	a	a	A	A	a	a	A	a	A	a	H	H	A	a	A	A	a	a	A	H	a	A	A	A	a	A	a	A	a	A
bin4-175	4	155.57	AX-117487616	ATCCTCGTATTCTTGCATAGTGTACTCGTACCCGA[G/T]ACCAAAAGGGGTGTCCTGAGTACACAGTCGTTTTG	A	A	a	a	a	a	A	a	a	A	a	a	A	a	A	a	a	A	A	a	a	A	a	A	a	H	H	A	a	A	A	a	a	A	H	a	A	A	A	a	A	a	A	a	A
bin4-176	4	156.52	AX-105955276	ATAAACTGAAATCGGGTTTACAGCCCTGGATAACC[C/T]AGATAACAGAAAATATGGCAAAACAAGCTACCAAG	A	A	a	a	a	a	A	a	a	A	a	a	A	a	A	a	a	A	A	a	a	A	a	A	a	H	A	A	a	A	A	a	a	A	H	a	A	A	A	a	A	a	A	a	A
bin4-178	4	157.46	AX-105966026	GTTTGCACAACATACACGATAACATCAGAAAACTT[A/G]TAGGGTGGCTTCGACGTTACGGTCAGTAGTGCTAT	A	A	a	a	a	a	A	a	a	A	a	a	A	a	A	a	a	A	A	a	a	A	a	A	a	A	A	A	a	A	A	a	a	A	H	a	A	A	A	a	A	a	A	a	A
bin4-177	4	157.69	AX-105962348	AATATTATATCAATTATGCCCTTTGTCATTTTAAC[G/T]TTATGGCTCAAAGCATCTATCCTTTTTAAAAAAAC	A	A	a	a	a	a	A	a	a	A	a	a	A	a	A	a	a	A	A	a	a	A	a	A	a	H	A	A	a	A	A	a	a	A	H	a	A	A	A	a	A	a	A	a	A
bin4-173	4	159.13	AX-105983476	CAATAAGAGCCCGTCAAATTGGATAACGAAACCTG[C/T]AGGCATGAATGCAGTGCCCCGGCGATAGGACATTA	A	A	a	a	a	a	A	a	a	A	a	a	A	a	A	a	a	A	A	a	a	A	a	A	a	H	A	A	a	A	A	a	a	A	H	a	A	A	A	a	A	a	A	a	A
bin4-172	4	159.37	AX-105978427	CGTAGCGTTGACACTTATCCCATTTTTGCATGAAA[G/T]CTTTGGCGTCTTGTTCCATTCGGGACCAATAGTAT	A	A	a	a	a	a	A	a	a	A	a	a	A	a	A	a	a	A	A	a	a	-	a	A	a	H	A	A	a	A	A	a	a	A	H	a	A	A	A	a	A	a	A	a	A
bin4-180	4	160.57	AX-105985649	CACATAGACAAGGGGAGAATACACATCATCTGAAG[A/C]TTCTACTACAGAGGTTGAGGGAGGAGAAGCTTTAT	A	A	a	a	a	a	A	a	a	A	a	a	A	a	A	a	a	A	A	a	a	A	a	A	a	H	A	A	a	A	A	a	a	A	a	a	A	A	A	a	A	a	A	a	A
bin4-179	4	160.8	AX-117490885	TTCGCTCAAGCCACAAAGATCTACAAATTGAGAAA[C/T]AGAATAGAGCGAGAGGGTAGTAATAAGGCCCGGTC	A	A	a	a	a	a	A	a	a	A	a	a	A	a	A	a	a	A	A	a	a	A	a	A	a	H	A	A	a	A	A	a	a	A	a	a	A	A	A	a	A	a	A	a	A
bin4-181	4	161.52	AX-105958017	CCAAGAATAACTTCAAAATGCACCATTTTAAAAAA[C/T]AAGAGATCAACCATGGTATTAAAGACATTAATAGT	A	A	a	a	a	a	A	a	a	A	a	a	A	a	A	a	a	A	A	a	a	A	a	A	a	H	A	A	a	A	A	a	a	A	a	a	A	A	A	a	A	a	A	a	A
bin4-182	4	162.01	AX-105957237	TCAGAGAATGACTTTGTCATGCCAACTGACATATG[C/T]CGCAGTATTCAGTCCAACTCAAAAAATTAGGAAAC	A	A	a	a	a	a	A	a	a	A	a	a	A	a	A	a	a	A	A	a	a	-	a	A	a	-	A	A	a	A	A	a	a	A	a	a	A	A	A	a	A	a	A	a	A
bin4-183	4	162.26	AX-117493613	ATGTGTTCAATTCCTACACTATATTAACCCCTCTC[A/C]TAAAACCCCTCAAGAGGCGGTTGGAACCTCTGAAT	A	A	a	a	a	a	A	a	a	A	a	a	A	a	A	a	a	A	A	a	a	H	a	A	a	H	A	A	a	A	A	a	a	A	a	a	A	A	A	a	A	a	A	a	A
bin4-184	4	162.96	AX-117498044	CTTGGCATAGCATAAGAAATGATGTAATGGGTGCA[C/G]TGAATCATTTCCACCAATGCGGCAGAAAGCTTTCT	A	A	a	a	a	a	A	a	a	A	a	a	A	a	A	a	a	A	A	a	a	A	a	A	a	H	A	A	a	A	A	a	a	A	a	a	A	A	A	a	A	a	A	a	A
bin4-185	4	163.68	AX-105995510	TAGGGGATCGGGGCTATAACTCTCAAAACGACCGG[C/T]CGGGTCATTACAAGGAGGATTTAAATAAGACTGTA	A	A	a	a	a	a	A	a	a	A	a	a	A	a	A	a	a	A	A	a	a	A	a	A	a	-	A	A	a	A	A	a	a	A	a	a	A	A	A	a	A	a	A	a	A
bin4-186	4	164.63	AX-106021345	CATAGTATTTATTGATGATATCCTGGTGTACTCGC[A/G]TAGCTAAGAGAAGCATGTACAGCATCTGAGGATTG	A	A	a	a	a	a	A	a	a	H	a	a	A	a	A	a	a	A	A	a	a	A	a	A	a	H	A	A	a	A	A	a	a	A	a	a	A	A	A	a	A	a	A	a	A
bin4-187	4	165.33	AX-105997250	TACCTCATCTCCCGGATTCTTATCTGGATGAAGCC[A/G]CAGTGCCAACTTGTAATATGCCTTCTTTATCTCCT	A	A	a	a	a	a	A	a	a	H	a	a	A	a	A	a	a	A	A	a	a	A	a	A	a	H	A	A	a	A	A	a	a	A	a	a	A	A	A	a	A	a	A	a	A
bin4-188	4	166.27	AX-117600023	TCTCGCCTCAAAATTAGTCACCAACATCTGGTCCT[A/G]TCAGAGTTGCTCAAACTGAGATCGCAACTCTTCCC	A	A	a	a	a	a	A	a	a	H	a	a	A	a	A	a	a	A	A	a	a	A	a	A	a	H	A	A	a	A	A	a	a	A	a	a	A	A	A	a	A	a	A	a	A
bin4-189	4	166.5	AX-105993140	TAAAATTTTTGTTGCATCACTGCATGTTCATCTTC[G/T]TCATAGAAAGGGAGACAAGAATAGGGCAAGACAAG	A	A	a	a	a	a	A	a	a	H	a	a	A	a	A	a	a	A	A	a	a	A	a	A	a	H	A	A	a	A	A	a	a	A	a	a	A	A	A	a	A	a	A	a	-
bin4-190	4	166.73	AX-106001365	AGATGTCATTGTCTTGGTCAGTCTTTATGACTGAG[A/C]ATCGATTTTGACTATACACAAACATAATAGTGTAA	A	A	a	a	a	a	A	a	a	H	a	a	A	a	A	a	a	A	A	a	a	A	a	A	a	H	a	A	a	A	A	a	a	A	a	a	A	A	A	a	A	a	A	a	A
bin4-191	4	166.96	AX-105955393	AAATAGGACTAAGGAAACATTAAGAATGGCTACAA[C/T]CATTCAATGTGACAACATATGTCACAATCACTCGT	A	A	a	a	a	a	A	a	a	H	a	a	A	a	A	a	a	A	A	a	a	A	a	A	a	H	a	A	a	A	A	a	a	A	a	a	A	A	A	a	A	a	A	a	A
bin4-193	4	167.43	AX-105993493	GACGGGTATTTTCGTGCGGCAAGGTTGAGTGATAT[A/G]TGCACGACAGATAGCTTCCCTGCTATTGGTATAAT	A	A	a	a	a	a	A	a	a	H	a	a	A	a	A	a	a	A	A	a	a	A	a	A	a	H	a	A	a	A	A	a	a	A	a	a	A	A	A	a	A	a	A	a	A
bin4-194	4	169.88	AX-105994350	AATACCTTAGCACATAATCAAATATAGTAATAGAT[A/C]GGTTTTCGGAAGTCATAACAAGACCTGTCCTCGAT	A	A	a	A	a	a	A	a	a	H	a	a	A	a	A	a	a	A	A	a	a	A	a	A	a	H	a	A	a	A	A	a	a	A	A	a	A	A	A	a	A	a	A	a	A
bin4-195	4	171.3	AX-105956634	AAAATATTTATTTTAATATGTTGGTGGAGTCAGTA[A/G]TGGTGTTCAAATGTCACAACCCAAAATCTCACCTC	A	A	a	A	a	a	A	a	a	H	a	a	A	a	A	a	a	A	A	a	a	A	a	A	a	H	a	A	a	A	A	a	a	A	A	a	A	A	A	a	A	a	A	a	A
bin4-196	4	171.76	AX-117618928	CCGCTGGTTGATGATGGAGTATTTCTTGGCTGACT[C/G]TCTTCTTCAAGAGTTGAAATCTAACGAAGCAGAAG	A	A	a	A	a	a	A	a	a	H	a	a	A	a	A	a	a	A	A	a	a	A	a	A	a	H	a	H	a	A	A	a	a	A	A	a	A	A	A	a	A	a	A	a	A
bin4-197	4	172.44	AX-105994347	AACCATGTCAAAGTAAAAAAGCAGAGTAAGGAGTA[A/C]CAACCAGGACATAGAGCACAGAGGCGATGATAATT	A	A	a	A	a	a	A	a	a	H	a	a	A	a	A	a	a	A	A	a	a	A	a	H	a	H	a	H	a	A	A	a	a	A	A	a	A	A	A	a	A	a	A	a	A
bin4-198	4	172.9	AX-105992741	CGTCCAAGGGGTCATGGGGCATGGTTGGAAAACCG[C/G]CCATGACATGATTGCGAGACAGAATAAACTATGCA	A	A	a	A	a	a	A	a	a	H	a	a	A	a	A	a	a	A	A	a	a	a	a	H	a	H	a	H	a	A	A	a	a	A	A	a	A	A	A	a	A	a	A	a	A
bin4-199	4	174.29	AX-105958050	CTGTTGAATGACAAAGGGGACAAATATATTGTGCT[A/G]GGGGAATTGGAGCACTCCGAGAGTCACCGAGATTT	A	A	a	A	a	a	A	a	a	H	a	a	a	a	a	a	a	A	A	a	a	a	a	H	a	H	a	H	A	A	A	a	a	A	A	a	A	A	A	a	A	a	A	a	A
bin4-200	4	175.92	AX-117543345	TCTGAGTGTTTGCATTGGTTGTGTGACCTAATCTT[A/G]TTTCCTTCCTGATTCTTAGTGATTAATTTATGTTA	A	A	a	A	a	a	A	a	a	H	a	a	a	a	a	a	a	A	A	a	a	a	a	H	a	H	a	H	A	A	A	a	a	A	A	a	A	A	A	a	A	a	A	a	a
bin4-201	4	176.16	AX-117786360	GTATTTTTATGGTTGGTGTTGTATGAGCTTGAGAA[A/G]AATTTTCATTGTACTAACTGTGGTATTATGACAGT	A	A	a	A	a	a	A	a	a	H	a	a	a	a	-	a	a	A	A	a	a	a	a	H	a	H	a	H	A	A	A	a	a	A	A	a	A	A	A	a	A	a	A	a	a
bin4-202	4	177.38	AX-117638040	TAGAAGTACTGCTGCAGATATTAATAATTGGAAAG[A/T]TTTTCATTTCGAGCTAAACATAATTTCCCAAATGA	A	A	a	A	a	a	A	a	a	H	a	a	A	a	A	a	a	A	A	a	a	A	a	H	a	H	a	H	a	A	A	a	a	A	A	a	A	A	A	a	A	a	A	a	a
bin5-1	5	0	AX-106013568	ATATATAACTCAACTGCCTCTACATGACAATGCAC[C/T]GACTGTGTGAATTGCACAATGTACTCTCACTCTCA	a	A	A	a	a	H	a	a	a	A	A	a	a	A	a	a	A	a	a	H	a	A	a	A	A	a	A	a	A	H	A	A	a	A	a	H	A	H	a	a	A	A	A	A	A
bin5-2	5	0.91	AX-105988283	TAGTCTTGCATCCAAATAGGTGGCTTGAGACCTCT[A/G]TTGGACCTCCTGAGTTGTACAGGTTGAACTTCCTC	a	A	A	a	a	H	a	a	a	A	A	a	a	A	a	a	A	a	a	H	a	A	a	A	A	a	A	a	A	H	A	A	a	A	a	H	A	H	a	a	A	A	A	A	A
bin5-3	5	1.58	AX-106016485	AACCTCAAATTAACTCCCCTTATTACTCCTTTTGG[A/G]AAAGATGTAACAACATGGTAATTGTATGGTTAACA	a	A	A	a	a	H	a	a	a	A	A	a	a	A	a	a	A	a	a	H	a	A	a	A	A	a	A	a	A	H	A	A	a	A	a	H	A	H	a	a	A	A	A	A	A
bin5-4	5	3.21	AX-117777510	GTCGATGGGGAGACCCTCGCCAAGGAGCTTAAAGC[A/G]ACCAAGTCGGTGACTAAAATAACCAATTCCGATGA	a	A	A	a	a	H	a	a	a	A	A	a	a	A	a	a	A	a	a	H	a	A	a	A	A	a	A	a	A	H	A	A	a	A	a	H	A	H	a	a	A	A	A	A	a
bin5-7	5	5.07	AX-117777499	TGCTAAAGAAAAGATCGGGTGCTAAGAGAGGGTCT[A/C]TTTTAGAACGGATATATTATTGTATCATGGTTCTT	a	A	a	a	a	H	a	a	a	A	A	a	a	A	a	a	A	a	a	H	a	A	a	A	A	a	A	a	A	H	A	A	a	A	a	H	A	H	a	a	A	A	A	A	a
bin5-8	5	6.22	AX-117703011	TATGCAGTAAGGAGAGAGCGGCTATAAATTGGATA[C/G]AGAGAGAAAAAGCTAACACAGGGGAAGGTTGGGAA	a	A	a	a	a	H	a	a	a	A	a	a	a	A	a	a	A	a	a	H	a	A	a	A	A	a	A	a	A	H	A	A	a	H	a	H	A	H	a	a	A	A	A	A	a
bin5-6	5	7.4	AX-117703010	CTTACTATCCTTCCCGAATTTCACTTATAAAATTA[C/T]ATTGAGTTTGTTATTATTATTATTGTCGATCGAGT	a	A	-	a	a	H	a	a	a	A	a	a	a	A	a	a	A	a	a	H	a	A	a	A	A	a	A	a	A	H	A	A	a	H	a	H	A	H	a	a	A	A	A	A	-
bin5-5	5	7.62	AX-117605127	CAAGATGCAATTGACGCAGTACCTTCACATAATTC[C/G]CAACATATATTTATTTCGGTTAAGCCTGGGATTTA	a	A	H	a	a	H	a	a	a	A	a	a	a	A	a	a	A	a	a	H	a	A	a	A	A	a	A	a	A	H	A	A	a	H	a	H	A	H	a	a	A	A	A	A	a
bin5-12	5	9.44	AX-117603367	CATGTCAGGTGGCACAGTAGAAGAAGTTGAGGTCG[A/G]GAATAAGCTTTAGATACTTTCATTATCTTTGAATC	a	A	H	a	a	H	a	a	a	A	a	a	a	A	a	a	A	a	a	H	a	A	a	A	A	H	A	a	A	H	A	A	a	H	a	H	A	H	a	a	A	A	A	A	a
bin5-11	5	9.88	AX-117495128	GTGAATGTGTTAAATGAGTGGTAAAGTTATATTGT[A/G]AACATGTGAAGTCCCATCAGGATGATTATGGATGA	a	A	H	a	a	H	a	a	a	-	a	a	a	A	a	a	A	a	a	H	a	A	a	A	A	H	A	a	A	H	A	A	a	H	a	H	A	a	a	a	A	A	A	A	a
bin5-10	5	10.32	AX-117558626	GGGAAAAAGCCATTTAAGTTCTTCAATTATCTAGC[C/T]GAACATCCAGACTTTGGAAAGATAATACAGGAGAA	a	A	H	a	a	H	a	a	a	A	a	a	a	A	a	a	A	a	a	H	a	A	a	A	A	H	A	a	A	H	A	A	a	H	a	H	A	a	a	a	A	A	A	A	a
bin5-9	5	10.78	AX-117558625	AGTATAGTTTTCCTAAGTATCTATCTGATTGAATG[A/G]TTATGAAAAAGTACAACGTTTTGAGTCCACCTGTG	a	A	H	a	a	H	a	a	a	A	a	a	a	A	a	a	A	a	a	H	a	A	a	A	A	H	A	a	A	A	A	A	a	H	-	H	A	a	a	a	A	A	A	A	-
bin5-13	5	11.46	AX-117558614	TTTCTCCGGCAATTCAAATCTTCTGCATGCTTTTT[A/C]ATTTTTAGTTACTTGGTGTTTCTGAGTTTTTATTA	a	A	H	a	a	H	a	a	a	A	a	a	a	A	a	a	A	a	a	H	a	A	a	A	A	H	A	a	A	H	A	A	a	H	a	H	A	a	a	a	A	A	A	A	a
bin5-14	5	12.12	AX-117558605	TCACCCATCTACCGGAGCATTTCTTTCGCACTGTG[A/G]ATGGAATTCGACTTTAGAGAGCGTAGTCCACGGCG	a	A	H	a	a	H	a	a	a	A	a	a	a	A	a	a	A	a	a	H	a	A	a	A	A	H	A	a	A	H	a	A	a	H	a	H	a	a	a	a	A	A	A	A	a
bin5-15	5	12.34	AX-117601626	CGGAGTTGAGGAACCAAAAATTAAACAATTATCGT[C/T]AAAGGGTACGCGATTTTTTTCTGGTAAGAGCGATA	a	A	H	a	a	H	a	a	a	A	a	a	a	H	a	a	A	a	a	H	a	A	a	A	A	H	A	a	A	H	a	A	a	H	a	H	a	a	a	a	A	A	A	A	a
bin5-16	5	13.02	AX-117601638	GTGAAAAGGTTCAAATATCAACAAGAGGAGTAAAA[C/T]ATATTAAGCCTAATATTTTTAAACTCTATTTTGGT	a	a	H	a	a	H	a	a	a	A	a	a	a	H	a	a	A	a	a	H	a	A	a	A	A	-	A	a	A	H	a	A	a	H	a	H	a	a	a	a	A	A	A	A	a
bin5-17	5	13.24	AX-105993794	TAGGGGGGCGGGGGTATGGTTTGGACTTATATATC[A/G]GGGCAATCGATTTGATCTTTGCCGTTAGATCAATT	a	a	H	a	a	H	a	a	a	A	a	a	a	H	a	a	A	a	a	H	a	A	a	A	A	H	A	a	A	H	a	A	a	H	a	H	a	a	a	a	A	A	A	A	-
bin5-18	5	15.58	AX-117669723	TGAAAAGTTTTTAACGAAGCTTCTATTAGTGATCC[A/G]AAGTTATGATGAAAAAGAGTGTTCTATCCTATATT	a	a	H	a	a	a	a	a	A	A	a	a	a	H	a	a	A	a	a	H	a	A	a	A	A	H	A	a	A	H	a	A	a	H	a	H	a	a	a	A	A	A	A	A	a
bin5-19	5	16.03	AX-117745969	ATAATAAATGGTAAGTAACATATTATAAGATGATG[G/T]AAGAAGTTATATTACTCTTAGGGGCGGACCCATGT	a	a	H	a	a	a	a	a	A	A	a	a	a	H	a	a	A	a	a	H	a	A	a	A	A	H	A	a	A	H	a	A	a	H	a	-	a	a	a	A	A	A	A	A	a
bin5-20	5	17.64	AX-117688398	GAAGATGCTACTGACCTAAGTGAGTCATCGAGTAT[A/C]TTTGATGAGGCCCAGCGACTCCTGAGTCGGGTAAA	a	a	H	a	a	a	a	a	a	A	a	a	a	H	a	a	A	a	a	H	a	A	a	A	A	H	A	a	A	H	a	A	a	H	a	H	a	a	a	A	A	A	A	A	a
bin5-21	5	18.07	AX-117688408	CTCCTCTCATGCTTCTTCCTTTCCTAATGTCCTGC[A/G]GAATTTATACGAGAAGTGGATCCATGTCGAGGCCC	a	a	H	a	a	a	a	a	a	A	a	a	a	A	a	a	A	a	a	H	a	A	a	A	A	H	A	a	A	H	a	A	a	H	a	H	a	a	a	A	A	A	A	A	a
bin5-22	5	19.19	AX-117688421	GTGCAAGTCAACCTTCAACCAAGTACCTCAATCAA[C/T]CTTCTTGGAGCATGGGTACCAACAGATAATATTAT	a	a	H	a	a	H	a	a	a	-	a	a	a	A	a	a	A	a	a	H	a	A	a	A	A	H	A	a	A	H	a	A	a	H	a	-	a	a	a	A	A	A	A	A	a
bin5-23	5	19.42	AX-117688428	AAGATTAAGAGGTACCTATCAAATCCGCTTGTGCT[A/G]GTCCGCCGGAGCCTAGGAGACCCTTAATTCTCTAT	a	a	H	a	a	-	a	a	a	A	a	a	a	A	a	a	A	a	a	H	a	A	a	A	A	H	A	a	A	H	a	A	a	H	a	H	a	a	a	A	A	A	A	A	a
bin5-24	5	19.64	AX-117688444	CCAACAATTTAATCTTGTGTGCATGAACTAAGACT[C/T]CATATACTAAATTGTCTACCACATAATTAAAGAGA	a	a	H	a	a	H	a	a	a	A	a	a	a	A	a	a	A	a	a	H	a	A	a	A	A	H	A	a	A	H	a	A	a	H	a	H	a	a	a	a	A	A	A	A	a
bin5-25	5	22.04	AX-117688486	CCTATGGTGTGGACATTATGTACAGTTCAGATGGT[A/G]GAGAATGAAACAAATCTCCGTTCACTTGGCATTGA	a	a	A	a	A	A	a	A	a	A	A	a	a	A	-	a	A	a	a	H	a	A	a	A	A	H	A	a	A	H	a	A	a	H	a	H	a	a	a	a	A	A	A	A	a
bin5-26	5	22.5	AX-117608099	TACCAATATAGTAAAAGAATGCGTATGAAACTCAG[C/T]GAGTAATGTCATGATTAGCTTTTAAAATAAGTGTA	a	a	-	a	A	A	a	A	a	A	A	a	a	A	a	a	A	a	a	H	a	A	a	A	A	H	A	a	A	H	a	A	a	H	a	H	a	a	a	a	A	A	A	A	a
bin5-27	5	23.4	AX-117608079	CGTTGGAACTCTTGATTACATGGCACCAGAGGTTT[G/T]GTTGAAAAAAGGATATGGAATTGAATGTGATTGGT	A	a	A	a	A	A	a	A	a	A	A	a	a	A	a	a	A	a	a	H	a	A	a	A	A	H	A	a	A	H	a	A	a	H	a	H	a	a	a	a	A	A	A	A	a
bin5-28	5	24.08	AX-117608076	CGGAGAAGAAAGCGTCCCAAAAAGATACCCAGCAA[G/T]GAAAGTCTGGAGCAGGCTGGAATTTATCAAACTCA	A	a	A	a	A	A	a	A	a	A	A	a	a	A	a	a	a	a	a	H	a	A	a	A	A	H	A	a	A	H	a	A	a	H	a	H	a	a	a	a	A	A	A	A	a
bin5-29	5	24.3	AX-117510802	ATCTTCTAGAAGAGTGGGCCTTTTAGCTGCGTCCA[A/G]TGATGAGCCCAATAGAAAATAAGCCTGTCCTCTTT	A	a	A	a	A	A	a	A	a	A	A	a	a	A	a	a	a	a	a	H	a	A	a	A	A	H	A	a	A	H	a	A	a	H	a	H	a	a	a	a	A	A	A	A	a
bin5-30	5	26.12	AX-117608014	CTTCAAAATGCCACCGTACTTAAAAATATACAACG[A/G]CACGACGGACCCGGAGGATCATGTGACCCACTATG	A	a	A	a	A	A	a	A	a	A	A	a	a	A	a	a	a	a	a	H	A	A	a	A	A	H	A	a	A	H	a	A	a	H	a	H	a	a	A	a	A	A	A	A	a
bin5-31	5	29.22	AX-117629313	TTGAGAAACATAGTATTTAATAATGATATACATGC[A/G]CAAGAAGCTGAGGGTGAAAGGATAAGGTTGGCCCA	A	a	A	a	A	A	a	A	a	A	A	a	a	A	a	a	a	a	a	H	A	A	a	A	A	a	A	a	A	H	a	A	a	H	a	H	a	a	A	a	A	A	A	A	a
bin5-32	5	31.06	AX-117637604	GGAGGCATCTTCAGATTCCGTGCTAGAGTGTGTTC[C/T]TGACTGGCCAGAGAGGAATCGATTAAGAGATACAC	A	a	A	a	A	A	a	A	a	A	A	H	a	A	a	A	a	a	a	H	A	A	a	A	A	a	A	a	A	H	a	A	a	H	a	H	a	a	A	a	A	A	A	A	a
bin5-33	5	31.29	AX-117549574	CACTACCATATGTTTACCTACAAGTTACAACCTCA[C/T]AGGCATCGAGATACAATGAATACAAGTTGTATCTT	A	a	A	a	A	A	a	A	a	A	A	H	a	A	a	A	a	a	a	H	A	A	a	A	A	a	A	a	A	H	a	A	a	H	a	H	a	a	A	a	A	A	A	A	a
bin5-34	5	32.18	AX-117549549	CTTTACCCTTTCTCCCTGAGAAAGCTCACACGCTT[C/T]GCCAATTGAACTAAATCTTAGCTCAGCAGGAGGAA	A	a	A	a	A	A	a	A	a	A	A	H	a	A	a	A	a	a	a	H	A	A	a	A	A	a	A	a	A	H	a	A	a	H	a	H	a	a	A	a	A	A	A	A	a
bin5-35	5	32.4	AX-117582064	CTACTTCTGCTGTCCTGTTGAAATGAGGTACTGAC[A/G]TTTTCGTTGACTTCTGTTGTACCAGTTTTGTGTAA	A	a	A	a	A	A	a	A	a	A	A	H	a	A	a	A	a	a	a	H	A	A	a	A	A	a	A	a	A	H	a	A	a	H	a	a	a	a	A	a	A	A	A	A	a
bin5-36	5	32.84	AX-117589254	GAAAGCTAAAGAGGCTTAATTAATCCCTTCATGAA[A/G]TAGTTGTTCTCACCTATCACTTTAATTTATGTAAA	A	a	A	a	A	A	a	A	a	A	A	H	a	A	a	A	a	a	a	H	A	A	a	A	A	a	A	a	A	H	a	A	a	H	a	a	a	a	A	a	A	A	A	A	a
bin5-41	5	34.45	AX-117719448	CTAGTCATATGACAGCTCTTCAAGATGAGATTATA[A/G]CCTTCAAGCAAGAGTCGACAGAGCCTTTACATGAG	A	a	A	a	A	A	a	A	a	A	A	H	a	A	a	A	a	a	a	a	A	A	a	A	A	a	A	a	A	H	a	A	a	H	a	a	a	a	A	a	A	A	A	A	a
bin5-40	5	34.68	AX-117562923	ACTTATTTCTATACAGTTATATTTAGAACTTGTAG[C/T]GAACTCTGTAGAGCTTATGACTTGTACTACTAGTT	A	a	A	a	A	A	a	A	a	A	A	H	a	A	a	A	a	a	a	a	A	A	a	A	A	a	A	a	A	H	a	A	a	H	a	a	a	a	A	a	A	A	A	A	a
bin5-42	5	35.13	AX-105994783	CTCAACTCATGTATAATATTTTTCACATGCATAAA[A/G]TTCTAAGAATTTCCAATTACTCCAAATAAATAGAC	A	a	A	a	A	A	a	A	a	A	A	H	a	A	a	A	a	a	a	a	A	A	a	A	A	a	A	a	A	H	a	A	a	H	a	a	a	a	A	a	A	A	A	A	a
bin5-37	5	35.58	AX-117522829	TGATTCGAGCCAAACGGTTTGTGGATTCGGATTCA[A/G]GGTGGTTAAGTGGTCCTAGGATGTTAAGATGGTGG	A	a	A	a	A	A	a	A	a	A	A	H	a	A	a	A	a	a	a	a	A	A	a	A	A	a	A	a	A	H	a	A	a	H	a	a	a	a	A	a	A	A	A	A	a
bin5-38	5	36.04	AX-117538217	TACTACATATTATATGAGTAAACACCATTAGAATT[C/T]GGGAGAAATTCAAAAATAGTTAGATTTACAAGTGC	A	a	A	a	A	A	a	A	a	A	A	H	a	A	a	A	a	a	a	a	A	A	a	A	A	a	A	a	A	H	a	A	a	H	a	a	a	a	A	a	A	A	A	A	a
bin5-39	5	37.02	AX-117836926	CAAGATGGTATGTTATTTTGGGTACACCTGTCCTA[A/G]ATGGACCTTACCCCTGTGTTGAGTCTCCAAAGTCA	A	a	A	a	A	A	a	A	a	A	A	H	a	A	a	A	a	a	a	a	A	A	a	A	A	a	A	a	A	H	a	A	a	-	a	a	a	a	A	a	A	A	A	A	A
bin5-52	5	38.27	AX-117512023	CCAATCGAGTTTTCTCGGTGAGGTTTTTAATTAAG[A/C]GATAAGGAAGACGTCTCGAGGTCCGAAGTATTGTT	A	a	A	a	A	A	a	A	a	A	A	H	a	A	a	A	a	a	a	a	A	A	a	A	A	a	A	a	A	H	a	A	a	H	a	-	a	a	A	a	A	A	a	A	A
bin5-53	5	38.73	AX-117535192	AGTCAACTAGGGCCAAAATTGGTGCTGATGACATG[A/G]CTGACTTAAGTTGCTGAAAGGTTGTCTATGCTTCC	A	a	A	a	A	A	a	A	a	A	A	H	a	A	a	A	a	a	a	a	A	A	a	A	A	a	A	a	A	H	a	A	a	H	a	a	a	a	A	a	A	A	a	A	A
bin5-54	5	40.14	AX-105984409	GCAAATGCAACATCTGCAGTTGGTAACTTGACTTA[G/T]ATGGGATTTTGCTCATTTTTAAAAACATTCAAAAC	A	a	A	a	A	A	a	A	a	A	A	H	a	A	a	A	a	a	a	a	A	A	a	A	A	a	A	a	A	H	a	A	a	a	a	a	a	a	A	a	A	A	a	A	a
bin5-55	5	40.38	AX-105999053	GTCGGATTTTGAAAGGTGGGCCTAGAGTCCCAGGT[A/T]TGAGCAATTTCGGGAATGTTGATGTAAATTGAATA	A	a	A	a	A	A	a	A	a	A	A	H	a	A	a	A	a	a	a	a	A	A	a	A	A	a	A	a	A	H	a	A	a	-	a	a	a	a	A	a	A	A	a	A	a
bin5-56	5	40.61	AX-106021645	CAAATGGAATTTTCCAACTTTCACAATCACATCAT[C/T]AACAATTCCTACCGGCCGCTTAATAGATCGATCGG	A	a	A	a	A	A	a	A	a	-	A	H	a	A	a	A	a	a	a	a	A	A	a	A	A	a	A	a	A	H	a	A	a	H	a	a	a	a	A	a	A	A	a	A	a
bin5-58	5	41.06	AX-105995363	GGGACTGGTGGCGCAATGAAGAGGTCCAAGGGAAA[A/G]TGGAAGCTAAGAAGGTTGCTTACTAAAGTTAGTGG	A	a	A	a	A	A	a	A	a	A	A	H	a	A	a	A	a	a	a	a	A	A	a	A	A	a	A	a	A	H	a	A	a	H	a	a	a	a	A	a	A	A	a	A	a
bin5-60	5	41.51	AX-105994836	CGTGACAAAATTTCGCAGCCGCACTCAGGTAAGTC[A/T]GTTGGGTCATTGGGTTCAGAGAATAAATAAGACCT	A	a	-	a	A	A	a	A	a	A	A	H	a	A	a	A	a	a	a	a	A	A	a	A	A	a	A	a	A	H	a	A	a	H	a	a	a	a	A	a	A	A	A	A	a
bin5-59	5	41.73	AX-105993186	CCACACTTCAACACAGGAAGTCAATCCTTTGCATT[C/T]GAGTTTACAGTTCTCGTTGCTTTGCCTTAGGAAAA	A	a	A	a	A	A	a	A	a	A	A	H	a	A	a	A	a	a	a	a	A	A	a	A	A	a	A	a	A	H	a	A	a	H	a	a	a	a	A	a	A	A	a	A	a
bin5-44	5	42.41	AX-106024219	AGACAGAGCAGCTCATCATTCTTCTTAAAACCCAT[A/C]ATTTTTAGAAAACCACGAGGAGTGAGATTCTTTGG	A	a	A	a	A	A	a	A	a	A	A	H	a	A	a	A	a	a	a	a	A	A	a	A	A	a	A	a	A	H	a	A	a	H	a	a	a	a	A	a	A	A	a	A	-
bin5-50	5	42.86	AX-105973895	AGGACATAACTACAGTAACCTATTTTGGACTACGA[A/T]ACCTTCTATGCTAATTTTTAATATTTAAGATTTTA	A	a	A	a	A	A	a	A	a	A	A	H	a	A	a	A	a	a	a	a	A	A	a	A	A	a	A	a	A	H	a	A	a	H	a	-	a	a	A	a	A	A	a	A	-
bin5-51	5	43.31	AX-106029926	TGATTTCGATCCTATAGGTACGGTTAAGGATCAAG[A/C]TTTGTAGTAGATTATAAGAAGAGATCTAGAATGTT	A	a	A	a	A	A	a	A	a	A	A	H	a	A	a	A	a	a	a	a	A	A	a	A	A	a	A	a	A	H	a	A	a	H	a	a	a	a	A	a	A	A	a	A	a
bin5-43	5	43.76	AX-105996447	TCAGCCCCACCATCTTCAGAAATCCCCTAGTAGCG[C/T]GATTTTCAGGTACTAACATATTAGGACTATCCCAA	A	a	A	a	A	A	a	A	a	A	A	H	a	A	a	A	a	a	a	a	A	A	a	A	A	a	A	a	A	H	a	A	a	H	a	a	a	a	A	a	A	A	a	A	a
bin5-45	5	44.21	AX-105960151	AGGTTTCGAGATGTCGGCGTATTGGTAAATTATTT[A/C]AGCTACGGAAAAAGAGCATAAGTGATAATTTGAGA	A	a	A	a	A	A	a	A	a	A	A	H	a	A	a	A	a	a	a	a	A	A	a	A	A	a	A	a	A	H	a	A	a	H	a	a	a	a	A	a	A	A	a	A	a
bin5-46	5	44.89	AX-106007758	AAGTAATTGGGTGTTGCTCGGCGAATGGCGTATCG[A/G]TTATGTCCTATCAGGTTTACGTGGTATATGTTACT	A	a	A	a	A	A	a	A	a	A	A	H	a	A	a	A	a	a	a	a	A	A	a	A	A	a	A	a	A	H	a	A	a	H	a	a	a	a	A	a	A	A	a	A	a
bin5-62	5	51.95	AX-117588642	GAGCTTGGGTAAATCGGTCGAACCCAACTTTAGTA[C/T]AAATCATATATTTATTTTAAAAAATTCATTGAATA	A	a	a	a	a	a	a	a	a	A	a	-	a	A	a	A	a	a	a	a	A	A	a	A	a	a	A	a	A	a	a	A	a	-	a	a	a	a	A	a	A	A	a	a	a
bin5-61	5	53.97	AX-106028179	ATCTTTTCCTCCACAACCTTCTCAGAAGTATCTCA[A/G]CCTCTTTTTGTACAAGCTCTGGCACAACCTTCTCA	A	a	a	a	a	a	a	a	a	A	a	H	a	A	a	A	a	a	a	a	A	A	a	A	a	a	A	a	A	H	a	A	a	H	a	a	a	a	A	a	A	A	a	a	a
bin5-64	5	55.09	AX-105958346	CACCTATCATGCGTGTCACATCCAAAATAGTAAAG[A/C]GATACGAAATCCAGGGTTTCATACCCTCAGGACTA	A	a	a	a	a	a	a	a	a	A	a	H	a	A	a	A	a	a	a	a	A	A	a	A	a	a	A	a	A	H	a	A	a	H	a	a	a	a	A	a	A	A	a	a	a
bin5-65	5	55.32	AX-105956948	TGGTTATCATTTCCTGTTGATTGTTTAATTCTATA[C/T]CGTATTTCAATTATTCTGTCATTATTATAGACTGC	A	a	a	a	a	a	a	a	a	A	a	H	a	A	a	A	a	a	a	a	A	-	a	A	a	a	A	a	A	H	a	A	a	H	a	a	a	a	A	a	A	A	a	a	a
bin5-66	5	55.55	AX-105956621	AATATGGTCTCTCGGTGGAGTAAGAAAAGGTCATT[A/G]AAAATCCCGAGCAGGAGGAAATGGCTCGGAAGATG	H	a	a	a	a	a	a	a	a	A	a	H	a	A	a	A	a	a	a	a	A	A	a	A	a	a	A	a	A	H	a	A	a	H	a	a	a	a	A	a	A	A	a	a	a
bin5-63	5	56	AX-106010714	TGAATTAAAAATAATAATCATTTAGATCCACGTGG[C/T]AACTTCTTATTGGTCGAATTAAAACATCTAAGCTA	H	a	a	a	a	a	a	a	a	A	a	H	a	A	a	A	a	a	a	a	A	A	a	A	a	a	A	a	A	H	a	A	a	H	a	a	a	H	A	a	A	A	a	a	a
bin5-67	5	56.22	AX-105994712	AGTTTTTGTTTTTGTTCCAAATGCCCCCCTGAAGA[A/G]CTACTGGAGTATGATCAGATGCTAATCTTTGCAGT	H	a	a	a	a	a	a	a	a	A	a	H	a	A	a	A	a	a	a	a	A	A	a	A	a	a	A	a	A	H	a	A	a	H	a	a	a	H	A	a	A	A	a	a	a
bin5-68	5	59.27	AX-117595963	TGGGGCTTTGACCCTTTCACTTTATTCTGCCTCTT[A/G]GGCTTTTGATTTTGGATTTCTTGTCATTTTCAATA	H	a	a	A	a	a	a	a	a	A	a	H	a	A	a	A	a	a	a	a	A	A	a	A	a	a	A	a	A	H	a	A	a	H	A	a	a	H	A	a	A	A	a	a	a
bin5-69	5	60.17	AX-105995322	CAAATCACCCAGACCGGTGACATTTTCCAATTTAG[C/G]AAAATAGCCACCAAAAAGATCTTCTGCTTCATAGA	H	a	a	A	a	a	a	a	a	A	a	H	a	A	a	A	a	a	a	a	A	A	a	A	a	a	A	a	A	H	a	A	a	H	A	a	a	H	A	a	A	A	a	a	a
bin5-70	5	61.29	AX-105955451	AAATGTAGTAGCAAAACCGCCGGAAATCAAGACAG[A/G]AACTCGTGAGGAAAATTCAGTAAACAAAACTACAA	H	a	a	A	a	a	a	a	a	A	a	H	a	A	a	A	a	a	a	a	A	A	a	A	a	a	A	a	A	a	a	A	a	H	A	a	a	H	A	a	A	A	a	a	a
bin5-71	5	63.1	AX-105955747	ATATGAAACAATGATATTCCAAACAAAGAATCCTA[C/T]AGTTAAAGAACGAATACAGAATCAAGGAAGAAGGA	H	a	a	A	a	a	a	a	a	A	a	H	a	A	a	A	a	a	a	a	A	A	a	A	a	a	A	a	A	a	a	A	a	H	A	a	a	H	A	a	A	a	a	a	a
bin5-72	5	63.54	AX-117802139	ACGTGAATCTTATAGCGTTTTATAAGTGTTCCGCC[A/C]AAGGGCGAGTCCCACAAATGCCTTTTGAAACATCG	H	a	a	A	a	a	a	a	a	A	a	H	a	A	a	A	a	a	a	a	A	A	a	A	a	a	A	a	A	a	a	A	a	H	A	a	a	H	A	a	A	a	a	a	a
bin5-73	5	63.77	AX-117802201	GAACCAATTCGGATTCATGCCAGGGGGATCAACGA[C/T]GAAAACCATTCATCTTGTAAGGAGATTGGTGGAGC	H	a	a	A	a	a	a	a	a	A	a	H	a	A	a	A	a	a	a	a	A	A	a	A	a	a	A	a	A	a	a	A	a	H	A	a	a	H	A	a	A	a	a	a	a
bin5-74	5	68.09	AX-117669216	TGGAAGAGGAAAAGGAAAGGCATATGTCGAAAGCA[A/G]AGGGAATAATATTCTCGCCCAAATGGGAAACCAAA	H	a	a	A	a	a	a	a	a	A	a	H	a	A	a	A	a	a	a	a	a	A	a	A	a	a	A	a	A	a	a	A	a	H	A	a	a	H	A	a	A	a	a	a	a
bin5-76	5	69.24	AX-117684748	ACAAGCAAGATCTTCCAAGCATAAGTCAAAGTTAT[A/C]ATGGCAAGCGACGGAGCAATAGACCTCAAGGCCAA	H	a	a	A	a	a	a	a	a	A	a	H	a	A	a	A	a	a	a	a	a	A	a	A	a	a	A	a	A	a	a	A	a	a	A	a	a	H	A	a	A	a	a	a	a
bin5-75	5	70.64	AX-117598289	TGTACCTATTGTAGTACTGTTCTGGCACTCAGTAC[C/T]TGCTTGACCATCCAGCTTGCCTGTTGTGGGATTGT	H	a	a	A	a	a	a	a	a	A	a	H	a	A	a	A	a	a	a	a	a	A	a	A	a	a	A	a	A	a	a	A	a	a	A	a	a	H	A	a	A	a	a	a	a
bin5-78	5	72.54	AX-117598277	ATTTTGCCTATTAAATTAAACTAGTATACTTACTC[A/G]TACGATGTGCGGATCGTTTCAAAGAAAAAAAGAGG	H	a	a	A	a	a	a	a	a	A	a	H	a	A	a	A	a	a	a	a	a	A	a	A	a	a	A	a	A	a	a	A	a	a	A	a	a	H	A	a	A	a	a	a	A
bin5-77	5	73.23	AX-117631728	AGACCCACAAACATTTCGAATCGAAGCACCGACGA[C/T]TTTGTTCTTCCTGGACGATCTTTAAAAAGCAAAAT	H	a	a	A	a	a	a	a	a	A	a	H	a	A	a	A	a	a	a	a	a	A	a	A	a	a	A	a	A	a	a	A	a	a	A	a	a	H	A	a	A	a	a	a	A
bin5-79	5	75.13	AX-117498420	ACTGCATCTACGGATAGACCACATGAGTTCCTCAT[C/T]TCTTTTCTCCAATTTCTCCCTGGTAGACTGGGTAC	H	a	a	A	a	a	a	a	a	A	a	H	a	A	a	A	a	a	a	a	a	A	a	A	a	a	A	a	A	a	a	A	a	a	A	a	a	-	A	a	A	a	a	a	A
bin5-81	5	77.02	AX-117812242	AAGTTTAATTAGCATTGAGAAATCAAGTCGCACGA[C/T]AGGAAAGAATAGAGGTGATGTTTTCCTAAACTCCG	a	a	a	A	a	a	a	a	a	A	a	A	H	A	a	A	a	a	a	-	a	A	a	A	a	a	H	a	A	a	a	A	a	a	A	a	a	H	A	a	A	a	a	a	A
bin5-80	5	77.24	AX-117660529	AGGAAAGACCTCACCATGTATGGGCTGGTTTTGAT[A/G]AAAATTAGGATGGTAATGGAGATGGAAACTTGATG	H	a	a	A	a	a	a	a	a	A	a	A	H	A	a	A	a	a	a	a	a	A	a	A	a	a	H	a	A	a	a	A	a	a	A	a	a	H	A	a	A	a	a	a	A
bin5-90	5	79.38	AX-105970229	AAGTCGTTTCTTTTGAAGGTGCATGTGTACGAAGT[A/G]ACATGCTCATTTGGGTCTATCGTTCCGTTATACTT	H	a	a	A	a	a	a	a	a	A	a	H	H	A	a	A	a	a	a	a	a	A	a	A	a	a	A	a	A	a	a	A	a	a	A	a	a	a	A	a	A	a	a	a	a
bin5-89	5	79.61	AX-105979438	TCAACCATAGTTAGTCACTTAAAGTTAGTTGTACA[A/G]CTATCAATTAGTTGTATCAGTTAATGAATCAACTA	H	a	a	A	a	a	a	a	a	-	a	H	H	A	a	A	a	a	a	a	a	A	a	A	a	a	A	a	A	a	a	A	a	a	A	a	a	a	A	a	A	a	a	a	a
bin5-88	5	79.84	AX-105982028	AAGTCTGATTTTTGACTCTTGTTATACCTTTAAAC[C/T]GTGAAACTTGGCTTCAATGCTCCGATTATCCAATC	H	a	a	A	a	a	a	a	a	A	a	H	-	A	a	A	a	a	a	a	a	A	a	A	a	a	A	a	A	a	a	A	a	a	A	a	a	a	A	a	A	a	a	a	a
bin5-87	5	80.54	AX-105964564	TATTTTTTTTTGTTGTGCGACGATATTATCAATGT[A/C]TCTAGCCTAGAGACAGTAGCACTCACTCATGTATG	H	a	a	A	a	a	a	a	a	A	a	H	H	A	a	A	a	a	a	a	a	A	a	A	a	a	A	a	A	a	a	A	a	a	A	a	a	a	A	a	A	a	a	a	a
bin5-86	5	80.76	AX-106014643	AGATCCACAGGAGCACATCATAACCTACACTAGAG[A/C]TGTGAAGGAAAGGATTTGGCTCAGTGTGAGATCGA	H	a	a	A	a	a	a	a	a	A	a	H	H	A	a	A	a	a	a	a	a	A	a	A	a	a	A	a	A	a	a	A	a	a	A	a	a	a	A	a	A	a	a	a	a
bin5-91	5	81.23	AX-117591815	AGGAGATACTACCGAGAAACCCCATGTCTCAGAAT[A/G]ATTTCCTTAAAGAGCATGTTCCTTCTCTTGCTCCG	H	a	a	A	a	a	a	a	a	A	a	H	H	A	a	A	a	a	a	a	a	A	a	A	a	a	A	a	A	a	a	A	a	a	A	a	a	a	A	a	A	a	a	a	a
bin5-85	5	81.46	AX-106010591	AGCTTGTACAAAGGTCAGCGTACAACACCAATAAC[C/T]AGCAACATTTCATAAGAATATAATGAAAGTAACAC	H	a	a	A	a	a	a	a	a	A	a	-	H	A	a	A	a	a	a	a	a	A	a	A	a	a	A	a	A	a	a	A	a	a	A	a	a	a	A	a	-	a	a	a	-
bin5-92	5	81.69	AX-117612060	ATCGAAGAGGGGGCGATGAAGGACTCATAGTTATC[A/G]GGGTGCAACCTTTGATGGAGACACCAAAGGCCTCC	H	a	a	A	a	a	a	a	a	A	a	H	H	A	a	A	a	a	a	a	a	A	a	A	a	a	A	a	A	a	a	A	a	a	A	a	a	H	A	a	A	a	a	a	a
bin5-82	5	82.38	AX-117677173	TGCGGGAACCATTCTGGGGCAAACTCATTGGTCCT[C/T]AAGTTAGTTAGAGTCGGCTACTATTGGCCCTAGAT	H	a	a	A	a	a	a	a	a	A	a	A	H	A	a	A	a	a	a	a	a	A	a	A	a	a	H	a	A	a	a	A	a	a	A	a	a	H	A	a	A	a	a	a	a
bin5-83	5	82.61	AX-105991134	TTGCAGGCCACAGAATCACCTTAGTTTGTATTTAC[A/G]TTCTATTGATTCCTTCTCGTTCTGCAACAATGTCG	H	a	a	A	a	a	a	a	a	A	a	A	H	A	a	-	a	a	a	a	a	A	a	A	a	a	H	a	A	a	a	A	a	a	A	a	a	H	A	a	A	a	a	a	a
bin5-93	5	83.08	AX-117812253	GCCTGCGAGTGTAGTGGTAGGTATCCCTTGAAGTC[C/T]CCGTATAAAATCTCCAACAACTAGCTAACGACCAT	a	a	a	A	a	a	a	a	a	A	a	A	H	A	a	A	a	a	a	a	a	A	a	A	a	a	H	a	A	a	a	A	a	a	A	a	a	H	A	a	A	a	a	a	a
bin5-95	5	83.53	AX-105965125	GACTTGGTATGTTTGTTAATGAGTAGAAGAGGATT[A/G]ACATAAGTGTTATTGATATATATCATGTCTTGAAA	a	a	a	A	a	a	a	a	a	A	a	A	H	A	a	A	a	a	a	A	a	A	a	A	a	a	H	a	A	a	a	A	a	a	A	a	a	H	A	a	A	a	a	a	a
bin5-94	5	83.76	AX-117627451	GCAAACTACGAGTGCTGAAGATTATTTTAATACTA[G/T]GTTAATATCAATATGAGGGTCATAGGTTATTTAAT	a	a	a	A	a	a	a	a	a	A	a	A	H	A	a	A	a	a	a	A	a	A	a	A	a	a	H	a	A	a	a	A	a	a	A	a	a	H	A	a	A	a	a	a	a
bin5-97	5	84.22	AX-117623478	TAGGAATATTAGGACTGGTAGGGACATGCTCAGAG[A/C]TAGTTGGTCACTGGCTTAATCACAAACCAATTGTG	a	A	a	A	a	a	a	a	a	A	a	A	H	A	a	A	a	a	a	A	a	A	a	A	a	a	H	a	A	a	a	A	a	a	A	a	a	H	A	a	A	a	a	a	a
bin5-96	5	84.68	AX-117694710	AGGTAAAACTCCCTTCATAATATGGCAGAAAGGGC[C/T]TAACTAAATTCCAACAAATTTTGGGTTATTTTTTG	a	A	a	A	a	a	a	a	a	A	a	A	H	A	a	A	a	a	a	A	a	A	a	A	a	a	-	a	A	a	a	A	a	a	A	a	a	H	A	a	-	a	a	a	a
bin5-98	5	85.15	AX-117747257	GTATTTTTTCCCTATACCTTTTGGTGATTTCTCAT[A/T]GTGACACATAGAGGTGTGCTTACAGCTAATGTTCC	a	A	a	A	a	a	a	a	a	A	a	A	H	A	a	A	a	a	a	A	a	-	a	A	a	a	-	a	a	a	a	A	a	a	A	a	a	H	-	a	A	a	a	a	a
bin5-99	5	86.39	AX-117727914	AAACTTCAAACACCTTTAACGGAAGTATGTGGAGG[A/C]AGCTTGGAAATAATCTTGATCTTTGCCGGGTCAAC	a	A	a	A	a	a	a	a	a	A	a	A	-	H	a	A	a	a	a	A	a	A	a	A	a	a	-	a	a	a	a	A	a	a	A	a	a	H	A	a	-	a	a	a	a
bin5-100	5	86.63	AX-117727925	CACAGATCAATCACTTGAGTTTTGCTGATGAAATC[A/G]TCATCTTCACATCTTCCACCAGGAATTCCCTAAAG	a	A	a	A	a	a	a	a	a	A	a	A	H	H	a	A	a	a	a	A	a	A	a	A	a	a	H	a	a	a	a	A	a	a	A	a	a	H	A	a	H	a	a	a	a
bin5-101	5	87.32	AX-117626218	TATTGATTTGAGGTCCGGCATCGAATGTCTCTAAA[C/T]AGAATTTCAAACTCGGTATGGTCAATATGTGTTCT	a	A	a	A	a	a	a	a	a	a	a	A	H	H	a	A	a	a	a	A	a	A	a	A	a	a	H	a	a	a	a	A	a	a	A	a	a	H	A	a	H	a	a	a	a
bin5-102	5	87.77	AX-117621725	TTGTTATTCGAGGAGTTATTGCTGAAGTAGTTGCG[A/G]CCTCTCATATCTCTTTGAGAACTCGTACTCCTTTG	a	A	a	A	a	a	a	a	a	a	a	A	H	H	a	A	a	a	a	A	a	A	a	A	a	a	H	a	a	a	a	A	a	a	A	a	a	H	A	a	H	a	a	a	a
bin5-103	5	88.69	AX-117621733	CTTGAGGCCTTCGAGAAAATTGGTTACCTTGCTGC[C/T]GACAAACTATTTGCCATTCTCACATGCAATTTCGG	a	A	a	A	a	a	a	a	a	a	a	A	H	H	a	A	a	a	a	A	a	A	a	A	a	a	H	a	a	a	a	A	a	a	A	a	a	H	a	a	H	a	a	a	a
bin5-104	5	88.91	AX-117621746	CAAACTCAAACGGTGTGAGAGAGAGATGTCTTCTG[A/C]AAGGTATGCCATCTAGGAGAAGGTGATATTAGTTG	a	A	a	A	a	a	a	a	a	a	a	A	H	H	a	A	a	a	a	A	a	A	a	A	a	a	H	a	a	a	a	A	a	a	A	a	a	H	a	a	H	a	a	a	a
bin5-105	5	89.14	AX-117621770	AATTTAACTCTTATTTGACTTAACTGAAGATTTTA[A/C]CTCTTCTATTTTTATGCTATCTCTTCATAAATGCT	a	A	a	A	a	a	a	a	a	a	a	A	H	H	a	A	a	a	a	A	a	A	a	A	a	a	H	a	a	a	a	A	a	a	A	a	a	H	a	a	H	a	a	a	a
bin5-106	5	89.37	AX-117498101	GCATCTTTGATCATTTTGCTTGTGAATCTTCACAA[A/T]TTTAATGTATTGTTAGCTGACTACTAAACCACATT	a	A	a	A	a	a	a	a	a	a	a	A	H	H	a	A	a	a	a	A	a	A	a	A	a	a	H	a	a	a	a	A	a	a	A	a	a	H	a	a	H	a	a	a	a
bin5-107	5	89.6	AX-117744217	AGTCTGCTTCTTGGTTCCTACCTTGCCTTTCCCTA[A/G]TGGCACCTTGAAGAACTTTAACACTTGCGTAAGTA	a	A	a	A	a	a	a	a	a	a	a	A	-	H	a	A	a	a	a	A	a	A	a	A	a	a	-	a	a	a	a	A	a	a	A	a	a	H	a	a	-	a	a	a	a
bin5-109	5	91.07	AX-117572295	AATGGGTTCTAGGTAAGTGATACACAATTGCTTCC[A/G]GATATAGATTTAACCATTCGTAATTTGCTACTATA	a	A	a	A	a	a	a	a	a	a	a	A	H	H	a	A	a	a	a	A	a	A	a	A	a	a	H	a	a	a	a	A	a	a	A	a	a	H	a	a	H	a	a	a	a
bin5-108	5	91.76	AX-117486517	TTAGAGGGTGGGTAGGAAGGTGCCATAATGAGTTG[C/G]GCGGGGGTTTGTTGGGTGAGGTTAGAGGTGTAGGG	a	A	a	A	a	a	a	a	a	a	a	A	H	H	a	A	a	a	a	A	a	A	a	A	a	a	H	a	a	a	a	A	a	a	A	a	a	H	a	a	H	a	a	a	a
bin5-111	5	92.96	AX-105993045	TCTACAAAACCACTCCTAACCCAAACTAACCAACA[C/T]GATGTGATGAAATACCACTGAACAACATATAAAGA	a	A	a	A	a	a	a	a	a	a	a	A	H	H	a	A	a	a	a	A	a	A	a	A	a	a	-	a	a	a	-	A	a	a	A	a	a	H	a	a	H	a	a	a	A
bin5-110	5	93.43	AX-105996534	TAATTGAGTTTCACACTTTGAGGTAAGTGTCACTT[A/C]TAAACATAGAATTAAAGGTATATATCTCTAGAAAA	a	A	a	A	a	a	a	a	a	a	a	A	H	H	a	A	a	a	a	A	a	A	a	A	a	a	H	a	a	a	a	A	a	a	A	a	a	H	a	a	H	a	a	a	A
bin5-112	5	95.29	AX-105954904	GGCTTACAAATTTGCGTTTCCACATGGTTTATCAG[C/T]GGTCCATCCAGTGTTCCATTTGTCCATGCTTTGGA	a	A	a	A	a	a	a	a	a	a	a	A	H	H	a	A	a	a	a	A	a	A	a	A	a	a	H	a	a	a	a	A	a	a	A	a	a	H	a	a	H	a	a	a	A
bin5-113	5	95.52	AX-105956608	AGCAAGGAGAAGAGGCATCCATTTATTGATCAACT[A/G]GTGATGGAGGAGGGGATGCAGTGCTGGTGGCGAAG	a	A	a	A	a	a	a	a	a	a	a	A	H	H	a	A	a	a	a	A	a	A	a	A	a	a	H	a	a	a	a	A	a	a	A	a	a	H	a	a	H	a	a	a	A
bin5-114	5	98.44	AX-105994882	AAGGTTTGGTTCATTAGTTTTTTTTTTTTAAATCA[A/T]TTTTTGCCCATTTGTTAATCTATCTGTTCCTTGTG	A	A	a	A	a	a	a	a	a	a	a	A	H	H	a	A	a	a	a	A	a	A	a	A	a	a	H	a	a	A	a	A	a	a	A	a	a	H	a	a	H	a	a	a	A
bin5-115	5	100.07	AX-117631205	GTATGTCCGCACCTGCAGAGTTGTAGGCGCAGGTG[C/T]GGGGTTGAAAAAGCGGCAGTATCATCGCAGAAATG	A	A	a	A	a	a	a	a	a	a	a	A	H	H	a	A	a	a	a	A	a	A	a	A	a	a	H	a	a	A	a	A	a	a	A	a	a	H	a	a	H	a	a	a	a
bin5-116	5	100.52	AX-117813281	ATAGAAATCTTTTCTTCCCTTATACTTTATTACTA[C/T]ACATTTCACTTTTTCAATGCTTCACAATGAATACC	A	A	a	A	a	a	a	a	a	a	a	A	H	H	a	A	a	a	a	A	a	A	a	A	a	a	H	a	a	A	a	A	a	a	A	a	a	H	a	a	H	a	a	a	a
bin5-117	5	100.75	AX-117800665	AACTGAACAGGTTGCAGGCCTCTATTTGCAAGATC[A/G]GACATCGCAATTGTGACCTCTGAGGGGTTCACATT	A	A	a	A	a	a	a	a	a	a	a	A	H	H	a	A	a	a	a	A	a	A	a	A	a	a	H	a	a	A	a	A	a	a	A	a	a	H	a	a	H	a	a	a	a
bin5-118	5	101.66	AX-106012537	CATGTTTGGTAAATGTCTTTCAGTTACTTTTGTCT[C/T]GTATTTGAATAGTCGGCTTCTATCGTGATTCTTCG	A	A	a	A	a	a	a	a	a	a	a	A	H	H	a	A	a	a	a	A	a	A	a	A	a	a	H	a	a	A	a	A	a	a	A	a	a	H	a	a	H	a	a	a	a
bin5-119	5	102.11	AX-117564205	AGATGAGATTGGGTGAGCTAGGCGAGGAAGAAACA[A/G]GCTAGGAGATGGGTGCCGCTTATTTTGTCTCTAGT	A	A	a	A	a	a	a	a	a	a	a	A	H	H	a	A	a	a	a	A	a	A	a	A	a	a	H	a	a	A	a	A	a	a	A	a	a	H	a	a	H	a	a	a	a
bin5-120	5	102.57	AX-105977527	AGTATTTCTAGACTTAGGAAAACTCCTAGAGACAA[C/T]AGCTGAAACTCTTGACTTGATGATGTAGAGACCTC	A	A	a	A	a	a	a	a	a	a	a	A	H	H	a	A	a	a	a	A	a	A	a	A	a	a	H	a	a	A	a	A	a	a	A	a	a	H	a	a	H	a	a	a	a
bin5-121	5	103.28	AX-117582261	TTTTGTAATCACATACATTCTCGCAGATCAAAGCA[A/G]TATATTACATCTTTTCATTTAAGCTCTATTGTTTG	A	A	a	A	a	a	a	a	a	a	a	A	H	H	a	A	a	a	a	A	a	A	-	A	a	a	H	a	a	A	a	A	a	a	A	a	a	-	a	a	H	a	a	a	a
bin5-122	5	103.52	AX-117582265	TAGGCATAATTTCGAGCCATAAGCTAATTTTAATC[A/C]TATAAGCATGATTTCTAGCATCGAACTGATTTTAA	A	A	a	A	a	a	a	a	a	a	a	A	H	H	a	A	a	a	a	A	a	A	H	A	a	a	-	a	a	A	a	A	a	a	A	a	a	H	a	a	-	a	a	a	a
bin5-123	5	104.23	AX-105995426	TATCAACACCGACTGCAACCGTGATCCTCAACTTC[A/C]AAAATTTCTCGTCCTTTTGGTCACAACTAATCCAC	A	A	a	A	a	a	a	a	a	a	a	A	H	H	a	A	a	a	a	A	a	A	H	A	a	a	H	a	a	A	a	A	a	a	A	a	a	H	a	a	A	a	a	a	a
bin5-124	5	104.47	AX-117534356	ACCGCGTCGGTTTATTCATAAAGGTATGTGTGGGT[A/G]TCAGTATACTGCACGAACTGCGTGCCTTTTGGTGC	A	A	a	A	a	a	a	a	a	a	a	A	H	H	a	A	a	a	a	A	a	A	H	A	a	a	H	a	a	A	a	A	a	a	A	-	a	H	a	a	A	a	a	a	-
bin5-125	5	105.21	AX-105958649	CTTAACACCAAGTCTCTAACCAAGAGAATCTTGAC[C/G]GTTCTTAGTGCTACCAGCTCCTTTCTTGTGAGAAG	A	A	a	A	a	a	a	a	a	a	a	A	H	H	-	A	a	a	a	A	a	A	A	A	a	a	H	a	a	A	a	A	a	a	A	a	a	H	a	a	-	a	a	a	a
bin5-126	5	105.68	AX-105996789	AAGGCATCCAATACTGTTGAAAATAGTGCCAATAA[C/T]AATGTGCCTACAGCTGTTACCACTGATGATAGTTC	A	A	a	A	a	a	a	a	a	a	a	A	H	H	a	a	a	a	a	A	a	A	A	A	a	a	H	a	a	A	a	A	a	a	A	a	a	H	a	a	A	a	a	a	a
bin5-127	5	107.33	AX-105956627	CAAAAGTGATATTTTAAAAAGCGATTCGGTATTTC[C/T]CATGTTCGAATTACTCTAACTATCAAATTTCATTG	A	A	a	A	a	a	a	a	a	a	a	A	H	H	a	a	A	a	a	A	a	A	A	A	a	a	H	a	a	A	a	A	a	a	A	a	a	H	a	a	A	a	A	a	a
bin5-128	5	108.49	AX-105975281	CACCGAATGACGCGTTATAGCTCAAAACGATAAAT[C/T]GGGTCGTTACAAGTCCTTTAGAGTTGATTACTTTT	A	A	a	A	a	a	a	a	a	a	a	A	H	H	a	a	A	a	a	A	a	A	A	A	a	a	H	a	a	A	a	A	a	a	A	a	a	H	a	a	A	a	A	a	a
bin5-129	5	109.44	AX-105956103	AGATTTCAACCGACAATCGGTGAAATACGAGAGTT[C/T]GTATCAAATCATTAGCATTAATGCTTCCTATGTTT	A	A	a	A	a	a	a	a	a	a	a	a	-	H	a	a	A	a	a	A	a	A	A	A	a	a	H	a	a	A	a	A	a	a	A	a	a	H	a	a	A	a	A	a	a
bin5-130	5	111.11	AX-105996006	GTAGCCGATACCCCATTTAGAATAGACTTTCCATC[C/T]AGTCGATGTTATATATGTGTCGGAAGAAGAGGAAG	A	A	a	A	a	a	a	a	a	a	a	a	H	H	a	a	A	a	a	A	a	A	A	A	a	a	H	a	a	A	a	A	a	a	A	a	a	H	a	a	A	a	A	a	a
bin5-131	5	111.34	AX-105955452	ATGTGTATTCTCAAGTATTGGGAAATGATAAAAGT[A/G]AGTATATTCGTGATTCAGGGCTTGATCCAACACAT	A	A	a	A	a	a	a	a	a	a	a	a	H	H	a	a	A	a	a	A	a	A	A	A	a	a	A	a	a	A	a	A	a	a	A	a	a	H	a	a	A	a	A	a	a
bin5-132	5	112.47	AX-105958914	ATAGCCCGCAGCTTTATGTTTTTTTACAATTGGTC[A/G]ATAGGTTCAGCAATGGCTGTGTATTGTTTAGGAGG	A	A	a	A	a	a	a	a	a	a	a	a	H	H	a	a	A	a	a	A	a	A	A	A	a	a	H	a	a	A	a	A	a	a	A	a	a	H	a	a	A	a	A	a	a
bin5-133	5	113.16	AX-117557026	CTTTCTGGAGGTGGAGAAAATAGTTAGGTGGTTTT[A/G]GCAATATTTGGACCACCAAAAGCGAGAGAGGGAGG	A	A	a	A	a	a	a	a	a	a	a	a	H	H	a	a	A	a	a	A	a	A	A	A	a	a	H	a	a	A	a	A	a	a	A	a	a	H	a	a	A	a	A	a	a
bin5-134	5	114.57	AX-117567325	TCTAATTATTTGATTACACGTTGCGAATCATGTCA[A/C]GAGAACCGTACCCACAACGCATAACGTGTTTATTT	A	A	a	A	a	a	a	a	a	a	a	a	H	A	a	a	A	a	a	A	a	A	A	A	a	a	A	a	a	A	a	A	a	a	A	a	a	H	a	a	A	a	A	a	a
bin5-135	5	114.8	AX-117567339	TTGTAGATGCAGACCCAAGTGAATTAAGTTAAGTT[C/T]GCACCTACGATGGAATTTCCGTAGGTGCGGCATCG	A	A	a	A	a	a	a	a	a	a	a	a	H	A	a	a	A	a	a	A	a	A	A	A	a	a	A	a	a	A	a	A	a	a	A	a	a	H	a	a	A	a	A	a	a
bin5-136	5	115.28	AX-117567358	ACCAAAATGGAAAAGGATACAAAGGACTTTCGTAC[G/T]AAAATGCGACAACTACCAGAGACAACCCATGATCC	A	A	a	A	a	a	a	a	a	a	a	a	H	A	a	a	A	a	a	A	a	-	A	A	a	a	A	a	a	A	a	A	a	a	A	a	a	H	a	a	A	a	A	a	a
bin5-137	5	115.98	AX-117567369	CTAAAACTCAATACAAAACCAATCATAACTTTCAT[A/C]AGAAGCCGATGGTATCCTACATGAGTTCGACTGAA	A	A	a	A	a	a	a	a	a	a	a	a	H	A	a	a	A	a	a	A	a	A	A	A	a	a	A	a	a	A	a	A	a	a	A	a	a	H	a	a	A	a	A	a	a
bin5-139	5	116.44	AX-117567378	TGCAAGGGGTATAATTTGTCCTGTAACCTAAAGAA[C/T]AAAATATTAATTTAGTATTTCATATAGTAGTATAG	A	A	a	A	a	a	a	a	a	a	a	a	H	A	a	a	A	a	a	A	a	A	A	A	a	a	A	a	a	A	a	A	a	a	A	a	a	H	a	a	A	a	A	a	a
bin5-138	5	116.67	AX-117718785	AAATGCATTATTGACCTTGTGAAATTTTGTTCACG[A/G]AGCCTTTCTCTATACTCATTGAGTTCTTAATATCA	A	A	a	A	a	a	a	a	a	a	a	a	H	A	a	a	A	a	a	A	a	A	A	A	a	a	A	a	a	A	a	A	a	a	A	a	a	H	a	a	A	a	A	a	a
bin5-140	5	118.43	AX-117809293	CGATTAGTTTTATAGGACTGAATGTTCAAATATTC[C/T]GATTCGTATAGATTCATATGATTGATCAAACCATT	A	A	a	A	a	a	a	a	a	a	a	a	-	A	a	a	A	a	a	A	a	A	A	A	a	a	A	a	a	A	a	A	a	a	A	a	a	-	a	a	A	a	A	a	a
bin5-141	5	120.17	AX-117809303	TTCATTAGAAATTTTGTCATTTTGCTTTTCTCGTT[A/G]GATTCATCTTAGGAGCCGTAGAATAATGGTACGAA	A	A	a	A	a	a	a	a	a	a	a	a	H	A	a	a	A	a	a	A	a	A	A	A	a	a	A	a	a	A	a	A	a	a	A	a	a	H	a	a	A	a	A	a	a
bin5-142	5	121.32	AX-117809316	TGACTTGGCTTTCATTAGTTCTACTGGGGTGAAAG[C/T]TCTCCCAGAACGAGCCAATCCTCTAGTTTCATTAA	A	A	a	A	a	a	a	a	a	a	a	a	H	A	a	a	A	a	a	H	a	A	A	A	a	a	A	a	a	A	a	A	a	a	A	a	a	H	a	a	A	a	A	a	a
bin5-143	5	121.77	AX-117809318	GCCTTAGCGGACAGAATTATCTGGTGAAGATACCG[A/G]GTATTTTGTGGAATTAGCCAAAGGGTGCACAAATT	A	a	a	A	a	a	a	a	a	a	a	a	H	A	a	a	A	a	a	H	a	A	A	A	a	a	A	a	a	A	a	A	a	a	A	a	a	H	a	a	A	a	A	a	a
bin5-144	5	121.99	AX-117718770	CATAATTGATTTTTTAGAAAATTGAACAAGCTTCC[A/C]TTCTTCAGTAGATTGCAATGAGGTATTTGAAGTGG	A	a	a	A	a	a	a	a	a	a	a	a	H	A	a	a	A	a	a	H	a	A	A	A	a	a	A	a	a	A	a	A	a	a	A	a	a	H	a	a	A	a	A	a	a
bin5-145	5	125.14	AX-117621526	ATCAACTTTTGGCCAAAAGGAACCAATTTGTTGTG[C/T]GCCTCCTGGTGTTGGAGGCAAAATCTACTGAGATG	A	a	a	A	a	a	a	a	a	a	a	a	H	A	a	a	A	a	a	-	a	A	A	A	a	a	A	a	a	A	H	a	a	a	A	a	a	H	a	a	A	a	A	a	a
bin5-146	5	126.55	AX-117621517	TTTTGGTTGTAGGTGCGTGGTTCTGGCCGCAGATG[C/T]GGCTTGAGTACCGCAATAAATGAGCTCAAAATACG	A	a	a	A	a	a	a	a	a	a	a	a	H	a	H	a	A	a	a	H	-	A	A	A	a	a	a	a	a	A	H	a	a	a	A	a	a	H	a	a	A	a	A	a	a
bin5-147	5	126.78	AX-117725123	TAGTCCATACATAGTAAACACTTGCTAACCCTGCA[G/T]GTTACGCACTATCTCTTTCAAGTAAGTAGCCCATA	A	a	a	A	a	a	a	a	a	a	a	a	H	a	H	a	A	a	a	a	a	A	A	A	a	a	a	a	a	A	H	a	a	a	A	a	a	H	a	a	A	a	A	a	a
bin5-148	5	127.01	AX-117704344	AAAATTAGGTTGTTTGAGACTAGTTCAAAACGATA[C/T]GAGATAAACTGATTTTAATTAGGATGGTTTCAGAT	A	a	a	A	a	a	a	a	a	a	a	a	H	a	H	a	A	a	a	a	a	A	A	A	a	a	a	a	a	A	H	a	a	a	A	a	a	H	a	a	A	a	A	a	-
bin5-149	5	127.55	AX-117704337	ATTCATGGCATATAGCGTGTAACGACCCGACCGGT[C/T]GTTTTAAGCTTTAGCGTGCCATTCAGCAGTTTGAG	A	a	a	A	a	a	a	a	a	a	a	a	-	a	A	a	A	a	a	a	a	A	A	A	a	a	a	a	a	A	-	a	a	a	A	a	a	-	a	a	A	a	A	a	a
bin5-150	5	128.07	AX-117725110	GCCCACTTTTCTGGGACACCTTTTGAGGCTTGCCT[C/G]CAGGTGTTAATTGCTGGTATGGCCACCAATATATT	A	a	a	A	a	a	a	a	a	a	a	a	H	a	H	a	A	a	a	a	a	A	A	A	a	a	a	a	a	A	H	a	a	a	A	a	a	H	a	a	A	a	A	a	a
bin5-151	5	129.24	AX-117709329	TTGTACATCGATTTATTGGCTTTTGGAACAGCTTT[A/G]GGCACGTTCGAGGACGAACGTATGTTTAAGTGCGG	A	a	a	A	a	a	a	a	a	a	a	a	H	a	H	a	A	a	a	a	a	A	A	A	a	a	a	a	a	A	H	a	a	a	A	a	a	H	a	a	A	a	A	a	a
bin5-152	5	129.75	AX-117709325	TTTCAGTAGGAGGATTCTCTAGACGTGACAAATGA[C/T]CAGCTACCTGATTTTCTGAACCTTTTCTATCTTTT	A	a	a	A	a	a	a	a	a	a	a	a	-	a	A	a	A	a	a	a	a	A	A	A	a	a	a	a	a	A	-	a	a	a	A	a	a	-	a	a	A	a	A	a	a
bin5-153	5	130	AX-117596467	ATGAGTACCCATCCAAAAAACAGAAGTGGGACCTC[A/C]TTGCCAGTTGTCAAGAATCTGATCAATGAAGGGAA	A	a	a	A	a	a	a	a	a	a	a	a	H	a	A	a	A	a	a	a	a	A	A	A	a	a	a	a	a	A	H	a	a	a	A	a	a	H	a	a	A	a	A	a	a
bin5-154	5	132	AX-117612085	GGGTTGACGTCATTTCTTTCGATGTCGCCCAGATA[A/C]AAATGCTCCTCTAGGCCATATTTTCCAATGATGTA	A	a	a	A	a	a	a	a	a	a	a	a	H	a	A	a	A	a	a	a	a	A	A	A	a	a	a	a	a	a	H	a	a	a	A	a	a	H	a	a	A	a	A	a	-
bin5-155	5	132.48	AX-117511500	GCTACATATTCTGCTTCAGCTTTTGAAAGACCCAC[C/T]GAGTTTTGCTTTCTTATGCCCCAAGAGATGAGACA	A	a	a	A	a	a	a	a	a	a	a	a	H	a	A	a	A	a	a	a	a	A	A	A	a	a	a	a	a	a	H	a	a	a	A	a	a	H	a	a	A	a	A	a	a
bin5-156	5	132.95	AX-105975811	CAACGAGACTAGTTCAAAAAACGCTCTCTTATACT[A/T]AAAGCTTTCTACTCTTTTCTGTTACTTGCTACTCC	A	a	a	A	a	a	a	a	a	a	a	a	H	a	A	a	A	a	a	a	a	A	A	A	a	a	a	a	a	a	H	a	a	a	A	a	a	H	a	a	-	a	A	a	a
bin5-157	5	133.42	AX-117590938	ACAAGTGGGACCCTCTATATGGGGAATAGTGGTCT[A/G]TCTTCGCTAACTGTGCACGGAGATAGGGAAAACCC	A	a	a	A	a	a	a	a	a	a	a	a	H	a	A	a	A	a	a	a	a	A	A	A	a	a	a	a	a	a	H	a	a	a	A	a	a	H	a	a	A	a	A	a	a
bin5-158	5	136.07	AX-105996405	TACCTCTTGAACGAACCATTGTCTGCAATACAAGG[A/C]ATAAAAGTTATTTAGAGTTGAAAATCACAATGCAT	a	a	a	A	a	a	a	a	a	a	a	a	H	a	A	a	A	a	a	a	a	A	A	A	a	a	a	a	H	a	H	a	a	a	A	a	a	H	a	a	A	a	A	a	a
bin5-159	5	136.53	AX-105988064	AGCAACCGTCATATGATAAGAAAAATTCTTTAAGC[A/G]CGGCTGCTTAGCCACAGAGGGATTTCGTAAAACAG	a	a	a	A	a	a	a	a	a	a	a	a	H	a	A	a	A	a	a	a	a	A	A	A	a	a	a	a	H	a	H	a	a	a	A	a	a	H	a	a	A	a	A	a	a
bin5-160	5	137.22	AX-105962695	ATCTTAATTTGTGACTTAATCATGCTAAATTAATA[C/T]AGTTTGTTGTAAACACTAGGTGCGAGTAAATTAAT	a	a	a	A	a	a	a	a	a	a	a	a	H	a	A	a	A	a	a	a	a	A	A	A	a	a	a	a	H	a	a	a	a	a	A	a	a	H	a	a	A	a	A	a	a
bin5-161	5	137.45	AX-105957970	AAGGCTTTTAATTAGCATAATCCACTAAAAAAAAC[A/G]GGTAGATTGCGGAGGTTAAAATTGCAGTTTGCGGA	a	a	a	A	a	a	a	a	a	a	a	a	H	a	A	a	A	a	a	a	a	A	A	A	a	a	a	a	H	a	a	a	a	a	A	a	a	H	a	a	A	a	A	a	a
bin5-162	5	137.93	AX-117500998	ACACTTAAAATATCTCGAGACAACCTTGAAAGAAC[C/T]GGATAGTGTTTTTGTTTGTCCTTCCACCATTCCGA	a	a	a	A	a	a	a	a	a	a	a	a	H	a	-	a	A	a	a	a	a	A	A	A	a	a	a	a	H	a	a	a	a	a	A	a	a	-	a	a	A	a	A	a	-
bin5-163	5	138.67	AX-117505652	CGTCTTCCACTTGTCCGATTAATTCAAACTCGCGC[C/G]GAGTAGAACGCATAAAAGAAGAATGCACTCCAAGG	a	a	a	A	a	a	a	a	a	a	a	a	H	a	A	a	A	a	a	a	a	A	A	A	a	a	a	a	H	a	a	a	a	a	A	a	a	H	a	a	A	a	A	a	-
bin5-164	5	139.39	AX-117565600	TTCATAAATCCTTATTTTAGATGAGAGGTAGCTCG[A/G]GCAATTAAATCCACCAGGTTAAGGCTTTGGGCTTG	a	a	a	A	a	a	a	a	a	a	a	a	H	a	A	a	A	a	a	a	a	A	A	A	a	a	a	a	H	a	a	a	a	a	A	a	a	H	a	a	A	a	A	a	a
bin5-165	5	139.62	AX-117565598	CCCCAGAGTGGAACCATTAACAATTTTTGGCGTCT[A/T]ATCGAAAGACCCGAATGTCCAATTTCAGTTAGTCC	a	a	a	A	a	a	a	a	a	a	a	a	A	a	A	a	A	a	a	a	a	A	A	A	a	a	a	a	H	a	a	a	a	a	A	a	a	-	a	a	A	a	A	a	a
bin5-167	5	139.85	AX-105986499	CTTGAATATGCAAAGGATTGACAAAAGCTTTATCT[A/G]GATGGTGCAACATTGATGCTAGGGTAGCCAAAGCA	a	a	a	A	a	a	a	a	a	a	a	a	H	a	A	a	A	a	a	a	a	A	A	A	a	a	a	a	H	a	a	a	a	a	A	a	a	a	a	a	A	a	A	a	a
bin5-166	5	140.08	AX-105993606	TTGTTGTATAATACAGGAAATCGGCCTATTTCGGT[C/T]GATTTTTGGTCAGTAATCATTCAAAATCGACAGCT	a	a	a	A	a	a	a	a	a	a	a	a	H	a	A	a	A	a	a	a	a	A	A	A	a	a	a	a	H	a	a	a	a	a	A	a	a	a	a	a	A	a	A	a	a
bin5-168	5	140.77	AX-105968567	ATCTAGTTTTGGATTAATCATCTATCACCAATCGC[A/G]CACTTGCAAAGCCCTTGATATTTCGAGTCAGAAGA	a	a	a	A	a	a	a	a	a	a	a	a	H	a	A	a	A	a	a	a	a	A	A	A	a	a	a	a	H	a	a	a	a	a	A	a	a	H	a	a	A	a	A	a	a
bin5-169	5	141.01	AX-117565574	GTTGTGGAAGTCCCTGAAGGTGGGAGTTTACTAAA[G/T]AAATCGGGTCAAGCTGATGTATGGTTAAAGCCCTT	a	a	a	A	a	a	a	a	a	a	a	a	H	a	A	a	A	a	a	a	a	A	A	A	a	a	a	a	H	a	a	a	a	a	A	a	a	H	a	a	A	a	A	a	-
bin5-170	5	141.48	AX-105993176	AACCTCAACATCCGTAGCGGGAGAAGTACCACCAG[C/G]TAGTGAAAAGTCTATTAGAAAAGTGGTTGACAAAC	a	a	a	A	a	a	a	a	a	a	a	a	H	a	A	a	A	a	a	a	a	A	A	A	a	a	a	a	H	a	a	a	a	a	A	a	a	H	a	a	A	a	A	a	a
bin5-171	5	143.92	AX-117833473	TAGGGCCCAGCCTCGATGTTATGGTTTTCCAGCCA[C/G]GCCCGAGGCTGAGGCCTCCAATGTAGTTATCACAG	a	a	a	A	a	a	a	a	a	a	a	a	H	a	A	a	A	a	a	a	a	A	A	A	a	a	a	a	H	a	a	a	a	a	A	H	a	H	a	a	A	a	A	a	a
bin5-172	5	144.15	AX-105959556	TCCCTTTACTGCACAGGTGTATGTAGTAACGTGCT[C/T]ATTGGGATCTGAGGTCCCGTTGTATTTTGGGAGTT	a	a	a	A	a	a	a	a	a	a	a	a	H	a	A	a	A	a	a	a	a	A	A	A	a	a	a	a	H	a	a	a	a	a	A	H	a	H	a	a	A	a	A	a	a
bin5-173	5	144.6	AX-105956067	ATAAATAAGTGAATTAAATATACACATAATGTTTA[A/G]GCATTTTTAAATATATACCAATATGTCCACTGTGT	a	a	a	A	a	a	a	a	a	a	a	a	H	a	A	a	A	a	a	a	a	A	A	A	a	-	a	a	H	a	a	a	a	a	A	H	a	H	a	a	A	a	A	a	a
bin5-174	5	144.83	AX-105994148	GATGCACCTCTGGATCTTTCAACAAACTTCTCCGC[C/T]ATCTGCTTGAATGTCATCTGCACTATGGTAGTGAC	a	a	a	A	a	a	a	a	a	a	a	a	H	a	A	a	A	a	a	a	a	A	A	A	a	a	a	a	H	a	a	a	a	a	A	H	a	H	a	a	A	a	A	a	a
bin5-175	5	147.88	AX-105992580	ATCCAAATATCTTATCAATGAAAGTACTAAATTAG[C/T]GGTGACAAAGAAATCCATGAAGATAGGCTGATAAA	a	a	a	A	a	a	a	a	a	a	a	a	H	a	A	a	A	a	a	H	a	A	A	A	a	a	a	a	H	a	H	a	a	a	A	a	H	H	a	a	A	a	A	a	a
bin5-178	5	148.55	AX-117527496	CGGAAAGGTTTCTACATCTGTGGAGTCGCACCAAC[A/G]ATCTCGTCTCCGCTTCTGCGGAAATAGTAGCCCCA	a	a	a	A	a	a	a	a	a	a	a	a	H	a	A	a	A	a	a	H	a	A	A	A	a	a	a	a	H	a	H	a	a	a	A	a	H	H	a	a	A	a	A	a	a
bin5-177	5	149.22	AX-105991319	AACTCACCTATGTTTCAGGCGAGTTAGAGTTGAAT[C/T]AGCTTGATGGAGAAGAAGAACAGTGCCCTTGCGCC	a	a	a	A	a	a	a	a	a	a	a	a	H	a	A	a	a	a	a	H	a	A	A	A	a	a	a	a	H	a	H	a	a	a	A	a	H	H	a	a	A	a	A	a	a
bin5-176	5	149.44	AX-106022152	AAAAATAAGGAGGGGTTTGAGAAGGAGAGGGGTTT[A/G]ATAAGGAAGAGGATAAAGGAGTTTAGAGTAGGGAT	a	a	a	A	a	a	a	a	a	a	a	a	H	a	A	a	a	a	a	H	a	A	A	A	a	a	a	a	H	a	H	a	a	a	A	a	H	H	a	a	A	a	A	a	a
bin5-188	5	150.81	AX-117763203	ACAGAATTAAAATGGATAGATAAAATCTTAAGCTT[A/G]AAACACTAGTAGAAAAGATAAAAAAAGCAATCAAT	a	a	a	A	a	a	a	a	a	a	a	a	H	a	A	a	a	a	a	H	a	H	A	A	a	a	a	a	-	a	A	a	a	a	A	a	A	H	a	a	A	a	A	a	a
bin5-187	5	152.16	AX-117763212	CCATTCGGGAAGTGAGTATGTACCCTCCCGGAAGG[A/C]ATCCGACTCATATTACATGCCATAGTATGTCCTGA	a	a	a	A	a	a	a	a	a	a	a	a	H	a	A	a	a	a	a	H	a	H	A	A	a	a	a	a	a	a	A	a	a	a	A	a	A	H	a	a	A	a	A	a	a
bin5-189	5	152.61	AX-106024448	TCCTAGCCCCAATGGGAGTAGTGGCTAACGTTATA[A/G]ACTTCTTTTATGAGGTAACTGTTTTTGTTTTTGTT	a	a	a	A	a	a	a	a	a	a	a	a	H	a	A	a	a	a	a	H	a	H	A	A	a	a	a	a	a	a	A	a	a	a	A	a	A	H	a	a	A	a	A	a	a
bin5-190	5	153.06	AX-117640224	TTGGTGTCGTATGAATTTCTGCTACTTTGGGCGTC[A/T]TCAAGAATAAAATGATGTTTGCCTTTATTGAAAAA	a	a	a	A	a	a	a	a	a	a	a	a	a	a	A	a	a	a	a	H	a	H	A	A	a	a	a	a	a	a	A	a	a	a	A	a	A	H	a	a	A	a	A	a	a
bin5-191	5	153.51	AX-117625424	TTGTGAGCTTCATCCTTGCGGCCCGTTTGTTGCTG[C/T]TGTGATACTGCTGTGTTATTGCTGTCTGTTCGATT	a	a	a	A	a	a	a	a	a	a	a	a	a	a	A	a	a	a	a	H	a	H	A	A	a	a	a	a	a	a	A	a	a	a	A	a	A	H	a	a	A	a	A	a	a
bin5-194	5	154.69	AX-105963663	AGACTTTGTAGATTTAACTGAATACATTGCTTTCA[A/G]TTTGATGAATATACTAAGAAAACAATTTAAGATGT	a	a	a	A	a	a	a	a	a	-	a	a	a	a	A	a	a	a	a	H	a	H	A	A	a	a	a	a	a	a	A	a	a	a	A	a	A	A	a	a	A	a	A	a	a
bin5-195	5	154.92	AX-117680444	CAAATAGTTTGTTGTTATGGATTCGTATGCATCAG[C/T]AGTATTTCGCAGCTGAAGTTTCAAAGGTGTAATGC	a	a	a	A	a	a	a	a	a	a	a	a	a	a	A	a	a	a	a	H	a	H	A	A	a	a	a	a	a	a	A	a	a	a	A	a	A	A	a	a	A	a	A	a	a
bin5-196	5	156.28	AX-106010687	TGGTCACATGGCGGCAACTTTACAAAACGAAAAAG[A/G]AAAAACAACAGTAAAACTATAGGCTATAGGTAGCG	a	a	a	A	a	a	a	a	a	a	a	a	H	a	A	a	a	a	a	H	a	H	A	A	a	a	a	a	a	a	H	a	a	a	A	a	H	A	a	a	A	a	A	a	a
bin5-197	5	156.73	AX-105965453	GATTAGGTTAATGGTGCATTCACACGAAAATGTGT[A/G]TGTGTGTATTACTACCTACTCTGCCACCAAAAGCT	a	a	a	A	a	a	a	a	a	a	a	a	H	a	A	a	a	a	a	H	a	H	A	A	a	a	a	a	a	a	H	a	a	a	A	a	H	A	a	a	A	a	A	a	a
bin5-198	5	157.4	AX-106002419	TTGAAATAAACCGATACGACGTAAAAAGCATACTA[A/G]AGAGCAGTACCTTACCTATTGGAGGTGCATCAAAA	a	a	a	A	a	a	a	a	a	a	a	a	H	a	A	a	a	a	a	H	H	H	A	A	a	a	a	a	a	a	H	a	a	a	A	a	H	A	a	a	A	a	A	a	a
bin5-199	5	158.53	AX-106003297	TTGGGTGATAATATGTGGCGTTCATGACGGATAGC[A/G]GACCGATGAAGACGGGTCAAAAGAAAGAATGAAAG	a	a	a	A	a	a	a	a	a	a	a	a	H	a	A	a	a	a	a	H	H	H	A	A	a	a	a	a	a	a	H	a	a	A	A	a	H	A	a	a	A	a	A	a	a
bin5-200	5	158.75	AX-117692062	GTGATCATTTGAACTTTGAGCTTGTTGCAGATTAT[A/C]TCTTGAAGCAATTATCCTTCTGACTATCCAACTAG	a	a	a	A	a	a	a	a	a	a	a	a	H	a	A	a	a	a	a	H	H	-	A	A	a	a	a	a	a	a	H	a	a	A	A	a	H	A	a	a	A	a	A	a	a
bin5-201	5	158.97	AX-117738183	ACTGATTGATGCAACAAAGGTCAATCACATTGGTG[C/G]GGAAAACTAAGAAGTCTTCTTTTTTCTTTTTCTTT	a	a	a	A	a	a	a	a	a	a	a	a	H	a	A	a	a	a	a	H	H	H	A	A	a	a	a	a	a	a	H	a	a	A	A	a	H	A	a	a	A	a	A	a	a
bin5-202	5	159.19	AX-105976465	GGTTTTGAGTTGTTCTGAATTCTAAGCTGCTGATG[C/T]CGGTTACATGCTATTGCTGACCCCTTTTCCTCTTC	a	a	a	A	a	a	a	a	a	a	a	a	H	a	A	a	a	a	a	H	H	H	A	A	a	a	a	a	a	a	H	a	a	A	A	a	H	A	a	a	A	a	A	a	a
bin5-203	5	159.63	AX-106005404	TTCCTAGGTACCGTATCATTTCCTGTGCCCGTTCA[A/G]CTTTTTGTACTTAGATGAATAATTAATGATCATAT	a	a	a	A	a	a	a	a	a	a	a	a	H	a	A	a	a	a	a	H	H	H	A	A	a	a	a	a	a	a	H	a	a	A	A	a	H	A	a	a	A	a	A	a	a
bin5-204	5	159.85	AX-117642420	ATGTTCCTGAAGATGTATCATCAACAGTTGAAGAA[A/C]GTGCCATGATGATGATGATGAAAGCTTAGATTTGA	a	a	a	A	a	a	a	a	a	a	a	a	H	a	A	a	a	a	a	H	H	H	A	A	a	a	a	a	a	a	H	a	a	A	A	a	H	A	a	a	A	a	A	a	a
bin5-205	5	160.75	AX-105961792	ATAAAATTCATTATGTAGACATTTAGCATTATTTA[C/T]CATTTACTAAGGACTTTATTTTCCATGATCCACCA	a	a	a	A	a	a	a	a	a	a	a	a	H	a	-	a	a	a	a	H	H	H	A	A	a	a	a	a	a	a	H	a	a	A	A	a	H	A	a	a	A	a	A	a	a
bin5-214	5	161.42	AX-105963856	GATAATTTCTCTGATCGCTGCTAAAACTATCGATG[A/T]TTTTTATGATCTTATCGAGTCACCATAAATATCTT	a	a	a	A	a	a	a	a	A	a	a	a	H	a	A	a	a	a	a	H	H	H	A	A	a	a	a	a	a	a	H	a	a	A	A	a	H	A	a	H	A	a	A	a	a
bin5-213	5	162.53	AX-117646440	ATTTCTCTCAAACAGCTCTGGATGGTTGCACACCT[A/G]GCATTTTCCAACAAGAGAAATAAAAGCACTTGGTG	a	a	a	A	a	a	a	a	A	a	a	a	H	a	A	a	a	a	a	H	H	H	A	A	a	a	a	a	a	a	H	a	a	A	A	a	H	A	a	H	A	a	A	a	a
bin5-212	5	162.98	AX-117491723	AGCCTCCACGACTGCTAGCTTAGCCTCCTTTATCG[A/C]TACCTTGTACCTCTCTCTATTCTATCTCCTCTCCC	a	a	a	A	a	a	a	a	A	a	a	a	H	a	A	a	a	a	a	H	H	H	A	A	a	a	a	a	a	a	H	a	a	A	A	a	H	A	a	H	A	a	A	a	a
bin5-211	5	164.59	AX-105987617	GTTGAGTGTTGGCTCCAATTGAGGATCATTTTGTG[A/T]AGCTAATTGATGGAATAAGATTGGTTATAGCTGAT	a	a	a	A	a	a	a	a	A	a	a	a	H	a	A	a	a	a	a	H	H	H	A	A	a	a	a	a	a	a	H	a	a	A	A	a	H	A	a	H	A	a	A	a	A
bin5-210	5	164.82	AX-117646447	GGCTATTTATGATTCCCTCCCCCAACCACCTTTTT[C/T]ACTCACAAGACTTAAACCTGAAATCTCGGTTAAGG	a	a	a	A	a	a	a	a	A	a	a	a	H	a	A	a	a	a	a	H	H	H	A	A	a	a	a	a	a	a	H	a	a	A	A	a	H	A	a	H	A	a	A	a	A
bin5-209	5	165.71	AX-117646449	GTAACCTGGTGCGCAAAACAATGTGTTCACGCGAG[A/G]TCGGAAAAAGGACCGCACCCGAAGGGGATGATATA	a	a	a	A	a	a	a	a	A	a	a	a	H	a	A	a	a	a	a	H	H	H	A	A	a	a	a	a	a	a	H	a	a	A	A	a	H	A	a	H	A	a	A	a	A
bin5-206	5	166.38	AX-117646457	CAATCCAAATGCAAATATTAAAAGCGCTAAAGATG[G/T]TTCCTTTCTAAAAAATGAAAGACACACTGTTTACT	a	a	a	A	a	a	a	a	a	a	a	a	H	a	A	a	a	a	a	H	H	H	A	A	a	a	a	a	a	a	H	a	a	A	A	a	H	A	a	a	A	a	A	a	A
bin5-208	5	167.04	AX-117642422	CGCATATATTAAGTTTTTGCAGAAATTACCGAGTA[C/T]CGATGACCCCTCTTGTTAAAGTGTGCGTCCGCCCC	a	a	a	A	a	a	a	a	a	a	a	a	H	a	A	a	a	a	a	H	H	H	A	A	a	a	a	a	a	a	H	a	a	A	A	a	H	A	a	a	A	a	A	a	A
bin5-207	5	167.71	AX-117514913	ATGAACATACACTTTCAGCTTTCCTCCCATTAAAT[C/G]CTTGGGTCCCACTAAATGGGTCCCACTCCCAACCC	a	a	a	A	a	a	a	a	a	a	a	a	H	a	A	a	a	a	a	H	H	H	A	A	a	a	a	a	a	a	H	a	a	A	A	a	H	A	a	a	A	a	A	a	A
bin5-185	5	170.3	AX-117833895	GGAACAGAGGAATGGGCAGTCAGCAGCAACTTAAA[C/T]GCAACAAACCAATGGATGATCAACCAAACATAAAT	a	a	a	A	a	a	a	a	a	a	a	a	-	a	A	a	a	a	a	H	a	H	A	A	a	a	a	a	a	a	H	a	a	a	A	a	H	A	a	a	A	a	A	a	A
bin5-184	5	172.16	AX-117512629	TCCATTTTGGGAGGACCGCACTAAAAGCATCCGCG[A/G]CAGCAGTCCATTCTCTGCGATCCGCAGTGCCTGAG	a	a	a	A	a	a	a	a	a	a	a	a	-	a	A	a	a	a	a	H	a	H	A	A	a	a	a	a	a	a	A	a	a	a	A	a	A	H	a	a	A	a	A	a	A
bin5-183	5	172.62	AX-117763226	AAGCATTCTCCAAGTCTCGAGCTGAGCTCACTCGA[C/T]GTAAGGTCGAGATTAAGACAATCTCGGAAGAGAAG	a	a	a	A	a	a	a	a	a	a	a	a	H	a	-	a	a	a	a	H	a	H	A	A	a	a	a	a	a	a	A	a	a	a	A	a	A	H	a	a	-	a	A	a	A
bin5-186	5	173.07	AX-117763208	GAAGGGTGTTCAGTACCCTTCAATGTATGTGGTTA[C/T]GCTACTACCTATTGAAAACAACCTCTCTACCTTCA	a	a	a	A	a	a	a	a	a	a	a	a	H	a	A	a	a	a	a	H	a	H	A	A	a	a	a	a	a	a	A	a	a	a	A	a	A	H	a	a	A	a	A	a	A
bin5-182	5	174.66	AX-117763200	AGAAGTTGGTTCTGACCTTAAACTTTGTGTCCAGT[C/T]AAATTTAGGCGGACGAGTAAACATAACATTACTCG	a	a	a	A	a	a	a	a	a	a	a	a	H	a	A	a	a	a	a	H	a	H	A	A	a	a	a	a	A	a	A	a	a	a	A	a	A	H	a	a	A	a	A	a	A
bin5-181	5	175.33	AX-117763197	TCGTTTTTGCTCTAGCTCTGAAGAAGAAGGGTCTT[C/T]TCCCCTCTCTTTTGTGCCTTAGCTCCCCTTTTATG	a	a	a	A	a	a	a	a	a	a	a	a	H	a	A	a	a	a	a	H	a	H	A	A	a	a	a	a	A	a	H	a	a	a	A	a	H	H	a	a	A	a	A	a	A
bin5-180	5	175.55	AX-117763193	TAATCATCTAGCTCTTAAACTAGCAGCCTTGAATG[A/C]TAACACAAGCAGACCAGGGTCCTTTAGGACTATTA	a	a	a	A	a	a	a	a	a	a	a	a	H	a	A	a	a	a	a	H	a	H	A	A	a	a	a	a	A	a	H	a	a	a	A	a	H	H	a	a	A	a	A	a	A
bin5-179	5	176.91	AX-117521435	AAGGAGAATATACAAGGGTGAATATACATGCTGGA[A/C]AAACATCAAATGGACAACTATAGTTTGCACATGCT	a	a	a	A	a	a	a	a	a	a	a	a	H	a	A	a	A	a	a	H	a	A	A	A	a	a	a	a	H	a	H	a	a	a	A	a	H	H	a	a	A	a	A	a	A
bin6-1	6	0	AX-117751127	AAAAGAAGAAGATGAAGCAGAACGAATGTTGTTTT[A/G]TGGACGGTGATGAATTATCGAAAGATAGAGCATTA	a	A	a	a	a	a	A	a	A	A	a	a	A	a	a	a	H	A	a	a	A	A	H	A	a	a	a	A	H	A	A	A	A	A	a	A	H	H	A	A	A	A	A	a	A
bin6-2	6	0.23	AX-117751072	CTCGCTCCGTTTACTTCATTGGAAACCGAAGCGTC[C/T]CATGGGATTGGTTTCGCCCGTTACAAATAGTTCTT	a	A	a	a	a	a	A	a	A	A	a	a	A	a	a	a	a	A	a	a	A	A	H	A	a	a	a	A	H	A	A	A	A	A	a	A	H	H	A	A	A	A	A	a	A
bin6-3	6	1.17	AX-117751056	ATGTGTCACCTCCAATCACAAGCCTTGCCTTGTAT[C/T]TTTTCATGCTACCATCTGCTCTATATTTGATATTA	a	A	a	a	a	a	A	a	A	A	a	a	A	a	a	a	a	A	a	a	A	A	H	A	a	a	a	A	H	A	A	A	A	A	a	A	H	A	A	A	A	A	A	a	A
bin6-4	6	1.64	AX-117751052	GGTGAAATTAAAGTTGAATTCTCGTGACCTTTGTA[C/G]ACAATAAATATGCGTCGAGAAAAATAAGTAAGACC	a	A	a	a	a	a	A	a	A	A	a	a	A	a	a	a	a	A	a	a	A	A	H	A	a	a	a	A	H	A	A	A	A	A	a	A	H	A	A	A	A	A	A	a	A
bin6-5	6	2.33	AX-117639983	AAATACTACTATCTTCGTTCCATGAATCAAATAAA[C/T]TCTTTTAGTCCGTTTCAAAATAAATAAACTCCTTC	a	A	a	a	a	a	A	a	A	A	a	a	A	a	a	a	a	A	a	a	A	A	H	A	a	a	a	A	H	A	A	A	A	A	a	A	H	A	a	A	A	A	A	a	A
bin6-6	6	5.71	AX-106019860	TTGAACAGTATGTAGCATGAGTTTGTCAAAAAATT[C/T]GTGTCCTTACGATAGCTGTTGAACTCACTATTTAT	a	H	a	a	a	a	A	a	A	A	a	a	A	a	a	a	a	A	a	a	A	A	H	A	a	a	a	A	H	A	A	A	A	A	a	A	H	A	a	a	A	A	A	a	A
bin6-7	6	5.94	AX-105984563	TAAAAAAAGAGGGGTAAAAAACATGGGCTGCCACA[A/G]TATGAAAGAAAGAATTCGGCGTGCAATTTGCAGTG	a	H	a	a	a	a	A	a	A	-	a	a	A	a	a	a	a	A	a	a	A	A	a	A	a	a	a	A	H	A	A	A	A	A	a	A	H	A	a	a	A	A	A	a	A
bin6-8	6	6.17	AX-105970696	CAAAAGGAGTAGGTGCAGTGGGAATTTTAAAGATT[C/T]CCTGGGGGGAAAATAGATATGTCTCCTACGTTACC	a	H	a	a	a	a	A	a	A	a	a	a	A	a	a	a	a	A	a	a	A	A	a	A	a	a	a	A	H	A	A	A	A	A	a	A	H	A	a	a	A	A	A	a	A
bin6-9	6	10.05	AX-106022129	TCTCTAGGATCGGCATATTTGTCAAAGCCATTCTT[G/T]CTCATAAGTCCCAGAGAATTCTATTTTCGATCACC	a	-	a	a	a	a	A	a	A	a	a	a	A	a	a	a	a	A	a	a	A	H	a	A	a	a	a	A	H	A	A	-	A	A	a	A	H	a	a	a	A	H	A	a	A
bin6-10	6	11.66	AX-117754714	AAATACTTCAAGTCTTCAACTGTACACGTGTAGCA[G/T]GTCTATAGCTAGTGAACATGAAGAGATCATCGCTA	a	-	a	a	a	a	A	a	A	a	a	a	A	a	a	a	a	A	a	a	A	H	a	A	a	a	a	A	H	A	A	-	A	A	a	A	H	a	a	a	A	H	A	a	a
bin6-11	6	19.94	AX-117610625	AATTAATCCACTCCACGGAGACAAATTGAAATGCT[A/G]CCCATCTCCTCAATAAAGCATGGAGCATTTCGGTA	a	a	a	a	a	a	A	a	A	a	a	a	A	a	a	a	A	A	a	A	A	H	a	H	a	a	a	A	H	a	H	A	A	A	a	A	H	a	a	a	A	H	A	a	a
bin6-12	6	21.09	AX-117774638	CTGAGGTTCTAAAGATCGAATAAAAAGGGGCAAAT[C/T]AGCTTCAAATCATGTGTTGCTAAATTGTCTGGAAG	a	a	a	a	a	a	A	a	A	a	a	a	A	a	a	a	A	A	a	A	A	H	a	H	a	a	a	A	H	a	H	A	a	A	a	A	H	a	a	A	A	H	A	a	a
bin6-13	6	22.5	AX-117774628	TCAAAGATGTTGTATAAATGAACAAGTAGACTCAG[C/G]AAGAACTTCAAAAGATTGTTGTGATTTTGCTCAAA	a	a	a	a	a	a	A	a	A	a	a	a	A	a	a	a	A	A	a	A	A	-	a	H	a	a	a	A	H	a	H	A	a	A	a	A	H	a	a	A	A	H	A	a	A
bin6-14	6	23.42	AX-106002834	TATGTCAAGTTTTAAATATCTGAAGCTGCTGTAGC[A/C]ATTTTTCTCTACTACTTTAGGAGGTTTTACATTAT	a	a	a	a	a	a	A	a	A	a	a	a	A	a	a	a	A	A	a	A	A	H	a	H	a	a	a	A	H	a	H	A	a	A	a	A	H	a	a	A	-	H	A	a	A
bin6-15	6	23.86	AX-106029311	AATTTATAGAAAATAATTTCGGATAATAATATGTC[A/G]ATTTTCAATTTTGTTCTAAAAGTCAACTGAAAGTC	a	a	a	a	a	a	A	a	A	a	a	a	H	a	a	a	A	A	a	A	A	H	a	H	a	a	a	A	H	a	H	A	a	A	a	A	H	a	a	A	A	H	A	a	A
bin6-16	6	26.57	AX-105990069	GATATTCCATTTTAGTAAGTAGTAGAGATCGCTCA[C/T]CGATTAGAGGGCATGCGGGACCAGGAGAGAGAGGG	a	a	a	a	a	a	A	a	A	a	a	a	H	A	a	a	A	A	a	A	A	H	a	H	a	a	A	A	H	a	H	A	a	A	a	a	H	H	a	H	A	H	A	a	A
bin6-17	6	27.45	AX-106003672	GATCGGCTTGTGCGCACCTTAATACCTATTACTTT[C/T]AACCAATATAACTGTACAAGTATTGAATAATTTTG	a	a	a	a	a	a	A	a	A	-	a	a	H	A	a	a	A	A	a	A	A	H	a	H	a	a	A	A	a	-	H	A	a	A	a	a	H	H	a	H	A	H	A	a	A
bin6-18	6	27.67	AX-105980129	TATTTAACCTAGATATGCTAGGTGTGCTTGATGAC[G/T]GAGATACAACTGGAGTCGATGAAGTACGCAGTGCT	a	a	a	a	a	a	A	a	A	a	a	a	H	A	a	a	A	A	a	A	A	H	a	H	a	a	A	A	a	a	H	A	a	A	a	a	H	H	a	H	A	H	A	a	A
bin6-19	6	29.72	AX-105973098	GACTGCATTCAATTGCACGTACTGTGGCATCCAAT[C/T]GGTTGAGAATCTGAAGGTTGGCAGTTGCATAATTT	a	a	a	a	a	a	A	a	A	a	a	a	H	a	A	a	A	A	a	A	A	H	a	H	a	a	H	A	a	a	H	A	a	A	a	A	H	H	a	H	A	H	A	a	A
bin6-20	6	30.37	AX-105982197	TTATATGTATCGGGTTATTTCAATCTCAACGGTCA[A/G]CATCAGTAACAAATTAAATTTTTTGTTTGTTGTAT	a	a	a	a	a	a	A	a	A	a	a	a	H	a	A	a	A	A	a	A	A	a	a	H	a	a	H	A	a	a	H	A	a	A	a	A	H	H	a	H	A	A	A	a	A
bin6-21	6	31.25	AX-117694769	ACACCCAAGATGAGGAGGTGACGCCCACGGTCTCT[C/T]CCAGACGAGAGAGGTCACTTGCACCTTTCTGCAGT	a	a	a	a	a	a	A	a	A	a	a	a	H	a	A	a	A	A	a	A	A	a	a	H	a	a	H	A	a	a	H	A	a	A	a	A	H	H	a	H	A	A	A	a	A
bin6-22	6	31.47	AX-106004873	AAAATCTCGCGAATCTGATTGATATCCATCACAGT[A/T]GGAAATGCTGGATACCCTATAAGCAAATCAAAATT	a	a	a	a	a	a	A	a	A	a	a	a	H	a	A	a	A	A	a	A	A	a	a	H	a	a	H	A	a	a	H	A	a	A	a	A	H	H	a	H	A	A	A	a	A
bin6-23	6	31.69	AX-106017619	GCTGTGATTCAAGGTCAGTTGTTGTTCCGGCGGCG[A/C]GGCGTAGAATGTTGGTGGAAGAACATGCAAAATTA	a	a	a	a	a	a	A	a	A	a	a	a	H	a	A	a	A	A	a	A	A	a	a	H	a	a	H	A	a	a	H	A	a	A	a	A	H	H	a	H	A	A	A	a	A
bin6-24	6	33	AX-106020290	CCGTCTATTGCAGGTTCTTCTCCCTCTCCAACTTC[C/T]TAGTCTCTAACTTCTACCGATGCATTGTCATTTCC	a	a	a	a	a	a	A	a	-	a	a	a	H	a	A	a	A	A	a	A	A	a	a	H	a	a	H	A	a	a	H	A	a	A	a	A	H	H	a	H	A	A	A	a	A
bin6-25	6	33.45	AX-106003546	GCCTAAGCGTCACACTAAGTACCCGCTATATTCAA[C/G]GCATTACGAAGTTAATAGATCCTATTCTAATCCTG	a	a	a	a	a	a	A	a	-	a	a	a	H	a	A	a	A	A	a	A	A	a	a	H	a	a	H	A	a	-	H	A	a	A	a	A	H	H	a	H	A	A	A	a	A
bin6-26	6	33.91	AX-105961088	CCCATATGTACGTAATACGCATAACCAATGAGTAC[A/G]TGTTAAAATAGTCAAGACCTTTTCATTATCTATAC	a	a	a	a	a	a	A	a	-	-	a	a	H	a	A	a	A	A	a	A	A	a	a	H	a	a	H	A	a	a	H	A	a	A	a	A	-	H	a	H	A	A	A	a	A
bin6-27	6	40.31	AX-117627654	CAATCAAGTATTCAACCTCCTTCTTGAGGGTCTAG[A/C]AATCTTTTGTGTCATGGCCTACCACCCCTGAATGG	a	a	a	a	a	a	A	a	a	a	a	a	H	a	A	a	A	A	a	A	a	a	A	H	a	a	H	A	a	a	H	A	a	A	a	a	H	H	a	a	A	A	A	a	A
bin6-28	6	40.54	AX-105972983	TTCAAGAACCAGGTACATTCTGTCAATTGTTAACT[A/G]CTAATGCAGACTTGTTTTATTTTTCCCATGCAGAC	a	a	a	a	a	a	A	a	a	a	a	a	H	a	A	a	A	A	a	A	a	a	A	H	a	a	A	A	a	a	H	A	a	A	a	a	H	H	a	a	A	A	A	a	A
bin6-29	6	41.22	AX-105999533	CTCATCTGCATTGTGCTACTTGATGCAAACAGTGG[C/T]ATTGATGCGATAATTTCTGACAGTGTCTCAGTAAT	a	a	a	a	a	a	A	a	a	a	a	a	H	a	A	a	A	A	a	A	a	a	A	a	a	a	A	A	a	a	H	A	a	A	a	a	H	H	a	a	a	A	A	a	A
bin6-30	6	41.67	AX-106020162	CACTCCTTCTTGAGTTGGATTTCATCGTAGTAGCT[A/C]ATTTTCCAATACTTCTACAGGTAAGCATGTTTCAT	a	a	a	a	a	a	A	a	a	a	a	a	H	a	A	a	A	A	a	A	a	a	A	a	a	a	A	A	a	a	H	A	a	A	a	a	H	H	a	a	a	A	A	a	A
bin6-31	6	43.69	AX-117803693	CTGATGATGTCATTTCAATTTGAATTCACATATTC[A/G]AATTTTTATTCCGGAAATTAGAACAGCTCCATTAC	a	a	a	a	a	a	A	a	a	a	a	a	-	a	A	a	A	A	a	A	a	-	A	a	a	a	A	A	a	a	H	A	a	A	a	a	H	H	a	a	a	A	A	a	a
bin6-32	6	43.94	AX-117803118	AACCTGGTCCTTCCCAGTCTTGAAACATTCCTAGC[C/T]TAGTTAGACAAACTAGTGACCCGAATGGGATTAAT	a	a	a	a	a	a	A	a	a	a	a	a	A	H	A	a	A	A	a	A	a	a	A	a	a	a	A	A	a	a	H	A	a	A	a	a	-	H	a	a	a	A	A	a	a
bin6-33	6	46.55	AX-117769606	GTTTTTACATAGACTTCCGTAGGTATAACGGTTGT[A/G]GTTTTTAATGGCAATGTAGGGTCATGTCCTCGGGG	a	a	a	a	a	a	A	a	a	a	a	a	A	H	A	a	A	A	a	A	a	a	A	a	-	a	A	A	a	a	-	a	a	A	a	a	H	a	a	a	a	a	A	a	a
bin6-34	6	47.04	AX-117769647	CTACGACTCTACCCAGGCCGCCCTTTTCATTCCTG[C/T]GGTCAATCCTCCGCATCTCCGGATGCGCAGATGCG	a	a	a	a	a	a	A	a	a	a	a	a	A	H	A	a	A	A	a	A	a	a	A	a	a	a	A	A	a	a	-	a	a	A	a	a	a	a	a	a	a	a	A	a	a
bin6-35	6	48.58	AX-117499743	GGATCCAACCGTCAAAGGATTTCCACATAACTGTG[A/G]CCTAACATCCACCGGTCATAAACTCAATCATGAAC	a	a	a	a	a	a	a	a	a	a	a	a	A	H	A	a	A	a	a	A	a	a	A	a	a	a	A	a	a	a	H	a	a	A	a	a	H	-	a	a	a	a	A	a	a
bin6-36	6	49.3	AX-105973789	TAATGGCACGGTCAAGACAAACACTTGTGGAAGCT[A/C]TAACACCAATACGGGCAAGGCTGGAATGGGTGGTG	a	a	a	a	a	a	a	a	a	a	a	a	A	H	A	a	A	a	a	A	a	a	A	a	a	a	A	a	a	a	H	a	a	A	a	a	H	a	a	a	a	a	A	a	a
bin6-37	6	49.53	AX-105988882	TATAGGCACATGTGCATTGATGTATATGTTGTGAG[A/G]AAAGAACGTGGCAAATGCAATTGTCACTTTTCAAA	a	a	a	a	a	a	a	a	a	a	a	a	A	H	A	a	A	a	A	A	a	a	A	a	a	a	A	a	a	a	H	a	a	A	a	a	H	a	a	a	a	a	A	a	a
bin6-38	6	50.48	AX-105987831	CTAAATACAATCCCAGAATTTGCGTCACAATTCAC[A/G]AGCATTCTAGAATAATACAAATAAGTGTCTGAATA	a	a	a	a	a	a	a	a	a	a	a	a	A	H	A	a	A	a	A	A	a	a	A	a	a	a	A	a	a	a	a	a	a	A	a	a	a	a	a	a	a	a	A	a	a
bin6-39	6	51.53	AX-117770299	GCTTGACCTGCGGGACCGAACTATTAGCCATCATT[C/T]CCGAGTCAATATCGTTAAATTCAAAGAATCGTTTT	a	a	a	a	a	a	a	a	a	a	a	a	H	H	-	a	-	a	A	-	a	a	A	a	a	a	A	a	a	a	a	a	a	A	a	a	a	a	a	a	a	a	A	a	a
bin6-40	6	52.05	AX-117770290	TGGAATATCCAAAGATGAATAAAAGCAAACAGACA[A/G]ACCCAGACTTCTCTTTCCCCACCCTATTTTACAGT	a	a	a	a	a	a	a	a	a	a	a	a	A	H	H	a	A	a	A	A	a	a	A	a	a	a	A	a	a	a	a	a	a	A	a	a	a	a	a	a	a	a	A	a	a
bin6-41	6	53.23	AX-117815453	GCATTTTCCGGAAAATATTTTCCTTTGTACCAAAC[A/C]CACCCTTAGTTAAACACCTTTCAACCAGATATTAT	a	a	a	a	a	a	a	a	a	a	a	a	A	H	H	a	A	a	A	A	a	a	A	a	a	a	A	a	A	a	a	a	a	A	a	a	a	a	a	a	a	a	A	a	a
bin6-43	6	53.94	AX-117770277	TCAGCTATGGGTCTCGTCATGACTGCACTACAGGT[C/T]TGTGTCAATGTAACAATGGACATGTCTTGGAAGTA	a	a	a	a	a	a	a	a	a	a	a	a	A	H	H	a	A	a	A	A	a	a	A	a	a	a	A	a	a	a	a	a	a	A	a	a	a	a	a	a	a	a	A	a	a
bin6-44	6	55.42	AX-106679183	TTTGCCAAATGGAGATGAGGCTGCAATTACACATA[A/G]TGGATCAACTAGTATATTTAAGTCCAGGAGATTAA	a	a	a	a	a	a	a	a	a	a	a	a	A	H	H	a	A	a	A	A	a	a	A	a	a	a	A	a	a	a	a	a	a	A	a	a	a	a	a	a	a	a	A	a	A
bin6-45	6	56.38	AX-105994298	TTTAATTACATAATTTTAAAAAATTGACCGAAGTC[A/G]ATCAGTTTTTATGGTGTCATTATTCTTTTGGGTAT	a	a	a	a	a	a	a	a	a	a	a	a	A	H	H	a	A	a	A	A	a	a	A	a	a	a	A	a	A	a	a	a	a	A	a	a	a	a	a	a	a	a	A	a	A
bin6-46	6	57.56	AX-106006526	TCGTGCGTAATAATTGACAAGAAGCTAGTATATCT[A/G]TGAGTTTTCCTAATTCGAACTGTGATGACCTATCT	a	a	a	a	a	a	a	a	a	a	a	a	A	H	H	a	A	a	A	A	a	a	A	a	a	a	A	a	A	a	a	a	a	A	a	a	a	a	a	a	a	a	a	a	A
bin6-47	6	58.75	AX-105956086	TGTTGTTGTTCCCGGGGAAGATTTCTTGGCTAATC[C/T]TGTTGATGTAGCGAGGCTTCTTCAGGAGGCTCTTA	a	a	a	a	a	a	a	a	a	a	a	a	A	H	a	a	A	a	A	A	a	a	A	a	a	a	A	a	A	a	a	a	a	A	a	a	a	a	a	a	a	a	a	a	A
bin6-48	6	59.23	AX-117525225	TATTAAATTTATTGGCATCAATTCTATTGAGTTAT[C/T]TCTTACCCTGCATATATATTGTCTGTCAACATCAT	a	a	a	a	a	a	-	a	a	a	a	a	A	H	a	a	A	A	A	A	a	a	A	a	a	a	A	a	A	a	a	a	a	A	a	a	a	a	a	a	a	a	a	a	A
bin6-49	6	60.93	AX-117711263	CTACTACTACTTCACAAGTGCCTCAAAACCTTGTT[A/C]CATGTATTTACCAAGCTCAGATTTGTGACTCACCA	a	a	a	a	a	a	A	a	a	a	a	a	A	H	a	a	A	A	A	A	a	a	A	a	a	a	A	a	A	a	a	a	a	A	a	a	a	a	a	a	a	a	a	a	a
bin6-50	6	61.88	AX-117513779	TGGTGGAAGAAGGACTCAAGTCAAGCAAGATCATG[A/G]GCTACTCCGCTATAAACGCAACCACACAGGCAATT	a	a	a	a	a	a	a	a	a	a	a	a	A	H	H	a	A	a	A	A	a	a	A	a	a	a	A	a	A	a	a	a	a	A	a	a	a	a	a	a	a	a	a	a	a
bin6-42	6	62.84	AX-117513772	CATATAAATATCAAATCCTCCCTTATTCCACCATA[C/T]CATAATTTATCAATGACAAGTATTACGTACACAAT	a	a	a	a	a	a	a	a	a	a	a	-	A	H	H	a	A	a	A	A	a	-	A	a	a	a	A	a	A	a	a	a	a	A	a	a	a	a	a	a	a	a	a	a	a
bin6-51	6	64.81	AX-117693177	AATAAAATAACGAAACATGGCATCCCAAATAATTT[C/T]CCCATCCTAAGAAAAAGTTTTTGAGCCAAAAAGAA	a	a	a	a	a	a	a	a	a	a	a	a	A	H	a	a	A	A	A	A	a	a	A	a	a	a	A	a	A	a	a	a	a	A	a	a	a	a	a	a	a	a	a	a	a
bin6-52	6	65.52	AX-117695727	TGGGAAAGAAAGTCTAGCGGTTGTGCATAGTGTTC[A/T]AGACACTGGTTATTTAGAGCTTGCATGCTGTTTTC	a	a	a	a	a	a	a	a	a	A	a	a	A	H	a	a	A	A	A	A	a	a	A	a	a	a	A	a	A	a	a	a	a	A	a	a	a	a	a	a	a	a	a	a	a
bin6-53	6	66.69	AX-117700277	ATCCTGCTTTGTGGGCTTAGCATTGAAGATTGGGA[A/G]TCCTAAATATTTTTCAAAAGACTTGCCTTCCACCA	a	a	a	a	a	a	a	a	a	A	a	a	H	H	a	a	A	A	A	A	a	a	A	a	a	a	A	a	a	a	a	a	a	A	a	a	a	a	a	a	a	a	a	a	a
bin6-54	6	68.42	AX-117700298	CCAGAAACAATAGGTACGTTTGGACCCCATGAATG[C/T]AATGAAACCCGATGTCCTTTTTGCCTTTTTGTTTT	a	a	a	a	a	a	a	a	a	A	a	a	-	H	a	a	A	A	A	A	a	a	A	a	a	a	A	a	a	a	a	a	a	A	a	a	a	a	a	a	a	a	a	a	A
bin6-55	6	69.15	AX-117523260	TTTTGTGTTTTCTTAGGGATTATGTCGTCTAGTTT[A/G]TTAGATTGTTTTATTTTGTTTTATTATTTACTTAT	a	a	a	a	a	a	a	a	a	A	a	a	a	-	a	a	A	A	A	A	a	a	A	a	a	a	A	a	a	a	a	a	a	A	a	a	a	a	a	a	a	a	a	a	A
bin6-56	6	69.39	AX-117700326	CAACAGTAGACAACCAACCATTCTACTTGCAACAT[A/G]ATATATAGTAAAATTATCAAAAAGGCATTCTCATA	a	a	a	a	a	a	a	a	a	A	a	a	-	H	a	a	A	A	A	A	a	a	A	a	a	a	A	a	a	a	a	a	a	A	a	a	a	a	a	a	a	a	a	a	A
bin6-57	6	71.13	AX-105972365	TGGATGCTAACAACTTGAATAGTCTATTATTAACT[A/G]AAGTTGGTGATGATATTATAACATAAATATGTTCA	a	a	a	a	a	a	a	a	a	A	a	a	H	-	a	a	A	A	A	A	a	a	A	a	a	a	A	a	a	a	a	a	a	A	a	a	a	a	a	a	a	a	a	a	a
bin6-58	6	71.37	AX-106016820	GTAGACAATGGTTTTTTTTGTGTATGTTTCCTTCT[A/G]ATGTTTTAGTTGCTCTACCATAATCACAACTCTTG	a	a	a	a	a	a	a	a	a	A	a	a	a	A	a	a	A	A	A	A	a	a	A	a	a	a	A	a	a	a	a	a	a	A	a	a	a	a	a	a	a	a	a	a	a
bin6-59	6	74	AX-117532299	TTTTTTTTTACAATATTTTTTAGTTTGGCAAAGGA[G/T]TAAGTGGCATATGATAATTGGTATAAATAGTGTTT	a	a	a	a	a	a	a	a	a	a	a	a	a	A	a	a	A	A	A	A	a	a	A	a	a	a	a	a	a	a	a	a	a	A	a	a	a	a	a	a	a	a	a	a	a
bin6-60	6	74.49	AX-117837187	CGGGAGTGTGGGCATGTAACGTGTGAATTATGACT[A/C]GGTTATTTCTGTGGTACTGTGTAGTTACCTAATCT	a	a	a	a	a	a	a	a	a	-	a	a	a	A	a	a	A	A	A	A	a	a	A	a	a	a	a	a	a	a	a	a	a	A	a	a	a	a	a	a	a	a	a	a	a
bin6-61	6	74.74	AX-117532298	AAAATATACAGTGTAGATTATTCTTTTTAATTCTC[C/T]AATACTAGTAAAAAATAAAAAATAAATGCGTATTC	a	a	a	a	a	a	a	-	a	-	a	a	a	A	a	a	A	A	A	A	a	a	A	a	a	a	-	a	a	a	a	a	a	A	a	a	a	a	a	a	a	a	a	a	a
bin6-62	6	75.76	AX-105981556	AGTTCTTAATCAAAAAGAAAACTTGATAGACCACA[A/G]ATCTCTGAGGATGAAGAAGAACAGGACGAAGGCTC	a	a	a	a	a	a	a	a	a	-	a	a	a	A	A	a	A	A	A	A	a	a	A	a	a	a	a	a	a	a	a	a	a	A	a	a	a	a	a	a	a	a	a	a	a
bin6-63	6	76.47	AX-106013428	GCCTACGAGACTTATAGGTCTATAATCTCTTAGCT[C/T]TATAGCTCTTTTTCTTTTAGGGATCAGTGCAATAA	a	a	a	a	a	a	a	a	a	H	a	a	a	A	A	a	A	A	A	A	a	a	a	a	a	a	a	a	a	a	a	a	a	A	a	a	a	a	a	a	a	a	a	a	a
bin6-64	6	77.47	AX-105991160	TACATGGCATGCATAACGTGAAAGATCATGTGAAG[C/T]TGATCTATGAAATCCTACGGGTCCTCCCCCTGATC	a	a	a	a	a	a	a	a	a	a	a	a	a	A	A	a	A	A	A	A	a	a	a	a	a	a	a	a	a	a	a	a	a	A	a	a	a	a	a	a	a	a	a	a	a
bin6-65	6	79.76	AX-105964806	AGGTAAGTATCGAAAGTAGATTGATAACTAGAAAA[C/G]GATGGTGAAGAACCTTTCAAACCAATCAAAATTAC	a	a	a	-	a	a	a	a	a	H	a	a	a	a	A	a	A	A	A	A	a	a	a	a	a	a	a	a	a	a	a	a	a	A	H	a	a	a	a	a	a	a	a	a	a
bin6-67	6	80.46	AX-105972569	AATTAAGATAGGTTTAAACGGAGCAAACATAAACA[C/G]TGTGATCTAAATCATTTATTCCAGTTTGTTTGGGA	a	H	a	H	a	a	a	a	a	H	a	a	a	a	A	a	A	A	A	A	a	a	a	a	a	a	a	a	a	a	a	a	a	A	H	a	a	a	a	a	a	a	a	a	a
bin6-66	6	81.4	AX-117587093	TTCTTTCCTTCCTTTCCTATAAAAGTTGTGTCTCT[A/T]GTTAAAAATTGATTCATTCTATTAGTGCATAGCTT	a	H	a	H	a	a	a	a	a	H	a	a	a	a	A	a	A	A	A	A	a	a	a	a	a	a	a	a	a	a	a	a	a	A	H	a	a	a	a	a	a	a	a	a	A
bin6-68	6	82.61	AX-106003006	GTAAAATATAAAACATTATACAAAATTATTAAATA[C/T]TTATACCAACCGATGATTCTAATACAATCATGCAA	a	H	a	H	a	a	a	a	a	H	a	a	a	a	A	a	A	A	A	A	a	a	a	a	a	a	a	a	a	a	a	a	a	A	H	a	a	a	a	a	a	a	a	a	a
bin6-69	6	82.84	AX-117522257	TAATACTAGGAGTACTAATTACCACGAGAAAAATG[A/T]TGCTTATTTTGTGAGTAGTATTGTGTGTCAGAAAT	a	H	a	H	a	a	a	a	a	H	a	a	a	a	A	a	A	A	A	A	a	a	a	a	a	a	a	a	a	a	a	a	a	A	H	a	a	H	a	a	a	a	a	a	a
bin6-70	6	83.06	AX-106026919	AGTACCTTACCGATGATCACGGTCCATTCCTTCTC[C/T]CCCTTTCTATTGATGATAGTGATGCTCTACCTAAT	a	H	a	H	a	a	a	a	a	H	a	a	a	a	A	a	A	A	A	A	a	a	a	a	a	a	a	a	a	a	a	a	a	A	H	a	a	H	a	a	a	a	a	a	a
bin6-71	6	83.29	AX-105973550	GGTGAACTCTTAGGAAGTAATGAGATTCTATGATC[A/G]AATTGACCTCTAAATGGAGGTAATTCCACAGGTTC	a	H	a	H	a	a	a	a	a	H	a	a	a	a	A	a	A	A	A	A	a	a	a	a	a	a	a	a	a	a	a	a	a	A	H	a	a	H	a	a	a	a	a	a	a
bin6-72	6	83.51	AX-105955245	ATATGTTTAAATTGTAATTCCGTACCCAGTCATAT[A/G]CATTCATTGCATATCATATATTAGTCTCTGTTGTT	a	H	a	H	a	a	a	a	a	H	a	a	a	a	A	a	A	A	A	A	a	a	a	a	a	a	a	a	a	a	a	a	a	A	H	a	a	H	a	a	a	a	a	a	-
bin6-73	6	87.51	AX-105972024	AAATGTAAGGCCTTTAGTATATATGTGTGTACTAC[A/G]ACGTGTGAGCCTCTTGATAAGGAGCCCTAAGGCAG	a	H	a	a	a	a	A	a	A	H	a	a	a	a	A	a	A	A	A	A	a	a	a	a	a	a	a	A	a	a	a	a	A	A	a	a	a	H	a	A	a	a	a	a	a
bin6-74	6	88.21	AX-105995117	TATTGATGGATTATATACGACTAAGGAAAAGGAAA[C/T]GTCAAGAGAAAGTCGAAAAAGGAACTCGATGAATG	a	H	a	a	a	a	A	a	A	H	a	a	a	a	A	a	A	A	A	-	a	a	a	a	a	a	a	A	a	a	a	a	A	A	a	a	a	H	a	A	a	a	a	a	a
bin6-75	6	90.16	AX-105958643	GGCGATGTAGTCAAAGCGGTATTGAACTTCTAAAA[A/G]CTCAACTCACCCTCGCCTGGCCATCTAAATGGGGC	a	H	a	a	a	a	A	a	A	-	a	a	a	a	A	a	A	A	A	a	a	a	a	a	a	a	a	A	a	a	a	a	A	A	a	a	a	H	a	A	a	a	a	a	a
bin6-76	6	90.39	AX-106025585	TTTATTCCGCATATTTGGAAAAAGATTGACAGTCG[A/G]GTTAGACATAGAGCCTTGGTTTCAAAGTATGATGG	a	H	a	a	a	a	A	a	A	H	a	a	a	a	A	a	A	A	H	a	a	a	a	a	a	a	a	A	a	a	a	a	A	A	a	a	a	H	a	A	a	a	a	a	a
bin6-77	6	90.85	AX-117750188	TCATCAGATCATCTTCTTAATTTTTTTAAAGTGAC[A/T]AGTATAATTTTTTTCTCACTAAAATTACTGATAGA	a	H	a	a	a	a	A	a	A	H	a	a	a	a	A	a	A	A	H	a	a	a	a	a	a	a	a	A	a	a	a	a	A	A	a	a	a	H	a	A	a	a	a	a	-
bin6-78	6	91.08	AX-105956516	TGTCTGGTTTTAAGCCATGTATCTTGCTACACTAA[C/T]AAGCTTAGACATTTAATCTAATGCATATATATCTA	a	H	a	a	a	a	A	a	A	H	a	a	a	a	A	a	A	A	H	a	a	a	a	a	a	a	a	A	a	a	a	a	A	A	a	a	a	H	a	A	a	a	a	a	a
bin6-79	6	91.31	AX-106025584	TTCTTCAGAACAAACTATGCTGGGTAAAATCGTAA[A/T]ACGCGGCTCCATCCAGGAAATATGAATGACATTTT	a	a	a	a	a	a	A	a	A	H	a	a	a	a	A	a	A	A	H	a	a	a	a	a	a	a	a	A	a	a	a	a	A	A	a	a	a	H	a	A	a	a	a	a	a
bin6-80	6	92.96	AX-105995883	ACTTGCCTTGCGTCAGAAGTTGGAACTCTTGAAAA[C/T]ATTGTCAAACTCCATAACTACGTGAGATTCTCGTA	a	a	a	a	a	a	a	a	A	H	a	a	a	a	A	a	A	A	H	a	a	a	a	a	a	a	a	a	a	a	a	a	a	A	a	a	a	H	a	A	a	a	a	a	a
bin6-81	6	93.19	AX-106003412	TCTGCCCAAAAAATCACAAAATTTTAGTCTCCCTT[A/G]AAATACAAAAGATAGTATAAAGTTCTTCACAAGAA	a	a	a	a	a	a	a	a	A	H	a	a	a	a	A	a	A	A	H	a	a	a	a	a	a	a	a	a	a	a	a	a	a	A	a	a	a	H	a	A	a	a	a	a	a
bin6-82	6	93.65	AX-117606754	GAATAGTAATGAGCAAAAATACTACTATTAAAAAT[A/G]ACTGCTAGATGTAGGAGTACTCAGGTACAAGTACT	a	a	a	a	a	a	a	a	A	H	a	a	a	a	A	a	A	A	H	a	a	a	a	a	a	a	a	a	a	a	a	a	a	A	a	a	a	H	a	A	a	a	a	a	a
bin6-83	6	94.81	AX-106007889	GTTATATATTCATTTGTAAAATTCTCTCGGATAAG[C/T]GTGGATGGGACAAGTAGTCCGAATACTACTACCAT	a	a	a	a	a	a	a	a	A	H	a	a	a	a	A	a	A	A	H	a	a	a	a	a	a	a	a	a	a	a	a	a	a	A	a	a	a	H	a	A	a	a	a	a	a
bin6-84	6	95.26	AX-105957289	TCTCTATTTGGAATTTGTGCAAGGAAAAAAAGTGG[A/G]ATCGAAGTTAGGGTGGTCGAAAATTAGGGTTGAAG	a	a	a	a	a	a	a	a	A	H	a	a	a	a	H	a	A	A	H	a	a	a	a	a	a	a	a	a	a	a	a	a	a	A	a	a	a	H	a	A	a	a	a	a	a
bin6-85	6	97.79	AX-117714831	TATGGGTTATGGCTATGGCCGAAAAATATGATTCG[G/T]GACACGTGTCGTCGGTACGAGGTCTCCGTTTCATT	a	a	a	a	a	a	a	a	A	H	a	a	a	A	H	a	A	A	H	a	a	a	a	a	a	a	A	a	a	a	a	a	a	A	a	A	a	H	a	A	a	a	a	a	-
bin6-86	6	101.13	AX-117714763	AGAAAAATAAGACTTTGTGGTGTTGCAAAGATATA[A/T]ATAAAACAAACGGTTGGTCGACATATTAATTTGAG	a	a	a	a	a	a	a	a	A	H	a	a	a	A	H	a	A	A	H	a	a	H	a	a	a	a	a	a	A	a	a	A	a	A	a	A	a	H	a	A	a	A	a	a	a
bin6-87	6	108.88	AX-117815295	CTCAACTCCATAACCTAAGGCTGTAAATTTTCTCA[C/T]CATCTGAACTGAAAAATGTAACAGACCTATCTATT	a	a	a	a	a	a	a	a	A	H	a	a	a	A	H	a	A	A	a	a	a	H	a	a	a	a	a	a	A	a	a	A	a	A	a	a	a	H	a	A	a	A	a	a	A
bin6-88	6	110.07	AX-117600236	CATACCCATCATTTGTAGCAGCATAGGCTATCACC[A/G]AGACTTTATGATTCATCTTCATCTTTCTCTGTTTA	a	a	a	a	a	a	a	a	A	H	a	a	a	A	a	a	A	A	a	a	a	-	a	a	a	a	a	a	A	a	a	A	a	A	a	a	a	a	a	A	a	A	a	a	A
bin6-89	6	111.27	AX-117694782	TTTCATGTGCTATAACCACATTCACCGCCTCGGCA[A/T]TTTACGGACATCATTCTTAGGCATTTTACCGCCAT	-	a	a	a	a	a	a	a	A	H	a	a	-	A	a	a	A	A	a	a	a	H	a	a	a	a	a	a	A	a	a	A	a	A	a	a	a	a	a	A	a	A	a	a	A
bin6-90	6	111.94	AX-117633282	TATAACGTGCTTACGCCCTAAAGCGAGGCCCAAAA[C/T]ATGTTTAACGCTTCGCGTCACTTAGTGGGCACTTT	-	a	a	a	a	a	a	a	A	H	a	a	A	A	a	a	A	A	a	a	a	H	a	a	a	a	a	a	A	a	a	A	a	A	a	a	a	a	a	A	a	A	a	a	A
bin6-91	6	112.61	AX-105956652	TGCTCTGTATCGAAAGGTATGGGTTCAATTAAGCC[A/G]CTATATAATGATACATCCTCCCCGTATGATAGGAT	a	a	a	a	a	a	a	a	A	H	a	a	A	A	a	a	A	H	a	a	a	H	a	a	a	a	a	a	A	a	a	A	a	A	a	a	a	a	a	A	a	A	a	a	A
bin6-92	6	113.06	AX-117659564	TCAGTTGGCCTCCACCAACCAACATCAAAGCCTTA[A/C]GGGAATTCTTGGTTCTCACAAGTTATTACAGAAGA	a	a	a	a	a	a	a	a	A	H	a	a	A	A	a	a	A	H	a	a	a	H	a	a	a	a	a	a	A	a	a	A	a	A	a	a	a	a	a	A	a	A	a	a	A
bin6-93	6	115.17	AX-105958962	GTTATAACATCTATAACAGAAGAATACGTGTCACA[A/C]CCCGCACTTTGGGGTTGTGACTTCGGCCAAGAACT	a	a	a	a	a	a	a	a	A	H	a	a	A	A	a	a	A	H	a	a	a	H	a	a	a	a	a	a	A	a	a	A	H	a	a	a	a	a	a	A	a	A	a	a	A
bin6-95	6	115.63	AX-105959378	CCTAATTTTTGATTGGTATGGGTTGTGCACATCGG[C/T]CTAAGTTACAGCCGGATATTCTACCATATTTTGAT	a	a	a	a	a	a	a	a	A	H	a	a	A	A	a	a	A	H	a	a	a	H	-	a	a	a	a	a	A	a	a	A	H	a	a	a	a	a	a	A	a	A	a	a	A
bin6-96	6	115.86	AX-105977233	CTTCTTAATGTGAGAAATGTTGTCGTAGAACTCGC[C/G]GACAAGGTACTCTTTGGCATCTACCACTCTCTCAT	a	a	a	a	a	a	a	a	A	-	a	a	A	A	a	a	A	H	a	a	a	H	a	a	a	a	a	a	A	a	a	A	H	a	a	a	a	a	a	A	a	A	a	a	A
bin6-94	6	116.33	AX-105995585	AACGATAGGGGGAGCTGCTCCTCCACGGTCAGGTA[C/T]ATCTGCCGCACGCGTTCTTACCATATATGAGATAA	a	a	a	a	a	a	a	a	A	H	a	a	A	A	a	a	A	H	a	a	a	H	a	a	a	a	a	a	A	a	a	A	H	a	a	a	a	a	a	A	a	A	a	a	A
bin6-98	6	117.98	AX-117805571	AAAAATTTAGGAAACAAGAATGCACCAGAAGCTAG[A/G]AACTGACCACTATTATATAAAAATAAAAGGGCAGT	a	a	a	a	a	a	a	a	A	H	a	a	A	A	a	a	A	H	a	a	a	H	a	a	a	a	a	a	A	a	a	A	H	a	a	a	a	a	a	A	a	A	a	a	a
bin6-101	6	119.13	AX-117627769	ATCCCACGAGCACAGAATACCGAGGAAGACGACCT[C/T]ACCAAACTAGCCACAGCCATCAAAAACATTACAAT	a	a	a	a	a	a	a	a	A	H	a	a	A	A	a	a	A	H	a	a	a	H	a	a	a	a	a	a	A	a	a	A	H	a	a	a	a	a	a	A	a	A	a	a	a
bin6-99	6	119.36	AX-105983051	TGGTGCTTCTCACTGAGGATCTTGTAAACATCCCT[C/T]TTCTTAGTGAGCCCCCGAGCCTCGGCCTCGTGTTG	a	a	a	a	a	a	a	a	A	H	a	a	A	A	a	a	A	H	a	a	a	H	a	a	a	a	a	a	A	a	a	A	H	a	a	a	a	a	a	A	a	A	a	a	a
bin6-100	6	120.28	AX-117627813	TTAGCCGCTTCTGCGATAGAACTTTTGCTTCTGCG[A/G]AACCAGCTGAAAACTCAACCCTCACACGTGCGGAC	a	a	a	a	a	a	a	a	A	H	a	a	A	A	a	a	A	H	a	a	a	H	a	a	a	a	a	a	A	a	a	A	H	A	a	a	a	a	a	A	a	A	a	a	a
bin6-113	6	121.68	AX-117605689	AGAATTCTTCTCGCGGATGCATAAAAGTGATTTCG[A/G]AGATTCAATGGTCCGACTTCGGAAGCTTATATCTT	a	a	a	a	a	a	a	a	A	H	a	a	A	A	a	a	A	H	a	a	a	H	a	a	a	a	a	a	A	a	A	A	H	A	a	a	-	a	a	A	a	A	a	a	a
bin6-112	6	122.6	AX-106001694	TCGAAAGTCTTTTGACATTCTTCAGTCCAACTCGT[C/T]GCAGCGTCTTTCCTAGGCATTTTGAAGATCAAATC	a	a	a	a	a	a	a	a	A	H	a	a	A	H	a	a	A	H	a	a	a	H	a	a	a	a	a	a	A	a	H	A	H	A	a	a	a	a	a	A	a	A	a	a	a
bin6-111	6	122.82	AX-117726059	AGTGGAAAAGATTTAGCATTCAATGTAAAATACAA[C/T]TGGTTAAATTCAAGGAAAAGAAGCACATACAATGA	a	a	a	a	a	a	a	a	A	H	a	a	A	H	a	a	A	H	a	a	a	H	a	a	a	a	a	a	A	a	A	A	H	A	a	a	-	a	a	A	a	A	a	a	a
bin6-110	6	123.05	AX-105969600	CCATATTGAGAAATCATTTCTATTATCCTTGCATA[A/T]GTTTTCTGCCCCAAAAGCATTAATTTCTTATCCTC	a	a	a	a	a	a	a	a	A	H	a	a	A	H	a	a	A	H	a	a	a	H	a	a	a	a	a	a	A	a	A	A	H	A	a	a	A	a	a	A	a	A	a	a	a
bin6-109	6	123.27	AX-106003689	AAAGAGGAAAATATGCAGAAAATGGTAGCTAGTTC[A/C]TCTGCCTCTGCAGAGAATAACCTAGATATAACTAC	a	a	a	a	a	a	a	a	A	H	a	a	A	H	a	a	A	H	a	a	a	H	a	a	a	a	a	a	A	a	A	A	H	A	a	a	A	a	a	A	a	A	a	a	-
bin6-108	6	124.41	AX-117527204	ACTGGGAACATATACATAAACACCCTAATAGTAAC[C/T]GTTATTTACTCTGTCTACAGTGAGTGCTCGATCTG	a	a	a	a	a	a	a	a	A	H	a	a	A	H	a	a	A	H	a	a	a	H	a	a	a	a	a	a	A	a	A	A	H	A	a	a	A	a	a	A	a	A	a	a	A
bin6-107	6	125.08	AX-106017908	AACAGTCACAAGAATGTGATGTCGTTTGGCAATCT[A/G]ATTTGGAGCAGATAAATTACATCTTTTTGGACATG	a	a	a	a	a	a	a	a	A	H	a	a	A	A	a	a	A	H	a	a	a	H	a	a	a	a	a	a	A	a	A	A	H	A	a	a	A	a	a	A	a	A	a	a	A
bin6-106	6	126.9	AX-117627827	TAGCTGCCAGCAACCAAATGAGAATGATAAATGGT[C/T]CGAATCTCGCCCGGAACTCACTCGGGCCACTTGGG	a	a	a	a	a	a	a	a	A	H	a	a	A	A	a	a	A	H	a	a	a	H	a	a	a	a	a	a	A	a	a	A	H	A	a	a	a	a	a	A	a	A	a	a	A
bin6-103	6	128.27	AX-105957417	GTTGTGCTTGGGTTTCATAGTGTACGACGCTATTT[C/G]TCTCCCCAGGATTTGTATTATGCACTTGGCGTGCT	a	a	a	a	a	a	a	a	A	H	a	a	A	A	a	a	A	H	a	a	a	H	a	a	a	a	a	a	A	a	a	A	H	a	a	a	a	a	a	A	a	A	a	a	A
bin6-102	6	128.5	AX-106010657	CCTAGTATTTTCTCCCTTCACTAAAATTTGAATCC[C/G]AGATTTCTCTACTTATGTCACAAGAGTCATTATTA	a	a	a	a	a	a	a	a	A	H	a	a	A	A	a	a	A	H	a	a	a	H	a	a	a	a	a	a	A	a	a	A	H	a	a	a	a	a	a	A	a	A	a	a	A
bin6-104	6	129.65	AX-105955786	TTGCGGATGGAACTCTGTAATGGAAAGCATTTCAA[C/T]GGGAGTTCCAATTGCTGCATGGCCATTGCATACAG	a	a	a	a	a	a	a	a	A	H	a	a	A	A	a	a	A	H	a	a	a	H	a	a	a	a	a	a	A	a	a	A	H	A	a	a	a	a	a	A	a	A	a	a	A
bin6-105	6	129.89	AX-105995563	TATGAACTGCTCTTTTGGGAAGGAAAAGAGATAGA[A/T]GAAAGGGTAACGCCGTTTTTCATATTAATTTTAAT	a	a	a	a	a	a	-	a	A	a	a	a	A	A	a	a	A	H	a	a	a	H	a	a	a	a	a	a	A	a	a	A	H	A	a	a	a	a	a	A	a	A	a	a	A
bin6-118	6	133.96	AX-106017899	TTAAAGTATTTAGGAAACATTTTAAAGAAAAAAGT[A/G]TTTTAAGTAGAAGTAGAAAGAATCCCAAAAAGTAT	a	a	a	a	a	a	a	a	A	-	a	a	A	H	a	a	-	a	a	a	a	H	a	-	a	a	a	a	A	a	a	A	H	A	a	a	a	a	a	A	H	A	a	a	A
bin6-114	6	134.21	AX-105972679	TTGAGGTTTACATTGTGATATTACACATTGCTAAG[A/G]TACTGGCTTCTTTGTGAAACTTCTGTTTATCCGTT	a	a	a	a	a	a	a	a	A	H	a	a	A	H	a	a	A	a	a	a	a	H	a	H	a	a	a	a	A	a	-	A	H	A	a	a	a	a	a	A	H	A	a	a	A
bin6-115	6	134.44	AX-105981686	TCTACAATCACGTTTTTCACTCTAGTTCCAATCAC[A/G]TTTTTCCCAAATCTGAACCCTCTTTTCACTTTTCC	a	a	a	a	a	a	a	a	A	H	a	a	A	H	a	a	A	a	a	a	a	H	a	H	a	a	a	a	A	a	a	A	H	A	a	a	a	a	a	A	H	A	a	a	A
bin6-116	6	134.66	AX-106016356	GAAAACAAAATGGCATAACATGGCTTGTTGGAAGA[C/T]GTGCACCATGAAGCTAAGATTCTCTAAGTTAAGGA	a	a	a	a	a	a	a	a	A	H	a	a	A	H	a	a	A	a	a	a	a	H	a	H	a	a	a	a	A	a	a	A	H	A	a	a	a	a	a	A	H	A	a	a	A
bin6-117	6	134.89	AX-106007497	TACTTCTGTGTCTCTCTTTGTGAGGTTGCTCTCTC[A/G]ATTTTGTCCTCTCTTTTATATCGTGAATTGCACCT	a	a	a	a	a	a	a	a	A	H	a	a	A	H	a	a	A	a	a	a	a	H	a	H	a	a	a	a	A	a	-	A	H	A	a	a	a	a	a	A	H	A	a	a	A
bin6-127	6	136.79	AX-105987223	TTTGAGAGGTGTGAATAGAAAATGATAAGTTTGTT[C/T]CCTAAAAGGCATTTCTTTCCATCTATTTGTTGGCT	a	a	a	a	a	a	a	a	A	H	a	a	A	a	a	a	A	a	a	a	a	H	a	H	a	a	a	a	A	a	H	A	a	A	a	a	a	a	a	A	H	A	a	a	A
bin6-123	6	138.44	AX-105958713	AAGAGGAAGAACCATTGGTCAGGAGGAATGCTAAT[A/T]GGGGTACCACAAAAATATCGCAAGGGCCGCCAAGT	a	a	a	a	a	a	a	a	A	H	a	a	A	a	a	a	A	a	a	a	a	H	a	H	a	a	a	a	A	a	H	A	a	A	H	a	a	a	a	A	H	A	a	a	A
bin6-120	6	140.59	AX-117754868	AGAGGGCATCGACCTTGAGTAGAACTCTCTCTTAT[C/T]CCTTAATTCATTGACGCTTTTGGTTCTTTAGGAGT	a	a	a	a	a	a	a	a	A	A	a	a	A	a	a	a	A	a	a	a	a	H	a	H	a	a	a	a	A	a	H	A	a	A	H	a	a	a	a	A	H	A	a	a	a
bin6-121	6	141.57	AX-117754971	ATTCAATATACAGGTTTTAGATTACTTCATATTTT[C/T]TCATGAATCAGTGAAACAATTGAAGAGTTGAATCA	a	a	a	a	a	a	a	a	A	H	a	a	A	a	a	a	A	a	a	a	a	H	a	H	a	a	a	a	A	a	-	A	a	-	a	a	a	a	a	A	H	A	a	a	a
bin6-122	6	141.81	AX-117498957	CCCTTGTCGAGAAGGAAATAGGGAAGAGTTTACCC[C/T]TTTTTTTCTTTTCTTTTTTTTTCTTTTTTTTTTGG	a	a	a	a	a	a	a	a	A	H	a	a	A	a	a	a	A	a	a	a	a	H	a	H	a	a	a	a	A	a	H	A	a	A	H	a	a	a	a	A	H	A	a	a	a
bin6-125	6	143.52	AX-105956458	AACCATTTCTCGAATTGTATTAACTATTGTAATAT[A/G]ATGGATTTAGGATTTAAGGAACCAAAATACACTTG	a	a	a	a	a	a	a	a	A	H	a	a	A	a	a	a	A	a	a	a	a	H	a	H	a	a	a	a	A	a	-	A	a	A	H	a	a	a	a	A	-	A	a	a	A
bin6-124	6	143.75	AX-117754969	CTCTCGAAAAGGAAAAAACGACACTTATTTTGGGA[C/T]GGAGGGAGAATGTAAAAATACATTACCTCATCTCT	a	a	a	a	a	a	a	a	A	H	a	a	A	a	a	a	A	a	a	a	a	H	a	H	a	a	a	a	A	a	H	A	a	A	H	a	a	a	a	A	H	A	a	a	A
bin6-126	6	145.16	AX-117777070	TTAGAGAAGATAAAAAATATTTACATTCGATTAAC[A/G]AAAAGAAATCATATTACGTATTTAGGATCTGGTCT	a	a	a	a	a	a	a	a	A	H	a	a	A	a	a	a	A	a	a	a	a	H	a	H	a	a	a	a	A	a	-	A	a	A	a	a	a	a	a	A	H	A	a	a	A
bin6-128	6	151.87	AX-117776975	ATGCAAGTTATTTGTGCATAATAATGGTAAAGACT[C/T]CCTAGGAATGTCTTGATTATGTGTACAAGCATGAA	a	a	a	a	H	A	A	H	A	a	a	A	A	a	a	-	A	A	a	a	a	H	A	H	H	a	a	A	A	a	H	A	A	A	a	a	a	a	a	A	H	A	a	a	A
bin6-129	6	153.26	AX-105957775	AAAATTGACTCGTGAATCGTGGTAAAGGGTCACGT[A/G]GAACTTAGTTCAAGGGGGAGATTGTTGGTCTGCAA	A	a	a	a	H	A	A	H	A	a	a	A	A	a	a	A	A	A	a	a	a	H	A	H	H	a	a	A	A	a	H	A	A	A	a	a	a	a	a	A	H	A	a	a	A
bin6-130	6	153.72	AX-105958702	CAAAAATAAGAAAATGGAAACAAAGTAGTATGAAG[C/T]AGTGTTTTGAAAGGTTTTTTTTAGGATTTGTCTCG	A	a	a	a	H	A	A	H	a	a	a	A	A	a	a	A	A	A	a	a	a	H	A	H	H	a	a	A	A	a	-	A	A	A	a	a	a	a	a	A	H	A	a	a	A
bin6-131	6	163.98	AX-105976866	GTTTATTTTTTAAGTTTTCCATCCATTGTCCCGCA[C/T]CTTGTTTTTGGACCCCGACTAATTTGGATTCACGC	A	a	a	a	H	A	A	H	a	a	A	A	a	a	a	A	A	A	a	a	a	H	A	a	A	a	a	A	A	a	A	A	a	A	a	a	H	a	a	A	a	A	a	a	a
bin6-132	6	164.21	AX-105963805	TTTGATATAAAGGTATGTAAGACGAACCTTACTAG[C/G]AAATCAGCTATGCGGGGCCCGGGGGAGGTACAAGG	A	a	a	a	A	A	A	H	a	a	A	A	a	a	a	A	A	A	a	a	a	H	A	a	A	a	a	A	A	a	A	A	a	A	a	a	H	a	a	A	a	A	a	a	a
bin6-133	6	165.14	AX-106024851	ATATGACAACCCCTAATGAATTTAAATCGCTCAAA[A/G]CATATACAATTGTTGGTCCTGGAGTACCACATTTT	A	a	a	a	H	A	A	H	a	a	A	A	a	a	a	A	A	A	a	a	a	H	A	a	A	a	a	A	A	a	A	A	a	A	a	a	H	a	a	A	a	A	a	a	a
bin6-134	6	165.37	AX-117603486	ATAACCTTCCAAGAACGATCTTTCAAACAACAACC[A/G]TCAGTCCACCTCATAACCTCACACCCAGTATCATT	A	a	a	a	H	A	A	H	a	a	A	A	a	a	a	A	A	A	a	a	a	H	A	a	A	a	a	A	A	a	A	A	a	A	a	a	H	a	a	A	a	A	a	a	a
bin6-135	6	165.86	AX-105979943	CATGAGCATGATTGTTAACTATCAAATATGAATTT[G/T]TGTTAAGAAATTAAGCTCACAGTAACAATAATATG	A	a	a	a	H	A	A	H	a	A	A	A	a	a	a	A	A	A	a	a	a	H	A	a	A	a	a	A	A	a	A	A	a	A	a	a	H	a	a	A	a	A	a	a	a
bin6-136	6	167.36	AX-117603499	GGAACGAGCATGTGCCAGTCACGTGAGTGGAGATT[A/C]AGTCTGTTAAGTAGGTTGTTAGCTAGTTATAACTA	A	a	a	a	H	A	A	H	a	A	A	A	a	a	a	A	A	A	a	a	a	H	A	a	A	a	a	A	A	a	A	A	a	A	a	a	H	a	a	A	a	A	a	a	a
bin6-137	6	174.12	AX-117603510	TTTATTTCAGCGGGTTCAAGCATCCGAAATACGCG[A/G]AAATTACTGTGGCGTGGCTGAAGATGCACAGTCCG	A	a	a	a	H	H	A	H	H	A	A	A	A	a	a	A	A	A	a	a	A	H	A	a	A	a	a	A	A	a	-	A	H	A	a	A	a	a	a	A	a	A	a	a	a
bin7-1	7	0	AX-117634808	TTTGTTTTTTTCACGGGGCAGCTTTTATTGACTAA[C/T]AAACAATTATAATAATAATAAAGATAGGCAAACGT	A	A	a	a	a	a	a	a	A	a	a	a	a	A	a	a	A	a	a	a	A	H	A	A	a	a	a	a	a	A	a	a	a	A	a	A	a	A	a	a	A	a	A	a	A
bin7-2	7	1.52	AX-117656096	CTAGAAAAAGTAATTCAGTTAAAGTTCTAGATTCT[A/G]CAAAAGCAATGCCCTTGACAGTTGAAAAAGCGACG	A	A	a	a	a	a	a	a	A	a	a	a	a	A	a	a	A	a	a	a	A	-	A	A	a	a	a	a	A	A	a	a	a	A	a	A	a	A	a	a	A	a	A	a	a
bin7-3	7	1.76	AX-117594588	AATGCACCATGTCTGCTTGAAAAAGACAGCATTAA[A/T]GCTATCAATTCCTGGAGTCTTATAATCTCCAATTG	A	A	a	a	a	a	a	a	A	a	a	a	a	A	a	a	A	a	a	a	A	H	A	A	a	a	a	a	A	A	-	a	a	A	a	A	a	A	a	a	A	a	A	a	a
bin7-4	7	2.48	AX-117594590	TTGCCAAATTGGATACTACATGTGAAAGATAGGTA[C/T]TAATCTAATTAATGATGTTTACTTAACACATGGAT	A	A	a	a	a	a	a	a	A	a	a	a	a	A	a	a	A	a	a	a	A	H	A	A	a	a	a	a	A	A	a	a	a	A	a	A	a	A	a	a	A	a	A	a	-
bin7-5	7	5.79	AX-117748209	AATAGAAATAATCTAAGGAGTTACAAAATTTGAAA[G/T]TTATTTGATGTAGATCTAATTATACTTATTTGTAA	A	A	a	a	a	a	a	a	A	a	a	a	-	A	a	a	A	a	a	a	A	H	A	A	a	a	a	a	A	A	a	a	a	A	a	A	a	A	a	A	A	a	A	a	a
bin7-6	7	6.74	AX-117748206	GAATGCCAATTTTGATGCAAGGAATTACTTCATGG[A/C]AGCATGGTCTCGATAGAAAAAATTTGTAAGGGCCA	A	A	a	a	a	a	a	a	A	a	a	a	a	A	a	a	A	a	a	a	A	H	A	A	a	a	a	a	A	A	a	a	a	A	a	A	a	A	a	A	A	a	A	a	a
bin7-7	7	9.16	AX-117498457	AACCTACGCAAACACGGGAAAAACATTGCGAACAC[A/G]AAGAGGAAACCATCGATCTGCCCCGTTCAGCTTAA	A	A	a	a	a	a	a	a	A	a	a	a	a	A	a	a	A	a	a	a	A	H	A	A	a	a	a	a	A	A	a	a	a	A	a	A	a	H	a	A	A	a	A	a	A
bin7-8	7	13.39	AX-117748185	ATAGTTGCTCAGTTTTAGAAGTACTATATTTATAC[A/G]GTACTCCCTCGTCTCAAATTATTTGTAACTTTTCG	A	A	a	a	a	a	a	a	A	a	a	a	a	A	a	a	A	a	a	a	a	H	A	A	a	a	a	a	A	A	a	a	a	A	a	a	a	H	H	A	A	a	A	a	A
bin7-9	7	13.84	AX-117748177	TATTGGAATGACATTAGAGATTTAAACCGAGAGAC[A/C]GACATTAGACCGAATTTTGACCTAAGGAGGCAAGA	A	A	a	a	a	a	a	a	A	a	a	a	a	A	a	a	A	a	a	a	a	H	A	A	a	A	a	a	A	A	a	a	a	A	a	a	a	H	H	A	A	a	A	a	A
bin7-10	7	14.76	AX-117748174	GATTAATTATATTATATGTCAATATGTATCTCTTT[A/G]CGTGAGTTATATTCTTATTCATCAATAACACATAA	A	A	a	a	a	a	a	a	A	a	a	a	a	A	a	a	A	a	a	a	a	H	A	A	a	A	a	a	A	A	a	a	a	A	a	a	a	H	H	A	A	a	A	a	A
bin7-11	7	15.68	AX-117748172	TGCAGTATTGCAACGAGCGAAATATTTTTGAAGTT[C/T]GCACTGGTGTGCATAAAAAATGCGGTAATAATACC	A	A	a	a	a	a	a	a	A	a	a	a	a	A	a	a	-	a	a	a	a	H	A	A	a	A	a	a	A	A	a	a	a	A	a	a	a	H	A	A	A	a	A	a	A
bin7-12	7	18.03	AX-117748164	TAAAACATGATATCAATATAAGAATCAAGTGAGTG[A/C]TCTTGGACTTCCGACTGACATTAATGCAACTATAT	A	A	a	a	a	a	a	a	A	a	a	a	A	A	a	a	H	a	a	a	H	H	A	A	a	A	a	a	A	A	A	a	a	A	a	a	A	H	A	A	A	a	A	a	A
bin7-13	7	18.26	AX-117574782	CGTCAATTGTTAAAGCCCATATAAATGAGGCTGGG[C/G]TAGCCCGATCCGGCCCATATTGACAGCTCTATAAT	A	A	a	a	a	a	a	a	A	a	a	a	A	A	a	a	H	a	a	a	H	H	A	A	a	A	a	a	A	A	A	a	a	A	a	a	A	H	A	A	A	a	A	a	A
bin7-14	7	19.89	AX-117574810	TGGTAACTCAAACTCGTTTCGTTTTTGCTTTTCAC[A/G]CTAGGAAATTGATTGACTCTTTCTCCATTTTTCCT	A	A	a	a	a	a	a	a	A	a	a	a	A	A	a	a	H	a	a	a	H	H	A	A	a	A	a	a	A	A	A	a	a	A	a	a	A	H	A	A	A	a	A	a	a
bin7-15	7	20.12	AX-117574779	CTTCGCACAGTACAAGCCGGATAGAAAAGTTACAC[A/G]GATCAGAATATGCGTGATTTGTCATTTATGGTGGG	A	A	a	a	a	a	a	a	A	a	a	a	A	A	a	a	H	a	a	a	H	H	A	A	a	A	a	a	A	A	A	a	a	A	a	a	A	H	A	A	A	a	A	a	a
bin7-16	7	21.01	AX-117574817	TAATAGTTAAATACTCTGCATCAGTTAAAGAGTAA[A/G]TTTGATAATAAAAGAAATCACGTTAAAATTTAATG	A	A	a	a	a	a	a	a	A	a	a	a	A	A	a	a	H	a	a	a	H	H	A	A	a	A	a	a	A	A	A	a	a	A	a	a	A	H	A	A	A	a	A	a	a
bin7-17	7	21.23	AX-117574849	CTAGAAGGTTTTGGGTGTGCGATGAGGGGTTCTGG[A/C]GTTAGAGCAGAAGCTGGAGGTAAATTGGGTGGCAC	A	A	a	a	a	a	a	a	A	a	a	a	A	A	a	a	H	a	a	a	H	H	A	A	a	A	a	a	A	A	A	a	a	A	a	a	A	H	A	A	A	a	A	a	a
bin7-18	7	22.35	AX-117574862	TCTAATTAGTTACGTGGGTTAAATAATACCTTCCA[G/T]AGTTTATTTTCCTTATGTATCATGTTCGAGTTAGT	A	A	a	a	a	a	a	a	A	a	a	a	A	A	a	a	H	a	a	a	H	-	A	A	a	A	a	a	A	A	A	a	a	A	a	a	A	A	A	A	A	a	A	a	a
bin7-19	7	24.21	AX-117659653	AGGACAGAAAGCTGTATTATAACTCACAAAGATTT[A/T]TGTTTCTTCATGCTGTATAGGATAGAATGTCAAGA	A	A	a	a	a	a	a	a	A	a	a	a	A	A	a	a	H	a	a	a	a	H	A	A	a	A	a	a	A	A	A	a	a	A	a	a	A	A	A	A	A	a	A	a	a
bin7-20	7	25.42	AX-105961351	AACTTATACACCTAAACTATGAGGTGTTTGTATTA[A/C]TTCCTTGAACTTCTTCTTTTTCCGTATCTATGTAG	A	A	a	a	a	a	a	a	A	a	a	a	-	-	a	a	H	a	a	a	a	H	A	A	a	A	a	a	A	-	A	a	a	A	a	a	A	A	A	-	A	a	A	a	a
bin7-21	7	25.65	AX-105982125	AGAGACCTAAATAGTCTTGAAGAAAGAATTCCACA[A/C]GTCAGTCGATCCATGAATCACCAACCACGAAATTT	A	A	a	a	a	a	a	a	A	a	a	a	A	A	a	a	H	a	a	a	a	H	A	A	a	A	a	a	A	A	A	a	a	A	a	a	A	A	A	A	A	a	A	a	a
bin7-22	7	26.1	AX-105980298	AGTAGTATTTCTGTACGATTGAGGTAATTAACAGT[A/C]TTAAATCTGGTTTTGAGGGTATAAAACTCGAAATT	A	A	a	a	a	a	a	a	A	a	a	a	A	A	a	a	H	a	a	a	a	H	A	A	a	A	a	a	A	A	A	a	a	A	a	a	A	A	A	A	A	a	A	a	a
bin7-23	7	26.59	AX-106001523	CCATCAACCCGCTTCATCTTGTATTCCTAACCAAA[A/G]AAAATTATTCCATTACGGAGAAACGATAAAATTAA	A	A	a	a	a	a	a	a	A	a	a	a	A	A	a	a	H	a	a	a	a	H	A	A	a	A	a	a	A	A	a	a	a	A	a	a	H	A	A	A	A	a	A	a	a
bin7-24	7	26.83	AX-105987846	AAATTTTGAAGATGGAGAACTCAAAGAGTACGCTT[A/T]AGTTATGATGGAATAGAGGAGAGAGATTTCTAGAC	A	A	a	a	a	a	a	a	A	a	a	a	A	A	a	a	H	a	a	a	a	H	A	A	a	A	a	a	A	A	a	a	a	A	a	a	H	A	A	A	A	a	A	a	a
bin7-25	7	27.06	AX-117778298	GTGGCCTTAGTCTGTTCATCCACACGTCTGAATAG[A/G]TAGTTTGGGTACTTGCGTGCTGTCCTTTTGAAGAA	A	A	a	a	a	a	a	a	A	a	a	a	A	A	a	a	H	a	a	a	a	H	A	A	a	A	a	a	A	A	a	a	a	A	a	a	H	A	A	A	A	a	A	a	a
bin7-26	7	28.24	AX-117811143	ACCTTTTTAAAGTAAATCAAAGGGATAATGACATG[C/T]TGAGGGAGTTTGCGTCCTGATTCCAAGTGGAACGC	A	A	a	a	a	a	a	a	A	a	a	a	A	a	a	a	H	a	a	a	a	H	A	A	a	A	a	a	A	A	a	a	a	A	a	a	H	A	A	A	A	a	A	a	a
bin7-27	7	28.47	AX-117811150	CATTTTTTATGGTTCGAAATATTTTAGGTAATTCG[G/T]ATCCGGTAGCTCGAATTCATGTAGATGGTATGGAC	A	A	a	a	a	a	a	a	A	a	a	a	A	a	a	a	H	a	a	a	a	H	A	A	a	A	a	a	A	A	a	a	a	A	a	a	H	A	A	A	A	a	A	a	a
bin7-28	7	31.21	AX-117811163	GGGTCATGAGTTTAATTTGAGCAGTAAAATTAGTT[A/T]TTTATGCTTGTATCACGGTATACTACCTATATCAC	a	A	a	a	a	a	a	a	A	a	a	a	A	a	a	a	H	a	a	a	a	H	A	A	a	A	a	a	A	A	a	a	a	A	a	a	H	A	A	A	A	a	A	a	a
bin7-29	7	32.15	AX-117586419	TTGGTGCTTCCCTGCTCCCAAGCGGCCTATCGAAC[C/T]TATTTTTGCTCATTAGGCCTCATTCATTGGGCCCT	a	A	a	a	a	a	a	a	A	a	a	a	A	a	a	a	H	a	a	a	a	H	A	A	a	A	a	a	A	A	a	a	a	A	a	a	H	A	A	A	A	a	A	a	a
bin7-30	7	33.57	AX-117596522	CATATATACGATGTTAACTAATTGATACTAAGCGG[A/G]CATTTGGACATAAGAATTGTAAAATTTCGAAAAAA	a	A	a	a	a	a	a	a	A	a	a	a	A	a	a	a	H	a	a	a	a	H	A	A	a	A	a	a	A	A	a	a	a	A	a	a	H	A	A	A	A	a	A	a	a
bin7-33	7	35.49	AX-105954819	TCCTAGATGAAATGTTATATTGCTGAAAGTAGTAA[A/C]ATCCCTCTAGTCTTTTAGCTTTTCACTATAAGTGC	a	A	a	a	a	a	a	a	A	a	a	a	A	a	a	a	H	a	a	a	a	H	A	A	a	A	a	a	A	A	a	a	a	A	a	a	H	A	A	A	A	a	A	a	A
bin7-32	7	35.72	AX-105961245	AATAGAGTATCATTTGAGATTTGGAGTAATTTAAT[C/T]ATCAACTGGATTTTTGTTTTTCTAAAATGATAGTA	a	A	a	a	a	a	a	a	A	a	a	a	A	a	a	a	H	a	a	a	a	H	A	A	a	A	a	a	A	A	a	a	a	A	a	a	H	A	A	A	A	a	A	a	A
bin7-31	7	36.41	AX-106005045	GAGCTGCCTTTTTCAGACCCTCAAGCAAGCAACAT[A/G]TCCAAATACATTTTCTTGCAAAATAAATAGACTAC	a	A	a	a	a	a	a	a	A	a	a	a	A	a	a	a	H	a	a	a	a	H	A	A	a	A	a	a	A	A	a	a	a	H	a	a	H	A	A	A	A	a	A	a	A
bin7-34	7	37.33	AX-106002175	ATCTTCACAAATAATGTCATCATTGAGCTTGGTAA[C/T]TAATATTTTTGAAGAAGGAGCAAATTATCTTTAAT	a	A	a	a	a	a	a	a	A	a	a	a	A	a	a	a	H	a	a	a	a	A	A	A	a	A	a	a	A	A	a	a	a	A	a	a	H	A	A	A	A	a	A	a	A
bin7-36	7	38.03	AX-105986194	TACAAATTCGAATTACTCAAACTAAAGAGCTTGCG[C/T]AGCGGATGATAAACAAAAAAGAGAGTACAAACCAA	a	A	a	a	a	a	a	a	A	a	a	a	a	a	a	a	H	a	a	a	a	A	A	A	a	A	a	a	A	A	a	a	a	A	a	a	H	A	A	A	A	a	A	a	A
bin7-37	7	38.72	AX-106014244	TGTTATGTTGAATTTTGTAGTACGAAAAGTTATGC[C/T]GGATAGTTTGAAACAAATGCATCAAAAATATATTG	a	A	a	a	a	a	a	a	A	a	a	a	a	a	a	a	H	a	a	a	a	A	A	A	a	A	a	a	A	A	a	a	a	A	a	a	H	H	A	A	A	a	A	a	A
bin7-38	7	38.94	AX-105997515	ACTTCGTGCACCGCACTGACATTTTTTACCTTATA[A/G]GTGATCTAATTGGATAAATTTAATCTACGTCAACT	a	A	a	a	a	a	a	a	A	a	a	a	a	a	a	a	H	a	a	a	a	A	A	A	a	A	a	a	A	A	a	a	a	A	a	a	H	H	A	A	A	a	A	a	A
bin7-39	7	40.81	AX-106006747	TTTGAGGAAAGTTAAGCTAGTTTCTCCGCATTTCT[A/C]TTTTAATGGCAAAACCCAACTATCTTAGACGACAT	a	A	a	H	a	a	a	a	A	a	a	a	a	a	a	a	H	a	a	a	a	A	A	A	a	A	a	a	A	A	a	a	a	A	H	a	H	H	A	A	A	a	A	a	A
bin7-40	7	41.73	AX-117775975	AGACAGTCCGATACACGAAATATCACATATTCACG[C/T]AAGGTTTTGGGAAGAACCGCCAGGGGCGAAGGAAA	a	A	a	H	a	a	a	a	A	a	a	a	a	a	a	a	H	a	a	a	a	A	A	a	a	A	a	a	A	A	a	a	a	A	H	a	H	H	A	A	a	a	A	a	A
bin7-41	7	41.95	AX-105983825	TATGATTACCTCTATGAATTTGATATTCTACCCGA[C/T]GAACAAAAAGTATCTTCCACTAAACTACCCCTCAT	a	A	a	H	a	a	a	a	A	a	a	a	a	a	a	a	H	a	a	a	a	A	A	a	a	A	a	a	A	A	a	a	a	A	H	a	H	H	A	A	a	a	A	a	A
bin7-46	7	43.83	AX-117775969	CTTTATGTTCCGGTTAGGTTCGGAGTAGTACTCAA[C/G]TAGTCCAAAACCTAAATGTGGTTCTCTACGGAAAT	a	A	a	H	a	a	a	a	A	a	a	a	a	a	a	a	H	a	a	a	a	A	A	a	a	A	a	a	A	A	a	a	a	A	H	a	H	H	A	A	a	a	A	a	a
bin7-45	7	44.05	AX-117775960	TCATATCTAAGGTCAGCTTCAACTTTTTAAGTCCA[A/G]TCTAATAATTTATAGAAAGGACAGTATATGGAAAG	a	A	a	H	a	a	a	a	A	a	a	a	a	a	a	a	H	a	a	a	a	A	A	a	a	A	a	a	A	A	a	a	a	A	H	a	H	H	A	A	a	a	A	a	a
bin7-47	7	45.19	AX-117775946	CGATCGAGCTCGTCGCACGAGACTTGCCTAGTGTG[A/G]TTTGCCTCTTTAGTTTGGTTTGCGAGCTATTGCAC	a	A	a	H	a	a	a	a	A	a	a	a	a	a	a	a	H	a	a	a	a	A	A	a	a	A	a	a	A	A	a	a	a	A	H	a	H	H	A	A	a	a	A	a	a
bin7-42	7	47.31	AX-117793868	TGGTAGAATCATCAGATAAACGCATAATATAATAA[A/T]ATTATACCATATATAAAAGTTATTCAAGCTAGTTA	a	A	a	H	a	a	a	a	A	a	a	a	a	a	a	a	H	a	a	a	a	A	A	a	a	A	a	a	A	H	a	a	a	A	H	a	H	H	A	A	a	a	A	a	A
bin7-43	7	47.76	AX-117626605	GAGTTGTACTACCCCGGGAAGGAAGCATGTCCTCA[A/G]GGTATTAGGAAAACAAATTCTAACTCCTGGAGCTG	a	A	a	H	a	a	a	a	A	a	a	a	a	a	a	a	H	a	a	a	a	A	A	a	a	A	a	a	A	H	a	a	a	A	H	a	H	H	A	A	a	a	A	a	A
bin7-44	7	49.88	AX-117662587	GGTTGGGGCTAAGGTGGCATGTCACGTGGTATCCA[C/T]CTCAACAAAATATCAGTGTCACATGAGATTGAACG	a	A	a	H	a	a	a	a	A	a	a	a	a	a	a	a	H	a	a	a	a	A	A	a	a	A	a	a	A	H	a	a	a	A	A	a	H	H	A	A	a	a	A	a	a
bin7-48	7	51.25	AX-117788150	TGACCAGATGGGCTATTTTTTTTGTATCAAGCCCA[G/T]ACCAGTCCGTCCGGTAATACCTTTAAATGAGAATC	a	A	a	H	a	a	a	a	A	a	a	a	a	a	a	a	H	a	a	a	a	A	A	a	a	A	a	a	A	H	a	a	a	A	A	a	H	H	A	A	a	a	A	a	a
bin7-49	7	51.47	AX-117788158	CCGGATTGGACGACTACTCGTATGTGTCGTGAATG[A/G]GGTCATTCATTGTGGATCTTTAAAAGGTTATAGAC	a	A	a	H	a	a	a	a	A	a	a	a	a	a	a	a	H	a	a	a	a	A	A	a	a	A	a	a	A	H	a	a	a	A	A	a	H	H	A	H	a	a	A	a	a
bin7-50	7	51.7	AX-117788146	GTGTTGGATGAGACGAGGTCATTGGGCCTAGAATA[A/G]ATGCTATTAGATTTAATTGTGGTATAATTGGGAGG	a	A	a	H	a	a	a	a	A	a	a	a	a	a	a	a	H	a	a	a	a	A	A	a	a	A	a	a	A	H	a	a	a	A	A	a	H	H	A	-	a	a	A	a	a
bin7-51	7	52.62	AX-117646246	GGCCCGAACTCGGCATCATGTTGAAGCTTAACCTA[C/T]AGGTAATGTAATTAGCCAATTTATTAGAACTGTGA	a	A	a	H	a	a	a	a	A	a	a	a	a	a	a	a	H	a	a	a	a	A	A	a	a	A	a	a	A	H	a	a	a	A	A	a	H	H	A	H	a	a	A	a	-
bin7-52	7	53.07	AX-117646249	CAATTTTGGTATGGTTAGAGTCGTGGTTGAATGGG[A/C]GTTCATATTTTGTATGAGGCTTTTGGAGGCCAAAT	a	A	a	H	a	a	a	a	A	a	a	a	a	a	a	a	H	a	a	a	a	A	A	a	a	A	a	a	A	H	a	a	a	A	A	a	H	H	A	H	a	a	A	a	a
bin7-53	7	53.29	AX-117646263	AAGATCATTTAGAATCTTTGGTGATTTTCATTGGA[C/T]ATCACTGCTGCGCCTTTATAGATCACACCTCAAGA	a	A	a	H	a	a	a	a	A	a	a	a	a	a	a	a	H	a	A	a	a	A	A	a	a	A	a	a	A	H	a	a	a	A	A	a	H	H	A	H	a	a	A	a	a
bin7-54	7	53.96	AX-117646320	AAAATGGCTCTACACACTGCAGTAACAATATATTA[A/T]TAACTTTGAGAAATGCTGAAGAAACTTGTATGTTT	a	A	a	H	a	a	a	a	A	a	a	a	a	a	a	a	a	a	A	a	a	A	A	a	a	A	a	a	A	H	a	a	a	A	A	a	H	H	A	H	a	a	A	a	a
bin7-55	7	54.86	AX-117544071	TGGATTTGTGGGGTTCGGATGTGGTATCATTGGCC[A/G]AGGAATTGCAAATATGATAATGACTGCCAAGCGGT	a	A	a	H	a	a	a	a	A	a	a	a	a	a	A	a	a	a	A	a	a	A	A	a	a	A	a	a	A	H	a	a	a	A	A	a	H	H	A	H	a	a	A	a	a
bin7-56	7	55.32	AX-117684567	CGGATGATCTTGTAGTCCGTGCATAGACTTTTATC[A/G]GACTTCTTGATGAGTAGATAATCAATTTGGATTTT	a	A	a	H	a	a	a	a	A	a	a	a	a	a	A	a	a	a	A	a	a	A	A	a	a	A	a	a	A	H	a	a	a	A	A	a	H	H	A	H	a	a	A	a	A
bin7-57	7	56.26	AX-117485207	GTCAGTATGAATCGGACGTGGATTGTTTAGTATGG[C/G]GGGGCCCTGTCCTGACCTTTATGGTATTTATCTAC	a	A	a	H	a	a	a	a	A	a	a	a	a	a	A	a	a	a	A	a	a	A	A	a	a	A	a	a	A	H	a	a	a	A	A	a	H	H	A	H	a	a	A	a	a
bin7-58	7	56.71	AX-117602999	TAATTTTTAATGCTGAAAATCGAAACCTCTAATTA[A/C]GGATGAAAGTATAATTCTCGGTGATTATGTAGTCC	a	A	a	H	a	a	a	a	A	a	a	a	a	a	A	a	a	a	A	a	a	A	A	a	a	A	a	a	A	H	a	a	a	A	A	a	H	H	A	A	a	a	A	a	a
bin7-59	7	57.16	AX-117602882	AGAGTTTTTCTTTCAAAAGACAAACAGTTATGAAG[C/T]AGCCTATGCTTCTCGTTGTTCTAAGATATTTCATC	a	A	a	a	a	a	a	a	A	a	a	a	a	a	A	a	a	a	A	a	a	A	A	a	a	A	a	a	A	H	a	a	a	A	A	a	H	H	A	A	a	a	A	a	a
bin7-60	7	59.79	AX-105959919	ACAGTACTCAAAGTATCAGGGTACTTAAACTCTGG[A/T]ATTGTTCAATTGGTTTGTGGACCATCACAAATTAT	a	A	a	A	a	a	a	a	A	a	a	a	a	a	A	a	a	a	A	a	a	A	a	a	a	A	a	a	A	H	a	a	a	A	A	a	H	H	A	A	a	a	A	a	a
bin7-61	7	60.03	AX-105959265	ATTTTCAACTTGAGCATATGTCTGGATTTTTATTT[C/G]GAGGTTCCTAGAAGAGGTTTGGCTCTAATTGCCAA	a	A	a	A	a	a	a	a	A	a	a	a	a	a	A	a	a	a	A	a	a	A	a	a	a	A	a	a	A	H	a	a	a	A	A	a	H	H	A	A	a	a	A	a	a
bin7-62	7	60.51	AX-105995049	CCCTCAATTATTCACAAACTATAATTTTAATCTTT[A/C]TGATATTAGATTAGTATAATATGGTTGATTCTTGG	a	A	a	A	a	a	a	a	A	a	a	a	a	a	A	a	a	a	A	a	a	A	a	a	a	A	a	a	A	H	a	a	a	A	A	a	H	H	A	A	-	a	A	a	a
bin7-63	7	60.74	AX-105996200	TAATGTTTTCTTCCTTTTATTCCTGTTATTATACT[A/G]TTATCTCTATTGTTATTTCGGTTGCTTATTAAATG	a	A	a	A	a	a	a	a	A	a	a	a	a	a	A	a	a	a	A	a	a	A	a	a	a	A	a	a	A	H	a	a	a	A	A	a	H	H	A	A	a	a	A	a	a
bin7-64	7	62.15	AX-117633140	CGATCACGGAATGCATTGCAGAAAGGTTATGCGGT[C/T]CGCGAAATGGGCCTCCAAATTTGGGTTGGGTCCGG	a	A	a	A	a	a	a	a	A	a	a	a	a	a	A	a	a	a	A	a	a	A	a	a	a	A	a	a	A	H	a	a	a	A	A	a	H	H	A	A	a	a	A	a	A
bin7-65	7	62.61	AX-117753069	TGAAGAATGTTGATTCCACTTACCAAAGGGCTATG[A/C]AGAATACCTTTGATGATCGCGTCCATAAGAATGTA	a	A	a	A	a	a	a	a	A	a	a	a	a	a	A	a	a	a	A	a	a	A	a	a	a	A	a	a	A	H	a	a	a	A	A	a	H	H	A	A	a	a	A	a	A
bin7-66	7	63.06	AX-117731566	CTTTGCTTATTGGGGAACAACTAAGCACTAATACA[C/T]TTTCAAAATCAAGTCCAAACAAAGTAAATCTAAAG	a	A	a	A	a	a	a	a	A	a	a	a	a	a	A	a	a	a	A	a	a	A	a	a	a	A	a	a	A	H	a	a	a	A	A	a	H	H	A	A	a	a	A	a	A
bin7-67	7	63.29	AX-117731561	GTCCGCAAGCCTTGACTCTCTTTCATTTATTTTCC[C/G]TTATTACTGTTCTATAGTCCAGACAGTAGTACTAA	a	A	a	A	a	-	a	a	A	a	a	a	a	a	A	a	a	a	A	a	a	A	a	a	a	A	a	a	A	H	a	a	a	A	A	a	H	H	A	A	a	a	A	a	A
bin7-68	7	63.51	AX-117804777	CATTAAATGTCTGTCTGTCGTTAATCAAACACTAC[C/T]AGTTATTAATTGTCATTACCAAGCTATAAGTATTC	a	A	a	A	a	a	a	a	A	a	a	a	a	a	A	a	a	a	A	a	a	A	a	a	a	A	a	a	A	H	a	a	a	A	A	a	H	H	A	A	a	a	A	a	A
bin7-69	7	63.74	AX-117687785	GCCTTTTCCTTCTACGGTAACGGAGGAAGAAATGT[C/T]AGCCACTGACGTTCTTGATACTTCGAGGCGAGAGG	a	A	a	A	a	a	a	a	A	a	a	a	a	a	A	a	a	a	A	a	a	A	a	a	a	A	a	a	A	H	a	a	a	A	A	a	H	H	A	A	a	a	A	a	A
bin7-70	7	64.19	AX-117687781	CTAATGAACAAAAAGGAATCTAAATCCCGATTGAT[A/G]AGATGGGTACTTTTGTTGCAAGAATTTGATATTGA	a	A	a	A	a	a	a	a	A	a	a	a	a	a	A	a	a	a	A	a	a	A	A	a	a	A	a	a	A	H	a	a	a	A	A	a	H	H	A	A	a	a	A	a	A
bin7-71	7	64.42	AX-117687765	TCTGCATTCAGTGGTATCACCTTGTCCGTTCCTAA[A/G]ATGGGGGATGGACATAGTTGGTCCCTTACCACAGG	a	A	a	A	a	a	a	a	A	a	a	a	a	a	A	a	a	a	A	a	a	A	A	a	a	A	a	a	A	H	a	a	a	A	A	a	H	H	A	A	a	a	A	a	A
bin7-72	7	64.65	AX-117811587	GTAGAAAAAATAATTTTATTTGGAAGAAGAAAAAG[G/T]CTCAAATAAGTGTTATCAGATCAGCACCTAGTCGA	a	A	a	A	a	a	a	a	A	a	a	a	a	a	A	a	a	a	A	a	a	A	A	a	a	A	a	a	A	H	a	a	a	A	A	a	H	H	A	A	a	a	A	a	A
bin7-73	7	65.1	AX-117730592	GATTATAGACTTGAAAAGTCACAACCCTCCGTCAA[C/G]ACGCGTGAGTTATGGATATGGATATTTAAATTTAA	a	A	a	A	a	a	a	a	A	a	a	a	a	a	A	a	a	a	A	a	a	a	A	a	a	A	a	a	A	H	a	a	a	A	A	a	H	H	A	A	a	a	A	a	A
bin7-74	7	65.33	AX-117730565	ATGGTTGTTGCTATATTATCGTTCGAAGATGGCAA[A/C]GAGTTCAACAACAAGATGGCTTTATCTTCTTCCTC	a	A	a	A	a	a	a	a	A	a	a	a	a	a	A	a	a	a	A	a	a	a	A	a	a	A	a	a	A	H	a	a	a	A	A	a	H	H	A	A	a	a	A	a	A
bin7-75	7	66.47	AX-117676710	AGCCAGACAAAAGCTTACGTCGTAGCAAATTTAAG[C/G]CCAGAAATGAAAGGTAAGTTAATTGAATTTTTACG	a	A	a	A	a	a	a	a	A	a	a	a	a	a	A	a	a	a	A	a	a	a	A	a	a	A	a	a	A	H	a	a	a	A	A	a	H	H	A	A	a	a	A	a	A
bin7-76	7	66.7	AX-117676703	CACCTAATGTTTTGTCACCAAATTCAATTGTCTCA[G/T]CACAAGATTCCACTCTTAGGCCTACCCTTAACTCC	a	A	a	A	a	a	a	a	A	a	a	a	a	a	A	a	a	a	A	a	a	a	A	a	a	A	a	a	A	H	a	a	a	A	A	a	H	H	A	A	a	a	A	a	A
bin7-77	7	66.94	AX-117834067	TTTAGTACCGATATTCCACAATCCACAGTACCTCT[C/G]TATTCTTACACGGAGTCCGATCTCGACCCGATCGG	a	A	a	A	a	a	a	a	A	a	a	a	a	a	A	a	a	a	A	a	a	a	A	a	a	A	a	a	A	H	a	a	a	A	A	a	H	H	A	A	a	a	A	-	A
bin7-78	7	68.36	AX-105973987	ATAACCATATCCCTAATATGCTAGCTTGGAACTCG[A/G]AACAACCACGCTCCACCTCAATTACACATATCCTA	a	A	a	A	a	a	a	a	A	a	a	a	a	a	H	a	a	a	A	a	a	a	A	a	a	A	a	a	A	H	a	a	a	A	a	a	H	H	A	A	a	a	A	a	A
bin7-79	7	69.04	AX-105982974	TGTAATTGACGGGGTATAATTACACTCTACAAGTC[G/T]CAAGGAAGGGTTGAGAATTGCTGGTAATTACATAG	a	A	a	A	a	a	a	a	A	a	a	a	a	a	H	a	a	a	A	a	a	a	A	a	a	A	a	a	A	H	a	a	a	A	a	a	H	H	a	A	a	a	A	a	A
bin7-80	7	69.27	AX-117495159	CTGCGGACAAAGGTCCACTTATGCGGAAGGCACCA[A/G]CCCAGGTTTGGGCGCACCTGTGGAAAGGGCACCGC	a	A	a	A	a	a	a	a	A	a	a	a	a	a	H	-	a	a	A	a	a	a	A	a	a	A	a	a	A	H	a	-	a	A	a	a	H	H	a	A	a	a	A	a	A
bin7-81	7	69.5	AX-105974844	ATTTTGGGCGGTGGAATTTAGATTTGAGTGAAGTG[C/G]ATAATTTTCGAGAATGGTTCTAATGGATTCAATAT	a	A	a	A	a	a	a	a	A	a	a	a	a	a	-	a	a	a	A	a	a	a	A	a	a	A	a	a	A	-	a	a	a	A	a	a	-	H	a	A	a	a	A	a	A
bin7-82	7	70.21	AX-105976349	TTACTTGGACTGTTCCATACTAAGAATAGTACAAG[C/T]GAGTGTATGGAGTATCAATTCTCATGATGGGGACC	a	A	a	A	a	a	a	a	A	a	a	a	a	a	H	a	a	a	A	a	a	a	A	a	a	A	a	a	A	H	a	a	a	A	a	a	A	a	a	A	a	a	A	a	A
bin7-83	7	70.44	AX-105969443	AAATCCTACATCTATATACTTATCACTCCATCACA[A/C]CCCTTTTGATTTCCTTTTTTGATTTCGTAAAACCT	a	A	a	A	a	a	a	a	A	a	a	a	a	a	H	a	a	a	A	a	a	a	A	a	a	A	a	a	A	H	a	a	a	A	a	a	A	a	a	A	a	a	A	a	A
bin7-84	7	70.66	AX-117605780	GCTCTGGGATCATCACAACCTTCATGTAGACCATG[A/G]GAAAGGGGTGATCTATTGAGGCGGCTGTCCACATT	a	A	a	A	a	a	a	a	A	a	a	a	a	a	H	a	a	a	A	a	a	a	A	a	a	A	a	a	A	H	a	a	a	A	a	a	A	H	a	A	a	a	A	a	A
bin7-85	7	72.77	AX-105970370	AAGTTTTGTGTAAATGAAGTGATTAGTTTTTTTAT[A/C]TGTTGATCTTTTTTGGATTTCTCCCTTATTTTAGT	a	A	a	A	a	a	a	a	A	a	a	a	a	A	H	a	a	a	A	a	a	a	A	a	a	A	A	a	A	H	a	a	a	A	a	a	A	H	a	A	a	a	A	a	A
bin7-86	7	73	AX-106025042	TTATGACCTGATAGGTCATTTATAGTTTTACCCTT[C/T]ATTTTTCTGTTCTGAAATCTCGAATAGCTCTGTAT	a	A	a	A	a	a	a	a	A	a	a	a	a	A	H	a	a	a	A	a	a	a	A	a	a	A	A	a	A	H	a	a	a	A	a	a	A	A	a	A	a	a	A	a	A
bin7-87	7	73.22	AX-106018778	TTGAGTTAGCCACCCGCTAATCAACCACCAATTCC[C/G]AAACTCCATAGTTGCCGAGCTCTAATCGCAATTTC	a	A	a	A	a	a	a	a	A	a	a	a	a	A	H	a	a	a	A	a	a	a	A	a	a	A	A	a	A	H	a	a	a	A	a	a	A	A	a	A	a	a	A	a	A
bin7-88	7	73.66	AX-105962345	AATAAGGTAAATGTGGTACGTGATGATAAGGAACT[A/G]TAATCAAGGCAAGGTTCTCATCAAGCCACGGTCCA	a	A	a	A	a	a	a	a	A	a	a	a	a	A	H	a	a	a	A	a	a	a	A	a	a	A	A	a	A	H	a	a	a	A	a	a	A	A	a	A	a	a	A	a	A
bin7-89	7	75.52	AX-117821205	CACCGGTTGGTCTCCTCTTATTTTTTTATTTCCCT[C/T]GGATCCTGGGAACTTCAGCAATTGATGATATGTTG	a	A	a	A	a	a	a	a	A	a	a	a	a	A	H	a	a	a	A	a	a	a	A	a	a	A	A	a	A	H	a	a	a	A	a	a	A	A	a	A	a	a	A	a	a
bin7-90	7	76.9	AX-117580247	TCTATCCATAAGAAAATCATCATAATCAGCATCAT[C/T]ATATCTCACTAAGTTGAATTACTACCTTTGAATAC	a	A	a	A	a	a	a	a	A	a	a	a	a	A	H	a	a	a	A	a	a	a	A	a	a	a	A	a	A	H	a	a	a	A	a	a	A	A	a	A	a	a	A	a	a
bin7-106	7	78.29	AX-117511355	CCAACCCAACAGCCTCATAATTTCCTCTACGTGAA[C/T]GCGGGACTTTCTTCGCGTTCGCGAAGAAGGACACC	a	A	a	A	a	a	a	a	A	a	a	a	a	A	H	a	a	a	A	a	a	a	A	a	a	a	A	a	A	a	a	a	a	A	a	a	A	A	a	A	a	a	A	a	a
bin7-97	7	79.95	AX-105964810	GATATCCGTTTTGAGATTGCGATTAATTTGTATTC[A/G]CATCGCGTAAAGTTAATTAAAGGTGGAAGCGTTTC	a	A	a	A	a	a	a	a	A	a	a	a	a	A	H	a	a	a	A	a	a	a	A	a	a	a	A	a	A	a	a	a	a	A	a	a	A	A	a	A	a	a	A	a	A
bin7-96	7	80.4	AX-117507387	GCCATTTCTCTCATCCGAGTTCGAAATGGTCGGTC[C/T]GTTGCTTCGGTCTCTCTGGTCCACTACTAGAAACT	a	A	a	A	a	a	a	a	A	a	a	a	a	A	H	a	a	a	A	a	a	a	A	a	a	a	A	a	A	a	a	a	a	A	a	a	A	A	a	A	a	a	A	a	A
bin7-95	7	81.09	AX-105997792	TGTTCCCTTTCTGATATCTTTAACAAATTAACTTT[A/C]TTTGATTTAGTACCGCCCTCCTAATTTCCTGTAAT	a	A	a	A	a	a	a	a	A	a	a	a	a	A	H	a	a	a	A	a	a	a	A	a	a	a	A	a	A	H	a	a	a	A	a	a	A	A	a	A	a	a	A	a	A
bin7-94	7	81.31	AX-106027582	CCAGTACGACGTGCTCCTGTTTCATTGATAAGCCT[A/C]CTTTTGAGCATTTTCCAGCCCAGCTTAGAGAATGG	a	A	a	A	a	a	a	a	A	a	a	a	a	A	H	a	a	a	A	a	a	a	A	a	a	a	A	a	A	H	a	a	a	A	a	a	A	A	a	A	a	a	A	a	A
bin7-92	7	82.22	AX-106027681	CTCAAAAACCCTTTTGTGCAATATCATGTATTTGA[A/C]TTGTGCTTCAGAAGCGTCATCTATGACCCTATTCT	a	A	a	A	a	a	a	a	A	a	a	a	a	A	H	a	a	a	A	a	a	a	A	a	a	a	A	a	A	H	a	a	a	A	a	a	A	A	a	A	a	a	A	a	A
bin7-91	7	82.67	AX-105966385	AAGGGAAAGATTTGGAACTGAGTATTCCTTCTTCA[C/T]GTTCGCATGTAGCGTTAGCGTTAGCGTTTGCGTAG	a	A	a	A	a	a	a	a	A	a	a	a	a	A	H	a	a	a	A	a	a	a	A	a	a	a	A	a	A	H	a	a	a	A	a	a	A	A	a	A	a	a	A	a	A
bin7-93	7	82.89	AX-105993780	CTTCAGCTGGCATATATCCTTGTCATGTAATCTCC[A/G]AGAGATGTTATATCCTGTTTTCAATTGAACTTGAC	a	A	a	A	a	a	a	a	A	a	a	a	a	A	H	a	a	a	A	a	a	a	A	a	a	a	A	a	A	H	a	a	a	A	a	a	A	A	a	A	a	a	A	a	A
bin7-99	7	84.05	AX-117592070	CTACTTTGATATTTTTAAAAGAGTAAACACATGAC[C/T]AGTTTACCATTGGCATGCCTAGCAGCGACGTTGGG	a	A	a	A	a	a	a	a	A	a	a	a	a	A	H	a	a	a	A	a	a	a	A	a	a	a	A	a	A	a	a	a	a	A	a	a	A	A	a	A	a	a	A	a	A
bin7-98	7	84.27	AX-106013593	GAACAAAATGAAAGCACGGACAATGTGGGCCTTGA[A/T]TTGATAAAATAGACGCGTAGAGCGCGGAAAATGGA	a	A	a	A	a	a	a	a	A	a	a	a	a	A	-	a	a	a	A	a	a	a	A	a	a	a	A	a	A	a	a	a	a	A	a	a	A	A	a	A	a	a	A	a	A
bin7-100	7	84.5	AX-105979962	GCTTTCAGTCCACAAAGATCCACTTGATATTATGG[A/C]CATTATCTCCTAATATATTTAGTTCTTATCGATTC	a	A	a	A	a	a	a	a	A	a	a	a	a	A	H	a	a	a	A	a	a	a	A	a	a	a	A	a	A	a	a	a	a	A	a	a	A	A	a	A	a	a	A	a	A
bin7-101	7	84.95	AX-105967077	CTTTTTTCGAATCCTGTTTTAACACGGAATGATTT[A/G]TGCACCGAAATGCCTTTTTGGTTAGTTAGGATCTC	a	A	-	A	a	a	a	a	A	a	a	a	a	A	H	a	a	a	A	a	a	a	A	a	a	a	A	a	A	a	a	a	a	A	a	a	A	A	a	A	a	a	A	a	A
bin7-102	7	85.63	AX-105966725	AAGAACTGACACTTTCTCCCACTCTGAATGAAGAT[A/G]ATATGAGCAAGGAGTCATCGGAATCCTATCAGGTT	a	A	a	A	a	a	a	a	A	a	a	a	a	A	H	a	a	a	A	a	a	a	A	a	a	a	A	a	A	a	a	a	a	A	a	a	A	A	a	A	a	a	A	a	A
bin7-103	7	85.85	AX-117489080	TGGAGTTAACATATTTGTGTGATTCAGATTGGGCA[G/T]CATGTCCCAACATAAGAAGATCAGTTATTGGTTAT	a	A	-	A	a	a	a	a	A	a	a	a	a	A	H	a	a	a	A	a	a	a	A	a	a	a	A	a	A	a	a	a	a	A	a	a	A	A	a	A	a	a	A	a	A
bin7-104	7	86.08	AX-117602568	TACTAGACGCGGATAACGGAAAATCTTTGATTGTA[A/T]TCATTCTTGACTATTCTGCTACTACCATAAAAAAC	a	A	a	A	a	a	a	a	A	a	a	a	a	A	H	a	a	a	A	a	a	a	A	a	a	a	A	a	A	a	a	a	a	A	a	a	A	A	a	A	a	a	A	a	A
bin7-105	7	86.31	AX-105960465	AACCACTATAAAATACTAGACAACAAACCTTCAGA[G/T]GGCAGACTTCCCGTATAATATCATGGACGAAATTT	a	A	a	A	a	a	a	a	A	a	a	a	a	A	H	a	a	a	A	a	a	-	A	a	a	a	A	a	A	a	a	a	a	A	a	a	A	A	a	A	a	a	A	a	A
bin7-109	7	87.25	AX-105986478	TATACTTGCTATGTTCTACATATTGTGGGGGCTAC[A/G]CACGTATGAAGTGACGACTGTCCGTGCGTATACTG	a	A	a	A	a	a	a	a	A	a	a	a	a	A	H	a	a	a	A	A	a	a	A	a	a	a	A	a	A	a	a	a	a	A	a	a	A	A	a	A	a	a	A	a	A
bin7-108	7	87.71	AX-105984486	GATTAACAAGTATCATTTTCATTTCGTCACCTTGG[A/G]ACGTACAGGGTGTAACATAATAGTTGTACATAAAT	a	A	a	A	a	a	a	a	A	a	a	a	a	A	H	a	a	a	A	A	a	a	A	a	a	a	A	a	A	a	a	a	a	A	a	a	A	A	a	A	a	a	A	a	-
bin7-110	7	88.41	AX-117771171	AGAATTGTGGATTGGGCGCAAGCCTAGTTTATGGC[A/G]CATTCGGGTTTGGGTTTGTCCGCCACATGTGCTGA	a	A	a	A	a	a	a	a	A	a	a	a	a	A	H	a	a	a	A	A	a	a	A	a	a	a	A	a	A	a	a	a	a	A	a	a	A	A	a	A	a	a	A	a	A
bin7-107	7	90.07	AX-117565978	AGTAAAGGACCAGCCACATCGTATGGATGACAAAC[A/T]TATAGGAGTAGCTATCTTCTATTTTTAACTCCATT	a	A	a	A	a	a	a	a	A	a	a	a	a	A	H	a	a	a	A	A	a	a	A	a	a	a	A	a	A	a	a	a	a	A	a	a	A	A	a	A	a	a	A	a	a
bin7-111	7	91.49	AX-117565969	GCGACGAGAGTGCTTACGCCGTAAAATGGGCCGTA[A/C]AGAACTACCTCCGCCCAGGAGATGCCGTCATTCTC	a	A	a	A	a	a	a	a	A	a	a	a	a	A	H	a	a	a	A	A	a	a	A	a	a	a	A	a	A	a	a	a	a	A	a	a	A	A	a	A	a	a	A	a	A
bin7-112	7	92.86	AX-105957457	AAGTCAATAAACATAATATGACACTGTTCAAGATC[G/T]TATGCCACCGAACGAAGCTTAAATTCTCAAAACGA	a	A	a	A	a	a	a	a	A	a	a	a	a	A	A	a	a	a	A	A	a	A	A	a	a	a	A	a	A	a	a	a	a	A	H	a	A	H	a	A	a	a	A	a	A
bin7-113	7	93.09	AX-105957259	AGGAGACAAAGAGGTTAATAAGTTCAATACAATCA[A/G]GATCAATTTGAGCAAAGTGGTAGTGGGTACAACCA	a	A	a	A	a	a	a	a	A	a	a	a	a	A	A	a	a	a	A	A	a	A	A	a	a	a	A	a	A	a	a	a	a	A	H	a	A	H	a	A	a	a	A	a	A
bin7-114	7	96.23	AX-117622912	AGCCCCTGAAATTACTGTCTAGTGCAAGGCAACTT[C/T]CCAAGTAGTACTATACTAGTCAAACAGAACTAAGA	a	A	a	a	a	a	a	a	A	a	a	a	a	A	A	a	a	a	A	A	a	A	A	a	a	a	A	a	A	a	a	a	a	A	a	a	A	H	a	A	a	a	A	a	A
bin7-115	7	98.66	AX-105978156	TCGATATAAATTGTCTCGAATTAGACAGTAACGAG[C/T]AGCTTTCCGTTGAAGCATTTGAGATTCTTTATTGC	a	A	a	a	a	a	a	a	A	a	a	a	a	A	A	a	a	a	A	A	a	A	A	a	a	a	A	a	a	a	a	a	a	A	a	a	A	H	a	A	a	a	A	a	A
bin7-116	7	99.84	AX-105979716	GGGAAATGTACGCGGTATATCTATTAAAAACACCC[C/G]TTAACTCTATATACATTTAAAATATTTATTTTAAA	a	A	a	a	a	a	a	a	A	a	a	a	a	A	A	a	a	a	A	A	a	A	A	a	a	a	A	a	a	a	a	a	a	A	a	a	A	a	a	A	a	a	A	a	A
bin7-117	7	102.23	AX-105977148	ATTCAATTAAGACTTTTTATAATCAGCTAAAGGGT[C/T]TATGTTATGAATATATTATATTATGGATGTTCATT	A	A	a	a	a	a	a	a	A	a	a	a	a	A	A	a	a	a	A	A	a	A	A	a	a	a	A	a	a	A	a	a	a	A	a	a	A	a	a	A	a	a	A	a	A
bin7-118	7	102.91	AX-105971373	TTTCGTCGGGGTTTATTCCTAATCATTATGCTTGT[A/G]GTAGTGCTTTGAGGGCTTGTCAGGGTTTAGGTGCT	A	A	a	a	a	a	a	a	A	a	a	a	a	A	A	a	a	a	A	A	a	A	A	a	a	a	A	a	a	A	a	a	a	A	a	a	A	a	a	A	a	a	A	a	A
bin7-119	7	104.8	AX-105961142	TATCATTTTGCATAATTAGATGAAATGTCCTTATC[A/C]TGCTCTGCATTCGAATGATCATCAAATCAATTCTA	A	A	a	a	a	a	A	a	A	a	a	a	a	A	A	a	a	A	A	A	a	A	A	a	a	a	A	H	a	A	a	a	A	A	a	a	A	a	a	A	a	a	A	a	A
bin7-120	7	105.27	AX-105990836	TTCTAAATCTGGATTGGAGTATCCAAGTTCAAGAT[C/T]AGTTTGCTTTCAGCAATCTAAATCTGGATTTCATT	A	A	a	a	a	a	A	a	A	a	a	a	a	A	A	a	a	A	-	A	a	A	A	a	a	a	A	H	a	A	a	a	A	A	a	a	a	a	a	A	a	a	A	a	-
bin7-121	7	105.5	AX-117531705	TGATATGAGCATGTTTAGATTGGCGTGTCAAAAAT[G/T]TCACGTCATTTATAATGTTGTAAATAGATAAAGAA	A	A	a	a	a	a	A	a	A	a	a	a	a	A	A	a	a	A	A	A	a	A	A	a	a	a	A	H	a	A	a	a	A	A	a	a	a	a	a	A	a	a	A	a	-
bin7-122	7	106.45	AX-106021642	ATAAAAGGGAAGGCAATTAGTTCATTTTAGACACA[A/G]CAATAAGGCTTGAGTCTTCGGTTCTTATTTCTTCC	A	A	a	a	a	a	A	a	A	a	a	a	a	A	A	a	a	A	A	A	a	A	A	a	a	a	A	H	a	A	a	a	A	A	a	a	a	a	a	A	a	a	A	a	A
bin7-123	7	106.68	AX-105961321	ATAATTGTTTAGAACTAATTCAACCTCACAAACCT[C/T]TTGCACAGTTCCATAGCAACAAATAGAGTATTTGT	A	A	a	a	a	a	A	a	A	a	a	a	a	A	A	a	a	A	A	A	a	A	H	a	a	a	A	H	a	A	a	a	A	A	a	a	a	a	a	A	a	a	A	a	A
bin7-124	7	108.32	AX-105966933	GAGTATATGATCCTCTCAGACATTATATTCAGCAA[C/T]TACTGGGATATGGGCAAGGGGAATTACCTTTTAGG	A	A	a	a	a	a	A	a	A	a	a	a	a	A	A	a	a	A	-	A	a	A	H	a	a	a	A	H	a	A	a	a	A	A	a	a	a	a	a	A	a	a	A	a	A
bin7-125	7	108.79	AX-117786403	CGCAATCCTTGGAGTACGTCTTTCTCCGGACCCTA[C/T]ATGGATACGGAATACTATCCAATCTTAAAAAACCG	A	A	a	a	a	a	A	a	A	-	a	a	a	A	A	a	a	A	A	A	a	A	-	a	a	a	A	H	a	A	a	a	A	A	a	a	a	a	a	A	a	a	A	a	A
bin7-127	7	109.49	AX-117786399	GTAGGAGTTACTCTTCTCAGTGAGGTTCCGAACTT[C/T]AGCCTTGTGCTTCTCCCAGATTTGAAGAAAAGCCT	A	A	a	a	a	a	A	a	A	a	a	a	a	A	A	a	a	A	A	a	a	A	H	a	a	a	A	H	a	A	a	a	A	A	a	a	a	a	a	A	a	a	A	a	A
bin7-128	7	109.94	AX-106028038	ATGCCTCAAACAATGATGATTTTCCTCAAACCATT[A/C]ATTTCAGCTCCCTCTTCTTCCGTCTGGAGGTTTTC	A	A	a	a	a	a	A	a	A	a	a	a	a	A	A	a	a	A	A	a	a	A	H	a	a	a	A	H	a	A	a	a	A	A	a	a	a	a	a	A	a	a	A	a	A
bin7-129	7	111.34	AX-106023865	TCATGTCACACACACAGAAAATGTCTCATTATACC[C/T]TTCATCCTAAAATTCTTTGAGAGAAAAATGTCATG	A	A	a	a	a	a	A	a	A	a	a	a	a	A	A	a	a	A	A	a	a	H	H	a	a	a	A	H	a	A	a	a	A	A	a	a	a	a	a	A	a	a	A	a	A
bin7-130	7	111.79	AX-105971116	GCATATGCTTGATCACTACTAAAAGGTTTTATACT[A/G]GATAGGTATGAATATGATATTGTTTTTTATAGGTA	A	A	a	a	a	a	A	a	A	a	a	a	a	A	A	a	a	A	A	a	a	A	H	H	a	a	A	H	a	A	a	a	A	A	a	a	a	a	a	A	a	a	A	a	A
bin7-131	7	112.25	AX-105967035	AAAAGGAATAGATAATGAATGTTTACAACAACAAC[A/C]ACCCAGTATAATCCCACTAGTGGAGTCTGGGGAGG	A	A	a	a	a	a	A	a	A	a	a	a	a	A	A	a	a	A	A	a	a	A	H	H	a	a	A	H	a	A	a	a	A	A	a	a	a	a	a	A	a	a	A	a	A
bin7-132	7	113.94	AX-117506558	TTTGGTACTCATAGTATTGGATGGTGTTCAGCCCT[A/G]TGCTCCACTTCGAGTAATGCGCCAGTTTACACGAC	A	A	a	a	a	a	A	a	-	a	a	a	a	A	A	a	a	A	A	a	a	A	H	H	a	a	A	H	a	A	a	a	A	A	a	a	a	a	a	A	a	a	A	a	a
bin7-133	7	115.88	AX-106020283	CTACTGGGCTTGCTATTGATATCAACTGGCAGTTC[A/T]GCATGTTCTTGAAACTATTACTAATACTCCTTATA	A	A	a	a	a	a	A	a	A	a	a	a	a	A	A	a	a	A	A	a	a	A	H	H	a	a	A	H	a	A	a	a	A	A	a	a	a	a	a	A	a	a	A	a	A
bin7-134	7	116.35	AX-117486717	CAGCAGCCAGTGTTCTGCTCTTCCCAGTAGAGACC[A/C]AGGGTGTGTTTGGTACGAAAATAATTTTTTACTAA	A	A	a	a	a	a	A	a	A	a	a	a	a	A	A	a	a	A	A	a	a	A	H	H	a	a	A	H	a	A	a	a	A	A	a	a	a	a	a	A	a	a	A	a	A
bin7-135	7	116.59	AX-117490209	TCAAAAGTGAAGATCTCACACGCTGACAAAAAAAA[A/T]TTAGTAGTAAAAAATAATATCATGTTTCAATAGGC	A	A	a	a	a	a	A	a	A	a	a	a	a	A	A	a	a	A	A	a	a	A	H	H	a	a	A	H	a	A	a	a	-	A	a	a	H	a	a	A	a	a	A	a	-
bin7-136	7	118.01	AX-105984108	AAAGGGTACGTGTAAAAGTATATGAAACCCTCTCT[A/G]GGAAGGATCGATCGCTCTGATAGGTCAGGAGAGAT	A	A	a	a	a	a	A	a	A	a	a	a	a	A	A	a	a	A	A	a	a	A	H	H	a	a	A	H	a	A	a	a	A	A	a	a	H	a	A	A	a	a	H	a	A
bin7-137	7	118.23	AX-105986130	AGTAGTAATTTTTTCTAAATTCGAGATGGCAACGG[A/G]GCGAGGCGGGGTCAATGGGTTAAAAACAACAAAAA	A	A	a	a	a	a	A	a	A	a	a	a	a	A	A	a	a	A	H	a	a	A	H	H	a	a	A	H	a	A	a	a	A	A	a	a	H	a	A	A	a	a	H	a	A
bin7-138	7	118.46	AX-105984107	ATTTCTATTTCCTCCATCATTAACCACATATCTCG[A/G]TTCGAGTCCTAGTAGGAATTGATTCCTCCTTTAAT	A	A	a	a	a	a	A	a	A	a	a	a	a	A	A	a	a	A	H	a	a	A	H	H	a	a	A	H	a	A	a	a	A	A	a	a	H	a	A	A	a	a	H	a	A
bin7-139	7	118.91	AX-106020907	GCATTCCATGCCTCATCTTCACCGTTGGAGCGATC[A/G]TGGTCTTGGTATTTTGGCAACGAAAAATTGGCACC	H	A	a	a	a	a	A	a	A	a	a	a	a	A	A	a	a	A	H	a	a	A	H	H	a	a	A	H	a	A	a	a	A	A	a	a	H	a	A	A	a	a	H	a	A
bin7-140	7	119.13	AX-106000339	AAGATAGAGGCAAGATCACGTACATCTCATCATTC[C/T]CAGACACTCGTGAGATCACGCTCGGATATATATTT	H	A	a	a	a	a	A	a	A	a	a	a	a	A	A	a	a	A	H	a	a	A	H	H	a	a	A	H	a	A	a	a	A	A	a	a	H	H	A	A	a	a	H	a	A
bin7-141	7	120.76	AX-105977736	TTGGAGTGATGGGATGCCGGTTTGATAGTTAGATT[C/T]CAGTTGGATTGTGAAAATTTGCTAAGACCGTGTAA	H	A	a	a	a	a	A	a	A	a	a	a	a	A	A	a	a	A	H	a	a	A	a	A	a	a	A	H	a	A	a	H	A	A	a	a	H	H	A	A	A	a	H	a	A
bin7-142	7	122.65	AX-117535794	ACAGGGAAAACATCACAATAAAGCTTAAATTTGTT[C/T]AGTTAAATGATTTTGATCCTTGCATCTTGTGAAAG	H	A	a	a	a	a	A	a	A	a	a	a	a	A	A	a	a	A	H	a	a	A	a	A	a	a	A	H	a	A	a	H	A	A	a	a	H	H	A	A	A	a	H	a	a
bin7-143	7	124.99	AX-117500972	TGTGATACCAGCAACTTGGTGGTGAGTTTTCATCT[C/T]CCTTTTATTTATGCTATGTCTGATTGGAGTGGAAA	a	A	a	a	a	a	A	a	A	a	a	a	a	A	A	a	a	A	H	a	a	A	a	A	a	a	A	H	a	a	a	H	A	A	a	a	H	H	A	A	A	a	H	a	a
bin7-150	7	125.91	AX-117793807	GAGTTTTCTGATATTTTACAGTACTGTGACTGTCC[C/T]ACTGTGACCAGTGCCTGGTAGATGGATCATGAGAA	a	a	a	a	a	a	A	a	A	a	a	a	a	A	A	a	a	A	H	a	a	A	a	A	a	a	A	H	a	a	a	H	A	A	a	a	H	H	a	A	A	a	H	a	a
bin7-151	7	126.38	AX-117716807	TTTCTTCTGTGCTCTTTCACAAGCCAGGAGAAGCT[C/T]ATGTCACTAATTCCTTTAATTTGCTCTTTCCACTT	a	a	a	a	a	a	A	a	A	a	a	a	a	A	A	a	a	A	H	a	a	A	a	A	a	a	A	H	a	a	a	H	A	A	a	a	H	H	a	A	A	-	A	a	a
bin7-152	7	126.86	AX-117793805	TCAGAAGTTCTGCCCAGATTCTGTTAGCTACTGAT[A/C]TGTCCATTTTTATACAGTTTTAAACTGCGTTGTTT	a	a	a	a	a	a	A	a	A	a	a	a	a	A	A	a	a	A	H	a	a	A	a	A	a	a	A	H	a	a	a	H	A	A	a	a	H	H	a	A	A	a	H	a	a
bin7-149	7	127.78	AX-117793810	GGTTTGTGGCCAAGAGCTTGAATTCCATGGCTTTG[C/T]TTACTATATTTTTAGTAGTAGAGGCTTACCATTAT	a	a	a	a	a	a	A	a	A	a	a	a	a	A	A	a	a	A	H	a	a	A	a	A	a	a	A	H	a	a	a	H	A	A	a	a	H	H	A	A	A	a	H	a	a
bin7-146	7	129.45	AX-105980805	AATTCATTCTTGATAACCTCAACAGTAGGATGACA[A/G]GTTGGAAAACCAAGTTCCTTAACATGGATGGGCGC	a	a	a	a	a	a	A	a	A	a	a	a	a	A	A	a	a	A	H	a	a	A	a	A	a	a	A	H	a	a	a	H	A	A	a	a	H	H	A	A	A	a	H	a	A
bin7-144	7	129.68	AX-106015979	TCTTGTCAGGCCCGGTGGCGAGCACCCCGTTCTAA[A/C]CTTCATTCCAAATGTTCTTAGATTCGGTATCTATC	a	A	a	a	a	a	A	a	A	a	a	a	a	A	A	a	a	A	H	a	a	A	a	A	a	a	A	H	a	a	a	H	A	A	a	a	H	H	A	A	A	a	H	a	A
bin7-145	7	129.9	AX-105978713	ATTCATTGTTCACTAAAAGGAAAGGAGATGACTTT[G/T]TAGCAGTGTTGATATATGTGGATGATTTACTAATC	a	A	a	a	a	a	A	a	A	a	a	a	a	A	A	a	a	A	H	a	a	A	a	A	a	-	A	H	a	a	a	H	A	A	a	a	H	H	A	A	A	a	H	a	A
bin7-148	7	130.13	AX-106007625	TCTACCTCGACGCCACGAAACCTCAAATTCTTTGG[C/T]GATTTTTTTTTTACGGGACCTCATATCTTGTCCAT	a	a	a	a	a	a	A	a	A	a	a	a	a	A	A	a	a	A	H	a	a	A	a	A	a	a	A	H	a	a	a	H	A	A	a	a	H	H	A	A	A	a	H	a	A
bin7-147	7	130.36	AX-106028042	CTCCATAATTATGTATTATCCCAAAATATATTATT[A/G]TAACATTAACATACCAATCGGAAAAGGACAGAAAA	a	a	a	a	a	a	A	a	A	a	a	a	a	A	A	a	a	A	H	a	a	A	a	A	a	a	A	H	a	a	a	H	A	A	a	a	H	H	A	A	A	a	H	a	A
bin7-153	7	130.83	AX-105956016	CTATTTTCAAGATATTCTGGATTGTATGACCTTTT[C/G]TTTTTTGATACACTATTTTTTTTCCTTCTCTCTTT	a	a	a	a	a	a	A	a	A	a	a	a	a	A	A	a	a	A	H	a	a	A	a	A	a	a	A	H	a	a	a	H	A	A	a	a	H	H	a	A	A	a	H	a	A
bin7-154	7	131.06	AX-117793799	AAAACGATAGAGAAGTTCTTACCCAATTTAAGAAA[A/T]ATTTTGTATAGGAAGAGCTTCTTCTTTCAAGAAAA	a	a	a	a	a	a	A	a	A	a	a	a	-	A	A	a	a	A	H	a	a	A	a	A	a	a	-	H	a	a	a	H	A	A	a	a	H	H	a	A	A	a	H	a	A
bin7-155	7	131.3	AX-106020137	TCTTACTATCATTTGGATAAGATTCCACTTCATTA[A/G]CACTAGGCTTCAAATAATATGCTTCCTAAATATCT	a	a	a	a	a	a	A	a	A	a	a	a	a	A	A	a	a	A	H	a	a	A	a	A	a	a	A	H	a	a	a	-	A	A	a	a	-	H	a	A	A	a	-	a	A
bin7-156	7	131.78	AX-106009345	AGTTCAAACATTCGAAGGCAAACCGACAATAAATA[A/C]TGTCTATATATTCGGCCAAAAATTGTGTATGACGT	a	a	a	a	a	a	A	a	A	a	a	a	a	A	A	a	a	A	H	a	a	A	a	A	a	a	A	H	a	a	a	H	A	A	a	a	H	H	a	A	A	a	A	a	A
bin7-157	7	132.01	AX-105957952	GCTTTACCGTGGAATTTCTGACGTTTTTGCTGTCC[A/G]TTCTTATTCAATTGTATTACTTCCTATTAGAGTAA	a	a	a	a	a	a	A	a	A	a	a	a	a	A	A	a	a	A	H	a	a	A	a	A	a	a	A	H	a	a	a	H	A	A	a	a	H	H	a	A	A	A	A	a	A
bin7-158	7	132.24	AX-105993753	TGATTCCTCCGCACAAAAGGAGCGCTATGCTCCTA[C/T]TTGGGATGAAACTCACTGTTCTTCAAAAGAACCCA	a	a	a	a	a	a	A	a	A	a	a	a	a	A	A	a	a	A	H	a	a	A	a	A	a	a	A	H	a	a	a	H	A	A	a	a	H	H	a	A	A	A	A	a	A
bin7-159	7	132.94	AX-117716810	TTATACTACCTCGAGCAGTTCTTAATAGGATAACT[A/T]CTATATGTAGGAACTATCTTTGGGATGGGAAGGTG	a	a	a	a	a	a	A	a	A	a	a	a	a	A	A	a	a	A	H	a	a	A	a	A	a	a	A	H	a	a	a	H	A	A	a	a	H	H	a	A	A	A	A	a	A
bin7-160	7	133.17	AX-105995688	TCGTGACATTCACTTGCCAAAGAAAGTATAGAAAA[A/G]GAGAAGGATAAATTTAACCATTGCTCGGTTTAAAG	a	a	a	a	a	a	A	a	A	a	a	a	a	A	A	a	a	A	H	a	a	A	a	A	a	a	A	H	a	a	H	H	A	A	a	a	H	H	a	A	A	A	A	a	A
bin7-161	7	135.78	AX-105996687	CGACAGAATTTCTGTTAAACGGAATGGCTGGTCGA[A/G]AACTTGACCATTGGAAACAATGCCGCAAAATTAAT	a	a	a	a	a	a	A	a	A	a	a	a	a	A	A	a	a	A	H	a	a	A	a	A	a	a	A	H	a	a	H	H	A	A	a	a	H	H	a	A	A	A	A	a	A
bin7-162	7	139.94	AX-105997200	AAAACCTATAATATGGAGTCAGATCTTCTCGGCCG[G/T]ACTCGTCTGTAGATTACTCCGAACTCCCAAGTCTT	a	a	H	a	a	a	A	a	A	a	-	a	a	A	A	A	a	A	H	a	a	A	a	A	a	A	A	H	a	a	H	H	A	A	a	a	H	H	a	A	A	A	A	H	A
bin7-163	7	140.84	AX-105994988	TTCCTCGCTCTTCATTTTGCATAAATGGATTCACT[A/G]TGTACATTTTGGCCTATGTTGATGATACTTTAGTG	a	A	H	a	a	a	A	a	A	a	A	a	a	A	A	A	a	A	H	A	a	A	a	A	a	A	A	H	a	a	H	H	A	A	a	a	H	H	a	A	A	A	A	H	A
bin7-164	7	142.63	AX-117739462	GTACTCTGTAAATGGTCGGCGTTGTTTTGTTTCAA[C/G]AACTCAGCACTATCGGATGCGATAATGCATAGTGT	a	A	H	a	a	a	A	a	A	a	A	A	a	a	A	A	a	A	H	A	a	A	a	A	a	A	a	H	a	a	a	H	A	A	a	a	a	H	a	A	A	A	A	H	A
bin7-165	7	143.07	AX-106009836	TATATTTTTTTGAGGTACAGCCGGAGCATTGTTAC[A/C]GGTACTATCACGCTACTCTTTATGTATATCTATTA	a	A	H	a	a	a	A	a	A	a	A	A	a	a	A	A	a	A	H	A	a	A	a	A	a	A	a	H	a	a	a	H	A	A	a	a	a	H	a	A	A	A	A	H	A
bin7-167	7	144.67	AX-117739636	TGAGGCTTTATGCCCAAAGGATATTTGATAGAATT[C/T]CTAAGTGATCAAAACATGAGAATTAGTGCTAATAT	a	A	H	a	a	a	A	a	A	a	A	A	a	a	A	A	a	A	H	A	a	A	a	A	a	A	a	H	a	a	a	H	A	A	a	a	a	H	a	A	A	A	A	H	a
bin7-166	7	144.9	AX-117645475	TTTTACTTTTTGTTCATCTTTTGGTCCAAAATTGT[A/G]TATAACGTTATCTTTTAGTCTAAAACTAACATCGC	a	A	H	a	a	a	A	a	A	a	A	A	a	a	A	A	a	A	H	A	-	A	a	A	a	A	a	-	a	a	a	H	A	A	a	a	a	H	a	A	A	A	A	H	a
bin7-168	7	145.14	AX-117645474	CACCTGGATGTTAATCTGACTTATGTCGTGGACGC[A/G]GTGACTATTTTGGATTGGTAAGTTCGAAGGTTAAG	a	A	-	a	a	a	A	a	A	a	A	A	a	a	A	A	a	A	H	A	a	A	a	A	a	A	a	H	a	a	a	H	A	A	a	a	a	H	a	A	A	A	A	H	a
bin7-169	7	145.83	AX-117497853	TTTCATAATAATGTATGCTTCTGGCCCAGAGGCGG[A/G]TCTAGGATTTCTAGTACATGGATGAACTACTGAAA	a	A	H	a	a	a	A	a	A	a	A	A	a	a	A	A	a	A	H	A	a	A	a	A	a	A	a	H	a	a	a	H	A	A	a	a	a	H	a	A	A	A	A	H	a
bin7-170	7	146.48	AX-117497852	AAGCAAATATAGGTACGTGGTACGATCCTCCTCTG[A/C]ACAACACTAGCTCTCAATTATTGGATACCTTTTAA	a	A	H	a	a	a	A	a	A	a	A	a	a	a	A	A	a	A	H	A	a	A	a	A	a	A	a	H	a	a	a	H	A	A	a	a	a	H	a	A	A	A	A	H	a
bin7-171	7	147.13	AX-117739456	AAAAAATTACTTAAAGTAAACCGGAGAAAGTACCG[A/G]CAAGGTCCGCCATTAAGCTTGTTTCGGGAAAGACC	a	A	H	a	a	a	A	a	A	a	A	a	a	a	A	A	a	A	H	A	a	A	a	A	a	A	a	H	a	a	a	H	A	A	a	a	a	H	a	A	A	A	A	H	a
bin7-172	7	147.56	AX-117739452	TTGAGGCTTGTCTAGAATATCACGCACCACTAGAG[C/G]CTTCATATGCAGAAGAATATGCTTTGCAAATTCTT	a	A	H	a	a	a	A	a	A	a	A	a	a	a	A	A	a	A	H	A	a	A	a	A	a	A	a	H	a	a	H	H	A	A	a	a	H	H	a	A	A	A	A	H	a
bin7-173	7	147.99	AX-117739446	CTTTAGCACTTGTGTCAATAGCACTCAGTGTAATT[A/C]GTTCTCTTAAGTTTGTTAATCATTCTCCATGGTCA	a	A	H	a	a	a	A	a	A	a	A	a	a	A	A	A	a	A	H	A	a	A	a	A	a	A	A	H	a	a	H	H	A	A	a	a	H	H	a	A	A	A	A	H	a
bin7-174	7	148.43	AX-117716773	TATAATCACGTATTAGCGGAGTTTGAACCTTCTTA[A/G]CTGATGGTCTGTCAGGTTCAGAATATTGTATTTGA	a	a	H	a	a	a	A	a	A	a	A	a	a	A	A	A	a	A	H	A	a	A	a	A	a	A	A	H	a	a	H	H	A	A	a	a	H	H	a	A	A	A	A	H	a
bin8-12	8	0	AX-117725793	ACTCCGGATGAAATTCCTATAAAGAGTTATGCCTT[C/T]TATTCAATAGGATGCATGTACTGCAATGTGAGTTT	a	a	A	a	A	A	A	A	A	a	A	A	a	a	a	a	A	A	a	a	a	A	a	a	A	A	A	a	A	a	A	a	a	A	A	a	A	A	a	A	a	A	A	A	A
bin8-1	8	4.6	AX-117769758	GTGAATTGGATTTCATCCATCCAAACTTTTACCGG[C/T]GCAAGCGAGCTTGCCGGACTGATTTGTGGACTTGG	a	a	A	a	A	A	A	A	A	a	A	A	a	a	a	a	A	A	a	a	a	a	a	a	A	A	A	a	A	a	A	a	a	A	H	a	A	A	a	A	a	A	A	A	A
bin8-2	8	4.83	AX-117769776	AATAATGGTAACCTAGTTGCTCAGTTTAGATATGC[A/G]CAGATTATTGGGAGTCTAATGCATTTAATGAATTT	a	a	A	a	A	A	A	A	A	a	A	A	a	a	a	a	A	A	a	a	a	a	a	a	A	A	A	a	A	a	A	a	a	A	H	a	A	A	a	A	a	A	A	A	A
bin8-3	8	6.65	AX-117563813	GTCTCATCTAACTCCTTCCATTAAAAGATATTTAT[A/G]GGGATTGGTCGGTACCTCTTTCTCGTATCAAGCAA	a	-	A	a	A	A	A	A	A	a	A	A	a	a	a	a	A	A	a	a	a	a	a	a	A	A	A	a	A	a	A	a	a	A	H	a	A	-	a	A	a	-	A	A	-
bin8-4	8	8.73	AX-117769728	TGAGAAAGGTGAATCAGACAATCGTGAAGCTTGGT[A/T]CAGATGAAATGACAATCAACTTCGATGTGCTTGGT	a	a	A	a	A	A	A	A	A	a	A	A	a	a	a	a	A	A	a	a	a	H	a	a	A	A	A	a	A	a	A	a	a	A	H	a	A	A	a	A	a	A	A	A	a
bin8-13	8	9.92	AX-117787784	ACTTGGGGTTTAATTAGGACAATGTCAATGTTCTG[C/T]AAATTAGGGGATTAATTAGGACACTGTCACTGCTC	a	a	A	a	A	A	A	A	A	a	A	A	a	a	a	a	A	A	a	a	a	H	a	-	A	A	H	a	A	a	A	a	a	A	H	a	A	A	a	A	a	A	A	A	a
bin8-14	8	10.15	AX-117787773	GTTGTCGGTGCCACGTGGGATTGGATGTCCACCCT[A/G]GACACCTCTAACGGAGGAGGGGTATATTTGAGCCA	a	a	A	a	A	A	A	A	A	a	A	A	a	a	a	a	A	A	a	a	a	H	a	a	A	A	H	a	A	a	A	a	a	A	H	a	A	A	a	A	a	A	A	A	a
bin8-5	8	12.03	AX-117708724	AGAGACGAGTTAGCGAGAGGGAGATAGTGAGTCTG[C/T]TGCTCTGGCTATTGGGTGTAATACTGAAATTAACA	a	a	A	a	A	A	A	A	A	a	A	A	a	a	a	a	A	A	a	a	a	H	a	a	A	A	A	a	A	a	A	a	a	A	-	a	A	A	a	A	a	A	A	A	a
bin8-6	8	12.27	AX-117725814	CTCCAGTGACCTATTAGTTCCCTGGATGGTTAGAA[C/T]GAATTCTACCACGTAAACATCTACAGTAACAATAT	a	a	A	a	A	A	A	A	A	a	A	A	a	a	a	a	A	A	a	a	a	H	a	a	A	A	A	a	A	a	A	a	a	A	H	a	A	A	a	A	a	A	A	A	-
bin8-11	8	12.5	AX-117769716	AGATTGTGGGATTTGGGGATATTTGGCTTTACCTG[C/T]TTTGGAGCCTCTTGGCTATAACTGTGTATAGTGTG	a	a	A	a	A	A	A	A	A	a	A	A	a	a	a	a	A	A	a	a	a	H	a	a	A	A	A	a	A	a	A	a	a	A	H	a	A	A	a	A	a	A	A	A	-
bin8-7	8	12.73	AX-117769697	TAACCAAAGGATGAAAGAGTACTACTCGTGGCTGC[A/G]TTGGAAGAAAAGCTTATAAAAAAGTGGAGTGATTA	a	a	A	a	A	A	A	A	A	a	A	A	a	a	a	a	A	A	a	a	a	a	a	a	A	A	A	a	A	a	A	a	a	A	H	a	A	A	a	A	a	A	A	A	A
bin8-8	8	13.19	AX-117769684	TGAACCTCCTAAGAGATGTTACATGAGTCCAGACG[A/C]TGATCCAGCTGAAACACCAATAAAACTAGCTAGGC	a	a	A	a	A	A	A	A	A	a	A	A	a	a	a	a	A	A	a	a	a	H	a	a	A	A	A	a	A	a	A	a	a	A	H	a	A	A	a	A	a	A	A	A	A
bin8-10	8	13.41	AX-117769678	GATTATGAAATGATTGTAAACAAAATCTTAAACCA[A/T]ACTTAAATGCAAAATTACCTTATCAAGTTATATCT	a	a	A	a	A	A	A	A	A	a	A	A	a	a	a	a	A	A	a	a	a	H	a	a	A	A	H	a	A	a	A	a	a	A	H	a	A	A	a	A	a	A	A	A	A
bin8-9	8	13.64	AX-117708101	TCAGATGGCAGATAAGGCCCGGGGTAAAATAACTC[C/T]TAGGGTTGTTTGGTATATGGGATATGGATAATAAT	a	a	A	a	A	A	A	A	A	a	A	A	a	a	a	a	A	A	a	a	a	H	a	a	A	A	H	a	A	a	A	a	a	A	H	a	A	A	a	A	a	A	A	A	A
bin8-15	8	17.26	AX-117787829	AGGAGTTCAAAGCGGGAGCTTTAAGTGGTGAGGTC[A/G]CTGAGAAAGCAGCTAATCTCGAAAAGGTGGAGTCA	a	a	A	a	A	A	A	A	A	a	A	A	a	a	a	A	A	A	a	a	a	H	a	a	A	A	H	a	A	a	A	H	a	A	H	a	A	A	a	A	a	A	A	A	A
bin8-16	8	17.49	AX-117787857	AATAACTTTACCGTGGGTGAGAGTAAGTTTGATAA[A/G]TTGTTTGCTTACGCTGGAAGTTCATATGTAAATAA	a	a	A	a	A	A	A	A	A	a	A	A	a	a	a	A	A	A	a	a	a	H	a	a	A	A	H	a	A	a	A	H	a	A	H	a	A	A	a	A	a	A	A	A	A
bin8-17	8	19.69	AX-117787862	TTTTTTGCTTACGGAGGTCAATTTGACAGATTTTG[A/G]TACTAAATTGGACTATATTAATTTATTTTGGACTA	a	a	A	a	A	A	A	A	A	a	A	A	a	a	a	A	A	A	a	a	a	H	a	a	A	A	H	a	A	a	A	H	a	A	a	a	A	A	a	A	a	A	A	A	a
bin8-18	8	20.4	AX-117678131	ACGTCAAACTCAAATGGCAAAATACTTGGTAATTG[G/T]ACTTAATTCTTACTGGTTAACGTGTCTCAATAGCT	a	a	A	A	A	A	A	A	A	a	A	A	a	a	a	A	A	A	a	a	a	H	a	a	A	A	H	a	A	-	A	H	a	A	a	a	A	A	a	A	a	A	A	A	a
bin8-19	8	22.34	AX-105955933	AGACCACTAGTAATCATAAGACCTAAATTTGAATC[C/T]GATACTCAAGTTTCTTCTAATGATATATTTCAGTT	a	a	A	A	A	A	A	A	A	a	A	A	a	a	a	A	A	A	a	a	a	H	a	a	A	A	H	a	A	a	a	H	a	A	a	a	a	A	a	A	a	A	A	A	a
bin8-20	8	23.04	AX-105992999	GGTTCCCGGGAATTAGGCAACAACACTCTAGATCT[A/G]CCACCGGCTAGAACGTAGTATGTACCAGATAAAAT	a	a	A	A	A	A	A	A	A	a	A	A	a	a	a	A	A	A	a	a	a	H	a	a	A	A	H	a	A	a	a	H	a	A	a	a	a	A	a	A	a	A	A	A	a
bin8-21	8	23.5	AX-105992521	CTATGTGACTAGAGAGGGGATGGTCTCAAGGATCT[C/T]ATTTTCAAGCACCGAATCTTGAGAAGAAAGTAATG	a	a	A	A	A	A	A	A	A	a	A	A	a	a	a	A	A	A	a	a	a	H	a	a	A	A	H	a	H	a	a	H	a	A	a	a	a	A	a	A	a	A	A	A	a
bin8-22	8	24.68	AX-105998760	GCCTTGGTATAGGTTCGTATCGTGATTTATAACTT[A/G]TGTATAAAGTTTCTCGTCATTCTAAGATGTTTAAC	a	a	A	A	A	A	A	A	A	a	A	A	a	a	a	A	A	H	a	a	a	H	a	a	A	A	H	a	H	a	a	H	a	A	a	a	a	A	a	A	a	A	A	A	a
bin8-23	8	26.09	AX-117678790	TGACGAAGAGTTACAAGCTCATGTCCTCTGGTAAG[A/C]ACCTCGCAAGAAAATACAGGCTGCAATAGGAGAGA	a	a	A	A	A	A	A	A	A	a	A	A	a	a	a	A	A	H	a	a	a	H	a	a	A	A	H	a	H	a	a	H	a	A	a	a	a	A	a	A	a	A	A	A	A
bin8-24	8	26.32	AX-117678789	ATAGTAGTGTTTTGTGGAGGAATCTTCGGGCATTG[A/G]ATGTTATTCCCATTGTCAGTTATTCCATGTAATAT	a	a	A	-	A	A	A	A	A	-	A	A	a	a	a	A	A	H	a	a	a	a	a	a	A	A	H	a	H	a	a	H	a	A	a	a	a	A	a	A	a	A	A	A	A
bin8-26	8	26.8	AX-105990040	AAGAAAGCAGGCTATGTCAAACAAATTCCTAATGT[A/G]ATTTCAAGAAGACTCAGAGGAGTGCGTGAAAAGAT	a	a	A	A	A	A	A	A	A	a	A	A	a	a	a	A	A	H	A	a	a	H	a	a	A	A	H	a	H	a	a	H	a	A	a	a	a	A	a	A	a	A	A	A	A
bin8-27	8	29.2	AX-106012217	AGTAAAAGAGAGCAAATAATAGGCTAAAATCCCTA[C/T]TTATCAGTATTACTCGGAAAAGAGTGCATATTTAG	a	a	A	a	A	A	A	A	A	a	A	A	a	a	a	A	A	H	A	a	a	H	a	a	A	A	H	a	H	a	a	H	a	A	a	a	a	A	a	A	a	A	A	A	A
bin8-28	8	30.35	AX-105975456	TGAATGGATTGCGACTCATGGGTTATATCAGTTTT[A/G]ACCTGAAATATATATATGTGGTACTGAAAGGTTCT	a	a	A	a	A	A	A	A	A	a	A	A	a	a	a	A	A	H	H	a	a	H	a	a	A	A	H	a	H	a	a	H	a	A	a	a	a	A	a	A	a	A	A	A	A
bin8-29	8	30.58	AX-105968315	AAACATAAGATATAAATTTAGTAGAAAAGTCCCAC[A/C]TACTGATATAAGATATACTCTCAAAACACGATGTC	a	a	A	a	A	A	A	A	A	a	A	A	a	a	a	A	A	H	H	a	a	H	a	a	A	A	H	a	H	a	a	H	a	A	a	a	a	A	a	A	a	A	A	A	A
bin8-30	8	31.76	AX-117520270	GCCATCCTGATGTAATTGCTCAAACTGCCTGCGCA[A/G]CCCCTTTATGCGAGATTGCGGCACAAACTTTTCCA	a	a	A	a	A	A	A	A	A	a	A	A	a	a	a	A	A	H	H	a	a	H	a	a	A	A	H	a	H	a	a	H	a	A	a	a	a	A	a	A	a	A	A	A	-
bin8-31	8	36.07	AX-117514438	AGTCTTCTCCTCGACTTTGTCGGACTTGGGTGAAG[A/C]AGAATCAATCCCCACCGGCCCTAAAGCTTTACAAA	a	a	A	a	a	H	A	a	A	a	H	A	a	a	a	A	A	H	H	a	a	H	a	a	A	A	H	a	H	a	a	A	a	A	a	a	a	A	a	A	a	A	A	A	-
bin8-32	8	38.58	AX-117635265	GATACCTTAGACATGTTGATCAAGGGAAGATGTTC[A/G]AACAAGGAAATGTTAGGAGCAGCGAGAATCACTAA	a	a	A	a	a	H	A	a	A	a	H	A	a	a	a	A	A	H	H	a	a	H	a	a	A	A	H	a	H	a	a	A	a	A	a	a	a	A	a	A	a	A	a	A	A
bin8-33	8	38.81	AX-117635268	TCTTCTAGTTTTTAACCTTTGAAATTAAAGCTTTT[A/G]TAGTTAGAGTGTAAAATGTCTAAGGCAATTAACCT	a	a	A	a	a	H	A	a	A	a	H	A	a	a	a	A	A	H	H	a	a	H	a	a	A	A	H	a	H	a	a	A	a	A	a	a	a	A	a	A	a	A	a	A	A
bin8-34	8	39.5	AX-117679776	ACCTCATTCATAGAATCATCAGTCAGTGATGAACA[A/G]CTGATACCGAGCGCTCACATGCACACACGAATGCG	a	a	A	a	a	H	A	a	A	a	H	A	a	a	a	A	A	H	H	a	a	H	a	a	A	A	H	a	H	a	a	A	A	A	a	a	a	A	a	A	a	A	a	A	A
bin8-35	8	42.14	AX-117631817	CTGAGCTGAAATAACAGAATATCTTTCCACAAGGC[A/G]ACGAAAACAACCCAATCAACTACGTAGGGAGAAAC	a	a	a	a	a	a	A	a	A	a	a	A	a	a	a	A	A	H	H	a	a	H	a	a	-	A	H	a	H	a	a	A	A	A	a	a	a	A	a	A	a	A	a	a	A
bin8-36	8	43.81	AX-105975221	AATTGACGTTTATTCATTCCTCCATAGCAACTCTC[C/T]GGCAGGAGAAGCGCAAACTTATGCAGCAAAATACT	a	a	a	a	a	a	A	a	A	a	a	A	a	a	a	A	a	H	A	a	a	H	a	a	a	A	H	a	A	a	a	A	A	A	a	a	a	A	a	A	a	A	a	a	A
bin8-37	8	44.04	AX-105964483	ATAAATAAAAAAGCTAAAAGGAGAAATTAACCATT[C/T]GGGCAAGGTGGTGAAAATCTCATAGCCAATCATCA	a	a	a	a	a	a	A	a	A	a	a	A	a	a	A	A	a	H	A	a	a	H	a	a	a	A	H	a	A	a	a	A	A	A	a	a	a	A	a	A	a	A	a	a	A
bin8-38	8	44.27	AX-106016540	TGCAAAATCCATTTCGTTTGATAGATTGGACTTTT[A/G]AACTATGGCCAAAGTAATTTTAGGTGAACAACAAT	a	a	a	a	a	a	A	a	A	a	a	A	a	a	A	A	a	H	A	a	a	H	a	a	a	A	H	a	A	a	a	A	A	A	a	a	a	A	a	A	a	A	a	a	A
bin8-39	8	44.5	AX-117808517	TTTACAATTGAACTTTGATCCAAGTTTGTTGTGTG[A/G]GATACCCATGTTTGCTTCCAATGGTTTGGCATACA	a	a	a	a	a	a	A	a	A	a	a	A	a	a	A	A	a	H	A	a	a	H	a	a	a	A	H	a	A	a	a	A	A	A	a	a	a	A	a	A	a	A	a	a	A
bin8-40	8	45.45	AX-105984427	GAAAAGAAATTCTACGGGATCGAAGAGGACATGAG[A/G]TACAACACTCTTTTCGGAAGGCCATGGTTCTACAA	a	a	a	a	a	a	a	a	A	a	a	A	a	a	A	A	a	H	A	a	a	H	a	A	a	A	H	a	A	a	a	A	A	A	a	a	a	A	a	A	H	A	a	a	A
bin8-41	8	45.68	AX-105981067	TATGTCTTATTGACTGATTCCTTTTCATTATATCA[A/C]TACAATTCGCCATTGCTAGTTTCTCTACTGATAGT	a	a	a	a	a	a	a	a	A	a	a	A	a	a	A	A	a	H	A	a	a	H	a	A	a	A	H	A	A	a	a	A	A	A	a	a	a	A	a	A	H	A	a	a	A
bin8-42	8	45.91	AX-106010134	GTTCATTAATTCTTCTTAGTAATCAAAATAGGCTA[G/T]TTAAATCATTTATTAAGCATAGTTAGGAGAATAAT	a	a	a	a	a	a	a	a	A	a	a	A	a	a	A	A	a	H	A	a	a	H	a	A	a	A	H	A	A	a	a	A	A	A	a	a	a	A	a	A	H	A	a	a	A
bin8-43	8	47.34	AX-105972058	GAATCAATTTACAATTCGTTTCAAGGGTCAACTCT[A/G]TTGGGTTTGTATTCTCTCAAGATTCACGTCAATCA	a	a	a	a	a	a	a	a	A	a	a	A	a	a	A	A	a	H	A	a	a	H	a	A	a	A	H	A	A	a	a	A	A	A	a	a	a	A	a	A	H	A	a	a	A
bin8-44	8	49.39	AX-117503500	AGCCTAGTGTGACATAAAAATCTTACTAAAACCCC[A/T]AAACTGTCAATAAGGACAACAAAAAGGCAGAAACT	a	a	a	a	a	a	a	a	A	a	a	A	a	a	A	A	a	H	a	a	a	-	a	A	a	A	-	A	A	a	a	A	A	A	a	a	a	A	a	A	-	A	a	a	a
bin8-45	8	51.15	AX-106000068	GCAGCTACCTCGATAGTCTCCAACAGATAACACTC[C/T]GAAATCTAGTAACTGTTGTATCCGAAAGTATCTGG	a	a	a	a	a	a	a	a	A	a	a	A	a	a	A	A	a	H	H	a	a	H	a	A	a	A	H	A	A	a	a	A	A	A	a	a	a	A	a	A	H	A	a	a	A
bin8-47	8	54.59	AX-105999601	CATGAAAAGCAAACATAAAAACATGCCAACCTGCT[A/G]GGTGGGCTTTAGGTGTTCTTGTCATTTTAAGAAAC	a	a	a	a	a	a	a	a	A	a	a	A	a	a	A	A	a	H	H	a	H	H	a	A	a	A	H	A	A	a	a	A	A	A	a	H	a	A	a	A	H	A	a	a	A
bin8-48	8	55.04	AX-105978790	AAGCTCTCTTTGTGGATACTCATCCTCTTGAATAA[G/T]CTCGTTCTCATAAGGTATCTCCTCCATATATTTAC	a	a	a	a	a	a	a	a	A	a	a	A	a	H	A	A	a	H	H	a	H	H	a	A	a	A	H	A	A	a	a	A	A	A	a	H	a	A	a	A	H	A	a	a	A
bin8-49	8	55.27	AX-117485183	TCAAATATTGGGGTGGTTTGGAGGTGCGCCTCCGC[A/C]GTGAGGCGATTTCTGGCCGGTAGAGATGAGTGGCG	a	a	a	a	a	a	a	a	A	a	a	A	a	H	A	A	a	H	H	a	H	H	a	A	a	A	H	A	A	a	a	A	A	A	a	H	a	A	a	A	H	A	a	a	A
bin8-50	8	55.5	AX-106002329	ATTCAACCACCGCAAGGCACCTCCCATATGTCCTT[C/T]CTCATTCTTCGTTACACAAATGTTGCATCAAATCC	a	a	a	a	a	a	a	a	A	a	a	A	a	H	A	A	a	H	H	a	H	H	a	A	a	A	H	A	A	a	a	A	A	A	a	H	a	A	a	A	H	A	a	a	A
bin8-51	8	55.72	AX-106028606	AACTTAGCGGCAGCCAAGGCATCTAGCATTTGAAG[A/C]TCCGACAATATCATGATGATACGCGGTTATCCGTA	a	a	a	a	a	a	a	a	A	a	a	A	a	H	A	A	a	H	H	a	H	H	a	A	a	A	H	A	A	a	a	A	A	A	a	H	a	A	a	A	H	A	a	a	A
bin8-52	8	57.11	AX-105969135	AATTATATATCCATTGGTAAGGGGTACACGCGGAA[C/T]GCGCGTGGCCAAAAAACTAGTCTATATATAAATAT	a	a	a	a	a	a	a	a	A	a	a	A	a	H	A	A	a	H	H	a	H	H	a	A	a	A	H	A	A	a	a	a	A	A	a	H	a	A	a	A	H	a	a	a	A
bin8-53	8	57.34	AX-106019413	TGCTTTGGGGTGCCGATAATTTAGATTCCCGCCGC[G/T]TAAGGTGTATTAACGGAAAAGCATTCCTTACCAAA	a	a	a	a	a	a	a	a	A	a	a	A	a	H	A	A	a	H	H	a	H	H	a	A	a	A	H	A	A	a	a	a	A	A	a	H	a	A	a	A	H	a	a	a	A
bin8-54	8	57.56	AX-105966458	ATTTCATTTCATTTGAAAATGATCGTTGGTTATAG[A/G]TCAGAATCAAAGTTGGGTTTTAATGCTTGGCTACA	a	a	a	a	a	a	a	a	A	a	a	A	a	H	A	A	a	H	H	a	H	H	a	A	a	A	H	A	A	a	a	a	A	A	a	H	a	A	a	A	H	a	a	a	A
bin8-55	8	57.79	AX-106652056	AGAGGCAGAATATAAGAGCATGTCAGCTGCAGTAT[C/T]AGAGGTAATTTGGATAACAGGGCTGTTGAAAGAAC	a	a	a	a	a	a	a	a	A	a	a	A	a	H	A	A	a	H	A	a	H	H	a	A	a	A	H	A	A	a	a	a	A	A	a	H	a	A	a	A	H	a	a	a	A
bin8-56	8	58.01	AX-105982092	CGCTCTATACCTAGATAAAAAAGTGTGCAAGTCTC[A/C]TTCCTCACAAACGCGAACCAGAGCACCCCTCTCGT	a	a	a	a	a	a	a	a	A	a	a	A	a	H	A	A	a	H	A	a	H	H	a	A	a	A	H	A	A	a	a	a	A	A	a	H	a	A	a	A	H	a	a	a	A
bin8-57	8	58.48	AX-106007404	AATCAGTTAATCCTAACGGGCTCAAAATTATAAAG[A/T]GTTTGAAATAAGTTGAAAATTACTTAAAACGAACC	a	a	a	a	a	a	a	a	A	a	a	A	a	H	A	A	a	H	A	a	H	H	a	A	a	A	H	A	A	a	a	a	A	A	a	H	a	A	a	A	H	a	a	a	-
bin8-60	8	59.44	AX-105965151	TATTCAGTTAGAATTTGTGATTCAATACTACCAGT[C/T]TTGGGAGATTGTACATTCATATTTATTCCGCTGTT	a	a	a	a	a	a	a	a	A	a	a	A	a	H	A	A	a	H	A	a	H	a	a	A	a	A	H	A	A	a	a	a	A	A	a	H	a	A	a	A	H	a	a	a	A
bin8-62	8	61.44	AX-117640107	AGCGGTTGAAGTAGCCTGCAGAATTGCGGATGAAA[A/C]GGTTGATGGGGATCGAAGACTAAATCCCAACCGAA	a	a	a	a	a	a	a	a	A	a	a	A	a	-	A	A	a	a	A	a	-	a	a	A	a	A	-	A	A	a	a	a	A	A	a	a	a	A	a	A	a	a	a	a	-
bin8-61	8	63.18	AX-117640113	GTTATGGCGAGGTGCATGGATGCTTCGGTTTTGGG[A/G]AGAAGAACGGAGGACGTACATCGTTGTTGGACTTC	a	a	a	a	a	a	a	a	A	a	a	A	a	H	A	A	a	H	A	a	H	a	a	A	a	A	H	A	A	a	a	a	A	A	a	H	a	A	a	A	H	a	a	a	A
bin8-59	8	63.88	AX-105981057	AGATCATAGTAACTAAGGAGGAATTATTGTGGGCT[C/T]TACATTATGTGATGGTAGCTTAAAGCTAAGTGGGA	a	a	a	a	a	a	a	a	A	a	a	A	a	H	A	A	a	H	A	a	H	a	a	A	a	A	H	A	A	a	a	a	A	A	a	H	a	A	a	A	H	a	a	a	A
bin8-65	8	64.57	AX-106016759	AAGATCTCATTTTAGCTGCCACCTTTGTGATTTTT[C/G]ACTTGGCTAATAGTTTCTCTACAACATATTTTTGA	a	a	a	a	a	a	a	a	A	a	a	A	a	H	A	A	a	H	A	a	-	a	a	A	a	A	H	A	A	a	a	a	A	A	a	H	a	A	a	A	H	a	a	a	A
bin8-66	8	64.81	AX-106003299	ATTTTATTTAATATGTATAAATAATTTCAGAATAC[A/C]ACAAGCAAATTGCGGTTCAAAATTCATAAATTAAA	a	a	a	a	a	a	a	a	A	a	a	A	a	-	A	A	a	-	A	a	H	a	a	A	a	A	H	A	A	a	a	a	A	A	a	H	a	A	a	A	H	a	a	a	A
bin8-67	8	66.01	AX-105960006	TTTACTTAAATAGGATGTCCTGGAAAAGTAGACTT[A/G]TGCCCTGATCAGATCAGTTATCCACATAACTACTC	a	a	a	a	a	a	a	a	A	H	a	A	a	H	a	A	a	H	A	a	H	a	a	A	a	A	H	A	A	a	a	a	A	A	a	H	a	A	a	A	H	a	a	a	A
bin8-64	8	66.48	AX-105967490	ACTATTCTACATTTGGCTGGATATATAAATCTTCA[C/T]AGTTTAAACCTTTAACGCCTTTCCCTCCTTCAATA	a	a	a	a	a	a	a	a	A	a	a	A	a	H	a	A	a	H	A	a	H	a	a	A	a	A	H	A	A	a	a	a	A	A	a	H	a	A	a	A	H	a	a	a	A
bin8-63	8	68.16	AX-117640152	CCAACATGGAAAGATAGAGCATCAAAGGTCTTCCT[A/G]GTTCTAGCAGGACCAACACGAGCGGTTTAGATAAT	a	a	a	a	a	a	a	a	A	a	a	A	a	H	a	A	a	H	A	a	H	a	a	A	a	A	H	A	A	a	a	a	A	A	a	H	a	A	a	A	H	a	a	a	a
bin8-68	8	68.62	AX-117599493	ATCCACTGTTGTTAAGCCTCTTTACACCATCCCGC[A/C]GCCCACAGTGGTGCAGCGAAAAAATCATGAGTAAC	a	a	a	a	a	a	a	a	A	H	a	A	a	H	a	A	a	H	A	a	H	a	a	A	a	A	H	A	A	a	a	a	A	A	a	H	a	A	a	A	H	a	a	a	a
bin8-69	8	70.28	AX-117748527	CATGCATTTATAATATAATAAGAATTGGGTGAGAC[A/G]ATATAATAAGTGGAAATAAACATGTGATCAAGAGG	a	a	a	a	a	a	a	a	A	H	a	A	a	H	a	A	a	a	A	a	H	a	a	A	a	A	H	a	A	a	a	a	a	A	a	H	a	A	a	A	A	a	a	a	a
bin8-70	8	72.21	AX-105975112	TTGAACTGCCGGATTTGAATGTATGTCTATTCTCA[A/G]TTCCTTATTTATTTATGTTATTTTCTGAGTTGGTT	a	a	a	a	a	a	a	a	A	H	a	A	a	H	a	A	a	a	A	a	H	a	a	A	a	A	H	a	A	a	a	a	a	A	a	H	a	A	a	A	A	a	a	a	A
bin8-71	8	72.45	AX-106019016	GCACAGTCTGATTTTAATTGACTAAGCTCGTGCTT[A/C]TCCAATGTATGATACTAATATATAAAAACTCTCCA	a	a	a	a	a	a	a	a	A	H	a	A	a	H	a	A	a	a	A	a	H	a	a	A	a	A	H	a	A	a	a	a	a	A	a	H	a	A	a	A	A	a	a	a	A
bin8-72	8	73.4	AX-117748499	AGCGGCCCAGCAAGAGAAGAGGCCGTAGTAAGAGA[C/T]GCATAACTAATATGACTAATGCCCAAAAGGGGACG	a	a	a	a	a	a	a	a	a	H	a	A	a	H	a	A	a	a	A	a	-	a	a	A	a	A	H	a	A	a	a	a	a	A	a	H	a	A	a	a	A	a	a	a	A
bin8-73	8	73.64	AX-106023017	CCTTTTTCCCTGCCGAGATTCTCTCTTTCAGTGCG[A/G]CTGTAACGACTCTTATCTATAGGCTCGATATTGAC	a	a	a	a	a	a	a	a	a	H	a	A	a	H	a	A	a	a	A	a	H	a	a	A	a	A	H	a	A	a	a	a	a	A	a	H	a	A	a	a	A	a	a	a	A
bin8-74	8	74.1	AX-117691612	GAACAGTCTGGTGCACAAAATATCCCGCGTTCACG[C/T]AGTCCAAGAAGGGTTGCACTCTAAGGGGACATTAT	a	a	a	a	a	a	a	a	a	H	a	A	a	H	a	A	a	a	A	a	H	a	a	A	a	a	H	a	A	a	a	a	a	A	a	H	a	A	a	a	A	a	a	a	A
bin8-75	8	75.04	AX-105977033	TCAACTCCCTAACGCATTATTCAACCTGAAAAATT[C/T]ATACCCTACACTCATCAAAGCATAAGTCTACCTCG	a	a	a	a	a	a	a	a	a	H	a	A	a	A	a	A	a	a	A	a	H	a	a	A	a	a	A	a	A	a	a	a	a	A	a	H	a	A	a	a	A	a	a	a	A
bin8-76	8	75.99	AX-105978048	TTGGGTGTTGTACACATTGTATGGAGGTTTCAACT[A/G]TTTGTTGTGAAATTAATTGACTTGGTTGTATCTTT	a	a	a	a	a	a	a	a	a	H	a	A	a	A	a	A	a	a	A	a	H	a	a	A	a	a	A	a	A	a	a	a	a	A	a	a	a	A	a	a	A	a	a	a	A
bin8-77	8	76.23	AX-105975025	CTTACTCTTTTAAATGTGACACCGGTTATAAAAAA[G/T]CATGCGTACGCCACTATCTGTGTGTAACGCAAAAG	a	a	a	a	a	a	a	a	a	H	a	A	-	A	a	A	a	a	A	a	H	a	a	A	a	a	A	a	A	a	a	a	a	A	a	a	a	A	a	a	A	a	a	a	A
bin8-78	8	78.51	AX-117694559	TGGGTTTTGTTCAAGAGGGACCTGATCATGCACTT[A/G]TTCACCAAGTAGAATGTAGTGTTGATTGCCTCTGC	a	a	a	a	a	a	a	a	a	H	a	A	a	A	a	A	a	a	A	a	H	a	a	A	a	a	A	a	A	a	a	a	a	A	a	a	a	A	a	a	A	a	a	a	a
bin8-79	8	79.23	AX-117694580	TGAATCTTGTCTTCCGCGAAAGCACAATAATTGCG[C/T]GGTTCGCACCTTGTGAAGGAATTCTGACAGTGGCT	a	a	a	a	a	a	a	a	a	H	a	A	a	A	a	A	a	a	A	a	H	a	a	A	a	a	A	a	A	a	a	a	a	A	a	a	a	A	a	a	A	a	a	a	a
bin8-80	8	80.42	AX-117694594	AAAAATAAAAATAGAGATCTCAAATTTGAAGAGAC[A/G]CAGGCATATTTCCTTACAGAGTGTTACCTAACCTG	a	a	a	a	a	a	a	a	a	H	a	A	a	A	a	A	a	a	A	a	H	a	a	A	a	a	A	a	A	a	a	a	a	A	a	a	a	A	a	a	A	a	a	a	a
bin8-81	8	82.91	AX-117494877	AGCAACCTTTCGCATCCGCGGTCCGTTAGTCGCTT[C/T]TGCAGCTCCGCACCTGCGAAAAATCCATCGCATGT	a	a	a	A	a	a	a	a	a	H	a	A	a	A	a	A	a	a	A	a	H	a	a	A	a	a	A	a	A	a	a	a	a	A	A	a	a	A	a	a	A	a	a	a	a
bin8-82	8	83.14	AX-117694610	ACGTGGATTACTAAGAAGATGACAACTGGAGAGTC[A/G]CATTAAAAGAGTTGCGATTTACAACCGGTACGATC	a	a	a	A	a	a	a	a	a	H	a	A	a	A	a	A	a	a	A	a	H	a	a	A	a	a	A	a	A	a	a	a	a	A	A	a	a	A	a	a	A	a	a	a	a
bin8-83	8	83.37	AX-117694617	ATATAGGCTTGTTCAAACTGTAGAAAATAGTTGGA[A/G]TTTGCTTCAGAAATTCAGTAATAAATTAAATACCA	a	a	a	A	a	a	a	a	a	H	a	A	a	A	a	A	a	a	A	a	H	a	a	A	a	a	A	a	A	a	a	a	a	A	A	a	a	A	a	a	A	a	a	a	a
bin8-84	8	83.6	AX-117687924	ATGCACACACCTATTGTAGTTTGCATTTTCGTTTT[G/T]TTCTTTCTAAATTATGCCTATTTTTATGAAGTGTG	a	a	a	A	a	a	a	a	a	H	a	A	a	A	a	A	a	a	A	a	H	a	a	A	a	a	A	a	A	a	a	a	a	A	A	a	a	A	a	a	A	a	a	a	a
bin8-87	8	84.06	AX-117617161	AATACACCAAAAACAAAGAGAACCTAAATAGAAAG[C/T]AAAGCAGTGAGAGTAATTCATAGATTGTTGTCTGT	a	a	a	A	a	a	a	a	a	-	a	A	a	A	a	A	a	a	A	a	H	a	a	A	a	a	A	a	A	a	a	a	a	A	A	a	a	A	a	a	A	a	a	a	a
bin8-88	8	84.29	AX-117617159	ATTATTTTTCCCAACAGTTTCTTGGTCACGACTAT[A/C]TAAACTCTTCTGAAAGGGATCAATAGAAGTAAAAA	a	a	a	A	a	a	a	a	a	H	a	A	a	A	a	A	a	a	A	a	H	a	a	A	a	a	A	a	A	a	a	a	a	A	A	a	a	A	a	a	A	a	a	a	a
bin8-89	8	84.52	AX-117664230	CAAACTTTAGTTTCATGGTAGTAATAGAAGGGAAC[A/G]TGATTTAAATACTAGAACTATATTTAATCTAAACT	a	a	a	A	a	a	a	a	a	H	a	A	a	A	a	A	a	a	A	a	H	a	a	A	a	a	A	a	A	a	a	a	a	A	A	a	a	A	a	a	A	a	a	a	a
bin8-90	8	84.75	AX-117733453	TAATGCCATAAACGTGTGACTAGCAGCGAAGAAAC[A/G]CAGATATGGTAAGCAAATAATAGTGGAATCTCATT	a	a	a	A	a	a	a	a	a	H	a	A	a	A	a	A	a	a	A	a	H	a	a	A	a	a	A	a	A	a	a	a	a	A	A	a	a	A	a	a	A	a	a	a	a
bin8-91	8	85.44	AX-117662908	GTCTTGATGGACATAAGAGCTAAGTGTGATGACCC[A/G]CCATGTCGTCATGTCATATAGGCGACATTTGGCAT	a	a	a	A	a	a	a	a	a	A	a	A	a	A	a	-	a	a	A	a	a	a	a	A	a	a	A	a	A	a	a	a	a	A	A	a	a	A	a	a	A	a	a	a	a
bin8-92	8	85.68	AX-117662901	CTGTGAGTTAGTATCAATCGGATAAGCAACTGGGA[A/C]ACTGTTAGGATCAACATGAGGCACCTCGTTGCTGG	a	a	a	A	a	a	a	a	a	H	a	A	a	A	a	A	a	a	A	a	a	a	a	A	a	a	A	a	A	a	a	a	a	A	A	a	a	A	a	a	A	a	a	a	a
bin8-93	8	86.37	AX-117662857	CCCCCTTTAGTGGTGATGACCCGATAGGCTATTTT[A/G]CGTTTAATCATTATTTCTGTGTTCCGAAATATTGA	a	a	a	A	a	a	a	a	a	H	a	A	a	A	a	A	a	a	A	a	a	a	a	A	a	a	A	a	A	a	a	a	a	A	A	a	a	A	a	a	A	a	a	a	a
bin8-94	8	86.6	AX-117662849	TCCCTGTGAAGTATGTAACCTTAATGCGTAAGAAA[A/C]AATTCAAGGATCTAAGATCCTTTATAGCAAACTCT	a	a	a	A	a	a	a	a	a	H	a	A	a	A	a	A	a	a	A	a	a	a	a	A	a	a	A	a	A	a	a	a	a	A	A	a	a	A	a	a	A	a	a	a	a
bin8-95	8	86.83	AX-117662846	TTTTATGCTACACTTGATTCTTCAGTGTGTATTTC[A/C]TCAGATGATATGTTAGTGACTAATTTAATTTTCAA	a	a	a	A	a	a	a	a	a	H	a	A	a	A	a	A	a	a	A	a	a	a	a	A	a	-	A	a	A	a	a	a	a	A	A	a	a	A	a	a	A	a	a	a	a
bin8-96	8	88.07	AX-117700207	GATCATAGGGAAGAGAAAACTAAAGAGTTACATCA[A/G]CTAAGTAAACCAAGAATTTGATTATTAGACCCAGA	a	a	a	A	a	a	a	a	a	H	a	A	a	A	a	A	a	a	A	a	a	a	a	A	a	a	A	a	A	a	a	a	a	A	A	a	a	A	a	a	A	a	a	a	a
bin8-97	8	88.31	AX-117667114	ATAGAACTTACTCCCTCTAATCAACACAATAGCCA[A/G]ACAGATTTCGAAGGAAGGATAAGAGCTCGCCATAT	a	a	a	A	a	a	a	a	a	H	a	A	a	A	a	A	a	a	A	a	a	a	a	A	a	a	A	a	A	a	a	a	a	A	A	a	a	A	a	a	A	a	a	a	a
bin8-98	8	88.54	AX-117667124	TGGTAGGATTTACGGATCTTTGTCACATGCATTTG[C/T]CTTCTTGTCTTCTGCTTTCTGCCTTTAGGGGGTCA	a	a	a	A	a	a	a	a	a	H	a	A	a	A	a	A	a	a	A	a	a	a	a	A	a	a	A	a	A	a	a	a	a	A	A	a	a	A	a	a	A	a	a	a	a
bin8-99	8	91.03	AX-117667190	ATGGGTGGTGTTTATTGTATTAGATTTTTTCGTTC[A/C]TATACACTATTTCAAACTTTATTATAAAAAATATA	a	a	a	A	a	a	a	a	a	H	a	A	a	A	a	A	a	a	A	a	a	a	a	A	a	a	A	a	A	-	a	a	a	a	A	a	a	A	a	a	H	a	a	a	a
bin8-100	8	91.5	AX-117527917	ACCAGTCCCTAAGGCTCCTGTTATACATGACATCC[C/T]GGATGATGGCAGAGGGGATGATGCTATTGCTTCAG	a	a	a	A	a	a	a	a	a	H	a	A	a	A	a	A	a	a	A	a	a	a	a	A	a	a	A	a	A	a	a	a	a	a	A	a	a	A	a	a	a	a	a	a	a
bin8-101	8	91.73	AX-117731891	TTGAGTATGTGGTTGTCGCCTCTTGTTATGCACAA[C/T]TGCTTTGGATCAAGCAACAACTTGAGAATTTTGGT	a	a	a	A	a	a	a	a	a	H	a	A	a	A	a	A	a	a	A	a	a	a	a	A	a	a	A	a	A	a	a	a	a	a	A	a	a	A	a	a	a	a	a	a	a
bin8-102	8	92.91	AX-117664812	AGAAGATTTAATATATATCGAACCAAACGAACAAC[A/G]GCTTCTATATGAGAAACCTTTGGAGAATGCATGAA	a	a	a	A	a	a	a	a	a	H	a	A	a	A	a	A	A	a	a	a	a	a	a	A	a	a	A	a	A	a	a	a	a	a	A	a	a	A	a	a	a	a	a	a	a
bin8-104	8	93.15	AX-117740733	ATCCTGTAAGCTTTCCTTTAACCTTCTCATGGCTT[C/T]AAAACTTCTCTCGTTCAAGTTGCTTGCAAATGCCA	a	a	a	A	a	a	a	a	a	-	a	A	a	A	a	A	A	a	a	a	a	a	a	A	a	a	A	a	A	a	a	a	a	a	A	a	a	A	a	a	a	a	a	a	-
bin8-103	8	93.39	AX-117664642	AAGGAGCAAAATGAATGTATAGAGCAAATACCTGG[C/T]GTGCCTCATGTAATCAAGGGTGTGGTCATTGATAA	a	a	a	A	a	a	a	a	a	H	a	A	a	A	a	A	A	a	a	a	a	a	a	A	a	a	A	a	A	a	a	a	a	a	A	a	a	A	a	a	a	a	a	a	a
bin8-105	8	95.37	AX-117664764	CTCTGAACAACTGGTTCGTTTTACTTCAGAAATCT[A/G]GAATCCCGCTTAGAAAAACTATTCTATTGTTAAGA	a	a	a	A	a	a	a	a	a	-	a	A	a	A	a	A	A	a	a	a	a	a	a	A	a	a	A	a	A	a	a	a	a	a	A	a	a	A	a	a	a	a	a	a	a
bin8-106	8	96.91	AX-117764706	GCACATGACTCAAAATATCTAAGAATTTCTTGTAC[G/T]TAGAATCATCTTTTTGCTTATGCAGTCTTTGTGGA	a	a	a	A	a	a	a	a	a	-	a	A	a	A	a	A	A	a	a	a	a	a	a	A	a	a	A	A	A	a	a	a	A	a	A	a	a	A	a	a	a	a	a	a	a
bin8-107	8	98.14	AX-117787948	CCAAGGATAAGGTAGGATTCTTATTTAATAGTTCC[C/T]CGGAACAATCAACAGTTTGAGACTGATGTTCTGAA	a	a	a	A	a	a	a	a	a	H	a	A	a	A	a	A	A	a	a	a	a	a	a	A	a	a	A	A	A	a	a	a	A	a	A	a	a	A	a	a	a	a	a	a	a
bin8-108	8	99.89	AX-105971870	ACTAAAGTTCTTCGCATGGTACATTATCGAACTTA[A/C]GACTATTGCTATACTTTGTTTCATAGCCTCGGTTA	a	a	a	A	a	a	a	a	a	H	a	A	a	A	a	A	A	a	a	a	a	a	a	A	a	a	A	A	A	a	a	a	A	a	A	a	a	A	a	a	a	a	a	a	A
bin8-112	8	101.13	AX-105961605	ATAGATACATGGAACACGGATAAACCACAGACGAA[C/T]TAGGTGGCAGTGCAAGCTTGTAGGCCACCTAACCA	a	a	a	A	a	a	a	a	a	H	a	A	a	A	a	A	A	a	a	a	a	a	a	A	a	a	A	a	A	a	a	a	a	a	A	a	a	A	a	a	a	a	a	a	A
bin8-111	8	101.6	AX-105981727	TATGAACTATCCACATATTAGCTTTGCGGCATACC[A/C]TCCACCCATTTCTGACACTCTGCCAAGTCCTAGAG	a	a	a	A	a	a	a	a	a	H	a	A	a	A	a	A	A	a	a	a	a	a	a	A	a	a	A	a	A	a	a	a	a	a	A	a	a	A	a	a	a	a	a	a	A
bin8-113	8	103.03	AX-105977714	TATTTCCATTTATTATCGTTAGCAATATGTACAAA[C/T]CCCTCATGTTTTGTTTAATCACATGTTTTTCTAGC	a	a	a	A	a	a	a	a	a	H	a	A	a	A	a	A	A	a	a	a	a	a	a	A	a	a	A	a	A	a	a	a	A	a	A	a	a	A	a	a	a	a	a	a	A
bin8-114	8	103.49	AX-105989229	ATTTTTGGACTTAGTTGTATTGCTGAAGATTAATG[A/G]CTTGTGGTGTTTTGGCATCTGCGGGGGGCTTGGCC	a	a	a	A	a	a	a	a	a	H	a	A	a	A	a	A	A	a	a	a	a	a	a	A	a	a	A	A	A	a	a	a	A	a	A	a	a	A	a	a	a	a	a	a	A
bin8-110	8	103.96	AX-105976784	ACGGGGTCAACATATCGTCTTAATTATTATCAAGA[A/T]AGCAATAAGAAGTTTGAAATTATTGCCTTGCTTTG	a	a	a	A	a	a	a	a	a	H	a	A	a	A	a	A	A	a	a	a	a	a	a	A	a	a	A	A	A	a	a	a	A	a	A	a	a	A	a	a	a	a	a	a	A
bin8-109	8	104.19	AX-105968493	GGTCGTATTTCTTTCATAATAATCGTCTACATACA[A/G]TACTGAATACATAAGCTGTACGGCCGTACCAGAAT	a	a	a	A	a	a	a	a	a	H	a	A	a	A	a	A	A	a	a	a	a	a	a	A	a	a	A	A	A	a	a	a	A	a	A	a	a	A	a	a	a	a	a	a	A
bin8-116	8	104.43	AX-106005941	TAGCTGCCCGGTGTTCGCAGACCTTGTCTCTCCTT[C/T]CCTATCTTTCCGCTCTATGTACTTAGTTTTAGTCT	a	a	a	A	a	a	a	a	a	H	a	A	a	A	a	A	A	a	a	a	a	a	a	A	a	a	A	A	A	a	a	a	A	a	A	a	a	A	a	a	a	a	a	a	A
bin8-117	8	106.13	AX-105995534	CTGAGGCTTAGGCGATTTTCTTCTTGACTTAAGTC[A/G]CTTGTGGTTAATTTTATTCACTAATTATGTTTCTC	a	a	a	A	a	a	a	a	a	H	a	A	a	A	a	A	A	a	a	a	a	a	a	a	a	a	A	A	A	a	a	a	A	a	A	a	a	A	a	a	a	a	a	a	A
bin8-123	8	106.37	AX-106001520	GAAAGGGGTATTGAGAGCTTTGGAGGTGTCGATGC[A/C]TTTGGGTTCTATGGGTAGATAAATGGGTTTATTGG	a	a	a	A	a	a	a	a	a	H	a	A	a	A	a	A	A	a	a	a	a	a	a	a	a	a	A	A	A	a	a	a	A	a	A	a	a	A	a	a	a	a	a	a	A
bin8-124	8	107.6	AX-117533789	AGGCCATCTTATATGAACGCATCAACCACAATATC[A/G]GTCACAATCATTGTGAAAATATACCACCGTGAATC	a	a	a	A	a	a	a	a	a	H	a	A	a	A	a	A	A	a	a	a	a	a	a	a	a	a	A	A	A	a	a	a	A	a	A	a	a	A	a	a	a	a	a	a	a
bin8-125	8	108.3	AX-117494107	CACTTGGGCAAGGATTTGACGTATATTAAGGAGTC[A/G]ATGGCTATCTTGGACATGCAGGTCCGGAAGTTGAG	a	a	a	A	a	a	a	a	A	H	a	A	a	A	a	A	A	a	a	a	a	a	a	a	a	a	A	A	A	a	a	a	A	a	A	a	a	A	a	a	a	a	a	a	a
bin8-126	8	108.54	AX-117684094	TGCGGCGAGCTCTGACTGAAAAGGCTGCTGGTGAG[A/G]GGAATCGATCCCAGGTTTTCCACGTGGAAAGTCAC	a	a	a	A	a	a	a	a	A	H	a	A	a	A	a	A	A	a	a	a	a	a	a	a	a	a	A	A	A	a	a	a	A	a	A	a	a	A	a	a	a	a	a	a	a
bin8-127	8	109.27	AX-117754743	ACTAGACCATCATCAGCACGTCAAAATTACATCTC[G/T]CACCTCAACCATGGAATCACAAGCCGCTGGAGCAC	a	a	a	A	a	a	a	a	A	a	a	A	a	A	a	A	A	a	a	a	a	a	a	a	a	a	A	A	A	a	a	a	A	a	A	a	a	A	a	a	a	a	a	a	-
bin8-118	8	111.79	AX-105969511	GAAATAAAATAACTTCTTTGGAGAAATTACTATAC[A/G]TTTAGGTGTAGTTGAGAACAGTTTTCCCGTAGTAG	a	a	a	A	a	a	a	a	A	H	a	A	a	A	a	A	A	a	a	a	a	a	a	a	a	a	A	A	A	a	a	a	A	a	A	a	a	A	a	a	a	a	a	a	A
bin8-119	8	112.03	AX-117516423	ATCTGTCTGCGGCTGGGCATTGGCGCTTGGCATCG[G/T]ATCTGGGCACGCGATAGCAACATGATGGTCTGTGC	a	a	a	A	a	a	a	a	A	H	a	A	a	A	a	A	A	a	a	a	a	a	a	a	a	a	A	A	A	a	a	a	A	a	A	a	a	A	a	a	a	a	a	a	A
bin8-122	8	112.74	AX-117684102	AGAACAACATGGTGCAGAGACAACCAACCTATGCC[C/T]AGGATGACATCAAAGTCGGTTATGTCGAGCAACAG	a	a	a	A	a	a	a	a	A	H	a	A	a	A	a	A	A	a	a	a	a	a	a	a	a	a	A	A	A	a	a	a	A	a	A	a	a	A	a	a	a	a	a	a	A
bin8-120	8	112.97	AX-105987169	GTAACTTAAATTACCCGAAAGCTTAACGCGGGGAA[A/G]ATGGGTCCAACGTGGGAAGGTCCTTATCGGACTTC	a	a	a	A	a	a	a	a	A	H	a	A	a	A	a	A	A	a	a	a	a	a	a	a	a	a	A	A	A	a	a	a	A	a	A	a	a	A	a	a	a	a	a	a	A
bin8-121	8	113.44	AX-106007433	TGATTTTGCTCGTGTCTATGCACATAAGGGATGGA[C/T]CTGGTTCATGTATGAGCTTCCTTTATCAATCTTCA	a	a	a	A	a	a	a	a	A	H	a	A	a	A	a	A	A	a	a	a	a	a	a	a	a	a	A	A	A	a	a	a	A	a	A	a	a	A	a	a	a	a	a	a	A
bin8-128	8	113.91	AX-117754736	TGGTGATACGCTCATTTCCACTCTAAAATCTCAAG[A/C]CTCTAAAGCAATTCGCCCGGCCTCTATTGCTCGTA	a	a	a	A	a	a	a	a	A	a	a	A	a	A	a	A	A	a	a	a	a	a	a	a	a	a	A	A	A	a	a	a	A	a	A	a	a	A	a	a	a	a	a	a	A
bin8-129	8	115.62	AX-106020062	TAAAATTGGGCTAAGGGTTGATCCCTATTGCAACC[A/C]CTTTATAATCGGGAAGTGTTCTGGGTCTCCACCTA	a	a	a	A	a	a	a	a	A	a	a	A	a	A	a	A	A	a	a	a	a	a	a	a	a	a	A	A	A	a	a	a	A	a	A	a	a	A	a	A	a	a	A	a	A
bin8-130	8	116.09	AX-105964436	CAAGTTTAGATATTGTTCAATAGTTTTGAGTTTGA[C/T]TAGCAAGTCACTAAAGTAGGATTACCTTTCATCAT	a	a	a	A	a	a	a	a	A	a	a	A	a	A	a	A	A	a	a	a	a	a	a	a	a	a	A	A	A	a	a	a	A	a	A	a	a	A	a	A	a	a	A	a	A
bin8-131	8	118.56	AX-105959886	TTTTATGTGCACTTTTTTCGTTAAAGTAAGAGAGT[A/C]TTTTGAGTAACAGTAAAGTTGTTTCTGTGGTCACA	a	a	a	A	a	a	a	a	A	a	a	A	a	A	a	A	A	a	a	a	a	a	a	a	a	a	A	A	A	a	a	a	A	a	A	a	a	A	a	A	a	a	A	a	A
bin8-132	8	118.8	AX-117709450	GCGAAGAATCTGTTGGAACCTATGTAAGATGTCCT[A/G]AGCATCATTTGACTCAGCCTCACTGAATGCTGGAG	a	a	a	A	a	a	a	a	A	a	a	A	a	A	a	A	A	a	a	a	a	a	a	a	a	a	A	A	A	a	a	a	A	a	A	a	a	A	a	A	a	a	A	a	A
bin8-133	8	119.99	AX-106008878	CCATATAGTGTAAAGCTTGTTTATTCATGTTGCTT[G/T]TATCATTCTTGCACTTTCACTAGATTTTTTTCTAT	a	a	a	A	a	a	a	a	A	a	a	A	a	A	a	A	A	a	a	a	a	a	a	a	a	a	A	A	A	a	a	a	A	a	A	a	a	A	a	A	a	a	A	a	A
bin8-134	8	120.46	AX-117726125	CTTGAAGTTTCAATCTTTCAAAATTGGCAGGTTCA[C/T]AATTACCTTGGTGGAACTTGTTCAGGGCTCTGATT	a	a	a	A	a	a	a	a	A	a	a	A	a	A	a	A	A	a	a	a	a	a	a	a	a	a	A	A	A	a	a	a	A	a	A	a	a	A	a	A	a	a	A	a	A
bin8-135	8	123.45	AX-117726135	TTCATGAGAATTGTCGCTTGGCCTAATGTCACCAA[A/G]GCAACCAGTTTGAACCTGTTCCAACTGCAAGCGAG	a	a	a	A	a	a	a	a	A	a	a	A	a	A	a	A	A	a	A	A	a	a	a	a	a	a	A	A	A	a	a	a	A	a	A	a	a	A	a	A	A	a	A	a	a
bin8-136	8	124.87	AX-117726148	AAAGAAATAGGGAAGAGAAGATTAAGATATTCCAT[G/T]AGGTAGTTCCATTAATCAATAATCTTCATCTCTAA	a	a	a	A	a	a	a	a	A	a	a	A	a	A	a	A	A	a	A	A	A	a	A	a	a	a	A	A	A	a	a	a	A	a	A	a	a	A	a	A	A	a	A	a	a
bin8-137	8	125.1	AX-117726157	TCAGTTCCTTATTTATTTCTGTTACTTGCTGAGTT[A/G]GTTGTACCTATGCTATACCCTGTACGTCATGTGCA	a	a	a	A	a	a	a	a	A	a	a	A	a	A	a	A	A	a	A	A	A	a	A	a	a	a	A	A	A	a	a	a	A	a	A	a	a	A	a	A	A	a	A	a	a
bin8-138	8	125.33	AX-117726164	ATTTAACTCCAGCCGAGGATCCACAAGTTGATAAA[A/T]CTTTCTCTTGTCAGCTAAATATGGCCTTGCCCATG	a	a	a	A	a	a	a	a	A	a	a	A	a	A	a	A	A	a	A	A	A	a	A	a	a	a	A	A	A	a	a	a	A	a	A	a	a	A	a	A	A	a	A	a	a
bin8-139	8	127.05	AX-117726152	TCATGAATATGTGTATGAAGGCCATGTCATGCATA[A/G]GAACATGTGTTCATAACATCATCAAGCCTCTGAGT	a	a	a	A	a	a	a	a	A	a	a	A	a	A	a	A	A	a	A	A	A	-	A	a	a	a	A	A	A	a	a	a	A	a	A	a	a	A	a	A	A	a	A	a	A
bin8-140	8	129.54	AX-106023596	TTCCGCAAGAAGTATGATGAGAAGAGGAAAGGAGG[C/T]GCTCAAAGGGATATTTGCTACCTTTGCAGAGACTC	a	a	a	A	a	a	a	a	A	a	a	A	a	A	a	A	A	a	A	A	A	a	A	a	a	a	A	A	A	a	a	a	A	a	A	H	a	A	A	A	A	a	A	a	A
bin8-141	8	131.24	AX-117726213	AGACCCTCGATTCAATAACACGAAAAAGACGATAA[A/G]AGAAGGGACAATATATTAGTACCGTCAAACAGAAA	a	a	a	A	a	a	a	a	A	a	a	A	a	A	a	A	A	a	A	A	A	a	A	a	a	a	A	A	A	a	a	a	A	a	A	-	a	A	A	A	A	a	A	a	a
bin8-142	8	131.95	AX-117726192	AAATTCATTTGTATACATAGGTCTTGTCTTTGTTC[C/G]GGGCGAATCTTACCGCTTTTTTTTTAATTAAAATA	a	a	a	A	a	a	a	a	A	a	a	A	a	A	a	A	A	a	A	A	A	a	A	a	a	a	A	A	A	a	a	a	A	a	A	a	a	A	A	A	A	a	A	a	a
bin8-143	8	134.67	AX-117815754	GAAGGGCGGGCTTCTTACATGTGGTGGTAGAATGG[C/T]ACTTATTAAAAATGTCCTTCAATCTCTGCTTATTT	a	a	a	A	a	a	a	a	A	a	a	A	a	A	a	A	A	a	A	A	A	a	A	a	a	a	A	A	A	a	a	A	A	a	A	-	a	A	A	A	A	H	A	a	a
bin8-144	8	136.12	AX-106021249	TCAAAGTAATCGAACATTTCGTCATATGTTTACTC[C/T]ATTCTCTGGTAATACATTTCGTCAATGACTAAAAA	a	a	a	A	a	a	a	a	A	a	a	A	a	A	a	A	A	a	A	A	A	a	A	a	a	a	A	A	A	a	a	A	A	a	A	H	a	A	A	A	A	H	A	a	A
bin8-145	8	136.83	AX-105991461	ACTATATTCAACTGCGTAAAAAAAAGTACATTCCT[A/C]GGCTGCTTCACCACTACATAACAAAAGAGAATTCT	a	a	a	A	a	a	A	a	A	a	a	A	a	A	a	A	A	A	A	A	A	a	A	a	a	a	A	A	A	a	a	A	A	a	A	H	a	A	A	A	A	H	A	a	A
bin8-146	8	138.24	AX-105955995	TGAAGCAAAATTTGATCATATTTGTAAATTAGGTC[C/T]TGGAAATCCTTGTACATTGGTTCAAAGGACAATAG	a	a	a	A	a	a	A	a	A	a	a	A	a	A	a	A	A	A	A	A	A	a	A	a	a	a	A	A	A	a	a	A	A	a	A	H	a	A	A	A	A	H	A	a	A
bin8-147	8	138.7	AX-105958986	AAAGAATATGTGTAACTGTAACAGCCCAGTCCGAT[A/G]GTGATATTGTCCGTTCTGGGCTTAGACCTTCGCAG	a	a	a	A	a	a	A	a	A	a	a	A	a	A	a	A	A	A	A	A	A	a	A	a	a	a	A	A	A	a	a	A	A	a	A	H	a	A	A	A	A	H	A	a	A
bin8-148	8	141.14	AX-106020060	TCCCCTAATCCCTCTTGTTACCAAAAGATGCTACA[A/G]CTCTAAAATCGAACCCTAGTACTTAATTTGTACAA	a	a	a	A	a	a	A	a	A	-	a	A	a	A	a	A	A	A	A	A	A	a	A	a	a	a	A	A	A	a	a	A	A	a	A	a	a	A	A	A	A	H	A	a	a
bin8-149	8	141.39	AX-105986324	AGAGATTTTTACGGGGATTTGGCATGGGGCATTTG[C/T]ATCTATACCCATTTTTTGTGTCACATTTTAACTTG	a	a	a	A	a	a	A	a	A	a	a	A	a	A	a	A	A	A	A	A	A	a	A	a	a	a	A	A	A	a	a	A	A	a	A	a	a	A	A	A	A	H	A	a	a
bin8-150	8	141.63	AX-117752821	TGAAAATAGGTTCCATCCGGGAAGTTAAATACCCA[A/G]ATTGGTTAGCTAAAGTAGTAGTCGTACCTAAATAG	a	a	a	A	a	a	A	a	A	a	a	A	a	A	a	A	A	A	A	A	A	a	A	a	a	a	A	A	A	a	a	A	A	a	A	a	a	A	A	A	A	H	A	a	a
bin8-151	8	143.82	AX-105959015	AGAATTCTTGTAAATGGCTAAAAGTGCATAATAAC[A/C]TTTTTTTTTCTTTCTTCATAATCCCCAGACCCCAC	a	a	a	A	a	a	A	a	A	a	a	A	a	A	A	A	A	A	A	A	A	a	A	a	a	a	A	A	A	a	a	A	A	a	A	a	a	A	A	A	A	H	A	a	A
bin8-152	8	144.05	AX-105958776	TGGCTATGGAGATGCTTGTTGTCATTTGGACGTGA[A/C]GACGACGAACGTCGGGGATTGTTTTGGTGAGCAAG	a	a	a	A	a	a	A	a	A	a	a	A	a	A	A	A	A	A	A	A	A	a	A	a	a	a	A	A	A	a	a	A	A	a	A	a	a	A	A	A	A	H	A	a	A
bin8-153	8	144.31	AX-106007060	TGGAAACTTACGCAGAGCTATCTGACAGAGGACTA[C/T]AAAATATAATTTCTCAGAATATTCTATGGGAAAGT	a	a	a	A	a	a	A	a	A	a	a	A	a	A	A	A	A	A	-	A	A	a	A	a	a	a	A	A	A	a	a	A	A	a	A	a	a	A	A	-	-	-	A	a	A
bin8-154	8	144.84	AX-117704916	TATTAGAATATATTTCCAAAATATTAAATGATTAA[A/G]TCCTGTATCACATATGCCTTAAAGTGAACAAGTGA	a	a	a	A	a	a	A	a	A	a	a	A	a	A	A	A	A	A	A	A	A	a	A	a	a	a	A	A	A	a	a	A	A	a	A	a	a	A	A	A	A	H	A	a	-
bin8-156	8	147.56	AX-117667827	TTTTGGTTCCTCTCCAATTTGCTCTGTATGTGTTT[A/T]AGACATGCTTTAGACAGTGTAAAATGCCAAATTCA	a	a	a	A	a	a	A	a	A	a	a	H	a	A	A	a	A	A	A	A	A	a	A	a	a	a	A	A	A	a	a	A	A	a	a	a	a	A	A	A	A	H	A	a	A
bin8-155	8	147.8	AX-117704930	ATTCTTCTCATTATCTTTATCACCTTTGGCACCAT[C/T]ATTAGAAGGAGTTCCAGGAAATGGAGGAAATATTG	a	a	a	A	a	-	A	a	A	a	a	H	a	A	A	a	A	A	A	A	A	a	A	a	a	a	A	A	A	a	a	A	A	a	a	a	a	A	A	A	A	H	A	-	A
bin8-165	8	149.49	AX-106023018	GCCCCTGATTATTGTCTCTTTCTATGTTTCTTGAC[A/C]ATTATCACTTCTTTTAATTAACTATCATTCTTGCT	a	a	a	A	a	a	A	a	A	a	a	H	a	A	A	a	A	A	A	A	A	a	A	a	a	a	A	A	A	a	a	A	A	a	a	a	a	A	A	A	A	H	A	a	a
bin8-164	8	149.72	AX-117544589	GCCCGTGAACGCGATGATTAGGGGAGAAAGACCAT[C/T]GCGAATGTGTAGGGCTTTCTGGCCCAAAGCTTCGC	a	a	a	A	a	a	A	a	A	a	a	H	a	A	A	a	A	A	A	A	A	a	A	a	a	a	A	A	A	a	a	A	A	a	a	a	a	A	A	A	A	H	A	a	a
bin8-163	8	149.95	AX-106022303	GATTACCTACATTACACTTCTTGGGGTGTGACGGC[C/T]CTTTCTCTCACCTTACGTAAACACAGAATACTTTG	a	a	a	A	a	a	A	a	A	a	a	H	a	A	A	a	A	A	A	A	A	a	A	a	a	a	A	A	A	a	a	A	A	a	a	a	a	A	A	A	A	A	A	a	a
bin8-167	8	151.34	AX-105997613	CTATGTGCGGGGTTTGGGGAAGGACCGGACAATAA[A/G]TGTCATTGTACGCAGTGTGAAGAAATTATTAGATA	a	a	a	A	a	a	A	a	A	a	a	H	a	A	A	a	A	A	A	A	A	a	A	a	a	a	A	A	A	a	a	A	A	a	a	a	a	A	A	A	A	A	A	a	a
bin8-168	8	152.27	AX-117525821	TACCGCCTGAAGGGTTGGGACACAACAAAGCACTG[A/C]ACATCGCTGTGCAATGCGATGACTACCTCATCACC	a	a	a	A	a	a	A	a	A	a	a	a	a	A	A	a	A	A	A	A	A	a	A	a	a	a	A	A	A	a	a	A	A	a	a	a	a	A	A	A	A	A	A	a	a
bin8-169	8	152.5	AX-105992160	GCGGTGAACTTCCTTTATCATAGTTTTCTTGTCTA[A/C]CTCAACTTGAGCAAAGCTGCCCATAAAACGTCTAC	a	a	a	A	a	a	A	a	A	a	a	a	a	A	A	a	A	A	A	A	A	a	A	a	a	a	A	A	A	a	a	A	A	a	a	a	a	A	A	A	A	A	A	a	a
bin8-161	8	154.43	AX-117544550	CTACTCTTTTATGTCAACAATTGTAGTATGTAACC[C/T]TTTCCTCTGTCTCTGAAGGGATTGCTGCTCTGTTA	a	a	a	A	a	a	A	a	A	a	a	a	a	A	A	a	A	A	A	A	A	a	A	a	a	a	A	A	A	a	a	A	A	a	a	a	a	A	A	A	A	A	A	a	A
bin8-162	8	154.89	AX-117544577	GGAACCATGATCTTGTTAATATTCACAGCTTCGTA[A/C]GCAGGAGTCGAGAAATCAGTGCTACCATTGAGGTA	a	a	-	A	a	a	A	a	A	a	a	H	a	A	A	a	A	A	A	A	A	a	A	a	a	a	A	A	A	a	a	A	A	a	a	a	a	A	A	A	A	A	A	a	A
bin8-158	8	155.58	AX-117544579	TTTCTCTATTTCAGACCTCAACTAAAACTCAATAA[C/T]TGTATAGTTATAAATCATCTTAATAAGAATAAAAT	a	a	a	A	a	a	A	a	A	a	a	H	a	A	A	a	A	A	A	A	A	a	A	a	a	a	A	A	A	a	a	A	A	a	a	a	a	A	A	A	A	A	A	a	A
bin8-157	8	155.81	AX-117544580	AGCCTGCCTACCACTCTATGCAATCGTGGAACATG[A/C]TGTGTGATCGCATAGTGTTACAGATTTCCTCCCTC	a	a	a	A	a	a	A	a	A	a	a	H	a	A	A	a	A	A	A	A	A	a	A	a	a	a	A	A	A	a	a	A	A	a	a	a	a	A	A	A	A	A	A	a	A
bin8-159	8	156.96	AX-117544575	TCGAGGCAAACGCATATGTTAAGTTGAGGAGTCAT[C/G]GGCATTTGAAAAGTTTGATAAAAACTATATATATA	a	a	a	A	a	a	A	a	A	a	a	H	a	A	A	a	A	A	A	A	A	a	A	a	a	a	A	A	A	a	a	A	A	a	a	a	a	A	A	A	A	A	A	a	A
bin8-160	8	157.65	AX-117525820	AGGCCAACAACACCCTCGCGCCTATGATAGTAGCC[A/G]AGATCTTTCGTGCTCTCACAGCATGCAAAGCCGGA	a	a	a	A	a	a	A	a	A	a	a	a	a	A	A	a	A	A	A	A	A	a	A	a	a	a	A	A	A	a	a	A	A	a	a	a	a	A	A	A	A	A	A	a	A
bin8-173	8	162.07	AX-105955629	TTGTTAAATTTAATGTTATAAGCCTATAATATGTA[G/T]TATTAGTGTACCTCCATCTGAAAAACATGTTTGTA	a	A	a	A	a	a	A	a	A	a	a	a	a	A	A	a	A	A	A	A	a	-	A	a	a	a	A	A	A	a	a	A	A	a	a	a	a	A	A	A	A	A	A	a	A
bin8-172	8	162.31	AX-105999676	TGCCCTTCGGACTAAAAAATACAGGAGCTAATTAC[C/T]AGCACCTAGTAAATACGATATTCGAAAAACAAATA	a	A	a	A	a	a	A	a	A	a	a	a	a	A	A	a	A	A	A	A	a	a	A	a	a	a	A	A	A	a	a	A	A	a	a	a	a	A	A	A	A	A	A	a	A
bin8-174	8	162.54	AX-106006731	TCTTTAACTATTTTACACTTGCTACCTAACTCCTA[G/T]AAGTATAGATATTGGCTAATTCTGTCTACCAACAC	a	A	a	A	a	a	A	a	A	a	a	a	a	A	A	a	A	A	A	A	a	a	A	a	a	a	A	A	A	a	a	A	A	a	a	a	a	A	A	A	A	A	A	a	A
bin8-171	8	162.99	AX-117766077	GTTTCCATAGCGTATTCCCTTCTTGACAATATCTC[C/T]ATAGCCACTTCATAAGCATGCACTGTTATGTATGT	a	H	a	A	a	a	A	a	A	a	a	a	a	A	A	a	A	A	A	A	a	a	A	a	a	a	A	A	A	a	a	A	A	a	a	a	a	A	A	A	A	A	A	a	A
bin8-175	8	163.22	AX-105974160	TTTATGAAGTATGTTGGACGAATCCAAAATCATAA[C/T]ATGGAGAAAAATACACAATATTTTATAGTAAATCA	a	H	a	A	a	a	A	a	A	a	a	a	a	A	A	a	A	A	A	A	a	a	A	a	a	a	A	A	A	a	a	A	A	a	a	a	a	A	A	A	A	A	A	a	A
bin8-176	8	163.45	AX-117766110	AACCCAGCCCGTCAATCATTAAAGCCATGTAAGTT[A/G]GGCTGGGCTAACCCGGCCGGGCCAGCCCATATTAA	a	H	a	A	a	a	A	a	A	a	a	a	a	A	A	a	A	A	A	A	a	a	A	a	a	a	A	A	A	a	a	A	A	a	a	a	a	A	A	A	A	A	A	a	A
bin8-177	8	163.9	AX-105958147	TTGTAACATTACTTTCAAGAATTAGTGCAAGTCTT[A/C]AATTATTGCTCGGCTCGTTTGGTATGAGGGATAAG	a	H	a	A	a	a	A	a	A	a	a	a	a	A	A	a	A	A	A	A	a	a	A	a	a	a	A	A	A	a	a	A	A	a	a	a	a	A	A	A	A	A	A	a	A
bin8-178	8	164.36	AX-105993030	GTTTGTTCGGATTGTTGCTTGGTGCGTGGATTGCG[C/T]AGGTTGTGGCTTTAATATGTATTGAGGTGTCATGT	a	H	a	A	a	a	A	a	A	A	a	a	a	A	A	a	A	A	A	A	a	a	A	a	a	a	A	A	A	a	a	A	A	a	a	a	a	A	A	A	A	A	A	a	A
bin8-179	8	164.58	AX-117766115	GCAGTGATGGGAATTCCAATTTTAGGAACTTGTTT[C/G]ATGGGATATGGATCAATAATTATGATATATGGTTA	a	H	a	A	a	a	A	a	A	A	a	a	a	A	A	a	A	A	A	A	a	a	A	a	a	a	A	A	A	a	a	A	A	a	a	a	a	A	A	A	A	A	A	a	A
bin8-180	8	164.81	AX-105994726	GCAACATGCTATGGGGGTTCCAACACAAAGAATCA[A/C]AGTAGTAAAGGAATCTTAAACGGCTAGAACACTTG	a	H	a	A	a	a	A	a	A	A	a	a	a	A	A	a	A	A	A	A	a	a	A	a	a	a	A	A	A	a	a	A	A	a	a	a	a	A	A	A	A	A	A	a	A
bin8-181	8	165.03	AX-105958683	CATGTGTGCAATTCTATGAAGTGGCCCAATAGTAC[C/T]GAGGTGTGCTCTTTTGTAGACCTCGTCACAGCAGT	a	H	a	A	a	a	A	a	A	A	a	a	a	A	A	a	A	A	A	A	a	a	A	a	a	a	A	A	A	a	a	A	A	a	a	a	a	A	A	A	A	A	A	a	A
bin8-182	8	165.48	AX-105999531	GATTTCGAGTTCGACGGCCAAAAATGAGAGCACTT[A/G]TACTTTTAATTGGTCTTACGCAGCAACGTTGAATC	a	H	a	A	a	a	A	a	A	A	a	a	a	A	A	a	A	A	A	A	a	a	A	a	a	a	A	A	A	a	a	A	A	a	a	a	a	A	A	A	A	H	A	a	A
bin8-183	8	167.86	AX-117680766	TGAAAATAAGAATCTTTGAAGTACCATGCCTGCGG[C/T]GCTTGCTTTAAGCCATAAAATGCCTTTTTACCTGT	a	H	a	A	a	a	A	a	A	A	a	a	a	A	A	a	A	A	A	A	a	a	A	a	a	a	A	A	A	a	a	A	A	a	a	a	a	A	A	A	A	H	A	a	a
bin8-188	8	168.77	AX-117597556	ACTGATTATGGTTTCGTAAGTCACTTTATATAGCT[A/C]AATTTATTTTTAGGTGATTCGGGTACGGGGGCCCG	a	H	a	A	a	a	A	a	A	A	a	a	a	A	A	a	A	A	A	A	a	a	A	a	a	a	A	A	A	a	a	A	A	a	a	a	a	A	A	A	A	H	A	a	a
bin8-187	8	169	AX-117597575	TTTCAAATTCTGTAAGTACGACGCCAAACGAATCT[A/C]GTCGTTTTTTTTTTTTTTTTTATTTTTTTTTTTTG	a	H	a	A	a	a	A	a	A	A	a	a	a	A	A	a	A	A	A	A	a	a	A	a	a	a	A	A	A	a	a	A	A	a	a	a	a	A	A	A	A	H	A	a	a
bin8-186	8	169.22	AX-117597580	CAAAGACGACTTTCAATAAATTCTGTCCGATTAAT[A/G]TCTGTACTAAAGTATTTACCCAGGAATCAAAATGT	a	H	a	A	a	a	A	a	A	A	a	a	a	A	A	a	A	A	A	A	a	a	A	a	a	a	A	A	A	a	a	A	A	a	a	a	a	A	A	A	A	H	A	a	a
bin8-185	8	169.45	AX-117597581	ACAATCAAGGAATAAACATTTGAACAAAGACCCCA[G/T]ATATTCTGCTTAAGGGTTGCAATGAGACATCAATA	a	H	-	A	a	a	A	a	A	A	a	a	a	A	A	a	A	A	A	A	a	a	A	a	a	a	A	A	A	a	a	A	A	a	a	a	a	A	A	A	A	H	A	a	a
bin8-184	8	169.92	AX-117667293	ATTAGCGTCGACATATTATCATAATATTTTGTTAT[C/G]TATGAGCAATATAGCAACAGATAAGCAACAAATTA	a	H	a	A	a	a	A	a	A	A	a	a	a	A	A	a	A	A	A	A	a	a	A	a	a	a	A	A	A	a	a	-	A	a	a	a	a	A	A	A	A	H	A	a	a
bin8-170	8	172.84	AX-117532851	GAGTTAAAAATATTACCACTTCGGCAGTTGCCTCT[A/G]TCAAAGCTCCCCCACAACATTTATTACTTCATCTA	a	H	a	A	a	a	A	a	A	a	a	a	a	A	A	a	A	A	A	A	a	a	A	a	a	a	A	A	A	a	a	A	A	a	a	a	a	A	A	A	A	A	A	a	a
bin9-1	9	0	AX-105985530	GCTTTCTTTCGCAAAATTCCCAAAAAAGATGAAAT[G/T]CAAAAAATATATATTCTCTTTCTAAACGCTTTCAT	-	H	a	A	a	a	A	a	A	A	a	a	H	A	a	a	A	a	A	A	A	a	A	A	a	A	A	A	a	A	-	a	a	A	A	A	a	A	a	a	A	a	A	a	A
bin9-2	9	2.69	AX-105980970	ATTACTACCTTAACTAATCGAAGTCCTGGTGTTTG[C/T]AGGTTTAGAAGATATCCAATATATTTGAATTCACC	a	H	a	A	a	a	A	a	A	A	a	a	H	A	a	a	A	a	A	A	A	a	A	A	a	A	A	A	a	a	a	a	a	A	A	A	a	A	a	a	A	a	A	a	A
bin9-3	9	7.39	AX-105975332	GTAAGTAGAAACAAACTCCAATATGTTCAAACAAT[A/G]TGAAGCTGTGAGTCAAGCACGTAACATGGTATAGT	a	H	a	A	a	a	A	a	A	A	a	a	H	A	a	a	A	a	A	A	A	a	H	A	a	A	A	A	a	a	a	a	A	A	A	A	a	a	a	a	A	a	A	a	A
bin9-4	9	7.84	AX-105988455	TTTCAAGCCTAAAGCATCTGCAGACCTCAAATTTA[C/T]AGTCCAAACACGCTCCTAAGCCCAAAATCACCCAA	a	H	a	A	a	a	A	a	A	A	a	a	H	A	a	a	A	a	A	A	A	a	H	A	a	A	A	A	a	a	a	a	A	A	A	A	a	a	a	a	A	a	A	a	A
bin9-5	9	8.06	AX-106018684	CACAACCATACCTTATTCTTTTTCTATAAATCCGA[C/T]AACACCCGTTAGATTTTTAAGTACTTTTCTCAAAT	a	H	a	A	a	a	A	a	A	A	a	a	H	A	a	a	A	a	A	A	A	a	H	A	a	A	A	A	a	a	a	a	A	A	A	A	a	a	a	a	A	a	A	a	A
bin9-6	9	8.29	AX-117572250	GGGTGCAGCCATTACGTGAACGCGAAATGCCTTGT[C/G]CACCGCGCTGCCCTTTATTACTCTTTCGGCTTCGC	a	H	a	A	a	a	A	a	A	A	a	a	H	A	a	a	A	a	A	A	A	a	H	A	a	A	A	A	a	a	a	a	A	A	A	A	a	a	a	a	A	a	A	a	A
bin9-8	9	9.21	AX-105983452	TAGACTTCAGGTAAGTACTTCAGATGAATCCATTC[A/G]GGACATGCATACTCGTTTCACTTTCATCATCAATG	a	H	a	A	a	a	A	a	A	A	a	a	H	A	a	a	A	a	A	A	A	a	H	A	a	A	A	A	a	a	a	a	A	A	A	A	a	a	a	a	A	a	A	a	A
bin9-7	9	9.43	AX-106002922	TAGGGCTGTGCATAATTTGGTAAATACCGAATTTC[C/T]GTACCGAAATTGAATTTCCATTTACAAGTTAGAAT	a	H	a	A	a	a	A	a	A	A	a	a	H	A	a	a	A	a	A	A	A	a	H	A	a	A	A	A	a	a	a	a	A	A	A	A	a	a	a	a	A	a	A	a	H
bin9-10	9	10.09	AX-106020276	TCGGACTATGAAAAATGACCTAAGGAACAATAGCC[A/C]TCATCTCGCCTTAACCGTTACACGTTCTTATTCAT	a	H	a	A	a	a	A	a	A	A	a	a	H	A	a	a	A	a	A	A	A	a	a	A	a	A	A	A	a	a	a	a	A	A	A	A	a	a	a	a	A	a	A	a	A
bin9-9	9	10.54	AX-105999943	CCTATACAAAATTATTTCTAAAGTGATAACAAGCA[A/C]ACTGCAGAGTGTAATGGATGATCTAGTAGATAGAA	a	H	a	A	a	a	A	a	A	A	a	a	H	A	a	a	A	a	A	A	A	a	a	A	a	A	A	A	a	a	a	a	A	A	A	A	a	a	a	a	A	a	A	a	A
bin9-11	9	15.54	AX-117659316	CCTAGTAAATGGTCATGCACTTGTGACACTAGGTT[A/C]AGGGATAATTATGGGACGTTCAGTATTGAAATTGG	a	-	a	A	a	a	a	a	A	A	a	a	-	A	a	a	A	a	A	a	A	a	a	A	a	A	A	A	a	a	A	a	A	A	A	A	a	a	a	a	A	a	A	a	A
bin9-12	9	17.66	AX-105973735	TGTGGCGCAATTTACAGCAGTCAAAATATTTGAGC[A/G]CCATGGCCAGCGTCCCACGCTCACCTGGACGCTCA	a	-	a	A	a	a	a	a	A	A	a	a	A	A	a	a	A	a	A	-	A	a	a	a	a	A	A	A	a	a	a	a	A	A	A	A	a	a	a	a	a	a	A	a	A
bin9-13	9	17.92	AX-117726766	TTATGTAAAAGTTAAGTACAATTATATTTTCGTTT[C/T]TATTTACATTAGGAATATTTCCTTGAAGTCAACTC	a	-	a	A	a	a	a	a	A	A	a	a	-	A	a	a	A	a	A	-	A	a	a	a	a	A	A	A	a	a	a	a	A	A	A	-	a	a	a	a	a	a	A	a	A
bin9-14	9	19.27	AX-117808457	TGGGATTTTTATACAAATAGTTATCCGAATTCACT[A/G]TTTACTCTTTATAATTGTTATACAGAGATTATAGA	a	-	a	A	a	a	a	a	A	A	a	a	A	A	a	a	A	a	A	-	A	a	a	a	a	A	A	A	a	a	a	a	A	A	A	A	a	a	a	-	a	a	A	a	a
bin9-15	9	21.71	AX-117765392	AAATAAATGCATATTCATATCGCGAAACGCAACTT[A/G]TTTGGGATTGAGACGTAATTATTATTATTTTCTAT	a	H	a	A	a	a	a	a	A	A	a	a	A	A	a	H	A	a	A	H	A	a	a	A	a	A	A	A	a	a	a	a	A	A	A	A	a	a	a	H	a	a	A	a	a
bin9-16	9	22.94	AX-117765384	AGTACTTGAGCAGATCCCTGCATGAGCTTAAGAAG[G/T]AGCCTACATTCTAGTATCACCCCAGGTGTAGGAAA	a	H	a	A	a	a	a	a	A	A	a	a	A	A	a	H	A	a	A	H	A	a	a	A	a	A	A	A	a	a	a	a	A	A	A	A	a	a	a	H	a	a	A	a	A
bin9-17	9	25.11	AX-105965909	AGTCACAACCCAAAATTTACATAGTTGTTTATTAT[C/T]GCACATCAATAAGTTGTGCAATAAGCTATACTAAG	a	a	a	A	a	a	a	a	A	A	a	a	A	A	H	H	A	a	A	H	A	a	a	A	a	A	A	A	a	a	a	a	A	A	A	A	a	a	a	H	a	a	A	a	A
bin9-18	9	26.1	AX-117532692	CGAGTCATCCAATACGATCTAAGAAACTATAATCA[C/T]CGCCCTACCATAGCAGTTCCTCGTTGTTTTGCCTT	a	a	a	A	a	a	a	a	A	A	a	a	A	A	H	H	A	a	A	H	A	a	a	A	a	A	A	A	a	a	a	a	A	A	A	A	a	a	a	A	a	a	A	a	-
bin9-19	9	26.59	AX-105987322	GTCCAAAGCATCATGAACTAAGTTAGCACTCAATA[G/T]CTTAGCCTCAACCGGCTCAAATCAACCTACCGGAG	a	a	a	A	a	a	a	a	A	A	a	a	A	A	H	H	A	a	A	H	A	a	a	A	a	a	A	A	a	a	a	a	A	A	A	A	a	a	a	A	a	a	A	a	A
bin9-20	9	29.79	AX-106019967	ACGGAAGAAAGTTTGAGCTTTGTCGTTGTTCTATC[A/G]TCGAATTCATCTTTACCAAAATAGTAACAAAAAAG	a	a	A	A	H	a	a	a	A	A	H	a	A	A	H	H	A	a	A	H	A	a	a	A	a	a	A	A	a	a	a	a	A	A	A	A	a	a	a	A	a	a	A	A	A
bin9-21	9	31.22	AX-105981671	TCACTGGCTAGCATCAAGTATGGATAATGAGCTCC[A/G]CCGTCCAAGGGATTTATTCCATGATTGTGATGCTG	a	a	A	A	H	a	a	-	A	A	H	a	A	A	H	H	A	a	A	H	A	a	a	A	a	a	A	A	a	a	a	a	A	A	A	A	a	a	a	A	a	a	A	A	A
bin9-22	9	33.13	AX-105990092	ATCAGTTGTACTGTTACCAAGATGAGTATGCTCTT[C/T]GGAGAGTCTTTGGAGTGTTTGATGACTGGTATTAC	a	a	A	A	H	a	a	H	A	A	H	a	A	A	H	H	A	a	A	H	A	a	a	A	a	a	A	A	a	a	a	a	A	A	A	A	a	a	a	A	a	a	A	A	a
bin9-23	9	33.35	AX-105965521	TTCCTACTGTTGCTATAAGGTTCTGTGATGCAATT[C/T]ACTATTCCATATGTATACCGACAGTGCATTTATAT	a	a	A	A	H	a	a	H	A	A	H	a	A	A	H	H	A	a	A	H	A	a	a	A	a	a	A	A	a	a	a	a	A	A	A	A	a	a	a	A	a	a	A	A	a
bin9-24	9	36.48	AX-117823010	GGGACTCCACCCCAGTATCAGGCTTACCATGGCTC[A/G]GGAGTTGGAGATGGATATTTCTTACCAGCAGGTTG	a	a	A	A	H	a	a	H	A	A	H	a	A	A	a	H	A	a	A	H	A	a	a	A	a	a	A	A	a	a	a	a	A	a	A	A	a	a	a	A	a	a	A	A	a
bin9-25	9	36.71	AX-105963263	TACTATATATCATGAAGATTAGAAAATTGTATTTC[C/T]TTAAAATATACGATGACAGCAAAGAGACGATTTGA	a	a	A	A	H	a	a	H	A	A	H	a	A	A	-	H	A	a	A	H	A	a	a	A	a	a	A	A	a	a	a	a	A	a	A	A	a	a	a	A	a	a	A	A	a
bin9-26	9	36.95	AX-105987483	AGTCGTGTGGTTTTAATTGTTTGTTGGGAAAATGA[C/T]ACTGTATAGCCACTCTTAAAATAATAGTCGGAAAA	a	a	A	A	H	a	a	H	A	A	H	a	A	A	a	-	A	a	A	H	A	a	a	A	a	a	A	A	a	a	a	a	A	a	A	A	a	a	a	A	a	a	A	A	a
bin9-27	9	37.41	AX-117636630	TCAATCAATCAATCATCCGAATCCAAAATCGAGCG[A/G]TGACAATGATGACGTGAGGCTTGCCTTGTTCTTAA	a	a	a	A	H	a	a	H	A	A	H	A	A	A	a	A	A	a	A	H	A	a	a	A	a	a	A	A	a	a	a	a	A	a	A	A	a	a	a	A	a	a	A	A	a
bin9-28	9	37.64	AX-105978161	TTATGCCCTTTTTGCTAGGATATAGGCCGTTGCAT[A/C]CGATTCTGTTATCACAGGTATTATACCGATCTGTC	a	a	a	A	H	a	a	H	A	A	H	A	A	A	a	A	A	a	A	H	A	a	a	A	a	a	A	A	a	a	a	a	A	a	A	A	a	a	a	A	a	a	A	A	a
bin9-29	9	39.05	AX-117636635	ATCCATTTCCGAAATGCTTACAGTACTTGTTAGCT[A/G]CTCCTATTTAGCTGGTCACTCTGGAGTGCAAATCG	a	a	a	A	H	a	a	H	A	A	H	A	A	A	a	A	A	a	A	H	A	a	a	A	a	a	A	A	a	a	a	a	A	a	A	A	a	a	a	A	a	a	A	A	-
bin9-39	9	40.96	AX-117595080	CATTTACTATTTCAGCAACAATAGGTTAAGGAACA[C/T]TTAGAAGAACTAAGTCCTTCTGTAGTCAGTACACG	a	a	A	A	H	a	a	H	A	A	H	-	A	A	a	H	A	a	A	H	A	a	a	A	a	a	-	A	a	a	a	a	A	a	A	A	a	a	a	A	-	a	A	A	-
bin9-37	9	41.67	AX-117595068	TCGAGAGGCGACTACGAGAGCTAAGGCCAGTTTTT[C/T]GAAGTGCGAATAATGAGTTTTCGCTCTTGACAAAA	a	a	A	A	H	a	a	H	A	A	H	a	A	A	a	H	A	a	A	H	A	a	a	A	a	a	A	A	a	a	a	-	A	a	A	A	a	a	a	A	-	a	A	A	A
bin9-36	9	42.13	AX-117595081	AGGCAAATATTAAAGAGATTAGAAAGATATATTCT[G/T]ACTGTGTTAGTTTGTAACTTGTTGTTGGTATCAAT	a	a	A	A	H	a	a	H	A	A	H	a	A	A	a	H	A	a	A	H	A	a	a	A	a	a	A	A	a	a	a	a	A	a	A	A	a	a	a	A	a	a	A	A	A
bin9-35	9	43.06	AX-117595109	TTATTTAGGATTTCTCAATTATATAAAAAAGGATC[C/T]CATTCACTTGTAGAAAGAGGATGATTATTCACTGA	a	a	A	A	H	a	a	H	A	A	H	a	A	A	a	H	A	a	A	H	A	a	a	A	a	a	A	A	a	a	a	a	A	a	A	A	a	a	a	A	a	a	A	A	A
bin9-33	9	43.29	AX-117595115	TTAGAGGACTCTGAAACCTTTCCATAACTGTAGTT[C/T]ATATGGCTATTTTTAATTCTATCAATATTGCTTGA	a	a	A	A	H	a	a	H	A	A	H	a	A	A	a	H	A	a	A	H	A	a	a	A	a	a	A	A	a	a	a	a	A	A	A	A	a	a	a	A	a	a	A	A	A
bin9-32	9	43.98	AX-117595087	ATCTTTGGTATTCAAGCATATTGGGCCCAAATCTT[C/T]ATCATTCCGGATAAAGTTGTCAAAGCAATCGATGC	a	a	A	A	H	a	a	H	A	A	H	a	A	A	a	H	A	a	A	H	A	a	a	A	a	a	A	A	a	a	a	a	A	a	A	A	a	a	a	A	a	a	A	A	A
bin9-31	9	44.44	AX-117595070	GTAAACTTTGGTATTCAAGCTTATTGGGCTCAAAT[A/C]TTCATCATACTGGCTAAAATTGTCAAAGCAATTGA	a	a	A	A	H	a	a	H	A	A	H	a	A	A	a	H	A	a	A	H	A	a	a	A	a	a	A	A	a	a	a	a	A	a	A	A	a	a	a	A	a	a	A	A	A
bin9-30	9	45.6	AX-117575019	GATTAGTATTATATAATATAAAGGTAGTTACATAG[A/C]AGAAGCAAGCTAGGGTGGTTGTTCCTCTACAATAT	a	a	A	A	H	a	a	H	A	A	H	a	A	A	a	a	A	a	A	H	A	a	a	A	a	a	A	A	a	a	a	a	A	a	A	A	a	a	a	A	a	a	A	A	A
bin9-40	9	47.16	AX-117575009	ATTTTATGCTCTACATTTTCACTTTCCTTATACAG[C/T]CAATTCACAGTGTTACTTTTTATAATGAAAGTAAG	a	a	A	A	-	a	a	-	A	A	-	A	A	A	a	A	A	a	A	-	A	a	a	A	a	a	A	A	a	a	-	a	A	a	A	A	a	a	a	A	a	a	A	A	A
bin9-41	9	47.67	AX-117636578	CAATTCCTACGACTTAAACATCAAATTTAGGGACT[A/G]TGTGTCCCATTTTATTCCGAAACTAAAAACAAATC	a	a	a	A	-	a	a	-	A	A	-	A	A	A	a	A	A	a	A	-	A	a	a	A	a	a	A	A	a	a	a	a	A	a	A	A	a	a	a	A	a	a	A	A	A
bin9-42	9	47.93	AX-117760886	CATCTTATGCTGGAATCCCAGCACACAAAAAATTT[C/T]ATCATAATATACTGGAGATTGGAGCAACCGTGTAT	a	a	a	A	H	a	a	-	A	A	-	A	A	A	-	A	A	a	A	H	A	a	a	A	a	a	A	A	a	a	a	a	A	a	A	A	a	a	a	A	-	a	A	A	A
bin9-43	9	48.41	AX-117760921	TGCTCCTTCCTTAGCCGATGAGTTTCTCTATATAT[G/T]TTTTTGTTTTTTGGCCTCATGGTCGCCTACTTATT	a	a	a	A	H	a	a	H	A	A	H	A	A	A	a	A	A	a	A	H	A	a	a	A	a	a	A	A	a	a	a	a	A	a	A	A	a	a	a	A	A	a	A	A	A
bin9-44	9	50.01	AX-105975130	GAATATCACCTCGTACGACTAATCTTGCCTTCAAA[C/T]GTTCCACACTACTATCAGAATGATGTTTTACCTTG	a	a	a	A	H	a	a	H	A	A	H	A	A	A	a	A	A	a	A	H	A	a	a	A	a	a	A	A	a	a	a	a	A	a	a	A	a	a	a	A	A	a	A	A	A
bin9-45	9	50.23	AX-105964195	GAAGAGGGTCAACTAAGACTTAATGATACTTGCGT[A/G]CTAACTTCCTTTTATATGATTTTTAACATTGTTTT	a	a	a	A	H	a	a	H	A	A	H	A	A	A	a	A	A	a	A	H	A	a	a	A	a	a	A	A	a	a	a	a	A	a	a	A	a	a	a	A	A	a	A	A	A
bin9-46	9	50.45	AX-106000322	TCAGCTGGAACCAATTGACTTATGAAATCAAGGTC[A/C]TGTGTTCCCTCATCTATAATGCAGTCATCCAATAT	a	a	a	A	H	a	a	H	A	A	H	A	A	A	a	A	A	a	A	H	A	a	a	A	a	a	A	A	a	a	a	a	A	a	a	A	a	a	a	A	A	a	A	A	A
bin9-47	9	50.89	AX-106013392	GTACTCAGACCTTACCCCTATCTTATGAAGATAGA[A/G]ACTCTCGGTTCAAAGAAAGCATAGCAAAAAATCAC	a	a	a	A	H	a	a	H	A	A	H	A	A	A	a	A	A	a	A	a	A	a	a	A	a	a	A	A	a	a	a	a	A	a	a	A	a	a	a	A	A	a	A	A	A
bin9-48	9	51.11	AX-105966561	TGTGTCCACATCTTAGTAAATTCGTAAAAATAATA[C/T]ATGCTAGCCAGTTTTCGGATTGATAATTGAAAAAT	a	a	a	A	H	a	a	H	A	A	H	A	A	A	a	A	A	a	A	a	A	a	a	A	a	a	A	A	a	a	a	a	A	a	a	A	a	a	a	A	A	a	A	A	A
bin9-49	9	51.55	AX-106020074	TTTCATAAGTACATCATTAGCAAATCGAGGATACA[A/G]GGTAGTTTTCCAAACTGTCGTTATTGGCTTCCTTT	a	a	a	A	H	a	a	H	A	A	H	A	A	A	a	A	A	a	A	a	A	a	a	A	a	a	A	A	a	a	a	a	A	a	a	A	a	a	a	A	A	a	A	A	A
bin9-50	9	51.77	AX-105982300	TGGTGGACGTTTTTCATTTGTTGGCAGATTTGGCA[C/T]GAAACTACAAAGCTACGTACATCACGCTTCATCTG	a	a	a	A	H	a	a	H	A	A	H	A	H	A	a	A	A	a	A	a	A	a	a	A	a	a	A	A	a	a	a	a	A	a	a	A	a	a	a	A	A	a	A	A	A
bin9-51	9	51.99	AX-106015916	TCAAACTATATCATCCCTCAAAATGTATATATAGT[C/T]AGAGGTAAAAAAGTAGAAGGATATACTTTCGTCTG	a	a	a	A	H	a	a	H	A	A	H	A	H	A	a	A	A	a	A	a	A	a	a	A	a	a	A	A	a	a	a	a	A	H	a	A	a	a	a	A	A	a	A	A	A
bin9-52	9	52.44	AX-106007572	AAATCTCAAAGTCGTATATATTAGGCAATGCCTTA[C/T]AGTATTTTTTATTTGGTATAAAGCAAACCAATTCA	a	A	a	A	H	a	a	H	A	A	H	A	H	A	a	A	A	a	A	a	A	a	a	A	a	a	A	A	a	a	a	a	A	H	a	A	a	a	a	A	A	a	A	A	A
bin9-53	9	52.66	AX-117580713	ATCATGTAAAAATGCTAGTCTCTCATCCTCAACTC[C/T]GAATCACAAGTATGTTGCACATTGTGCCAACTAAA	a	A	a	A	H	a	a	H	A	A	H	A	H	A	a	A	A	a	A	a	A	a	a	A	a	-	A	A	a	a	a	a	A	H	a	A	a	a	a	A	A	a	A	A	A
bin9-54	9	54.79	AX-106006938	AGTCCCTAAGACTAGGTGCCATCATGATACCCAAC[A/G]GAGAAAAAATTAGGTCGTGTCATTAAGAGTGTTGT	a	A	a	A	H	a	a	H	A	A	H	A	H	A	a	A	A	a	A	a	A	a	a	A	a	a	A	A	a	a	a	a	A	a	a	A	a	a	a	A	A	a	A	A	A
bin9-55	9	56.65	AX-105982302	CCTAAACTTCACAGCCTCAGGAAGGTAAGCACAAC[C/T]ATCTCCGTATCGATCCTCCATACTCTACTAAGCTT	a	A	a	a	H	a	a	H	A	A	H	A	H	A	a	A	A	a	A	a	A	a	a	A	a	a	A	A	a	a	a	a	A	a	a	A	a	a	a	A	A	a	A	A	A
bin9-57	9	59.13	AX-117761336	CAATGCCCCGGCTACCTTTCAACAATGCATGATGT[C/T]AATATTCTCAGACATGGTGGACGATTTCTTAGAGG	a	A	a	a	a	a	a	a	A	A	a	A	a	A	a	A	A	a	-	a	A	a	a	A	a	a	-	A	a	a	a	a	A	a	a	A	a	a	a	A	A	a	A	A	A
bin9-56	9	59.38	AX-105972275	GATAATTGAACATGCATATGACAATGTGATAATGA[A/T]AAACAGTGGAAATGAAAAAAAATGAAGAAATATAC	a	A	a	a	-	a	a	a	A	A	H	A	-	A	a	A	A	a	A	a	A	a	a	A	a	a	A	A	a	a	a	a	A	a	a	A	a	a	a	A	A	a	A	A	A
bin9-58	9	61.3	AX-105974652	TGGGTTTGATCGAATCATATGGGTTTGATTCAAAT[C/T]ATGTATTTGAATATGTATAAAATATATTCAAATCA	a	A	a	a	H	a	a	H	A	A	H	A	H	A	a	A	A	a	A	a	A	a	a	A	a	a	A	A	a	a	a	a	A	a	a	A	a	a	a	A	A	a	A	-	A
bin9-59	9	63.45	AX-105996036	GTGAACGCTGACCTTACCCTACCTGGAAAGGTAGA[G/T]AAGCTGTTTACGATATACCCTCGACTCAAGATTTT	a	A	a	a	H	a	a	H	A	A	a	A	H	A	a	A	A	a	A	a	A	-	a	A	a	a	A	A	a	a	a	a	A	a	a	A	a	H	a	A	A	a	A	H	A
bin9-60	9	63.68	AX-117803241	CGAGAGAAATTCATAAGAGGAGTACAATTATTTTG[C/T]GGCTAATCACGAGACCCGTCAAATCTTTACAATAG	a	A	a	a	H	a	a	H	A	A	a	A	H	A	a	A	A	a	A	a	A	a	a	A	a	a	A	A	a	a	a	a	A	a	a	A	a	H	a	A	A	a	A	H	A
bin9-63	9	63.91	AX-117803231	AGATGAGCTGTAATAGTTTTTGTGTCAAAGATTCA[A/T]TAAGTTAAAGAAATGGAATTTATTAAATATTCCAT	a	A	a	a	H	a	a	H	A	A	a	A	H	A	a	A	A	a	A	a	A	a	a	A	a	a	A	A	a	a	a	a	A	a	a	A	a	H	a	A	A	a	A	H	A
bin9-62	9	64.36	AX-105993166	CCACAGGCTAAAATAATTGATAGACACCAACAACA[A/G]CATCTTTGTTGCAATTACGGAACCAATGGTTAGCA	a	A	a	a	H	a	a	H	A	A	a	A	H	A	a	A	A	a	A	a	A	a	a	A	a	a	A	A	a	a	a	a	A	a	a	A	a	H	a	A	A	a	A	H	A
bin9-61	9	66.33	AX-117664928	TGAAAAAATATCAGTCAAACAACTGTTATTGAAAA[C/T]CATGAACAACACATTTCTATCAAAGGTGAAGATGG	a	A	a	a	H	a	a	H	A	A	a	A	H	-	a	A	A	a	A	a	A	a	a	A	a	a	A	A	a	a	a	a	A	a	a	A	a	H	a	A	A	a	A	H	a
bin9-67	9	69.69	AX-117664934	AACAGAGAGTATCTAGACCCTCCTTCCGATAAGTG[C/T]CGTAGAAGCTCTGAGGTTAATACAAGCAACATACC	a	A	a	a	a	a	a	a	A	A	a	A	H	A	a	A	A	a	A	a	A	a	a	A	a	a	A	A	a	a	a	a	A	a	a	A	a	H	a	A	A	a	A	a	a
bin9-65	9	71.4	AX-106007867	TGTTTGTGGAGTTAAGGAAAAAGATTGTCTTTATC[A/G]ATTGTTAGCTGACTTTTTGCCTCAATATTTCTTGA	a	A	a	a	a	a	a	a	A	A	a	A	H	A	a	A	A	a	A	a	A	a	a	A	a	a	A	A	a	a	a	a	A	a	a	A	a	H	a	A	A	a	A	a	A
bin9-64	9	71.63	AX-105969941	GTTCCAATCTCGACTGATTACATGAAAGACGAACC[C/T]GATTTTGACCGTATATAAAATTAATTAATAGTTCT	a	A	a	a	a	a	a	a	A	A	a	A	H	A	a	A	A	a	A	a	A	a	a	A	a	a	A	A	a	a	a	a	A	a	a	A	a	H	a	A	A	a	A	a	A
bin9-66	9	72.78	AX-105984179	GTAGGTGATAAGAATAGTGAAAACGTCCAGTCAGT[C/T]CGGTCTTCGAGGCATTAAATGTATGTCAGTTGACG	a	A	a	a	a	a	a	a	A	A	a	A	H	A	a	A	A	a	A	a	A	a	a	A	a	a	A	A	a	a	a	a	H	a	a	A	a	H	a	A	A	a	A	a	A
bin9-68	9	74.68	AX-117811612	TCCTACCCGTCCATATAATTTGTCTTTTAAAATTT[G/T]TACACACCCATTAACGAAAACATTTAAATATATCT	a	A	a	a	a	a	a	a	A	A	a	A	H	A	a	A	A	a	A	a	A	a	a	A	a	a	A	A	a	a	a	a	H	a	a	A	a	H	a	A	A	a	A	a	a
bin9-69	9	76.59	AX-105979300	TGCGAATTTGAGGCGAAAAACTCTAACGGATTCCC[C/T]TTTACTCAAAACGATGTGATTATGAAGTATTGTCA	a	A	a	a	a	a	a	a	H	A	a	A	H	A	a	A	A	a	A	a	A	a	a	A	a	a	A	A	a	a	a	a	H	a	a	A	a	H	a	a	A	a	A	a	a
bin9-70	9	76.82	AX-117811690	TGACTTGCCAATTCTCGAGAAATTGAATATGAGCC[A/G]TGAGTAAACGTTTATCTTTCCCATTTTGATTGCCT	a	A	a	a	a	a	a	a	H	A	a	A	H	A	a	A	A	a	A	a	A	a	a	A	a	a	A	A	a	a	a	a	H	a	a	A	a	H	a	a	A	a	A	a	a
bin9-71	9	77.04	AX-105994394	GTCAAAATATCAGTTCGGAAGCAATCTTACAAGCA[C/G]AAGGGCATGAAGGTGAGTAACTACAGATAATTATA	a	A	a	a	a	a	a	a	H	A	a	A	H	A	a	A	A	a	A	a	A	a	a	A	a	a	A	A	a	a	a	a	H	a	a	A	a	H	a	a	A	a	A	a	a
bin9-72	9	77.51	AX-117723135	GACTCCAAGAATTCGGGTTTTTCGAGATAATTTCC[A/T]TCCATGTGATTTTAGGTCTACCTTATTTCTTTTTA	a	A	a	a	a	a	a	a	H	A	a	A	H	A	a	A	A	a	A	a	A	a	a	A	a	a	A	A	a	a	a	a	H	a	a	A	a	H	a	a	A	a	A	a	a
bin9-73	9	77.74	AX-117813410	AGGATTCCCCATGTTCCATAGGAGACCCACCAGTA[A/G]TGACTTCCAAGTCATACTAGACAATATACAATCCA	a	A	a	a	a	a	a	a	H	A	a	A	H	A	a	A	A	a	A	a	A	-	a	A	a	a	A	A	a	a	a	a	H	a	a	A	a	H	a	-	A	a	A	a	a
bin9-74	9	78.93	AX-117700032	GCCTACCAAGAAGCTCTTGATTTAACGTCGCAGTA[C/T]GATGAATTACAACAAATCCATGGGTTGCCTCCTAA	a	A	a	a	a	a	a	a	H	A	a	A	a	A	a	A	a	a	A	a	A	a	a	A	a	a	A	A	a	a	a	a	H	a	a	A	a	H	a	a	A	a	A	a	a
bin9-75	9	79.41	AX-117699967	ACATAGCTTAAATCGGTCAATTACTACATTTAGCC[C/T]ATGTACCCACTTGTCACCTTGCGTACACGGCTTTC	a	A	a	a	a	a	a	a	H	A	a	A	a	A	A	A	a	a	A	a	A	a	a	A	a	a	A	A	a	a	a	a	H	a	a	A	a	H	a	a	A	a	A	a	a
bin9-76	9	79.66	AX-117699876	AAGAAGAGGCTGAGATATGATACGCAAGTAAAATC[A/C]TGATTGAGAACAAGACAGCAATCACTAAGTAATTC	a	a	a	a	a	a	a	a	H	A	a	A	a	A	A	A	a	a	A	a	A	a	a	A	a	a	A	A	a	a	a	a	H	a	a	A	a	H	a	a	A	a	A	a	a
bin9-77	9	80.84	AX-117762782	CAGTCACTCAACACTATATGGTGCTTGCTACGACG[C/T]GCAGCCCAATACCATTAATAGTAATAAAGCCTATA	a	a	a	a	a	a	a	a	H	A	a	A	a	A	A	A	a	a	A	a	A	a	A	A	a	a	A	A	a	a	a	a	H	a	a	A	a	H	a	a	A	a	A	a	a
bin9-78	9	81.07	AX-117762819	TTGGGACTTTTAATTAATCTTTTGGCAAAAATACA[C/T]ACATTTAGCCAATGTACCTCGACTAGACATAGGTG	a	a	a	a	a	a	a	a	H	A	a	A	a	A	A	A	a	a	A	a	A	-	A	A	a	a	A	A	a	a	a	a	H	a	a	A	a	H	a	a	A	a	A	a	a
bin9-93	9	82.51	AX-105981726	CATGGCCTTCTATTCTGTCTCTGCACTATGAAGCT[A/C]ATCCTTCCTTTCCTTTTTCGCCATTCGATTTCGAA	a	a	a	a	a	a	a	a	H	A	a	A	a	A	A	A	a	a	A	a	A	a	A	A	a	a	A	A	a	a	a	a	H	a	a	A	a	H	a	a	A	a	A	a	A
bin9-94	9	83.91	AX-106014867	ATTCTCAACTATACTCCTGCCCTTTACAAATCTAG[A/C]TTGTTCATCTAATATGGGATTTGGGAGTAAACCTA	a	a	a	a	a	a	a	a	H	A	a	A	a	A	A	A	A	a	A	a	A	a	A	A	a	a	A	A	a	a	a	a	H	a	a	A	a	H	a	a	A	a	A	a	A
bin9-87	9	85.67	AX-106011063	TTTTGGTATATTTGGGCTATTGACTATTGGAAGGA[A/G]TATTTTTATACTGATAGTATAATGCAGTGGCGAAG	a	A	a	a	a	a	a	a	H	A	a	A	-	A	-	A	A	a	A	a	A	a	a	A	a	a	A	A	a	a	a	-	H	a	a	A	a	-	a	a	A	a	A	a	A
bin9-86	9	85.92	AX-105959726	TTAGCTAAGGTCAATGTTTTGATAAAACGGCATTG[C/G]AATTGGGATTTGACGGTTCCAATAAGTACGCATGA	a	A	a	a	a	a	a	a	H	A	a	A	H	A	a	A	A	a	A	a	A	a	a	A	a	a	A	A	a	a	a	a	H	a	a	A	a	H	a	a	A	a	A	a	A
bin9-85	9	86.14	AX-105981888	CTAGATCAATTATCAATCTAATTACAGTCTCAAAA[A/T]CCCAGATAAAGGGAAAAAAAGAAGGAAAAGTTGAA	a	A	a	a	a	a	a	a	H	A	a	A	a	A	a	A	A	a	A	a	A	a	a	A	a	a	A	A	a	a	a	a	H	a	a	A	a	H	a	a	A	a	A	a	A
bin9-88	9	86.64	AX-106026192	CCCGAGTGGCTCGGATGAGTTTTGGACGAGGTTCA[A/G]ATCATTTTTTCTCTAGTTGCATTACGGGTTTCTGC	a	A	a	a	a	a	a	a	-	A	a	A	a	A	a	A	A	a	A	a	A	a	a	A	a	a	A	A	a	a	a	a	-	a	a	A	a	-	a	a	A	a	A	a	A
bin9-84	9	87.15	AX-105967191	TTTAAATCAGAGTCAACGGTCGCATCAATAATATC[C/T]GAGTCCACTCAAATATCGACCTCGAATACTGGGCG	a	A	a	a	a	a	a	a	H	A	a	A	a	A	a	A	a	a	A	a	A	a	a	A	a	a	A	A	a	a	a	a	H	a	a	A	a	H	a	a	A	a	A	a	A
bin9-83	9	87.38	AX-106015828	AGAATGGAGCTACAATACACAAAACGACCGGCCGG[A/G]TCGTTACAAAAAGTTAATCCGGATCATGATTACCC	a	A	a	a	a	a	a	a	H	A	a	A	a	A	a	A	a	a	A	a	A	a	a	A	a	a	A	A	a	a	a	a	H	a	a	A	a	H	a	a	A	a	A	a	A
bin9-82	9	87.84	AX-105973104	TACTATATGCCCGAGAAAAGCCACTGAGGTTTGGA[C/T]AGAAATTGCATTTGAAAAACTTGGTGTACAACTTA	a	A	a	a	a	a	a	a	H	A	a	A	a	A	A	A	a	a	A	a	A	a	a	A	a	a	A	A	a	a	a	a	H	a	a	A	a	H	a	a	A	a	A	a	A
bin9-81	9	88.07	AX-117699954	CATTACTAATACAAGCCATTGGTGATGACAGAAAC[A/C]AGTTACTTATCATCTTCTTTTATCGCATTCTCCAT	a	A	a	a	a	a	a	a	H	A	a	A	a	A	A	A	a	a	A	a	A	a	a	A	a	a	A	A	a	a	a	a	H	a	a	A	a	H	a	a	A	a	A	a	A
bin9-80	9	88.3	AX-106003258	TCGGTATTTGAATTCTGTGATTTTCCGGTTGTGGG[A/G]CATTTATTAACACGCTTCCTGAATTAGGAAGAATT	a	a	a	a	a	a	a	a	H	A	a	A	a	A	A	A	a	a	A	a	A	a	a	A	a	a	A	A	a	a	a	a	H	a	a	A	a	H	a	a	A	a	A	a	A
bin9-79	9	89.03	AX-106021366	CCTTATCCTAGGAATTGAAATCTGGCCATTGTACT[C/T]ATCCTCGTACAATGTCGTCCTTGTCCATAAAGGCA	a	a	a	a	a	a	a	a	H	-	a	A	a	A	A	A	a	a	-	a	A	a	A	A	a	a	-	A	a	a	a	a	-	a	a	A	a	H	a	a	A	a	A	a	A
bin9-91	9	89.77	AX-117762770	TCCAAAACCGGTGGTACAGAGTCACAAGCTATAAA[A/G]AAGTACACTAAGAATATCTAAATACAATACTGTTT	a	a	a	a	a	a	a	a	A	A	a	A	a	A	A	A	a	a	A	a	A	a	A	A	a	a	A	A	a	a	a	a	H	a	a	A	a	H	a	a	A	a	A	a	A
bin9-90	9	90.75	AX-106023677	AAATCTATACATGTGTTTTGTGGCTATACTCGTGG[C/G]TTTGGCAATCTTGGTTGATTTAGATGGATTTAGTC	a	a	a	a	a	a	a	a	A	A	a	A	a	A	A	A	a	a	A	a	A	a	A	A	a	a	A	A	a	a	a	a	A	a	a	A	a	-	a	a	A	a	A	a	A
bin9-89	9	91.25	AX-105969622	TTTTTTTTTTCCGAACAAGTAACCTAAATAGCAGT[C/G]CACTCAATTACTTAAACTAAAACTAGTCGGCTAAT	a	a	a	a	a	a	a	a	A	A	a	A	a	A	A	A	A	a	A	a	A	a	A	A	a	a	A	A	a	a	a	a	A	a	a	A	a	H	a	a	A	a	A	a	A
bin9-101	9	92.85	AX-105991973	TAATTTGTTTCAAAAAACATAGAAGTTCATATTAC[A/T]CCAATGAGGTGAAAATGAACCTAAGAAATAGCTCG	a	a	a	a	a	a	a	a	-	A	a	a	a	A	A	a	A	a	A	a	A	a	A	A	a	a	A	A	a	a	a	a	-	a	a	A	a	-	a	a	A	a	A	a	A
bin9-100	9	94.36	AX-106021310	TTTGAAATCGTAGTTTCCATTACTTAAATAGTATA[A/G]AATAGAATATACATGGGAAAATGTGAATAACTATG	a	a	a	a	a	a	a	a	H	A	a	a	a	A	A	a	A	a	A	a	A	a	A	A	a	a	A	A	a	a	a	a	a	a	a	A	a	H	a	a	A	a	A	a	A
bin9-99	9	94.84	AX-106007000	TTGATATAGGTAGTAATTTCATTTTCTAGTTACTT[C/T]TTGAGACTTTGATACTTCCGCAAAGGAAGTCAAAT	a	a	a	a	a	a	a	a	H	A	a	a	a	A	A	a	A	a	A	a	-	a	A	A	a	a	A	A	a	a	a	a	-	a	a	A	a	H	a	a	A	a	A	a	A
bin9-111	9	95.31	AX-106004383	ACAAAAAATAATAACAAACACAACTACTCTACCAC[A/C]GAAACCACTCGATTTAAGTTGGATGCACATTGACT	a	a	a	a	a	a	a	a	H	A	a	a	a	A	A	a	A	a	A	a	A	a	A	A	a	a	A	A	a	a	a	a	H	a	a	A	a	H	a	a	A	a	A	a	A
bin9-98	9	95.78	AX-117572869	GTGTGGTCATACTCATTATCTAGATCAATGTACAC[C/T]GTTCGAGCATTGAAATGAGCTATTTTAACTCCTCC	a	a	a	a	a	a	a	a	H	A	a	a	a	A	A	a	A	a	A	a	A	a	A	A	a	a	A	A	a	a	-	a	H	a	a	A	a	H	a	a	A	a	A	a	A
bin9-110	9	96.26	AX-106018600	TCGTATATGTAATCTAGAATTCTCACTTTCGAGTT[C/T]AGCTCTAGATCCATAAATAGTATTTAATTGGTGAT	a	a	a	a	a	a	a	a	H	A	a	a	a	A	A	a	A	a	A	a	A	a	A	A	a	a	A	A	a	a	a	a	H	a	a	A	a	H	a	a	A	a	A	a	A
bin9-108	9	96.72	AX-106028141	AAATTTTAATGAAAACGGAGAAGGTCATACCTTAG[A/C]AATAATATTGTTTGAAGAGTGACACGTTCCAATTA	a	a	a	a	a	a	a	a	H	A	a	a	a	A	A	a	A	a	A	a	A	a	A	A	a	a	A	A	a	a	a	a	H	a	a	A	a	H	a	a	A	a	A	a	-
bin9-112	9	97.42	AX-117610162	TTCTTTTTCTCTTTCATAGCGCCGCACAATGGAGA[C/G]ATTGTAGTGCTAGACCAGATTTACCAGCGGACACT	a	a	a	a	a	a	a	a	H	A	a	a	a	A	A	a	A	a	A	a	A	a	A	A	a	a	A	A	a	a	a	a	H	a	a	A	a	H	a	a	A	a	A	a	A
bin9-113	9	97.65	AX-106003083	GAAATTCTCTTTCAGTTATTTCTATCTTTACTGTT[A/C]TATTATTCAGACATTAGTATTAGAGGATGTTGCTT	a	a	a	a	a	a	a	a	H	A	a	a	a	A	A	a	A	a	A	a	A	-	A	A	a	a	A	A	a	a	a	a	H	a	a	A	a	H	a	a	A	a	A	a	A
bin9-114	9	97.88	AX-117717559	ATTTTCCCCTTCATGAAATTCCTTTGGTTTAATCA[C/G]ACGGTCATGTCATTTCTTCGTCTTTTCCTTGAAAA	a	a	a	a	a	a	a	a	H	A	a	a	a	A	A	a	A	a	A	a	A	a	A	A	a	a	A	A	a	a	a	a	A	a	a	A	a	H	a	a	A	a	A	a	A
bin9-116	9	98.85	AX-117636226	AGCCTAAGGATGTAACCTTCACATAGGAGTAAACC[A/T]AAAAGGTAGAGTAAATTTATGCTTGTTGGGTAGAT	a	a	a	a	a	a	a	a	H	A	a	a	a	a	A	a	A	a	A	a	A	a	A	A	a	a	a	A	a	a	a	a	A	a	a	A	a	H	a	a	A	a	A	a	A
bin9-115	9	99.08	AX-117717615	TTTGTTGGGAATGACGGTTTTAAGACTCATTATAA[A/T]TTTTTATTGTCGCAGGAGATCAATGTAATTTTCCT	a	a	a	a	a	a	a	a	H	A	a	a	a	a	A	a	A	a	A	a	A	a	A	A	a	a	a	A	a	a	a	a	A	a	a	A	a	H	a	a	A	a	A	a	A
bin9-118	9	101.77	AX-105979493	TGGTTGATGTCATTAATATTCTTTAGTAATAGGAA[A/G]AGGCTAGATGAATTATTGATTAAACTTAGTTAGGA	a	a	A	a	A	a	a	H	H	A	A	a	a	a	A	a	A	a	A	a	A	-	A	A	A	a	a	A	a	a	a	a	A	a	a	A	a	H	a	a	A	a	A	H	A
bin9-119	9	102.46	AX-105962106	ATTGCAAAAATATTTGATAGTGGATATAATATCAC[C/T]CCATGTGCTTCTTCATTGTAAGATAGTCTTTCAAC	a	a	A	a	A	a	a	H	H	A	A	a	a	a	A	a	A	a	A	a	A	a	A	A	A	a	a	A	a	a	a	a	A	a	a	A	a	H	a	a	A	a	A	H	A
bin9-120	9	104.32	AX-105986142	TGTACCCAATGTAGATGGGAAACGTGATTTGATTC[A/T]TGAGGAGGCCCACAGTTCGCGGTATTATATTCATC	a	a	A	a	A	a	a	H	H	A	A	a	a	a	A	a	A	a	A	a	A	a	A	A	A	a	a	A	a	a	a	a	A	a	a	A	a	H	a	a	A	a	A	H	a
bin9-121	9	105.72	AX-105962696	ATGTATTTCAATATAATTTATAGGTGCTATAAGTG[A/G]AAGGTTTTAATTTACAAAAATGACTACATTATTAA	a	a	A	a	A	a	a	H	H	A	A	a	a	a	A	a	A	a	A	a	A	a	A	A	A	a	a	a	a	a	a	a	a	a	a	A	a	H	a	a	A	a	A	H	a
bin9-129	9	106.9	AX-117636350	ATTTACGAGTATCCTTACAAACTAAATAAACATGA[A/G]TCATCACCCAATCATAAGGTCTATTGACACTGGTA	a	a	A	a	H	a	a	H	H	A	A	a	a	a	A	a	A	a	A	a	A	a	A	A	A	a	a	a	a	a	a	a	a	a	a	A	a	A	a	a	A	a	A	H	a
bin9-130	9	108.55	AX-105973001	GTTCAAGAGCAATCAACTGTCCAATTAAAGCGACC[A/G]GGGAGGTATCAACTCCAGGACGAGCTTTCCACAAC	a	a	A	a	H	a	a	H	H	A	A	a	a	a	A	a	A	a	A	a	A	a	A	A	A	a	a	a	a	a	a	a	a	a	a	A	a	A	a	a	A	a	A	H	A
bin9-131	9	109.01	AX-106014694	CTTAATCAATTTTAGGTTGCAGTCTGTGGTTTCCT[C/T]ACCATGCTTTAACCTGCCGAATTGCTATTTTATGG	a	a	A	a	H	a	a	H	H	A	A	a	a	a	A	a	A	a	A	a	A	a	A	A	A	a	a	a	a	a	a	a	a	a	a	A	a	A	a	a	A	a	A	H	A
bin9-132	9	109.93	AX-105966763	AAGTGATAGTTATATCCGGAAGGCAGTTACATCTT[C/T]AATGTCAGCTCTCGCCATATGCAGCAGCATCAATT	a	a	A	a	H	a	a	H	H	A	A	a	a	a	A	a	A	a	A	a	A	a	A	a	A	a	a	a	a	a	a	a	a	a	a	A	a	A	a	a	a	a	A	H	A
bin9-133	9	110.15	AX-117794166	GCCGCATGGTGGCCTTGAAATCAATGAGTCCTTCC[C/T]CGTTGAGCAACTCTTGTCTATGTTAATGAAAGATG	a	a	A	a	H	a	a	H	H	A	A	a	a	a	A	a	A	a	A	a	A	a	A	a	A	a	a	a	a	a	a	a	a	a	a	A	a	A	a	a	a	a	A	H	A
bin9-134	9	110.61	AX-105970982	TTGGAATTAATTGGACTCACTTATTATATGCTACA[C/T]CATCCATTACAACTAATTTTAATATACATATTTCG	a	a	A	a	H	a	a	H	H	A	A	a	a	a	A	a	A	a	A	a	A	a	A	a	A	a	a	a	A	a	a	a	a	a	a	A	a	A	a	a	a	a	A	H	A
bin9-135	9	111.06	AX-105986391	GCGAGGTTGAACATAGCCTTTTCATTAAATAGCGA[C/T]CGAGTAGGTGTTTGTTCGAGCGAGGTCGAACGTAA	a	a	A	a	H	H	a	H	H	a	A	a	a	a	A	a	A	a	A	a	A	a	A	a	A	a	a	a	A	a	a	a	a	a	a	A	a	A	a	a	a	a	A	H	A
bin9-137	9	111.75	AX-105965934	TTGATATAATAGCATATCTTCATTGATAGAGTATT[A/C]TGTAGATCGAGTGGACATTTTTTGTAAGTGATTAG	a	a	A	a	H	a	a	a	H	a	A	a	a	-	A	a	A	a	A	a	A	a	A	a	A	a	a	a	A	a	a	a	a	a	a	A	a	A	a	a	a	a	A	H	A
bin9-136	9	111.98	AX-105963977	CTTTGAGTTTTTAGTGAATCCAATGATTAAAAGTC[C/T]GTCCAAAAGGAAAATAGGGGAGGGATTTATATAGT	a	a	A	a	H	H	a	a	H	a	A	a	a	a	A	a	A	a	A	a	A	a	A	a	A	a	a	a	A	a	a	a	a	a	a	A	a	A	a	a	a	a	A	H	-
bin9-125	9	112.68	AX-117794220	GCGGTTTTGAAGAAAACTGATCAGCGAGTTGGTAC[A/G]TATATGGAAAAACTGAGGAAAGTCTGACTAGTGTT	a	a	A	a	H	H	a	a	H	a	A	a	a	a	A	a	A	a	A	a	A	a	A	a	A	a	a	a	A	a	a	a	a	a	a	A	a	A	a	a	a	a	A	H	-
bin9-126	9	112.91	AX-117794204	CCTAATCCCGGTGGAAGTAGGAGAGCCTACCTTGA[G/T]ATATTTTCAAGCGAGTGAAGAGACGAACAACAAAG	a	a	A	a	H	H	a	H	H	a	A	a	a	a	A	a	A	a	A	a	A	a	A	a	A	a	a	a	A	a	a	a	a	a	a	A	a	A	a	a	a	a	A	H	a
bin9-127	9	113.14	AX-117794180	TGGCCTGAACAACATTCCGTCGTTAAAACAAATAG[A/C]GCGGGCATCAACAGAATCCAAAACTCGATCTAAAA	a	a	A	a	H	H	a	H	H	a	A	a	a	a	A	a	A	a	A	a	A	a	A	a	A	a	a	a	A	a	a	a	a	a	a	A	a	A	a	a	a	a	A	H	-
bin9-122	9	113.62	AX-117794168	CGCAACATGCCTTATCAGCTTATCTATTATTATAT[A/G]ATCAGGTTGCACACCGTAGCAGGCCATATTAGCTT	a	a	-	a	H	a	a	H	H	-	A	a	a	a	A	a	A	a	A	a	A	a	A	a	A	a	a	a	-	a	a	a	a	a	a	A	a	A	a	a	a	a	A	H	a
bin9-128	9	113.85	AX-117794169	ATTCATGGTTGGGGAGCGGGTCTTGCTCCGAGTTT[C/T]GCCAATGAAGTGTGTTAAGAGGTTTGAGAAGAAGG	a	a	A	a	H	a	a	H	H	-	A	a	a	a	A	a	A	a	A	a	A	a	A	a	A	a	a	a	-	a	a	a	a	a	a	A	a	A	a	a	a	a	A	H	a
bin9-123	9	114.09	AX-117794171	TTTCTATTATAGTATATGTAGGTAAAAATTCCTTT[C/T]TCAAATATGAGAGACTAGGAACCCTTCCAAAATTG	a	a	A	a	H	a	a	H	H	-	A	a	a	a	A	a	A	a	A	a	A	a	A	a	A	a	a	a	A	a	a	a	a	a	a	A	a	A	a	a	a	a	A	-	a
bin9-124	9	114.58	AX-117794230	TTAACTTCCCTCATGGAGTTGATCCTTTGAAAAAC[A/C]TACAGTTTGATCCGCTTCAAAGAAATTAGTAGTTC	a	a	A	a	H	a	a	-	H	a	A	a	a	-	A	a	A	a	A	a	A	a	A	a	A	a	a	a	A	a	a	a	a	a	a	A	a	A	a	a	a	a	A	H	a
bin9-146	9	116.82	AX-117535942	TAGATAAGGCGAGGTCGATTTCGCGTGGAGGCAGG[C/T]GTCGCATGGTCTTGGGTGAGGTGCATCTCGCGTTG	a	-	-	a	H	a	a	a	H	a	H	a	a	A	A	a	A	a	A	a	A	a	A	a	A	a	a	a	A	a	a	a	a	a	a	A	a	A	a	a	a	a	A	A	a
bin9-145	9	117.3	AX-117794266	TTTACGGGTCTTTGACCCTACTCACGAATTTCTAC[A/G]GCTGAACAAGTATCTTGTCAAGTATCTAAAATAGT	a	A	A	a	H	a	a	a	H	a	H	a	a	A	A	a	A	a	A	a	A	a	A	a	A	a	a	a	A	a	a	a	a	a	a	A	a	A	a	a	a	a	A	A	a
bin9-144	9	117.53	AX-117794295	TGTAAGTTTGACATGTTTTAACCTGAAAGCAAAGA[G/T]ACTTGATAAGAACAAGCGTAATATAGTGCGTTTTA	a	A	A	a	-	a	a	a	-	a	H	a	a	A	A	a	A	a	A	a	A	a	A	a	A	a	a	a	A	a	a	a	a	a	a	A	a	A	a	a	a	a	A	A	a
bin9-143	9	118.01	AX-117794246	TAAAGCGAACCGAACTAATTTAAAATGGGTTGAAC[A/C]GAACCGGATTAAACAGAGCGATCCGACCAAATGTA	a	A	A	a	H	a	a	a	H	a	H	a	a	A	A	a	A	a	A	a	A	a	A	a	A	a	a	a	A	a	a	a	a	a	a	A	a	A	a	a	a	a	A	H	a
bin9-142	9	119.66	AX-117794245	GGTGAGGGTCGTCGGAGACGGAATCGCTACTGCTG[C/T]CATTGCTACTACGTTCCTCCGATAAGGAATCGTCG	a	A	A	a	H	a	a	a	H	a	H	a	a	A	A	a	A	a	A	a	A	a	A	a	A	a	a	a	A	a	a	a	a	a	a	A	a	A	a	a	a	a	A	H	A
bin9-138	9	120.12	AX-105996110	TAATTTATGCATCGAACTGCCTTTTTTATGTGATG[C/T]TTAGTGGAGTAGTATCTTGACTTGTCCTCAATCCC	a	A	A	a	H	a	a	a	H	a	H	a	a	A	A	a	A	a	A	a	A	a	A	a	A	a	a	a	A	a	a	a	a	a	a	A	a	A	a	a	a	a	A	H	A
bin9-140	9	121.06	AX-117794255	TATGTGTATACGATTTCGGTTTTGAATTATTATGG[C/T]TCCGTTAGCTCCGTTAGGTGATTTTGGACTTGGGA	a	A	A	a	H	a	a	a	H	a	H	a	a	A	A	a	A	a	A	a	A	a	A	a	A	a	a	a	A	a	a	a	a	a	a	A	a	A	a	a	a	a	A	-	A
bin9-141	9	121.29	AX-106004108	TTGGGATAAGTTATCCCAGGATTAAAAATAGTATC[A/G]GGATAACTCATACATGCAGAGGTTGGAATAATAAC	a	A	A	a	H	a	a	a	H	a	H	a	a	A	A	a	A	a	A	a	A	a	A	a	A	a	A	a	A	a	a	a	a	a	a	A	a	A	a	a	a	a	A	A	A
bin9-159	9	122.93	AX-106005201	GTCATATTCATACCCAATTTGTTGAAATTGCCAAA[C/T]AATCATCAAATCTATGCCATGATGTTATCAAACTG	a	A	A	a	H	a	a	a	H	a	H	a	a	A	A	a	A	a	A	a	A	a	A	a	A	a	A	a	A	a	a	a	a	a	a	A	a	A	a	a	a	a	A	A	A
bin9-160	9	123.62	AX-105963732	CGGTCAGTAAAGGATACTTAGGAGATATTATAGGA[A/G]ACGCAGTGGGAATAATTCCGACAATTGGGGAAATC	a	A	A	a	H	a	a	a	H	a	H	a	a	A	A	a	A	a	A	a	A	a	A	a	A	a	A	a	A	a	a	a	a	a	a	A	a	A	a	a	a	a	A	A	A
bin9-161	9	124.31	AX-117794316	GCGTCGGGTTTGTAGTGCCAGCGAGGTTCAGGGCA[A/G]ACATAGTCATTTCCATCGTGGGGTGGCATCTGTGA	a	A	A	a	H	a	a	a	H	a	H	a	a	A	A	a	A	a	A	a	A	a	A	a	A	a	A	a	A	a	a	a	a	a	a	A	a	A	a	a	a	a	A	A	A
bin9-147	9	125.28	AX-117535954	CTATTAGAACTGTGAAATTGACTAACAATGAGGCC[A/G]AGTATGAGGCTCTGATTGTAGGTCCCGAATTGGCT	a	A	A	a	H	a	a	a	-	a	H	a	a	A	A	a	A	a	A	a	A	a	A	a	A	a	A	a	A	a	a	a	a	a	a	A	a	A	a	a	a	a	A	A	a
bin9-148	9	126.97	AX-117794328	GTTGTGTAAATACCTACTCCGACAAGCTATTGCCT[C/T]GCGAAACGGCCTCCAAATGCCTCGAATCTAGCCAC	a	A	A	a	H	a	a	a	A	a	H	a	a	A	A	a	A	a	A	a	A	a	A	a	A	a	A	a	A	a	a	a	a	a	a	A	a	H	a	A	a	a	-	A	a
bin9-149	9	127.2	AX-117794329	ACCATAACCCTAGATATCATCACATAATATACTAC[A/G]CAGCTCGCATACTCGCAGCACCATTCCCGATCACA	a	A	A	a	H	a	a	a	A	a	H	a	a	A	A	a	A	a	A	a	A	a	A	a	A	a	A	a	A	a	a	a	a	a	a	A	a	H	a	A	a	a	A	A	a
bin9-150	9	127.43	AX-117677574	GAAAATGAGGTTAGCCGATTGATTAATCAATCTAA[A/G]AAACACATTAGTTGGGAGTAAATGTTTTAGCATCC	a	A	A	a	H	a	a	a	A	a	H	a	a	A	A	a	A	a	-	a	A	a	A	a	A	a	A	a	A	a	a	a	a	a	-	-	a	H	a	A	a	a	A	A	a
bin9-151	9	127.66	AX-117677585	CCCTCCTCTGACGAAACTATTATTCTTGATAATCC[A/G]AAGAATTACTAGTAGAAGCCTGAGCGGACGAGGCA	a	A	A	a	H	a	a	a	A	a	H	a	a	A	A	a	A	a	A	a	A	a	A	a	A	a	A	a	a	a	a	a	a	a	a	A	a	H	a	A	a	a	A	A	a
bin9-152	9	127.88	AX-117677588	ATCCGATCAATTCTCTTACTAGTTCTCATTAGGGA[C/T]ATCTAGTATCGGATCAAGTGGCCCACATTCACCCG	a	A	A	a	H	a	a	a	A	a	H	a	a	A	A	a	A	a	A	a	A	a	A	a	A	a	A	a	a	a	a	a	a	a	a	A	a	H	a	A	a	a	A	A	a
bin9-153	9	128.11	AX-117596773	GTTTTGTAATATAGTATTATTTTAGCAATATTAGG[C/T]GAGAGCACATTTATGATCCAAGCTTTAACTATATT	a	A	A	a	H	a	a	a	A	a	H	a	a	A	A	a	A	a	A	a	A	-	A	a	H	a	A	a	a	a	a	a	a	a	a	A	a	H	a	A	a	a	A	A	a
bin9-154	9	129.04	AX-117596819	GCAACTTCTTTGTGAATTGGAATGGGATCTTTCAA[C/T]ACTTGTACGCTTCTCAATGTCACACTATTTACCGT	a	A	A	a	H	a	a	a	A	a	A	a	a	A	A	a	A	a	A	a	A	a	A	a	H	a	A	a	a	a	a	a	a	-	a	A	a	H	a	A	a	a	A	A	a
bin9-155	9	129.26	AX-117596800	TATGATATTTATGTACTCTTAGAGGCTTGTAGACA[A/G]ATGTCATGTACACTGATACTGGTATGACCTTATAG	a	A	A	a	H	a	a	a	A	a	H	a	a	A	A	a	A	a	A	a	A	a	A	a	H	a	A	a	a	a	a	a	a	a	a	A	a	H	a	A	a	a	A	A	a
bin9-156	9	131.39	AX-105959801	TCTGATTAAGCATGAGAAATCGTATATGTCAATTC[A/C]GCCTTTTAACACTTGGTGATAGTCTATTGGTAAAT	a	A	A	a	H	a	a	a	A	-	H	a	a	A	A	a	A	a	A	a	A	a	A	a	H	a	A	a	a	a	a	a	a	a	a	A	a	H	a	A	a	a	A	A	A
bin9-158	9	132.54	AX-117794321	GTAGTCACAAAACAGGCGTGACCTGTTGGATGGAT[A/G]ACTGCCTCTGTATGAGCTGTTTCCTATAGTGTTCC	a	A	A	a	H	a	a	a	A	a	H	a	a	A	A	a	A	a	A	a	A	a	A	a	A	a	A	a	A	a	a	a	a	a	a	A	a	H	a	A	a	a	A	A	A
bin9-157	9	133.23	AX-105999165	GCGGACCGCAGACCCGCCGCAAAGTGCAACAGAAA[C/T]AAAGCCAATTTCGGAGGTTATTTTGCGATACATTA	a	A	A	a	H	a	a	-	A	a	H	a	a	A	A	a	A	a	A	a	A	a	A	a	A	a	A	a	a	a	a	a	a	a	a	A	a	H	a	A	a	a	A	A	A
bin9-175	9	136.26	AX-117524290	AAATGAAATTACAGGAAAATAGTGAAGAATTATCT[A/G]GATATTTACAAATTAATCCAAGAACTGGTAGTACA	a	A	A	a	A	A	a	A	A	-	A	a	a	A	A	a	A	a	A	a	A	a	A	a	A	a	A	a	a	a	a	a	a	a	a	A	a	H	a	A	a	a	A	A	A
bin9-162	9	137.5	AX-117524270	CCCGATCTTGTCTTGTCCCGTCCCGATCCCGTTCC[A/G]TCTCGTTTATCCCATATTAAATGGTACACGGGATG	a	A	A	a	A	A	a	A	A	a	A	a	a	A	A	a	A	a	A	a	A	a	A	a	A	a	A	a	a	a	a	a	a	a	a	A	a	A	a	A	a	a	A	A	A
bin9-173	9	139.21	AX-117703713	TTATATTCAGCTTAGAAACAATTCAAGATTCGCAT[C/T]ACTTTTTTCTCAAACGAAAATTATCATTTAAGTGA	a	A	A	a	A	A	a	A	A	a	A	a	a	A	A	a	A	a	A	a	A	a	A	a	A	a	A	a	a	a	a	a	a	a	a	A	a	A	a	A	a	a	A	A	a
bin9-174	9	139.68	AX-117703710	TATTTCAACATTCTAAAAACTTAAAAAATACAAAC[A/G]CAGAGAATTAAGGGGCCGGAACCTAAATGTGATCT	a	A	A	a	A	A	a	A	A	a	A	a	a	A	A	a	A	a	A	a	A	a	A	a	A	a	A	a	a	a	a	a	a	a	a	A	a	-	a	A	a	a	A	A	a
bin9-172	9	140.39	AX-106013766	CGCTAAGCACAAATGCGTCAAGCTAAGAACCACTT[G/T]GCTTCTTCATATCTGATCGTCGCTTTTCTTTGCAT	a	A	A	a	A	A	a	A	A	a	A	a	a	A	A	a	A	a	A	a	A	a	A	a	A	a	A	a	a	a	a	a	a	a	a	A	a	A	a	A	a	a	A	A	a
bin9-171	9	141.57	AX-105982709	TAAAATCAACAATACATTAGATAAATCTTAAAAAC[A/G]TCAAATAGGTATGGCTCGATGACCCGAGCAATTAT	a	A	A	a	A	A	a	A	A	a	A	a	a	A	A	a	a	a	A	a	A	a	a	a	A	a	A	a	a	a	a	a	a	a	a	A	a	A	a	A	a	a	A	A	a
bin9-170	9	141.81	AX-105988159	GGATATAGAGATCAAGTTTGTCCTCATAGTATGAA[C/T]ATGTAGTGCATCAACAAGGGCTAGAGTTTTTCCCG	a	A	A	a	A	A	a	A	A	-	A	a	a	A	A	a	a	a	A	a	A	a	a	a	A	a	A	a	a	a	a	a	a	a	a	A	a	A	a	A	a	a	A	A	a
bin9-169	9	142.74	AX-117522717	CATTTAAGGTTCTACCCCAACGATTATCGCATCCG[C/T]GAACAAGATTTGCGCACCTGTGCATCCGCTTGTGC	a	A	A	a	A	A	a	A	A	a	A	a	a	A	A	a	a	a	A	a	A	a	a	a	A	a	A	a	a	a	a	a	a	a	a	A	a	A	a	A	a	a	A	A	a
bin9-168	9	143.43	AX-105979065	CAAAATGGCTGAGGAAACCAGAAAATGGATGAAAT[A/T]ATGGAAATGGTGGTTTCGGATTAGGATTGGGAAAG	a	A	A	a	A	A	a	A	A	a	A	a	a	A	A	a	a	a	A	a	A	a	a	a	A	a	A	a	a	a	a	a	a	a	a	A	a	A	a	A	a	a	A	A	a
bin9-167	9	143.66	AX-105967496	CAATTCTAAATTTCAGGCTCGAAACTTTGAAACCT[A/C]TAATTATTGGTGAAGGATCTCAGCAATTATATTCC	a	A	A	a	A	A	a	A	A	a	A	a	a	A	A	a	a	a	A	a	A	a	a	a	A	a	A	a	a	a	a	a	a	a	a	A	a	A	a	A	a	a	A	A	a
bin9-166	9	145.33	AX-117643180	TGACTAAGGAAGAAAAACATCAGTAGTAATTCGAG[C/T]AAAGGAATTGAGGACTATGTGCTATGTTTGGCCTT	a	A	-	a	A	A	a	A	A	a	A	a	a	A	A	a	a	a	A	a	A	a	a	a	A	a	A	a	a	a	a	a	a	a	a	A	a	A	a	A	a	a	A	A	A
bin9-163	9	145.56	AX-105987110	AAGTAATACCATTTCTCTTGGTGCCAACTCTGTCA[A/T]GTCGTATGAAGTGTCTTTTTCAGCATTATAACACT	a	A	A	a	A	A	a	A	A	a	A	a	a	A	A	a	a	a	A	a	A	a	a	a	A	a	A	a	a	a	a	a	a	a	a	A	a	A	a	A	a	a	A	A	A
bin9-165	9	145.79	AX-105973021	TCCATTGTTCGAAAATGGTCAACGTTATTACCTCC[A/G]AGAAGTACATGCCAAGTAATAAACTCCCAAAATAG	a	A	A	a	A	A	a	A	A	a	A	a	a	A	A	a	a	a	A	a	A	a	a	a	A	a	A	a	a	a	a	a	a	a	a	A	a	A	a	A	a	a	A	A	A
bin9-164	9	146.49	AX-106010011	CCTCTTCTGCATTCCCACTCCATTAGAAGGAATTC[C/T]TTTTAAGTAGGTTGGTCAGTGGTCTACTAATGAGG	a	A	A	a	A	A	a	A	A	a	A	a	a	A	A	a	a	a	A	a	A	a	a	-	A	a	A	a	a	a	a	a	a	a	a	A	a	A	a	A	a	a	A	A	A
bin9-177	9	148.2	AX-106022775	GTCTGGGTTCCTTCCCGGGTCTGTGAAGTAGCTGG[A/T]GCAACCAGAATCAATCTCGCCTAATTAAATGTACC	a	A	A	a	A	A	a	A	A	a	A	a	a	A	A	a	a	a	A	a	A	a	a	a	A	a	A	a	a	a	a	a	a	a	a	A	a	A	a	A	a	a	A	A	A
bin9-176	9	148.69	AX-117740614	AGCAAAATGCAGCAGGAAAATAGGCAGTTTGATGG[A/C]AACCTACCATCTGAATGAATATAGTGTTCATAATT	a	A	A	a	A	A	a	A	A	a	A	a	a	A	A	a	a	a	A	a	A	a	a	a	A	a	A	a	a	a	a	a	a	a	a	A	a	A	a	A	a	a	A	A	A
bin9-178	9	150	AX-106004865	ACGATTGACCAATGTAGAGATCCAAAGTCGCCGAG[A/C]GCGTGGTTTGTGTTTTTACTGTGATGAAACGTTTA	-	A	A	a	A	A	a	A	A	a	A	a	a	A	A	a	a	a	A	a	A	a	a	-	A	a	A	a	a	-	a	a	a	a	a	A	a	A	a	A	a	a	A	A	A
bin9-180	9	150.48	AX-105976764	TGTATTTAGTTTTGTATTAAGGTTTCTTCTATTGG[C/T]GATTGCTTTGGTAAAGTTTGTACAACTAAAGGCTT	A	A	A	a	A	A	a	A	A	a	A	a	a	A	A	a	a	a	A	a	A	a	a	a	A	a	A	a	a	A	a	a	a	a	a	A	a	A	a	A	a	a	A	A	A
bin9-181	9	152.3	AX-105962643	TTCTGAATAGTAATAGATTGATGGTAAGAACATAA[A/C]GGTTGAACTCGTCAAATATAAATTTACTTCTTTGT	A	A	A	a	A	A	a	A	A	a	A	a	a	A	A	a	a	a	A	a	A	a	a	a	A	a	A	a	a	A	a	a	a	a	a	A	a	A	a	A	a	a	A	A	a
bin9-182	9	155.16	AX-105960070	AAGTATTGCTACCAAAATTGCAAAACGAATTTAAG[G/T]AAGTAATTCACACACTTGAATAAATTTGGAGTTCA	A	A	A	a	A	A	a	A	A	a	A	a	a	A	A	a	a	a	A	a	A	a	a	a	A	a	A	a	a	A	a	a	a	a	a	A	a	A	a	a	a	a	A	A	a
bin9-183	9	156.12	AX-106025272	GGTGGCGGAACAGCTGATGATAGAATCAAAGCATG[A/G]GAATCCTGTTGTTGCATGTTGAATCTAGCAATGTG	A	A	A	a	A	A	a	A	A	a	A	a	a	A	A	a	a	a	A	a	A	a	a	a	A	a	A	a	a	A	a	a	a	a	a	A	a	A	a	a	a	a	A	A	-
bin9-184	9	158.82	AX-117557541	GTATGCTGAAGCTGAAGTGTCCCAAGTGGATTGTA[G/T]CCATGAAAGTAATTTCATCTTTAGAAGACAATCAC	A	A	A	a	A	A	a	A	A	a	A	a	a	A	A	a	a	A	A	a	A	a	a	a	A	a	A	a	a	A	a	a	A	a	a	A	a	A	a	a	a	a	A	A	a
bin9-185	9	159.74	AX-117557556	TTACACTTAAGTTTATACGCAGCATCCAGAGTTTA[C/T]GCGGGATTTTTCACAAGCAGTGGCGATATTTATAG	A	A	A	a	A	A	a	A	A	a	A	a	a	A	A	a	a	A	A	a	A	a	a	a	A	a	A	a	a	A	a	a	A	a	a	A	a	A	a	a	a	a	A	A	a
bin9-187	9	161.88	AX-106016612	TCGGGAAATTTAGGAATCCGGGTACGTGGGCCCGA[G/T]GATCGACTTTATTGATTTTAGAATGGAGTTGGGGA	A	A	A	a	A	A	a	A	A	a	A	a	a	A	A	a	a	A	A	a	A	a	a	A	A	a	A	a	a	A	a	a	A	a	a	A	a	A	a	a	A	a	A	A	A
bin9-186	9	163.31	AX-117557558	ATGAGTAAACTAGTCGATCAATCACCATTGGCTTG[C/T]CTGACGGCGATATTAAGCGTCATCATGACCTATAA	A	A	A	a	A	A	a	A	A	a	A	a	a	A	A	a	a	A	A	a	A	a	a	A	A	a	A	a	a	A	a	a	A	a	a	A	a	A	a	a	A	a	A	A	a
bin9-188	9	164.46	AX-117557566	TTCAATTATCCATGGATCTTAGAGTACCTATACCT[A/G]ACAGCTTCCACAGCCACGACAGCGGAGAGGTTGCT	A	A	A	a	A	A	a	A	A	a	A	a	a	A	A	a	a	A	A	a	A	a	a	A	A	a	A	a	a	H	a	a	A	a	a	A	a	H	a	a	A	a	A	A	a
bin9-189	9	164.68	AX-117557571	TAGATATCCTACCATATAACCTATATGATACTCTG[C/G]TGCTCTCCCACTTTAGTCAAATACTCTCCTTTAAG	A	A	A	a	A	A	a	A	A	a	A	a	a	A	A	a	a	A	A	a	A	a	a	A	A	a	A	a	a	H	a	a	A	a	a	A	a	H	a	a	A	a	A	A	a
bin9-190	9	165.37	AX-117557578	AACAATTTGTCCCTTTCTAACTTGCACAACTCCAA[C/T]GTTTTCTTCAACATATTGATTTTAACAGTAGCAAC	A	A	A	a	A	A	a	A	A	a	A	a	a	A	A	a	a	A	A	a	A	a	a	A	A	a	A	a	a	-	a	a	A	a	a	A	a	H	a	a	A	a	A	A	a
bin9-191	9	165.59	AX-117557589	TTCTTTAGGTAGTTTTTATTGGTTCAACAGAATTT[A/T]AGGCGATCTGAGTCTGGTGGACCGTGCCCATGCAG	A	A	A	a	A	A	a	A	A	a	A	a	a	A	A	a	a	A	A	a	A	a	a	A	A	a	A	a	a	a	a	a	A	a	a	A	a	H	a	a	A	a	A	A	a
bin9-192	9	166.05	AX-117557593	GACTATCATCACACTTTCAGCCTTGTAATAAAACA[C/T]GCTACTATTAGGCTTATTCTCACTCTAGTAGTGTC	A	A	A	a	A	A	a	A	A	a	A	a	a	A	A	a	a	A	A	a	A	a	a	A	A	a	A	a	a	a	a	a	A	a	a	A	a	H	a	a	A	a	A	A	a
bin9-195	9	168.21	AX-105985005	TGTGAGATTTCATTGCGAATTCTCCAAATCTTGAG[C/G]AAGGATTGATGAACAATTAGCCTAGGGTTTCCTCC	A	A	A	a	A	A	a	A	A	a	A	a	a	A	A	a	a	A	A	a	A	a	a	A	A	a	A	a	a	a	a	a	A	a	a	A	a	A	a	a	A	a	A	A	A
bin9-196	9	168.44	AX-117557602	TAACAAAGTATATGTGACCAGATAGTGTAAAAATT[C/T]TACGCACGGTGTATACCTACATTTTAAAGTAGAAG	A	A	A	a	A	A	a	A	A	a	A	a	a	A	A	a	a	A	A	a	A	a	a	A	A	a	A	a	a	a	a	a	A	a	a	A	a	A	a	a	A	a	A	A	A
bin9-197	9	170.85	AX-106017110	CTGTGAAAATAGGTTTTTAAGCTTGGACACCTTCA[C/T]TGATTTTTGTATGTGGTGGTCGGTGTGGTCGTTGA	A	A	A	a	A	A	a	A	A	a	A	a	a	A	A	a	a	A	A	a	A	a	H	A	A	a	A	a	a	a	A	a	A	a	a	A	A	A	a	a	A	a	A	A	-
bin9-198	9	172.26	AX-117627312	ACATACCATACATTTATAAAATAAAGTTCCGTAAA[C/T]ATTCGAAGAAGCTAAGAGGAGTTAATATAGTGTGT	A	A	A	a	A	A	a	A	A	a	A	a	a	A	A	a	a	A	A	a	A	a	H	A	A	a	A	a	a	a	A	a	A	a	a	A	A	A	a	a	A	a	A	A	a
bin9-199	9	175.23	AX-117689602	GAATCGTCGGTTTTGGTTCTCAGATTATTTGGAAT[C/T]GATTTGGAAGAATGAATTTCATGATTGAAGCTTTA	A	A	A	a	A	A	a	A	A	a	A	a	a	a	A	a	a	A	A	a	A	a	H	A	A	a	a	-	a	a	A	a	A	-	a	A	A	A	a	a	A	a	A	A	a
bin9-200	9	175.47	AX-117689596	TTTTTCTTTCCCTCTTATCAATATTCTGTGGTGGT[A/G]CAGCTGTTGCTCAAGTCCCGAATACAGTTCCTCGA	A	A	A	a	A	A	a	A	A	a	A	a	a	a	A	a	a	A	A	a	A	a	H	A	A	a	a	a	a	a	A	a	A	a	a	A	A	A	a	a	A	a	A	A	a
bin9-201	9	176.45	AX-117522103	CACATCCTCATCGAACTATCTTTCTTCTTCACAAA[C/G]AACAGAGGTGCACCCCAAGCTAGACACTAAGTCTA	A	A	A	a	A	A	a	A	A	a	A	a	a	a	A	a	a	A	A	a	A	a	H	A	A	a	a	a	a	a	A	a	A	a	a	A	A	A	a	a	A	a	A	A	-
bin10-1	10	0	AX-117515210	CATACTTTATCACTAATTATCCACTAAAGATAACT[C/T]TATAACCATCAATCATGTTTTACAATTTTTTAGAA	a	a	a	A	a	a	A	a	A	A	a	A	a	a	A	a	H	A	A	A	a	A	A	A	a	a	a	A	a	a	A	A	A	H	A	a	A	A	a	A	A	A	A	a	A
bin10-2	10	0.24	AX-117714285	AGGTCGAGTCACGAGTTCAGCGGGCAGAATTGAAT[C/T]GGAGTCTTCTTCTTAAAGCTTGTTGGCAACGGAAG	a	a	a	A	a	a	A	a	A	A	a	A	a	a	A	a	H	A	A	A	a	A	A	A	a	a	a	A	a	a	A	A	A	H	A	a	A	A	a	A	A	A	A	a	A
bin10-3	10	4.35	AX-117525672	GATACCTCGGTAGTAACGCCTCTGCTGTGAGAGGG[A/C]TGTCACCGTCTTCCATCTCCACCTCTCCACTGTCG	H	a	a	A	a	a	A	a	A	A	a	H	a	a	A	a	H	A	a	A	a	A	A	A	a	a	a	A	a	H	A	A	A	H	A	a	A	A	a	A	A	A	A	a	A
bin10-5	10	6.71	AX-117715070	CCCTTGCTTAACAAGATCATATCCGAGAATCAAAG[A/C]GGCTTTATCAAAGGGAGAATGAGTACTGAAAATGT	H	a	a	A	a	a	A	a	A	A	a	H	a	a	A	a	H	A	A	A	a	A	A	A	a	a	a	A	a	H	A	A	A	H	A	a	A	A	a	A	A	A	A	a	a
bin10-6	10	7.39	AX-117586783	TTAAAAAGCACCTTTTTAATCAACTGAAACCTTTA[C/T]AGAACCGACCCGTTCAAATAAAAAACATCCAACAA	H	a	a	A	a	a	A	a	A	A	a	H	a	a	A	a	H	A	A	A	a	A	A	A	a	a	a	A	a	H	A	A	A	H	A	a	A	A	a	A	A	A	A	a	a
bin10-7	10	7.62	AX-117496092	ATTCTTCGCAGCCACAAACGTCTGAACTAAAACAT[C/T]CTTCGACGTAGACAAAAACATGGTTGTACTTTTCC	H	a	a	A	a	a	A	a	A	A	a	H	a	a	A	a	H	A	A	A	a	A	A	A	a	a	a	A	a	H	A	A	A	H	A	a	A	A	a	A	A	A	A	a	a
bin10-4	10	8.78	AX-117715099	AAAACATCTCTCATTTATGCAGGGTCCGGAAAAGG[A/G]CCGGAACCCAAGTGGTGGGATGTAGACAACCTACC	H	a	a	A	a	a	A	a	A	A	a	H	a	a	A	a	H	A	a	A	a	A	A	A	a	a	a	A	a	H	A	A	A	H	A	a	A	A	a	A	A	A	A	a	a
bin10-9	10	10.63	AX-117715140	ATTGTATAATTACAATGACTAGATACCTAAAACGC[A/C]GAAATTACAACGTTACGTTCGGAATCTAGAATCAT	H	a	a	A	a	a	A	a	A	A	a	H	a	A	A	a	H	A	a	A	a	A	A	A	a	a	A	A	a	A	A	A	A	A	A	a	A	A	a	A	A	A	A	a	a
bin10-10	10	12.56	AX-117715155	CGGATCAAGGGGTAATTTTTAAAAGTTTTCTGATA[A/G]TAGAAATAAATTTGATCGGATGGTATAACGGTAGG	A	a	a	A	a	a	A	a	A	A	a	H	a	A	A	a	H	A	a	A	a	A	A	A	a	a	A	A	a	A	A	A	A	A	A	a	A	A	a	A	A	A	A	a	a
bin10-11	10	13.77	AX-105969425	TTGACAATGATAATATGGTAAAGGGTCTGATATAT[C/T]CTTCTACTATTAACAATTATTTAAAAATGTCCTTC	A	a	a	A	a	a	A	a	A	A	a	H	a	A	A	a	H	A	a	A	a	A	A	A	a	a	A	A	a	A	A	A	A	A	A	a	A	A	a	A	A	A	A	a	a
bin10-12	10	14	AX-105980959	AAAAAATAAGATAATTGAGGCAAAACAAACGGCAT[A/G]TAATATTAGAAATTCAAGAATATATTAGTGCTACA	A	a	a	A	a	a	A	a	A	A	a	H	a	A	A	a	H	A	a	A	a	A	A	A	a	a	A	A	a	A	A	A	A	A	A	a	A	A	a	A	A	A	A	a	a
bin10-13	10	18.13	AX-117705669	TTCTTGTCATTGTAACCTCTTTTGGGCTTCTGCTG[C/T]GAAGTTTTAGCAGTCCATAAGACAGTGATATCGTT	A	a	a	A	a	a	A	a	A	A	a	H	a	A	A	a	H	A	a	A	a	A	A	A	a	a	A	A	A	A	A	A	A	A	A	a	A	A	a	A	A	A	A	a	a
bin10-14	10	19.34	AX-117678400	AGTGTTTGTATCTTAGCGAAAAAGAGGGAGAGAAT[C/T]TTTTTGTCAAAGTTTGTTCTTACCAAATGGATATC	A	a	a	A	a	a	A	a	A	A	a	H	a	A	A	a	H	A	a	A	a	A	A	A	a	a	A	A	A	A	A	A	A	A	A	a	A	A	a	A	A	A	A	a	a
bin10-15	10	20.31	AX-117632030	GAGGATAATGGTGATGAGTGGTGTTAGTTAATAAT[A/G]ACGGGTGGTGGTATTAATTGAGGAAGGTGGTGATA	A	a	a	A	a	a	A	a	A	a	a	H	a	A	A	a	H	A	a	A	a	A	A	A	a	a	A	A	A	A	A	A	A	A	A	a	A	A	a	A	A	A	A	a	a
bin10-16	10	20.54	AX-117632042	TGATAGTGCCAGTTGAAGTTCAAACTGAACAACCG[A/G]CATATCAGTCGACTGTCTCTTAAAATCTTCAGCAG	A	a	a	A	a	a	A	a	A	a	a	H	a	A	A	a	H	A	a	A	a	A	A	A	a	a	A	A	A	A	A	A	A	A	A	a	A	A	a	A	A	A	A	a	a
bin10-17	10	20.78	AX-117632052	AAATCCATCATATGATGTCTCATTTGAAGTTGAAA[A/G]CCTCTTGCTGTGGAATTCATTTCTATATTCATCAA	A	a	a	A	a	a	A	a	A	a	a	H	a	A	A	a	H	A	a	A	a	A	A	A	a	a	A	A	A	A	A	A	A	A	A	a	A	A	a	A	A	A	A	a	a
bin10-18	10	21.73	AX-117632065	ATTGAGGGACCTAAGTATAGACAAAAGAACTTTGA[A/G]GGTCATATTATTAGAGGGGTGTGAAGGGCACGTGA	A	a	a	A	a	a	A	a	A	a	a	H	a	A	A	a	H	A	a	A	a	A	A	A	a	a	A	A	A	A	A	A	A	A	A	a	A	A	a	A	A	A	A	a	a
bin10-19	10	22.47	AX-105995543	TTGACACAACCAGATTCTGTTCATGTTGTAGCCTT[A/G]TTATTTATTCAACCATCTTGTTGGCAGTGTTGATT	A	a	a	A	a	a	A	a	A	a	a	H	a	A	A	a	H	A	a	A	a	A	A	A	a	a	A	A	A	A	A	A	A	A	A	a	A	A	a	A	A	A	A	a	A
bin10-20	10	22.95	AX-117572048	GCAAAAGCCAAATTTGAGGTTGAGATGGCTAAAGT[A/C]AATGCTGAGACAATCGCGACTGTCTACCGATCCGA	A	a	a	A	a	a	A	a	A	a	a	H	a	A	A	a	H	A	a	A	a	A	A	A	a	a	A	A	A	A	A	A	A	A	A	a	A	A	a	A	A	A	A	a	a
bin10-21	10	23.89	AX-117572047	CGATGTTAAATAACCTAATAAGCTACTCCAAGTCT[A/G]CCTTGCCCGCACTATTCCAAAACTCCGCTGGAATT	A	a	a	A	a	a	A	a	A	a	a	H	a	A	A	a	H	A	a	A	a	A	A	A	a	a	A	A	A	A	A	A	A	A	A	a	A	A	a	A	A	A	A	a	a
bin10-22	10	25.81	AX-117572042	ATTATCAGTAGAAGAGTAAAATAGGGCTTGTTTGG[C/T]AGAGGTAGAGGCGTCCATAATTAGGGTTTGTAGGT	A	a	a	H	a	a	A	a	A	a	a	H	a	A	A	a	H	A	a	A	a	A	A	A	a	a	A	A	A	A	A	A	A	A	a	a	A	A	a	A	A	A	A	a	a
bin10-23	10	26.28	AX-117572028	CCTTACATACACAGAAATATGAAAACTCGAGTTCG[C/T]TCTTATCATTTTGCATTAAACAGCAGAAAACTAAT	A	a	a	H	a	a	A	a	A	a	a	H	a	A	A	a	H	A	a	A	a	A	A	A	a	a	A	A	A	A	A	A	A	A	a	a	A	A	a	A	A	A	A	a	a
bin10-24	10	26.51	AX-117572020	ATCTTGATGGCTAGGTCTACGTGAGGTCGGGGTCT[A/G]AGAAGGAACAATAGTATGAACTAACTCGGCTGCAG	A	a	a	H	a	a	A	a	A	a	a	H	a	A	A	a	H	A	a	A	a	A	A	A	a	a	A	A	A	A	A	A	A	A	a	a	A	A	a	A	A	A	A	a	a
bin10-25	10	27.92	AX-117642522	AGAGGTAAGGTTACGTACATCCTATTTTCTCAGAC[C/T]CCACTAGTAAAATTATACTTAATATATTATTGTTG	A	a	a	H	a	a	A	a	A	a	a	H	a	A	A	a	H	A	a	A	a	A	A	A	a	a	A	A	A	A	A	A	A	A	a	a	A	A	a	A	A	A	A	a	a
bin10-26	10	28.15	AX-117642516	GCGGTTTGGAGTCGAGGTTCGAAGCTCCGTCGAGG[A/C]TATTTGAACTCCGTCCCGACGTCCTGTCCGCCTTC	A	a	a	H	a	a	A	a	A	a	a	H	a	A	A	a	H	A	a	A	a	A	A	A	a	a	A	A	A	A	A	A	A	A	a	a	A	A	a	A	A	A	A	a	a
bin10-27	10	29.64	AX-117683266	TTCCTATTGCAACTCACCTTGCAATCCAACAAACA[C/T]GACAACACTGGTTTCCCTCCTTTTTGGTGTAAAAG	A	a	a	-	a	a	A	a	A	a	a	H	a	A	A	a	H	A	a	A	A	A	A	A	a	a	A	A	A	A	A	A	A	A	a	A	A	A	a	A	A	A	A	a	a
bin10-28	10	30.12	AX-117606789	CTTAGGCTAATTAGGATTGCAAAAAAGGGAATAAA[A/G]CAATTCTACTTAGTCTTTACAACCAACTAATCGTA	A	a	a	H	a	a	A	a	A	a	a	H	a	A	A	a	H	A	a	A	A	A	A	A	a	a	A	A	A	A	A	A	A	A	a	A	A	A	a	A	A	A	H	a	a
bin10-30	10	30.35	AX-117606790	AAAATTTACAATAAAAATTTTAATTTGAGGACTCG[A/G]TGTCCTGAAAAAGTAAACCGAAAAACTAAAATTCA	A	a	a	H	a	a	A	a	A	a	a	H	a	A	A	a	H	A	a	A	A	A	A	A	a	a	A	A	A	A	A	A	A	A	a	A	A	A	a	A	A	A	H	a	a
bin10-29	10	30.8	AX-117606796	AACAATTAGATAATTTAAACAACCAACACAAATAA[G/T]AACCGCCTGCCTAATAATTGCCCTGAATTTAAAAA	A	a	a	H	a	a	A	a	A	a	a	H	a	A	A	a	H	A	a	A	A	A	A	A	a	a	A	A	A	A	A	A	A	A	a	A	A	A	a	A	A	A	H	a	a
bin10-31	10	32.7	AX-105994897	CTCAATTTAATTTCCATTGCCTTAATTGCTTCCTG[A/T]TTTAGTTTGAGAGAGTATTACAGCTTGTTTGGATG	A	a	a	H	a	a	A	a	A	a	a	H	a	A	A	a	H	A	a	A	A	A	A	A	a	a	A	A	A	A	A	A	A	A	a	A	A	A	a	A	A	A	H	a	-
bin10-32	10	34.61	AX-105955011	AAAGAAATTGAAGGTGAGAACAATTATGGAGTAGA[C/G]ATACGTACATGAGATAAGTCAAAAATCACACACTC	A	a	a	H	a	a	A	a	A	a	a	H	a	A	A	a	H	A	H	A	A	A	A	A	a	a	A	A	A	A	A	A	A	A	a	A	A	A	A	A	A	A	H	a	-
bin10-33	10	35.07	AX-117788190	CACCGAAGCGGTTCATCCTCAAGTTGAGGAAATTC[C/T]CGAGGGGAGTTCGGGCAAGGTTCGCGAACCTACTA	A	a	a	H	a	a	A	a	A	a	a	H	a	A	A	a	H	A	H	A	A	A	A	A	a	a	A	A	A	A	A	A	A	A	a	A	A	A	A	A	A	A	H	a	a
bin10-34	10	35.3	AX-117788195	TACCTTTAACTCATAGAAATAGAAAAGCGATTTCC[A/G]ATAACCTACGGACACCAAAATTTGATTAATAACCT	A	a	a	H	a	a	A	a	A	a	a	H	a	A	A	a	H	A	H	A	A	A	A	A	a	a	A	A	A	A	A	A	A	A	a	A	A	A	A	A	A	A	H	a	a
bin10-35	10	35.52	AX-117788199	GCCTTTCCTAAAACAACAAACTAATAGTAATGCTC[A/C]TGTTTCAGAAGTGGGCAGTCTTTGATGAAATACCC	A	a	a	H	a	a	A	a	A	a	a	H	a	A	A	a	H	A	H	A	A	A	A	A	a	a	A	A	A	A	A	A	A	A	a	A	A	A	A	A	A	A	H	a	a
bin10-36	10	37.64	AX-117813484	ACAACATCAATCGCCTCTAGGGAACATCTCCAGAG[A/G]AATTTCAACATCCCTGGAGCTACTGAGGAACCACG	A	a	a	A	a	a	A	a	A	a	a	H	a	A	A	a	H	A	H	A	A	A	A	A	a	a	A	A	A	A	A	A	A	A	A	A	A	A	A	A	A	A	H	a	a
bin10-37	10	38.09	AX-117649771	ATGAGATGTAGTTTTCATAGGGGGAGATACCATTC[A/G]GATATTTGAGGGTTCTTCTGTCATCAAAGAAGATC	A	a	a	A	a	a	A	a	A	a	a	H	a	A	A	a	H	A	H	A	A	A	A	A	a	a	A	A	A	A	A	A	A	A	A	A	A	A	A	A	A	A	H	a	a
bin10-38	10	40.49	AX-117634664	TGACCATAAAGTACTTCTGGACTCCACCTAGCACT[A/G]AAGTGAGATAATAATCATGAGGCAAAGGGAGAAGT	A	a	a	A	a	a	A	a	A	a	a	H	a	A	A	a	H	A	H	A	A	A	A	A	a	a	A	A	A	A	A	A	A	A	A	A	A	A	A	A	A	A	H	a	a
bin10-39	10	42.92	AX-117665315	AAAGTTACATATGGCCTCGGATGAAAAATCTATCA[A/G]GCATTCACAGATTACTGCCAACTCCTCAGTGTCCT	A	a	a	A	a	a	a	a	A	a	a	H	a	A	A	A	A	A	H	A	A	A	H	A	a	a	A	A	A	A	A	A	a	A	A	A	A	A	A	A	A	A	H	a	a
bin10-40	10	43.63	AX-117490426	TCCGATGAACCTATAACCGAAAGGCTACATCCGCC[C/T]CCGGTCTTACCCGTAACAGGAGCCACTTGGCTTAA	A	a	a	A	a	a	a	a	A	a	a	H	a	A	A	A	A	A	H	A	A	A	H	A	a	a	A	A	A	A	A	A	a	A	A	A	A	A	A	A	A	A	A	a	a
bin10-41	10	44.34	AX-105966262	TAGCTAAGAGTTTAAGTGATGACGTTTACCTAGTG[C/T]TCAGAGTCGTATATTCCATCATTAAATGTGCACTT	A	a	a	A	a	a	a	a	A	a	a	H	a	A	A	A	A	A	H	A	A	A	H	A	a	a	A	A	A	A	A	A	a	A	A	A	A	A	A	A	A	A	A	a	a
bin10-47	10	46.03	AX-117793708	CTCCCATGTTAAATTGTTCCCATTATTTCATCATT[A/G]TTTTCTGTGGTAATTCCTTGTGAGCTGGTTCGACC	A	a	a	A	a	a	a	a	A	a	a	H	a	A	A	A	A	A	H	A	A	A	H	A	a	a	A	A	A	A	A	A	a	A	A	A	A	A	A	A	A	A	A	a	A
bin10-48	10	46.74	AX-105997266	GACCAATACCTACTCCCTGACACCGAGCCCGTGCA[A/G]CTAATAATCGGGTCAATAAATGAATATCATCTCTC	A	a	a	A	a	a	a	a	A	a	a	H	a	A	A	A	A	A	H	A	A	A	H	A	a	a	A	A	A	A	A	A	a	A	A	A	A	A	A	A	A	A	A	a	A
bin10-46	10	48.91	AX-117813560	TCATGGATTAGCTCATCGGAATCCCTACTTCTAGC[A/G]GAAGATCTATGTGAATGAGAACCCCTATTTCTAGA	A	a	a	A	a	a	a	a	A	a	a	H	a	A	A	A	A	A	H	A	A	A	a	A	a	a	A	A	A	A	a	A	a	A	A	A	a	A	A	A	A	A	A	a	A
bin10-44	10	50.85	AX-105967997	ATTATCTACGATTATCTAGGTGATCTACGGTTGAT[C/T]GGTTATTAATTTATTCCATAATTATATTTTTATAA	A	a	a	A	a	a	a	a	A	a	a	H	a	A	A	A	A	A	H	A	A	A	a	A	a	a	A	A	A	A	a	A	a	A	A	A	a	A	A	A	A	A	A	a	a
bin10-42	10	51.32	AX-105978014	AAGGAAAGCATGCCAGTTAATACAAAGCAGGTTGA[C/T]AACCAAATTCACACTCAATAGGGGATAGACATGCT	A	a	a	A	a	a	a	a	A	a	a	H	a	A	A	A	A	A	H	A	A	A	a	A	a	a	A	A	A	A	a	A	a	A	A	A	a	A	A	A	A	A	A	a	a
bin10-43	10	51.55	AX-117726312	AATACACACGAATTAGGCGGTCGTCATCTATAATC[A/G]CACCTTCGAGTCCCGCATATCTTTCTGTTTCAGGA	A	a	a	A	a	a	a	a	A	a	a	H	a	A	A	A	A	A	H	A	A	A	a	A	a	a	A	A	A	A	a	A	a	A	A	A	a	A	A	A	A	A	A	a	a
bin10-52	10	52.48	AX-106002615	GGCCTCGTATGGACTAATAAGATTATTAAGGTATG[A/G]CTTAATTCTATTAGCAATGATTTTGGTAATAATTT	A	a	a	A	a	a	a	a	A	a	a	H	a	A	A	A	A	A	a	A	A	A	a	A	a	a	A	A	A	A	a	A	a	A	A	A	a	A	A	A	A	A	A	a	-
bin10-53	10	52.71	AX-117813574	TTGAGCATGCATCCAAAGGCTCTGCCACATACAAT[A/G]TTCCACATTTGCCTGAACCCTTTGGTGAGGGAGCT	A	a	a	A	a	a	a	a	A	a	a	H	a	A	A	A	A	A	a	A	A	A	a	A	a	a	A	A	A	A	a	A	a	A	A	A	a	A	A	A	A	A	A	a	a
bin10-54	10	53.18	AX-106014740	CACAACTTTCCCCCTAAAGAGCATTTTCCATAAAC[A/C]CAAACTATCGGAAAGGCTATCCAAATGGGCCATCA	A	a	a	A	a	a	a	a	A	a	a	H	a	A	A	A	A	A	a	A	A	A	a	A	a	a	A	A	A	A	a	A	a	A	A	A	a	A	A	A	A	A	A	a	a
bin10-55	10	53.41	AX-105998889	GATTTTTTGCACTAAAGTTGTAAAATTTGAGTTGG[A/T]ATTGATTTAAACTTGCGAAAAGATGAATTTATACT	A	a	a	A	a	a	a	a	A	a	a	H	a	A	A	A	A	A	a	A	A	A	a	A	a	a	A	A	A	A	a	A	a	A	A	A	a	A	A	A	A	A	A	a	a
bin10-51	10	54.63	AX-117765898	ATTAACACCAAAAGTTTATGGAGGGGTAAATACTT[C/G]CCCCTATCCTTAGCCATGAGGTAAATACTTTCCTA	A	A	a	A	a	a	a	a	A	a	a	H	a	A	A	A	A	A	a	A	A	A	a	A	a	a	A	A	A	A	a	A	a	A	A	A	a	A	A	A	A	A	A	a	a
bin10-56	10	55.34	AX-105999675	ATAAAATCATGATATTATGAGTTTAAAGAAAGAAA[A/G]CATAATATCACCATGTAAGCAAAACATGTGTAATA	A	A	a	A	a	a	a	a	A	a	a	H	a	A	A	A	A	A	a	A	A	A	a	A	a	a	A	A	A	A	a	A	a	A	A	A	a	A	A	A	A	A	A	a	a
bin10-50	10	56.08	AX-117765899	TTTTTGATAATACTTGTACAACCTAACTAAAACCC[A/G]CACAAACTTGGTTTTAACTTACAAAATAAATCCTT	A	A	a	A	a	a	a	a	A	a	a	H	a	A	A	A	A	A	a	A	A	A	a	A	a	a	A	A	A	A	a	A	a	A	A	A	a	A	A	A	A	A	A	a	-
bin10-49	10	57.05	AX-117765884	CATGTCGGGGATGTAATTCATTCGCTTTGGGTGGT[A/G]GAAAGCGATGTAATCATCCTAGGACCTTCACTTAA	A	A	a	A	a	a	a	a	A	a	a	H	a	A	A	A	A	A	a	A	A	A	a	A	a	a	A	A	A	A	a	A	a	A	A	A	a	A	A	A	A	A	A	a	A
bin10-63	10	59.26	AX-105998338	ACGACATGTGCTTGTGCCAAGAAATCAAATAATGT[A/C]TTTTGCCAAAGAACCTCATACTCCAAATGAAACTC	A	A	A	A	H	H	a	a	A	a	A	H	a	A	A	A	A	A	a	A	A	A	a	A	a	a	A	A	A	A	a	A	a	A	A	A	a	A	A	A	A	A	A	a	A
bin10-62	10	60.22	AX-105971092	ACTATTATCAAAATCGAACAGTTAACACCCAGAAA[C/T]CGGTGTCACAATTCACGAACATTCTATGAATAACT	A	A	A	A	H	H	a	a	A	a	A	A	a	A	A	A	A	A	a	A	A	A	a	A	a	a	A	A	A	A	a	A	a	A	A	A	a	A	A	A	A	A	A	a	A
bin10-59	10	62.55	AX-117783661	CTTTCAGATCTGGAAAGTTCTATACCATAATTTTA[G/T]GGTAAGTAAAAGATTCAACCAAAAATAGACAGATT	A	A	A	A	H	H	a	a	A	a	A	-	a	A	A	A	A	A	a	A	A	A	a	A	a	a	A	A	A	A	a	A	a	A	A	-	a	A	A	A	A	A	A	a	-
bin10-58	10	62.79	AX-105969266	CATGCAATTGAACCTACACAAATATCACTGTAATA[C/T]GCTGCAGGCACAAAAAAATGAAACAAGGTAAGTTC	A	A	A	A	A	H	a	a	A	a	A	H	a	A	A	A	A	A	a	A	A	A	a	A	a	a	A	A	A	A	a	A	a	A	A	A	a	A	A	A	A	A	A	a	a
bin10-57	10	63.03	AX-117765868	CAATTGCATCTTACATGTAGTATGAGAAAAGACAA[A/T]AGTAACAAACTACATAAAAGTATTACTCGGATCCC	A	A	A	A	A	H	a	a	A	a	A	H	a	A	A	A	A	A	a	A	A	A	a	A	a	a	A	A	A	A	a	A	a	A	A	A	a	A	A	A	A	A	A	a	a
bin10-60	10	64.47	AX-117867195	ACCTTCGCATTTGCGAAGCTCCATGTGGCAAAAGC[A/G]ACTCCAACATCAATCGCAATTGCGAACGATGGTTC	A	A	A	A	H	H	a	a	A	a	A	A	a	A	A	A	A	A	a	A	A	A	a	A	a	a	A	A	A	A	a	A	a	A	A	A	a	A	A	A	A	A	A	a	a
bin10-61	10	64.71	AX-117857780	CCTCCATCTTTGCCTTTCCTTTTTGCCTAGCTTCA[A/G]CAATGTAATCCTAGGGTATTGATTTTGAGTTGAAA	A	A	A	A	H	-	a	a	A	a	A	A	H	A	A	A	A	A	a	A	A	A	a	A	a	a	A	A	A	A	a	A	a	A	A	A	a	A	A	A	A	A	A	a	a
bin10-65	10	68.49	AX-117504765	TACATGCTTAGATATTTCTCCAACTGAATCGAGGG[C/T]ATGACCTTTACCCTCAACTATTTGATCAGATTGTA	A	a	A	a	H	H	a	a	A	a	A	A	a	A	A	A	A	A	a	A	A	A	a	A	a	a	A	A	A	A	a	A	a	A	a	A	a	A	A	A	A	A	A	a	a
bin10-66	10	69.98	AX-105971980	TTGAAGATATGCAAACAAGAATTGTGATGGCAATG[A/T]AGAGAGATTGTGATTTGGCTCTTAATTGTTAAAGA	A	a	A	a	H	H	a	a	A	a	A	A	a	A	A	A	A	A	a	A	A	A	a	A	a	a	A	A	A	A	a	A	a	A	a	A	a	A	A	A	A	A	A	a	A
bin10-64	10	70.45	AX-106011042	CTCTCTTCTTCAACTGTAATACCGAGATATTCTCT[A/G]CAATCATCTTTATAGTTGTGCACGGGATAATGCAG	A	A	A	a	H	H	a	a	A	a	A	A	a	A	A	A	A	A	a	A	A	A	a	A	a	a	A	A	A	A	a	A	a	A	a	A	a	A	A	A	A	A	A	a	A
bin10-67	10	71.9	AX-105987990	TATTGTTTTTATTTGACTTTTTCTCGTCACCCTTT[C/T]GCTTATTTGTTTGAGTGGATTGATGAAGGAACGTT	A	a	A	a	H	H	a	a	H	A	A	A	a	A	A	A	A	A	a	A	A	A	a	A	a	a	A	A	A	A	a	A	a	A	a	A	a	A	A	A	A	A	A	a	A
bin10-68	10	72.13	AX-105961988	ATATCACTGAAATTTCTTTAAATTCGCACAACTGC[A/C]GCATATCCACCAGAAATCATGCCTATAGGATTTTA	A	a	A	a	H	H	a	a	H	A	A	A	a	A	A	A	A	A	a	A	A	A	a	A	a	a	A	A	A	A	a	A	a	A	a	A	a	A	A	A	A	A	A	a	A
bin10-70	10	73.31	AX-105984327	GAAATACAGGGTACCTGTCTTTCAAGATAGATTTC[A/C]CAGTTCCGTCTTTGATTTACCTCACACCGCAGGCC	A	a	A	a	H	H	a	a	H	A	A	A	a	A	A	A	A	A	a	A	A	A	a	A	a	a	A	A	A	A	a	A	a	A	a	A	a	A	A	A	A	A	A	a	A
bin10-71	10	74.77	AX-117519710	ATGACTCTCGATCTAATGATGTTGGCTGATCTACT[A/G]GATCAATCAACATGCATTTAACTCAAGATTTATTC	A	a	A	a	H	H	a	a	-	A	A	A	a	A	A	A	A	A	a	A	A	A	a	A	a	a	A	A	A	A	a	A	a	A	a	A	a	A	A	A	A	A	A	a	a
bin10-72	10	75.73	AX-117485789	GAAGCATGGCTGACTGATACGCTAATGAGTGTGCT[C/T]AACAAGCCCGTTCTAGGCAAGACTACAAAAACCGC	A	a	A	a	H	H	a	a	A	A	A	A	a	A	A	A	A	A	a	A	A	A	a	A	a	a	A	A	A	A	a	A	a	A	a	A	a	A	A	A	A	A	A	a	a
bin10-73	10	75.96	AX-117660770	GTTCTAAAATACAGGATGACCTTTCGGATAATCAC[A/G]CTCTCCACCTCTAAATCCTTCGTCCTTGAACGGAA	A	a	A	a	H	H	a	a	A	A	A	A	a	A	A	A	A	A	a	A	A	A	a	A	a	a	A	A	A	A	a	A	a	A	a	A	a	A	A	A	A	A	A	a	a
bin10-74	10	76.43	AX-117804079	TTCCTTCTTGGCTCATCCAAAAGTTGGAGAAAATT[C/G]TCGGGACCAACACCATTGCATATTGGTAGATCCCC	A	a	A	a	H	H	a	a	A	A	A	A	a	A	A	A	A	A	a	A	A	A	a	A	a	a	A	A	A	A	a	A	a	A	a	A	a	A	A	A	A	A	A	a	a
bin10-76	10	77.37	AX-117803926	AAGGGAAATGACTAATCAGACAGCTATATAGAAAA[A/G]ATAGTGATAATCTAAAGCACTTTATTCTTGAAAGA	A	a	A	a	H	H	a	a	A	-	A	A	H	A	A	A	A	A	a	A	A	A	a	A	a	a	A	A	A	A	a	A	a	A	a	A	a	A	A	A	A	A	A	a	a
bin10-75	10	78.09	AX-117804066	TTTGATATTTTCATTCAGCCTAATTCAATTTAGTT[A/G]GTGGTATGGTGAAGTCACATTTGGATAGTCACAAT	A	a	A	a	H	H	a	a	A	A	A	A	H	A	A	A	A	A	a	A	A	A	a	A	a	a	A	A	A	A	a	A	a	A	a	A	a	A	A	A	A	A	A	a	a
bin10-77	10	79.82	AX-105970566	CAAAATTTGATCTTGTAGGTAGAGTTGCTCCACGA[A/C]CCTCGATCGGATGATATTCGCCGAGCTACCTGGAT	A	a	A	a	H	H	a	a	A	A	A	A	H	A	A	A	A	A	a	A	A	A	a	A	a	a	A	A	A	A	a	A	a	A	a	A	a	A	A	A	A	A	A	a	A
bin10-78	10	80.05	AX-117804117	AAGGGACTTTGGCCAAGGAGATTGAGATGGCCAAG[A/C]CGGTGGCCGATGTGGTTAAAGCCAATGCTAACGAG	A	a	A	a	H	H	a	a	A	A	A	A	H	A	A	A	A	A	a	A	A	A	a	A	a	a	A	A	A	A	a	A	a	A	a	A	a	A	A	A	A	A	A	a	A
bin10-69	10	80.52	AX-105964532	GAACATTAAGAGGAATATCGAGCAGTTAAGTATAA[A/G]TATTGTGGACATATTGTAAGAATTGTCTCTGTTGG	A	a	A	a	H	H	a	a	A	A	A	A	a	A	A	A	A	A	a	A	A	A	a	A	a	a	A	A	A	A	a	A	a	A	a	A	a	A	A	A	A	A	A	a	A
bin10-79	10	81.22	AX-106013844	CACCCAGCTGAGTAGGGGACTCAACAACACAATGA[G/T]TTACCTCAGGGAATCCAATGTGGACCTGAAAAATC	A	a	A	a	H	H	a	a	A	A	A	A	H	A	A	A	A	A	a	A	A	A	a	A	a	a	A	A	A	A	a	A	a	A	a	A	a	A	A	A	A	A	A	a	A
bin10-80	10	83.9	AX-106002274	CATTAAATGGCCTATGTGTGTTTATATAAACTTTG[G/T]TGTTGTTGGCTCAAGAGTTGGTCTTTGTTGGTAAA	A	a	A	a	A	A	a	A	A	A	A	A	H	A	A	A	A	A	a	A	A	A	a	A	A	a	A	A	A	A	H	A	a	A	a	A	a	A	A	A	A	A	A	A	A
bin10-81	10	84.85	AX-106020554	TGACCGAGTTCCCTCCCTTAAAGCTCTTCAAGGTC[C/T]GACCTGAAGAGAATATTGATCAAGGCTAAGAGTAA	A	a	A	a	A	A	a	A	A	A	A	A	H	A	A	A	A	a	a	A	A	A	a	A	A	a	A	A	A	A	H	A	a	A	a	A	a	A	A	A	A	A	A	A	A
bin10-82	10	85.32	AX-117714998	ATAGCCTCAAAACCATAGAAAATACAGATATTAAG[A/C]TGAAATAAGAGAACATCCTTTCGTAAGGCGACGAT	A	a	A	a	A	A	a	A	A	A	A	A	H	A	A	A	A	a	a	A	A	A	a	A	A	a	A	A	A	A	H	A	a	A	a	A	a	A	A	A	A	A	A	A	A
bin10-88	10	87.3	AX-117496086	ATATGATTTTTTTTCGCCCCTTTTATTTCACATTG[C/T]CCGAAATTTAGAAGGAGAATTATAATATTTGTAGT	A	a	A	a	A	A	a	A	A	A	A	A	H	A	A	A	A	a	a	A	A	A	a	A	A	a	A	A	A	A	H	A	a	A	a	A	a	A	-	A	A	A	A	A	a
bin10-89	10	87.54	AX-117714940	TAGTAGATTAGGATGTATCAAGGGATTAAGAGGGT[C/T]AAATGAGGGATGTCACAGAAAAGGGATATCGTGAG	A	a	A	a	A	A	a	A	A	A	A	A	H	A	A	A	A	a	a	A	A	A	a	A	A	a	A	A	A	A	H	A	a	A	a	A	a	A	a	A	A	A	A	A	a
bin10-90	10	87.78	AX-117714925	AAAGGTAGGGTCGTTACCTGAGGAGAATCAATCAC[A/G]ATCACGGCATTAGCAAGGTCAGTCAGGGCCATCCT	A	a	A	a	A	A	a	A	A	A	A	A	-	A	A	A	A	a	a	A	A	A	a	A	A	a	A	A	A	A	H	A	a	A	a	A	a	A	a	A	A	A	A	A	a
bin10-91	10	88.03	AX-117694864	CCCTTTCTATGGTTGTCGCTACCGGATGTGGTGAC[C/T]GGCGATGGCCATGACTGTTGTTGCGGCTGAAATCT	A	a	A	a	A	A	a	A	A	A	A	A	H	A	a	A	A	a	a	A	A	A	a	A	A	a	A	A	A	A	H	A	a	A	a	A	a	A	a	A	A	A	A	A	a
bin10-87	10	88.26	AX-117727318	TTGAAATTAAAGACAATGGGGTTTATAAATCCAAA[A/C]GGGCGGAACATAGAATCAGAATTACAACCCTGGGA	A	a	A	a	A	A	a	A	A	A	A	A	H	A	a	A	A	a	a	A	A	A	a	A	A	a	A	A	A	A	H	A	a	A	a	A	a	A	a	A	A	A	A	A	a
bin10-83	10	89.97	AX-117727298	TCATTTATTGCTTATCATTGGCCATAAAGAGCTTC[C/T]GTTAGTTTTAATATAACTATTAGTCACATTTCGAT	A	a	A	a	A	A	a	A	A	A	A	A	H	A	a	A	A	a	a	A	A	A	a	A	A	a	A	A	A	A	H	A	a	A	a	A	a	A	a	A	A	A	A	A	A
bin10-86	10	90.44	AX-117627743	CAACTGATATATATCCATATGTAAAGATAAGCAAT[C/T]CACTATATAAAATAGACTACAGAATATCAAGAAGA	A	a	A	a	A	A	a	A	A	A	A	A	H	A	a	A	A	a	a	A	A	A	a	A	A	a	A	A	A	A	H	A	a	A	a	A	a	A	a	A	A	A	A	A	A
bin10-85	10	90.9	AX-106013954	TGTTGTATAAGGGGCTTGGAAGAATACAACATGAG[C/T]ATTTACTGAGCAAGTTATGACTGCTCAATATCTTA	A	a	A	a	A	A	a	A	A	A	A	A	-	A	a	A	A	a	a	A	A	A	a	A	A	a	A	A	A	A	H	A	a	A	a	A	a	A	a	A	A	A	A	A	A
bin10-84	10	91.37	AX-106014939	AAGACCATGAAGATATCACAGAATCGGAGTCGAAT[C/G]GAGCACCCACTAATTTAACTTCCATAAATAACTGA	A	a	A	a	A	A	a	A	A	A	A	A	H	A	a	A	a	a	a	A	A	A	a	A	A	a	A	A	A	A	H	A	a	A	a	A	a	A	a	A	A	A	A	A	A
bin10-97	10	92.83	AX-117605947	AATCGGTCTCCAAACGTCCCGAATCTAGCCAGAAG[C/T]GATACAATACGATCAGTATAGGCTAAAGAAATCAA	A	a	A	a	A	A	a	A	A	A	A	A	H	A	a	A	a	a	a	A	A	A	a	A	A	A	A	A	A	A	H	A	a	A	a	A	a	a	a	A	A	A	A	A	A
bin10-96	10	94.55	AX-117732057	AGAATGTTCTTGATGTTTTAGAATGTAGGTGCATA[C/T]GATCTATTTTCTTAATCTATCAAAAAGCTTAACAA	A	a	A	a	A	A	a	A	A	A	A	A	H	A	a	A	a	a	a	A	A	A	a	A	A	A	A	A	A	A	H	A	a	A	a	A	a	a	a	A	A	A	A	A	a
bin10-94	10	96	AX-117619266	GGCACAGAGATGATGAAGAGGGTTTCTCATACAGA[A/G]CAGTTAATTCATGATTATCAGATTAAAGTGAACAA	A	a	A	a	A	A	a	A	A	A	A	A	H	A	a	A	a	a	a	A	A	-	a	A	A	a	A	A	A	A	H	A	a	A	a	A	a	A	a	A	A	A	A	A	a
bin10-92	10	96.47	AX-117801435	TTGGAAGGACCTGAAGGAGAGGTTAGATAAGATTA[A/G]TCGTGTACGAGTTTTCCAATTACACAGAGAAATTG	A	a	A	a	A	A	a	A	A	A	A	A	H	A	a	A	A	a	a	A	A	A	a	A	A	a	A	A	A	A	H	A	a	A	a	A	a	A	a	A	A	A	A	A	a
bin10-93	10	96.7	AX-117619246	ACAAGGACGATATTCGGCACAAAATCTTAAAGTGC[A/G]GACTGCAAATTTCCATCTGCCACTGCAGATTATGA	A	a	A	a	A	A	a	A	A	A	A	A	H	A	a	A	a	a	a	A	A	A	a	A	A	a	A	A	A	A	H	A	a	A	a	A	a	A	a	A	A	A	A	A	a
bin10-95	10	97.41	AX-117732063	GAAAGGCACATCATAAAGTAGAGATAGGAGCCAAA[A/C]CCTCATCTTTCATCAATGTGTAAGAAGGTTTCATT	A	a	A	a	A	A	a	A	A	A	A	A	H	A	a	A	a	a	a	A	A	A	a	A	A	A	A	A	A	A	H	A	a	A	a	A	a	A	a	A	A	A	A	A	a
bin10-98	10	100.16	AX-117540157	TAGTGTATCCACGACCTCCCAAAGATTACATTATA[G/T]CCCATGTCTCCATCGACCACTTTGGATAAGGTGGT	A	a	A	a	A	A	a	A	A	A	A	A	H	A	a	A	a	a	a	A	A	A	a	A	A	A	A	A	A	A	H	A	a	A	a	A	a	a	a	A	A	A	A	A	a
bin10-99	10	100.65	AX-117725724	TTCATCTCAAAGGAGCCTAAGGAATTTCTCCTCAT[C/G]CAGAGCTTTCTGCAGCTTGGCCTTAGGCGAAATAA	A	a	A	a	A	A	a	A	A	A	A	A	-	A	a	A	a	a	a	A	A	A	a	A	A	A	A	A	A	A	H	A	a	A	a	A	a	a	a	A	A	A	A	A	a
bin10-100	10	100.89	AX-117725733	CACCAGTTACTCCAACTTAGGAGCAAGTACCAGAT[A/G]CAATTGAGCCAGTGGGGAAAACTCAGGCACCAGCT	A	a	A	a	A	A	a	A	A	A	A	A	H	A	a	A	a	a	a	A	A	A	a	A	A	A	A	A	A	A	H	A	a	A	a	A	a	a	a	A	A	A	A	A	a
bin10-101	10	101.84	AX-117725756	TTAGCAAAGATCTCGTTCTCCCACTAATTGAACCC[A/C]TAAAATGCTAACTTAAAGCTCGAAACAACAACGCT	A	a	A	a	A	A	a	A	A	A	A	A	H	A	a	A	a	a	a	A	A	A	a	A	A	A	A	A	A	A	H	A	A	A	a	A	a	a	a	A	A	A	A	A	a
bin10-103	10	103.78	AX-117570612	TTAAAAGGTCTTATTACTGCTATTAAAACTTCCTT[C/T]GTAGTATGCTTTTAGTTATTGCCTCGTTAAAAACC	A	a	A	a	A	A	a	A	A	A	A	A	H	A	-	A	a	a	-	A	A	A	a	A	A	A	A	A	A	A	H	A	A	A	a	A	a	a	a	A	A	A	A	A	a
bin10-104	10	104.49	AX-117497542	AGCCAGCCGTGGCAGTTCAGCCAGCTGTGGCAGCC[C/T]AGCTAGATATTGCATCTCAGTCCAGCGATGGTGTG	A	a	A	a	A	A	a	A	A	A	A	A	H	A	a	A	a	a	a	A	A	A	a	A	A	A	A	A	A	A	H	A	A	A	a	A	a	a	a	A	A	A	A	A	a
bin10-105	10	106.17	AX-105977862	AGTATTATCTCTAGGTCAAAAAGTTATGTAAAATC[A/G]TATTTAGTGTGTATTTATAGGTGTAAGAGATATTT	A	a	A	a	A	A	a	A	A	A	A	A	H	A	a	A	a	a	a	A	A	A	a	A	A	A	A	A	A	A	H	A	A	A	a	A	a	a	a	A	A	A	A	A	A
bin10-106	10	106.64	AX-105968571	CGAGCCCGTTGTATCAAACAGACATGGTTTATTAT[A/G]GTGGCTATAGACAACTTCACAAAAATGGTTGAACC	A	a	A	a	A	A	a	A	A	A	A	A	H	A	a	A	a	a	a	A	A	A	a	A	A	A	A	A	A	A	H	A	A	A	a	A	a	a	a	A	A	A	A	A	A
bin10-107	10	108.34	AX-105997420	CTTTTGGGAAAGCGGCTTCCAATTCAATAACCTGC[C/T]GACTCAAGTCCTCATCCTATGGGATGGTCTGATAT	A	a	A	a	A	A	a	A	A	A	A	A	a	A	a	A	a	a	a	A	A	A	a	A	A	A	A	A	A	A	H	A	A	A	a	A	a	a	a	A	A	A	A	A	A
bin10-108	10	110.08	AX-117786436	GTTACATTTAATTAAGTGCATTTCTCTAGTATCGT[A/T]AATTATAAATTGATCATGTCTTGCTATACTAGATC	A	a	A	a	A	A	a	A	A	A	A	A	a	A	a	A	a	a	a	A	A	A	a	A	A	A	A	A	A	A	H	A	A	A	a	A	a	a	a	A	A	A	A	A	a
bin10-110	10	111.03	AX-117561173	AAGAGTTATACTCTCTTCCAGCTTTATGGGGGGTG[A/C]ACGTTACATGTTGCAAATTTATCAAGATGCCATGG	A	a	A	a	A	A	a	A	A	A	A	A	a	A	a	A	a	a	a	A	A	A	a	A	A	A	A	A	A	A	H	A	A	A	a	A	a	a	a	A	A	A	A	A	a
bin10-109	10	111.26	AX-117740127	GACCAACCCTGGCCTTCATTTCAATCCCACCTCTC[C/T]TGATCACTGGATAGACTAAATAAGGGAGGCAAAAC	A	a	A	a	A	A	a	A	A	A	A	A	a	A	a	A	a	a	a	A	A	A	a	A	A	A	A	A	A	A	H	A	A	A	a	A	a	a	a	A	A	A	A	A	a
bin10-111	10	113.03	AX-117692072	AGAGAATAAAAAAGGGAGACTTTGAAGAAGATAGA[A/G]GAAAGAGATTTCCGTTTGCCTTTTCTTGAGTGTTA	A	a	-	a	A	A	a	A	A	A	A	A	a	A	a	A	a	a	a	A	-	A	a	A	A	A	A	A	A	A	-	A	A	A	a	A	a	a	a	-	A	A	A	A	a
bin10-112	10	113.53	AX-117582461	CCTTTTTTCCCTTTTGGAGCTGGTGGGGTATTTAG[A/G]GCTGCAGCAGTTGTGTACTGGTCGTATACGGGTTT	A	a	A	a	A	A	a	A	A	A	A	A	a	A	a	A	a	a	a	A	A	A	a	A	A	A	A	A	A	A	H	A	A	A	a	A	a	a	a	A	A	A	A	A	a
bin10-113	10	115.51	AX-117659919	TTTAATCAACTACTCGACCCGCGCTTCTTATACCT[A/G]GCCTTCAAGAAAATATTAGTCACCACCTGATACTT	A	a	-	a	A	A	a	A	A	A	A	A	a	A	a	A	a	a	a	A	A	A	a	A	A	A	A	A	A	A	H	A	A	A	a	A	a	a	a	A	A	A	A	A	A
bin10-114	10	115.99	AX-106014798	CTACCATCCCTCCCCTCCCCACCCCCCACTCTTAT[C/T]CATTTCATCTCATATAGTATTTACCTAGATTATAT	A	A	A	a	A	A	a	A	A	A	A	A	a	A	a	A	a	a	a	A	A	A	a	A	A	A	A	A	A	A	H	A	A	A	a	A	a	a	a	A	A	A	A	A	A
bin10-115	10	118.31	AX-117564714	CTAATATATTTACCTACTTTCCACAATCCTGTTTT[A/C]TTTTTGCCCGCACGTACCATCCAATGACAACCCGT	A	A	-	a	A	A	a	A	A	A	A	A	a	A	a	A	a	a	a	a	A	a	a	A	A	A	A	A	A	A	H	a	A	A	a	A	a	a	a	A	A	A	A	-	A
bin10-116	10	119.82	AX-117668874	ATCCTCCTCACTTTCATCATCTTCGTTCTTCTTCA[A/C]GCAGAGGTTTCATCTCAGGAATCACTAAATCTAAT	A	A	A	a	A	A	a	A	A	A	A	A	a	A	a	A	a	a	a	a	A	a	a	A	A	A	A	A	A	A	H	a	A	A	a	A	a	a	a	A	A	A	A	A	a
bin10-117	10	120.05	AX-117486177	AACATGCATGACGTTTGATTCTTTTTTTTTTTTTG[A/T]ATCGATTAGACTTTCTTTAGGCTTATGCAAATCTT	A	A	A	a	A	A	a	A	A	A	A	A	a	A	a	A	a	a	a	a	A	a	a	A	A	A	A	A	A	A	H	a	A	A	a	A	a	a	a	A	A	A	A	A	a
bin10-118	10	122.25	AX-117826585	CCTCCTCCACCAGCCACTCCTGTCTTCGTGGCACC[A/G]CACCCGCTACACTCCAGAGATCCTCCAGCGAGCCC	A	A	A	a	A	A	a	A	A	A	A	A	a	A	a	A	a	a	a	a	A	a	a	A	A	A	A	A	A	A	H	a	A	A	a	A	a	a	a	A	A	a	A	A	a
bin10-119	10	122.98	AX-117812115	GGAACGGTTTGATTAGTGATGTTTAGACTTCAATA[C/T]CATACAAAAGGGGAGGTGATTTGTGTGGTACCTAA	A	A	A	a	A	A	a	A	A	A	A	A	a	A	a	A	a	a	a	a	A	a	a	A	A	A	A	A	A	A	H	a	A	A	a	A	a	a	a	A	A	a	A	A	a
bin10-120	10	124.46	AX-105983390	CACTTCATGTACAATCGCTCTTCCATACAAGCACA[A/G]TAATACTCTTCGTACATTTCACTCTTCCTCACCAA	A	A	A	a	A	A	a	A	A	A	A	A	a	A	a	A	a	a	a	a	A	a	a	A	A	A	A	A	A	A	H	a	A	A	a	A	a	a	a	A	A	a	A	A	A
bin10-121	10	124.93	AX-105997940	AATTAAATGATACAGCTGATGTATATAAAAGAATG[G/T]CATGCCCTTCTAATTTTACATGCATTGAGTCTGAA	A	A	A	a	A	A	a	A	A	A	A	A	a	A	a	A	a	a	a	a	A	a	a	A	A	A	A	A	A	A	H	a	A	A	a	A	a	a	a	A	A	a	A	A	A
bin10-122	10	126.39	AX-117546339	ATGGCTCCGCCTTATCAGAGGACCTTATTAATGAG[A/T]TGTGCCGGTATGGTGCTTCAGAACTTCATGCTGTG	A	H	A	a	A	A	a	A	A	A	A	A	a	A	a	A	a	a	a	a	A	a	a	A	A	A	A	A	A	A	H	a	A	A	a	A	a	a	a	A	A	a	A	A	A
bin10-123	10	128.45	AX-117699134	AAATTGACTTATATAGTGAATAATTGTTGTATTAG[A/G]GATGTTGGTATACAGAGGTCAGAGGTCTGCTTGTA	A	H	A	a	A	A	a	A	A	A	A	A	a	A	a	A	a	a	a	a	A	a	a	A	A	A	A	A	A	A	H	a	A	A	a	A	a	a	a	A	A	a	A	A	a
bin10-124	10	128.68	AX-117525786	TTATATTGTTTATGTGTGCGTCAGGGAAAGTCCCG[C/G]TTCACTTAATTTTGCTTTAATTGGAGAATACTGTG	A	H	A	a	A	A	a	A	A	A	A	A	a	A	a	A	a	a	a	a	A	a	a	A	A	A	A	A	A	A	H	a	A	A	a	A	a	a	a	A	A	a	A	A	a
bin10-125	10	129.15	AX-117546343	TTCACGCAAGTTTCGAAAAAGGGCTGCACCTCAAA[G/T]GGTGTAATGCAAATAATCTATCTTAATGTAAGTAT	A	H	A	a	A	A	a	A	A	A	A	A	a	A	a	A	a	a	a	a	A	a	a	A	A	A	A	A	A	A	H	a	A	A	a	A	a	a	a	A	A	a	A	A	a
bin10-126	10	129.61	AX-117546352	TATATTTCCCAACACTGGAATAATGTAGCTGAACC[A/G]GATCTATTTTTGCATGAAGATGGTTATTACATAGT	A	a	A	a	A	A	a	A	A	a	A	A	a	A	a	A	a	a	a	a	A	a	a	A	A	A	A	A	A	A	H	a	A	A	a	A	a	a	a	A	A	a	A	A	a
bin10-127	10	130.08	AX-117641192	ATATGGATTGACCGGGAAGGATATCTGGAGGTGTG[A/G]AGGTATGCTCAGCATAAGCCACTACCTCAACCGAC	A	a	A	a	A	A	a	A	A	a	A	A	a	A	a	A	a	a	a	a	A	a	a	A	A	A	A	A	A	A	H	a	A	A	a	-	a	a	a	A	A	a	A	A	a
bin10-128	10	131.05	AX-117602121	CAAAAAACCAAACGGATAACAAAAATACATGCTAA[G/T]GCATAAAGAAAAATTTACTAAGTATTTTAAGCCGA	A	a	A	a	A	A	a	A	a	a	A	A	a	A	a	A	a	a	-	a	A	a	a	A	A	A	A	A	A	A	H	a	A	A	a	A	a	a	a	a	A	a	A	A	a
bin10-129	10	131.28	AX-117602100	CTCTTCCAACCATTTCTAAAAAGGGAACAAGGATT[A/C]ATTTAGAACGGTTTTTCATAACCATTCTATGTGAC	A	a	A	a	A	A	a	A	a	a	A	A	a	A	a	A	a	a	a	a	A	a	a	A	A	A	A	A	A	-	H	a	A	A	a	A	a	a	a	a	A	a	A	A	a
bin10-130	10	132.53	AX-117540369	GATGCGAATTCGGACTTAGTCGGGCCCCAATGCAG[A/G]TACTGACCACTAGGTGGAAAACCAAGATTTGGTTA	A	a	A	a	A	A	a	A	a	a	A	A	a	A	a	A	a	a	a	a	A	a	a	A	A	A	A	A	A	A	H	a	A	A	a	A	a	a	A	a	A	a	A	A	-
bin10-131	10	133.26	AX-117540464	ATTCATATTACTTGAATATTTTGCTATAATATGTG[C/T]GCCAAAATCTGCGTAAACACATTAGACTGGACATC	A	a	A	a	A	A	a	A	a	a	A	A	A	A	a	A	a	a	a	a	A	-	a	A	A	A	A	A	A	A	H	a	A	A	a	A	a	a	A	a	A	a	A	A	a
bin10-132	10	134.22	AX-117724866	CTCATGAAAATTGATGGAAAGAGGAAGAATTTAAC[A/G]GAGTCAACATCACTGATGATGGAAGCTGTCACACC	A	a	A	a	A	A	a	A	a	a	A	A	A	A	a	A	a	a	a	a	A	-	a	A	A	A	A	A	A	A	a	a	A	A	a	A	a	a	A	a	A	a	A	A	a
bin10-133	10	137.79	AX-117724826	CTGTCGAAGGGTCAAGAACCGATCAACTCTGGCTC[G/T]CCTAAGCTCTGGTGGATGATAATGACAAAGAAAAG	A	a	A	a	A	A	a	A	a	a	A	A	A	A	a	A	a	a	a	a	A	-	a	A	A	A	A	A	A	A	a	a	A	A	a	a	a	a	A	a	A	a	A	A	a
bin10-134	10	138.74	AX-117724793	AATAAAAGAAATAAAGTCTTAATGGTTCTATTATG[A/G]CAAGGCAAATCTTGTTGCAAAATAGCTGTGCCTAA	A	a	A	a	A	A	a	A	a	a	A	A	A	A	a	A	a	a	a	a	A	a	a	A	A	A	A	A	A	A	a	a	A	A	a	a	a	H	A	a	A	a	A	A	a
bin10-135	10	139.21	AX-117724713	AGATTCGAGAGGTTTTAGGGGTATTTGAAAGAAAC[C/T]AAATAGGGATTCGGAAGGGGGGGGGGGCTTGGAGA	A	a	A	a	A	A	a	A	a	a	A	A	A	A	a	A	a	a	a	a	A	a	a	A	A	A	A	A	A	A	a	a	A	A	a	a	H	H	A	a	A	a	A	A	a
bin10-136	10	140.17	AX-117724691	AGGCTGGACCGGGCCGTTTTGACAGCTCTACTCTG[C/G]ATTGCTTTCTTTTCACTGAGTGTATGCAAAACATT	A	a	A	a	A	A	a	A	a	a	A	A	A	A	a	A	a	a	a	a	A	a	a	A	A	A	A	A	A	A	a	a	A	A	a	a	H	H	A	a	A	a	A	A	a
bin10-137	10	140.4	AX-117598861	AACCCATTGCCCGGTTTCAGATAATCCCAAACGAC[A/G]TCGTCTTGGCGTCTCAAATTTGAGCCGTTGATCAA	A	a	A	a	A	A	a	A	a	a	A	A	A	A	a	A	a	a	a	a	A	a	a	A	A	A	A	A	A	A	a	a	A	A	a	a	H	H	A	a	A	a	A	A	a
bin10-138	10	141.58	AX-117598872	ATAATAGAATTTTGATGTTGAGTTCTTTAGTGAAG[A/G]CAACCTTGGATCGACAATAAAGATGTCTTCCATGC	A	a	A	a	A	A	a	A	a	a	A	A	A	a	a	A	a	a	a	a	A	a	a	A	A	A	a	A	A	A	a	a	A	A	a	a	H	H	A	a	A	a	A	A	a
bin10-139	10	142.78	AX-117598907	GGCAGAGACTGGAATGCAGCTAGCATACAACAGAG[C/T]AATAAATGATGGCACAAGCAAACAGAGGAGCAATG	A	a	A	a	A	A	a	A	a	a	A	A	A	a	a	A	a	a	a	a	A	a	a	A	A	A	a	A	A	A	a	a	A	A	a	a	H	H	A	a	A	a	A	A	a
bin10-140	10	143.26	AX-105995925	CTCGGTAATGAGAAATATCAAAAAAGTGCGGTTCC[C/T]AAGGCTAATAAGGTCCGATTAAATGGGATTTTAAT	A	a	A	a	A	A	a	A	a	a	A	A	A	a	-	A	a	a	a	a	A	a	a	A	A	A	a	A	A	A	a	a	A	A	a	a	H	H	A	a	A	a	A	A	a
bin10-141	10	145.24	AX-117602549	AACATCGACCTGATCGAGTCAGTCCTTGCGCTTCA[C/T]AACTAACTTCTTCTACATGTTTTCCTTTGTACATC	A	a	A	a	A	A	a	A	a	a	A	A	A	a	H	A	a	a	a	a	A	a	a	A	A	A	a	A	A	A	a	a	A	A	a	a	H	H	A	a	A	a	A	A	A
bin10-142	10	145.7	AX-117749403	AGTAGGCTGTCTATATTACACCCATTGAGGTGCAA[C/T]CTTTCTCTGGATCCCGCATGAATACGAGATGATTT	A	a	A	a	A	A	a	A	a	a	A	A	A	a	H	A	a	a	a	a	A	a	a	A	A	A	a	A	A	A	a	a	A	A	a	a	H	H	A	a	A	a	A	A	A
bin10-143	10	150.22	AX-117749409	CTTTCTAGTTGGTAGCTGAAATGTAACTTCAAAGC[A/G]AGAGGTTCTTGATTGAGGCTCAATTAAGATTTTAT	A	a	a	a	a	a	a	a	a	a	a	A	A	a	H	A	a	a	a	a	A	a	a	A	a	A	a	A	A	A	a	a	A	A	a	a	H	H	A	a	A	a	A	a	A
bin10-144	10	152.11	AX-117749424	TTGAAATGAAAGTGTCAAATTAAGCATTGATACCT[A/C]TTAGATACTTTGTTAGTACGGTGGTATAACCACTT	A	a	a	a	a	a	a	a	a	a	a	A	-	a	H	A	a	a	a	a	A	a	a	A	a	A	a	A	A	A	a	a	A	A	a	a	H	H	A	a	A	a	A	a	a
bin10-145	10	152.33	AX-117749429	TATTATACATAAACTTTGAAAGAGAAGGAGAACCT[C/T]GGAGTAAAGTTGCATCCATGTGACCATGAGGTCAC	A	a	a	a	a	a	a	a	a	a	a	A	A	a	H	A	a	a	a	a	A	a	a	A	a	A	a	A	A	A	a	a	A	A	a	a	H	H	A	a	A	a	A	a	a
bin10-146	10	152.55	AX-117749483	AGAGCCATGAAATCATCGATCCTTCACCTCGTAAT[A/C]TTAGCTGTGTTGATTTTGGAGATCTTATTCCGTTA	A	a	a	a	a	a	a	a	a	a	a	A	A	a	H	A	a	a	a	a	A	a	a	A	a	A	a	A	A	A	a	a	A	A	a	a	H	H	A	a	A	a	A	a	a
bin10-147	10	152.78	AX-117749535	AAATGATTTTTAATATATAATAAGATCGCACTTGT[C/T]CTACACATTTATTCTTGTTGGTGTATTTGCTTTTG	A	a	a	a	a	a	a	a	a	a	a	A	A	a	H	A	a	a	a	a	A	a	a	A	a	A	a	A	A	A	a	a	A	A	a	a	H	H	A	a	A	a	A	a	a
bin10-148	10	153.46	AX-117749540	TCAGCTCACTTTTTTCCAGTGAAGACTACAAATTC[A/G]GTCGAGGATTATGCCAAGTTGTATATCAAAGAAAT	A	a	a	a	a	a	a	a	a	a	a	A	A	a	H	A	a	a	a	a	A	a	a	A	a	A	a	A	A	A	a	a	A	a	a	a	H	H	A	a	A	a	A	a	a
bin10-149	10	153.68	AX-117749554	TAAATCAATACTTTAAAGATAGTTATTATTTGTTG[G/T]CTTTGGATTCGTTTGGTATGAGATAGAAGAAGGTA	A	a	a	a	a	a	a	a	a	a	a	A	A	a	H	A	a	a	a	a	A	a	a	A	a	A	a	A	A	A	a	a	A	a	a	a	H	H	A	a	A	a	A	a	a
bin10-150	10	155.07	AX-117582037	ATGATGATGCACTTCTTGTCTTGCCATTCCTTGAA[A/G]ATTAGTATTTTTATCTCGCTTAGGTTTGAGAATGC	A	a	a	a	a	a	a	a	a	a	a	A	A	a	H	A	a	a	a	a	A	a	a	A	a	A	a	A	A	A	a	a	A	a	a	a	a	H	A	a	A	a	A	a	a
bin10-151	10	155.55	AX-117592240	TGTTGTTTTAATTTATTTTGTAGGCACTGGATATG[A/G]GAAGTGGCATCCTATCACCTAACCACGTAAGAAGA	A	a	a	a	a	a	a	a	a	a	a	A	A	a	-	A	a	a	a	a	A	a	a	A	a	A	a	A	A	A	a	a	A	a	a	a	a	H	A	a	A	a	A	a	a
bin10-152	10	155.8	AX-117592242	TCAAAACTTTATAAAGTAATACACAACTTTTAATG[C/T]GTTGGGCAGAGTATAAATATGGAATGAGAACAGTG	A	a	a	a	a	a	a	a	a	a	a	A	A	a	-	A	a	a	a	a	A	a	a	A	a	A	a	A	A	A	a	a	A	a	a	a	a	-	A	a	A	a	A	a	a
bin10-153	10	157.08	AX-117561279	ACGGGCGTACGGCCAAGTCTCGACTGGGTATCTAG[C/T]TAAGAGTCGTTTGAAAAGACCTGGAGTCATCGGGC	A	a	a	a	a	a	a	a	a	a	a	A	A	a	H	A	a	a	a	a	A	a	a	A	a	A	a	A	A	A	a	a	A	a	a	a	a	H	A	a	A	a	A	a	a
bin10-154	10	157.57	AX-117561514	ACTCCGTAATAAGTTCTAAAATCCGGAATAAGTCC[A/G]TATCGCTTAATCTGTTAAGTAGTAATAACTGGATA	A	a	a	a	a	a	a	a	a	a	a	A	A	a	-	A	a	a	a	a	A	a	a	A	a	-	a	A	A	A	a	a	A	a	a	a	a	H	A	a	A	a	A	a	a
bin10-155	10	160.74	AX-117681289	AATTGTTTTGTGAAAATGGTTGAAGGGGGGATGAA[G/T]ATAAAATTTTACGATTTGCAGTATTTCTATTAGTA	A	a	a	a	a	a	a	a	a	-	a	A	A	a	H	A	a	a	a	a	A	a	a	a	a	A	a	A	A	A	a	a	a	a	a	A	a	H	A	a	a	a	A	a	a
bin10-156	10	160.98	AX-117681284	TTCATACTCTAAATTTATCACATAATCAAATGAAT[G/T]CATCCATTCCAAGGACGTTTTCCAACTTGAAGCAA	A	a	a	a	a	a	a	a	a	a	a	A	A	a	H	A	a	a	a	a	A	H	a	a	a	A	a	A	A	A	a	a	a	a	a	A	a	H	A	a	a	a	A	a	a
bin11-5	11	0	AX-105958343	TTGTAATTCCCTGGTCGAATGGCGAGACGTAATCG[C/T]TGTGAGTTTGATGTTAGGCCAGTCTGGAGGACTTA	a	a	H	a	H	a	A	H	A	a	A	H	a	A	A	A	a	A	A	a	A	A	a	H	A	a	A	A	a	A	A	A	A	a	a	A	A	H	A	A	A	A	A	a	A
bin11-4	11	0.22	AX-117708047	CAACACACTTAGCTCCGCCACTACTCCACGTCTAT[A/G]GGATAACTTTGCTTGCAGATACATGATTTAAACTT	a	a	H	a	H	a	A	H	A	a	A	H	a	A	A	A	a	A	A	a	A	-	a	H	A	a	A	A	a	A	A	A	A	a	a	A	A	H	A	A	A	A	A	a	A
bin11-3	11	0.44	AX-106023056	GAAGGTGTTAGGTATTCCTGGGTTCCGTAGTTCTA[A/G]CACGGTCACTTAACTGGCATATTTGATTTTATCTG	a	a	H	a	H	a	A	H	A	a	A	H	a	A	A	A	a	A	A	a	A	A	a	H	A	a	A	A	a	A	A	A	A	a	a	A	A	H	A	A	A	A	A	a	A
bin11-2	11	1.8	AX-117607869	AACTAGTGCTTTACAAGAAGCCCGGGCCTTCAAAA[A/T]TTTTACCTTCTACAACAGCTTGACCAACTCGAAAC	a	a	H	a	H	a	A	H	A	a	A	H	a	A	A	A	a	A	A	a	A	A	a	H	A	a	A	A	a	A	A	A	A	a	a	A	A	H	A	A	A	A	A	a	a
bin11-7	11	2.24	AX-117588571	AAGAGAATGGGAAATACTTATCCATATAGCCAATG[A/G]CATTTCTGATTCTATTGATTCTGGTGGCACAAGTG	a	a	H	a	A	a	A	H	A	a	A	H	a	A	A	A	a	A	A	a	A	A	a	H	A	a	A	A	a	A	A	A	A	a	a	A	A	H	A	A	A	A	A	a	a
bin11-6	11	2.91	AX-117588565	GTCCACACGATCTGCATGAATTCGGGCGACTGACT[C/T]CGAATTTCCTATAGTTTTGTGGGCCCATTAGAAAA	a	a	H	a	A	a	A	H	A	a	A	H	a	A	A	A	a	A	A	a	A	A	a	H	A	a	A	A	a	A	A	A	A	a	a	A	A	H	A	A	A	A	A	-	a
bin11-1	11	5.35	AX-117510750	TGGTGGTGAGGATATGGCAGTAGAGGAAGGGGACA[A/G]CTTTCCCACCATGGAGAAAATACTACCAAGAAACC	a	a	a	a	a	a	A	a	A	a	A	a	a	A	A	A	a	A	A	a	A	A	a	-	A	a	A	A	a	A	A	A	A	a	a	A	A	-	A	A	A	A	A	a	a
bin11-10	11	7.94	AX-117704356	ATTTCACTAGCCATGTAGAAGTCGTTTAGGACTCG[A/G]GATGAGGTACAATCTGGTCTAGTAAGCCGAGTTGT	a	a	A	a	-	a	A	-	A	a	A	-	a	A	A	A	a	A	A	a	A	a	a	-	A	a	A	A	A	A	A	A	A	a	a	A	A	-	A	A	A	A	A	a	a
bin11-8	11	9.29	AX-117680057	TGTTGAGTGTGTTGAGTGTGTTGAGTGCTGAGTGC[A/G]AGTGATGAGTGACAGAGTGGCACTGCTGTTAAATT	a	a	H	a	H	a	A	H	A	a	A	H	a	A	A	A	a	A	A	a	-	a	a	H	A	a	A	A	-	A	A	A	A	a	a	A	A	H	A	A	A	A	A	a	a
bin11-9	11	9.51	AX-117589066	TATTTGTGTAGTAACAAAACTAACTAACGGAAACA[A/G]TCATAGCAGCTAGAAAACTATGCGAATGTTTTAGA	a	a	A	a	H	a	A	H	A	a	A	H	a	A	A	A	a	A	A	a	H	a	a	H	A	a	A	A	A	A	A	A	A	a	a	A	A	H	A	A	A	A	A	a	a
bin11-11	11	17.65	AX-117646832	CCTTAGCAGTATGGTAACGCCACTCTTATGGGATC[A/G]AGAAATTTTCCTTGGCATTATGATAATACCACTCT	a	a	A	a	H	a	A	H	A	a	A	H	a	A	A	A	a	A	A	a	H	a	a	H	A	a	A	A	A	A	A	a	A	a	a	A	A	H	a	A	A	a	A	a	a
bin11-12	11	18.31	AX-117656354	TGTTACCTACACGAGCAGTGCATATTGTTGCTTAT[C/T]AGGCATTTCTTAGAAAGGAAGTCCATCTTTTTCCA	a	a	A	a	H	a	A	H	A	a	A	H	a	A	A	H	a	A	A	a	H	a	a	H	A	a	A	A	A	A	A	a	A	a	a	A	A	H	a	A	A	a	A	a	a
bin11-13	11	18.75	AX-117656363	AATCATGATAAATACTCTATCTAATCACTGCCAAA[C/G]TCTTTTGTTTGGACACCAACTATTGCACCAAGTAA	a	a	A	a	H	a	A	H	A	a	A	H	a	A	A	H	a	A	A	a	H	a	a	H	A	a	A	A	A	A	A	a	A	a	a	A	A	H	a	A	A	a	A	a	a
bin11-14	11	18.97	AX-117656357	ACAAGAAGTTCAGAAAACCTCGACCAAGGAAGAAC[A/G]TGAGGTTAGCCTTCACATTATTTTTGAAATATTGC	a	a	A	a	H	a	A	H	A	a	A	H	a	A	A	H	a	A	A	a	H	a	a	H	A	a	A	A	A	A	A	a	A	a	a	A	A	H	a	A	A	a	A	a	a
bin11-16	11	21.02	AX-117656376	TAGCCAAACGTCTCTCCTTGCTTTACACTGATTTC[A/G]TGGCTATTGCTTGTCTCACATTGATTCATCCAATT	a	a	a	a	a	a	A	a	A	a	a	H	a	A	A	H	a	A	A	a	H	a	a	H	a	a	A	A	A	A	A	a	A	a	a	A	A	H	a	A	A	a	A	a	a
bin11-15	11	21.24	AX-117656383	TCCTTAACCATTACCTGAGGGTGCTCGGACCTTAC[A/G]TCTACCTTCGAGAAATTCTTGGCACCTTGCAACTA	a	a	a	a	a	a	A	a	A	a	a	H	a	A	A	H	a	A	A	a	H	a	a	H	a	a	A	A	A	A	A	a	A	a	a	A	A	H	a	A	A	a	A	a	a
bin11-17	11	23.66	AX-117645181	TGATAAAATATAGAAAAGTGATATGGAACTGAGTT[A/G]GAAATCGTTCATCGAACTACCTGAAAAGGCAGTAA	a	a	a	a	a	a	A	a	a	a	a	A	a	A	A	-	a	A	A	a	A	a	A	-	a	a	A	A	A	A	A	a	A	a	a	A	A	-	a	A	A	a	A	a	a
bin11-18	11	27.46	AX-117594547	AGGCCCAAAACCAGTCCAAACCTGGTCCGCTACCA[A/G]TTTAGTCAACGACGTCATTCCAGAGCTGATAAATC	a	a	a	a	a	a	A	a	a	a	a	H	a	A	A	H	a	A	A	a	H	H	A	H	a	a	A	A	A	A	A	a	A	a	a	A	A	H	a	A	A	a	A	a	a
bin11-20	11	28.61	AX-117735364	GAGTTGGGATTTGGAACGAGGGTGTCAAGATAGTT[A/C]TGTGGTGTGTTTTTAGTGAGGATTGGAGCCGGCGC	a	a	a	a	a	a	A	a	a	a	a	H	a	A	a	H	a	A	A	a	H	H	A	H	a	a	A	A	A	A	A	a	A	a	a	A	A	H	a	A	-	a	A	a	a
bin11-19	11	28.83	AX-117735405	ACTGAACTTTCTCCGCTCCTTAATTTGTTCAAAAG[A/C]TGATAGCCAAATTGATTTTTACTTGTTCAAGTATG	a	a	a	a	a	a	A	a	a	a	a	H	a	A	a	H	a	A	A	a	H	H	A	H	a	a	A	A	A	A	A	a	A	a	a	A	A	-	a	A	A	a	A	a	a
bin11-22	11	29.06	AX-117735363	TTTTGCTCTTTTCACCTTTTAATGTTTTTATTTTA[G/T]CTTAGAGAACCTTAGCTAATTTTGTTTTTTGCTCA	a	a	a	a	a	a	A	a	a	a	a	H	a	A	a	H	a	A	A	a	H	H	A	H	a	a	A	A	A	A	A	a	A	a	a	A	A	-	a	A	A	a	A	a	a
bin11-23	11	29.29	AX-117735340	GAATTGCTTTTAGGCTATAAAATAATATTCCAATT[A/T]TAAGGCTACCGGGTGTTATATATTTGGGTCGATGG	a	a	a	a	a	a	A	a	a	a	a	H	a	A	a	H	a	A	A	a	H	H	A	H	a	A	A	A	A	A	A	a	A	a	a	A	A	H	a	A	A	a	A	a	a
bin11-24	11	29.52	AX-117735324	TCGTGATGTCCGGATTAACTTGTGCGCACCTCTAT[A/G]TTATGCTGGGTACCTACTATCTTTTAGCAGCACCG	a	A	a	a	a	a	A	a	a	a	a	H	a	A	a	H	a	A	A	a	H	H	A	H	a	A	A	A	A	A	A	a	A	a	a	A	A	H	a	A	A	a	A	a	a
bin11-25	11	29.74	AX-117735321	GACTGAGCATTGAATATTGCATACTATGGAGAACC[C/T]AAGTATCGTGGATTTGGGGGTTGAGATGCTCCCCT	a	A	a	a	a	a	A	a	a	a	a	H	a	A	a	H	a	A	A	a	H	H	A	H	a	A	A	A	A	A	A	a	A	a	a	A	A	H	a	A	A	a	A	a	a
bin11-26	11	31.15	AX-117735314	TTATCAAAAGTTATTGTGTACACGTACGCGTGACA[C/T]AATTCCGCATTTTTTACGTGATTAAAGACCATTCT	a	A	a	a	a	a	A	a	a	a	a	H	a	A	a	H	a	A	A	a	H	H	A	H	a	A	A	A	A	A	A	a	A	a	a	A	A	H	a	A	A	a	A	a	a
bin11-27	11	32.08	AX-117735291	GCACATGTATGTCTAGTGGCATAGTGGGCGTAGCG[A/G]CATAGTAAATACGGAGACTTATGTGAGCTGCATCT	a	A	a	a	a	a	A	a	a	-	a	H	a	A	a	H	a	A	A	a	H	H	A	H	a	A	A	A	A	A	A	a	A	a	a	A	A	A	a	A	A	a	A	a	a
bin11-28	11	32.31	AX-117567220	GGTGGCACCCAACACCGTTGCTAGGCAAGCCAGCA[C/T]TGAACAATCTAGTGGTTTCCCATGTTTAATAATTT	a	A	a	a	a	a	A	a	a	a	a	H	a	A	a	H	a	A	A	a	H	H	A	H	a	A	A	A	A	A	A	a	A	a	a	A	A	A	a	A	A	a	A	a	a
bin11-29	11	32.54	AX-117567160	GTTCAAATTAAAAGGTTCGTCCTTCGGTTTGGACT[C/T]GAACTTGAACTCGAAGTGCTTTTGTAATATTAATT	a	A	a	a	a	a	A	a	a	a	a	H	a	-	a	H	a	A	A	a	H	H	A	H	a	A	-	A	A	A	A	a	A	a	a	A	A	A	a	-	A	a	A	a	a
bin11-30	11	33.98	AX-117665955	TAGCCAATTACATATTAAAATAACTATTCACACCA[C/T]CATTCTATTGTTTCAACCCAACATAAAATCCATAA	a	A	a	a	a	a	A	a	a	a	a	A	a	a	a	A	a	A	A	a	H	H	A	H	a	A	a	A	A	A	A	a	A	a	a	A	A	A	a	H	A	a	A	a	a
bin11-31	11	34.67	AX-117665947	TTCTTCTCACGTTCCAATTCAGGTACACGCTTGAA[A/T]CTGGTTTTGATGTAACTTTGAAGTGAAGATGAAAT	a	A	a	a	a	a	A	a	a	a	a	A	a	a	a	A	a	A	A	a	H	H	A	a	a	A	a	A	A	A	A	a	A	a	a	A	A	A	a	H	A	a	A	a	a
bin11-32	11	35.14	AX-117664194	CTACAGTAAAACCAATGTAATGCAGAAAAACAAAG[C/T]TAGATTCTAAACAAAATCAATTGATACTATGCTTA	a	A	a	a	a	a	A	a	a	a	a	A	a	a	a	A	a	A	A	a	H	H	A	a	a	A	a	A	A	A	A	a	A	a	a	A	A	A	a	H	A	a	A	a	a
bin11-33	11	35.84	AX-117799432	GCTACTTGTCCTATTGATATGACAGGCCAAAATGG[C/T]ACAATGGGATATATGGCTCCTGAGGTTTTAGCTTG	a	A	a	a	a	a	A	a	a	a	a	A	a	a	a	A	a	A	A	a	H	H	A	a	a	A	a	A	A	A	A	a	A	a	a	A	A	A	a	H	A	a	A	a	a
bin11-34	11	36.07	AX-117611620	TTTGAGGTCTGAGTAAAAGTCCAAGGAATTAAGCC[A/G]GAATCGTGTCAGTGGTCAACTTTGATAGTTAAGAA	a	A	a	a	a	a	A	a	a	a	a	A	a	a	a	A	a	A	A	a	H	H	A	a	a	A	a	A	A	A	A	a	A	a	a	A	A	A	a	H	A	a	A	a	a
bin11-35	11	37.25	AX-117611647	TTCAGGCACTAGAGGCCAATAACACCTGGACCATT[A/G]TTCCTTTACCTCCTGGTAAGAAGGCAATTTCTTCC	a	A	a	a	a	a	A	a	a	a	a	A	a	a	a	A	a	A	A	a	H	H	A	a	a	A	a	A	A	A	A	a	A	a	a	A	A	A	a	H	A	a	A	a	a
bin11-36	11	38.9	AX-117611657	TTTTGGGTTTGTTTGCAGAATTGGATGTAGCAGTT[C/T]AAGTCCCTGTTCCTCTCTACTGTGATAGCAAATCA	a	A	a	a	a	a	A	a	A	a	a	A	a	a	a	A	a	A	A	a	H	H	A	A	a	H	a	A	A	A	A	a	A	a	a	A	A	A	a	A	A	a	A	a	a
bin11-37	11	39.14	AX-117511358	TGTTAGCGGTGGAGAATGAAAGCACATGTTGGCTA[C/G]GAGAAAAAAAAGGAAAAATGTGTAACTAAATCCCT	a	A	a	a	a	a	A	a	A	a	a	A	a	a	a	A	a	A	A	a	H	H	A	A	a	H	a	A	A	A	A	a	A	a	a	A	A	A	a	A	A	a	A	a	-
bin11-38	11	39.62	AX-117611663	CCAGCACCAAACATCAGGACCTAATGAGGAGACCA[A/G]CTTGTTAATTCCACCCATTATTTAAAACTCACCAA	a	A	a	a	a	a	A	a	A	a	a	A	a	a	a	A	a	A	A	a	H	H	A	A	a	H	a	A	A	A	A	a	A	a	a	A	A	A	a	A	A	a	A	a	a
bin11-39	11	40.54	AX-117667693	AATGAGAAAAGTGTTGTCCGTTGAAATATAGAGGC[C/T]GTACTTGAGAGGTTCCTTCTTGAAACAATGCACCA	a	A	a	a	a	a	A	a	A	a	a	A	a	a	a	A	a	A	A	a	H	H	A	A	a	H	a	A	A	A	A	a	A	a	a	A	A	A	a	A	A	a	A	a	a
bin11-40	11	40.78	AX-117565825	AAAAAAATTCAAATAAGCCTACTACCAACCAAATG[C/T]GAGAGTACGTACAGACACTACCGGTATGAATAATC	a	H	a	a	a	a	A	a	A	a	a	A	a	a	a	A	a	A	A	a	H	H	A	A	a	-	a	A	A	A	A	a	A	a	a	A	A	A	a	A	A	a	A	a	a
bin11-41	11	41.73	AX-117565901	ATATCATATAGGGAATTGCGCATCTTCTTTCTCCT[A/G]TACTAGGACTGCACTCACCGCAACCTCCGATACCG	a	H	a	a	a	a	A	a	A	a	a	A	a	a	a	A	a	A	A	a	H	H	A	A	a	H	a	A	A	A	A	a	A	a	a	A	A	A	a	A	A	a	A	a	a
bin11-42	11	42.45	AX-117489044	AAGGAAAATGGTTCAAGAGACAGGAAAGAACAACG[A/G]CAATAGAATGCATTTCTAGGAAGTTGTTGAAGTCA	a	H	a	a	a	a	A	a	A	a	a	A	a	a	a	A	a	A	A	a	H	H	A	A	a	H	a	A	A	A	A	a	A	a	a	A	A	A	a	A	A	a	A	a	a
bin11-44	11	42.68	AX-117596097	TGACTTGTTGCAGGCGCTGCCTCCGGGCCATTGTA[A/C]CTTTTGACCACTTGGTCCTCAATCTTGCTGTGCTA	a	H	a	a	a	a	A	a	A	a	a	A	a	a	a	A	a	A	A	a	H	H	A	A	a	H	a	A	A	A	A	a	A	a	a	A	A	A	a	A	A	a	A	a	a
bin11-45	11	42.91	AX-117610752	CAAGCACACCCATAATCTGAAAAATACATTGTCCT[A/G]GGTCAACCCTCTAATAAAGAAATGGGACTTTTGCA	a	H	a	a	a	a	A	a	A	a	a	A	a	a	a	A	a	A	A	a	H	H	A	A	a	H	a	A	A	A	A	a	A	a	a	A	A	A	a	A	A	a	A	a	a
bin11-46	11	43.15	AX-117667545	GACAATGAGTTCAATAAGCTTTTTACTATTAATCT[C/T]ATTGTACTTTTAGAATTTTGTCGGAACAAAATATT	a	H	a	a	a	a	A	a	A	-	a	A	a	a	a	A	a	A	A	a	H	A	A	A	a	H	a	A	A	A	A	a	A	a	a	A	A	A	a	A	A	a	A	a	-
bin11-47	11	43.39	AX-117782994	AAGTTTGTACTTGATAAATGTGTTTTTCATTAAAC[C/T]TATAAACTTGTAATATTTTGTAAACTATGAATGAA	a	H	a	a	a	a	A	a	-	a	a	A	a	a	a	A	a	A	A	a	H	A	A	A	a	-	a	A	A	A	A	a	A	a	a	A	A	A	a	A	A	a	A	a	a
bin11-49	11	43.63	AX-117765246	TAGCCGCACCCAACTGGATATCATAGTGCAGATCA[C/T]GCCCGATATCGGTAACATATCAGTAATTAATGAGA	a	H	a	a	a	a	A	a	A	a	a	A	a	a	a	A	a	A	-	a	a	A	A	A	a	H	a	A	A	A	A	a	A	a	a	A	A	A	a	A	A	a	A	a	a
bin11-48	11	44.1	AX-117783076	GACTAGTATTTGTGGTATCCTTGAACTGAGTAGGA[A/G]TGTTATTGGGGGCTTCGTGATGAACTGCTTGGCAT	a	H	a	a	a	a	A	a	A	a	a	A	a	a	a	A	a	A	A	a	H	A	A	A	a	H	a	A	A	A	A	a	A	a	a	A	A	A	a	A	A	a	A	a	a
bin11-50	11	44.56	AX-117783051	ACATGTTGTACTTGTTAGATAATTCTTATACTTGG[A/C]TTTCCCTTATTTGTGCTACATAATTTAGTTATTGC	a	H	a	a	a	a	A	a	A	a	a	A	a	a	a	A	a	A	A	a	H	A	A	A	a	H	a	A	A	A	A	a	A	a	a	A	A	A	a	A	A	a	A	a	a
bin11-52	11	45.05	AX-117667660	CTTATCTAGAAAACCCTGGGATTCCTCGCCCTCAG[A/C]ACCACTGAATGACGAAGGTTGGAGTCTAACAAACC	a	-	a	a	a	a	A	a	A	a	a	A	a	a	a	A	a	A	A	a	H	A	A	A	a	-	a	-	A	A	A	a	A	a	a	A	A	A	a	A	A	a	A	a	a
bin11-53	11	45.3	AX-117667533	GTTGAAATCTTTAAAATGCATCACCCATTGATCTT[C/T]AGGGAGAACAACAGGATTTATGAGTGAAGAAGCAG	a	H	a	a	a	a	A	a	A	a	a	A	a	a	a	A	a	A	A	a	-	A	A	A	a	H	a	A	A	A	A	a	A	a	a	A	A	A	a	A	A	a	A	a	a
bin11-54	11	46.05	AX-117596189	TTTTCTCCAAATTATTCACTGAAATTTATCAGGGA[C/T]ATGAGCTTCGTTCAATATCTTCATCAGAGCCCGGC	a	-	a	a	a	a	A	a	A	a	a	A	a	a	a	A	a	A	A	a	a	-	A	A	a	a	a	A	A	A	A	a	A	a	a	A	A	A	a	A	A	a	A	a	a
bin11-55	11	46.3	AX-117714566	AGTCTGAATCAGATAAAAATTTATATTCCAAAGCA[A/T]AATGAAGAATATGTTTTGTAGCCAGAGATAACGCC	a	-	a	a	a	a	A	a	A	a	a	A	a	a	a	A	a	A	A	a	-	A	A	A	a	a	a	A	A	A	A	a	A	a	a	A	A	A	a	A	A	a	A	a	a
bin11-56	11	47.06	AX-117591069	TTTGCTATGTGTATTATGTGTAGGGACAACGTATA[C/T]ATGAGGTGACGAGTATATATACATTGTCATTTGGT	a	H	a	a	a	a	A	a	A	a	a	A	a	a	a	A	a	A	A	a	a	A	A	A	a	H	a	A	A	A	A	a	A	a	a	A	A	A	a	A	A	a	A	a	a
bin11-57	11	47.31	AX-117591047	CGTATCAACAAGCATGAAATTATAAAGCGGACTCG[C/T]TCGAACTCTCAGAACTCCCGAAATAACATTAAAAC	a	H	a	a	a	a	A	a	A	a	a	A	a	a	a	A	a	A	A	a	a	A	A	A	-	H	a	A	A	A	A	a	A	a	a	A	A	A	a	A	A	a	A	a	a
bin11-64	11	48.26	AX-117702482	CAACAGAGTATTGTTAAAATAATCTGCCAGAATGT[A/C]AAACTCCGTTTTCCTCATTGTCTCTCATCTTCAGT	a	H	a	a	a	a	A	a	A	A	a	A	a	a	a	A	a	A	A	a	a	A	A	A	a	H	a	A	A	A	A	a	A	a	a	A	A	A	a	A	A	a	A	a	a
bin11-58	11	48.96	AX-117736167	TCAAAGCTTATCGTATTTTTGATAACGAATTCTCC[A/G]TCACTTCATTGGTTTGGATTCACCACAGGGTCTTT	a	H	a	a	a	a	A	a	A	a	a	A	a	a	a	A	a	A	A	a	a	A	A	A	a	H	a	A	A	A	A	a	A	a	a	A	A	A	a	A	A	a	A	a	a
bin11-60	11	49.44	AX-117765223	CGTCAAATCAACTCCGTTGCACCAAATTTTTTAGA[C/T]AAATCATAATTGCTTAAATGAATCTATACCAAGTT	a	H	a	a	a	a	A	a	A	a	a	A	a	a	a	A	a	A	A	a	-	A	A	A	a	H	a	A	A	A	A	a	A	a	a	A	A	A	a	A	A	a	A	a	-
bin11-61	11	50.68	AX-117511757	AAGCTGGACCGAGGATTTCCAGAAGACTTTTGACA[A/T]GATCAAGGAGTACCTGTCCACACCACTAGTTCTGG	a	H	a	a	a	a	A	a	A	a	a	A	a	a	a	A	a	A	A	a	-	A	A	A	a	H	a	A	A	A	A	a	A	a	a	A	A	A	a	A	A	a	A	a	A
bin11-62	11	51.63	AX-117524006	GGATTTTTTTTACCTTAGAATGAACTGAATTCTAG[A/C]CTTGGACAAACATGTGTTTCGGTTGAATTTTATTG	a	H	a	a	a	a	A	a	A	A	a	A	a	a	a	A	a	A	A	a	a	A	A	A	a	H	a	A	A	A	A	a	A	a	a	A	A	A	a	A	A	a	A	a	A
bin11-63	11	52.33	AX-117491757	AATTTTGGGTATTACACGTAACTGTTGATGTTTGG[C/T]CGTAGCAAAATATGTAGGAGCTATGCTTGAACTTA	a	H	a	a	a	a	A	a	A	A	a	A	a	a	a	A	a	A	A	a	a	A	A	A	a	H	a	A	A	A	A	a	A	a	a	A	A	A	a	A	A	a	A	a	A
bin11-74	11	54.24	AX-117542783	TATCTCCAATGAAGGCCCGCGACTGAAAATGATCA[A/G]CATCCGCTATCGCAGCCTGAGATACCTGGATTTGC	a	H	a	a	a	a	A	a	a	A	a	A	a	a	a	A	a	A	a	a	a	A	A	A	a	H	a	A	A	A	A	a	A	a	a	A	A	A	a	H	A	a	A	a	A
bin11-72	11	56.19	AX-117752030	CCATATTCACGTCCCACGTCGAGAACATCAGGTCT[A/G]TCTTCACCACCAGTAATCATACACACAAGTGACTG	a	H	a	a	a	a	A	a	a	A	a	-	a	a	a	A	a	A	a	a	a	A	A	A	a	H	a	A	A	A	A	a	A	a	a	A	A	A	a	H	A	a	A	a	a
bin11-71	11	56.66	AX-117752038	GGGTAACATTAAATATGACGTTTTTCTTGCATTGT[A/G]ATAACTCGACTTACCTTCCAAAGAGAGCTTTAGCG	a	H	a	a	a	a	A	a	a	A	a	A	a	a	a	A	a	A	a	a	a	A	A	A	a	A	a	A	A	A	A	a	A	a	a	A	A	A	a	H	A	a	A	a	a
bin11-70	11	58.15	AX-117752019	GTGATGTAAAAAAGAGATGTTATCTGTCAAGTGAA[A/G]GACAAATTATAAAGTAAATTAAATTTCTGTTACAT	a	A	a	a	a	a	A	a	a	A	a	A	a	a	a	A	a	A	-	a	a	A	A	A	a	A	a	A	A	A	A	a	A	a	a	A	A	A	a	-	A	a	A	a	a
bin11-69	11	58.4	AX-117698721	ATTATAGAGAGGTCTAATAAAGTAACTATATTAGT[A/G]GGTTGATAGGAATCAGTTGAGAGCATCCTTTTGTC	a	A	a	a	a	a	A	a	a	A	a	A	a	a	a	A	a	A	A	a	a	A	A	A	a	-	a	A	A	A	A	a	A	a	a	A	A	A	a	A	A	a	A	a	a
bin11-78	11	60.09	AX-117543859	TAAGCTGAAGGATGAAAACAGATTTTTCATTCCCA[G/T]CTTACTTACTAAGTACTCGTGTTGTGGACTACATA	a	H	a	a	a	a	A	a	a	A	a	A	a	a	a	A	a	A	A	a	a	A	A	A	a	H	a	A	A	A	A	a	A	a	a	A	A	A	a	H	A	a	A	a	a
bin11-77	11	60.57	AX-117804960	GTCAAGCGTTTGCAACATGTCCTACTACTGCTACT[A/G]CCAAGATGAGCAGTTGTTGCTAGATCAGCTCAAAC	a	A	a	a	a	a	A	a	a	A	a	A	a	a	a	A	a	A	A	a	a	A	A	A	a	H	a	A	A	A	-	a	A	a	a	A	A	A	a	H	-	a	A	a	a
bin11-76	11	60.8	AX-105993600	TGCTGGCTCAGAGTATCTTGTTTGTTTCCTCGATC[A/G]GGAGGTGATTGAAATGATAGAGACTTATTTGGTGC	a	H	a	a	a	a	A	a	a	A	a	A	a	a	a	A	a	A	A	a	a	A	A	A	a	H	a	A	A	A	A	a	A	a	a	A	A	A	a	H	A	a	A	a	a
bin11-67	11	61.5	AX-117793994	CAGATTAGAACAGTGGATCTGACTCAAGAAAGAAA[A/T]TCTTCAGATGACTAAAAACCCCTTCAATAGTAGAA	a	H	a	a	a	a	A	a	A	A	a	A	a	a	a	A	a	A	A	a	a	A	A	A	a	H	a	A	A	A	A	a	A	a	a	A	A	A	a	A	A	a	A	a	a
bin11-80	11	62.44	AX-117608182	AAGCTTTTATACGGATAAGGGCAATGAATCTAGAT[A/C]GTTAGATTAAGAAGAATGGATGGATGAGATGGAGT	a	H	a	a	a	a	A	a	a	A	a	A	a	a	a	A	a	A	A	a	a	A	A	A	a	H	a	A	A	A	A	a	A	a	a	A	A	A	a	H	A	a	A	a	a
bin11-79	11	62.67	AX-117608186	TTCCTAATTCCTAAGGTAAAAAATGCCGTAGTAAT[C/T]ACTCAATATTGTCCTATAAGCCTTTGCAACACAAT	a	H	a	a	a	a	A	a	a	A	a	A	a	a	a	A	a	A	A	a	a	A	A	A	a	H	a	A	A	A	A	a	A	a	a	A	A	A	a	H	A	a	A	a	a
bin11-83	11	62.91	AX-117522680	CCTTATTTCGGAAATAAGTACAGCTCCCATCCCAA[C/T]GCCCTTCATGTTAACGGCCCCGTCAAAGAAATGTT	a	H	a	a	a	a	A	a	a	A	a	A	a	a	a	A	a	A	-	a	a	A	A	A	a	H	a	A	A	A	A	a	A	a	a	A	A	A	a	H	A	a	A	a	a
bin11-84	11	63.14	AX-106010254	AAAAATCTAGGTGCCAATCAAAATAGTTAGGACTG[C/G]ATTAAAGAGAACAACTAAAGACTCACATTTACCTC	a	H	a	a	a	a	A	a	a	A	a	A	a	a	a	A	a	A	a	a	a	A	A	A	a	H	a	A	A	A	A	a	A	a	a	A	A	A	a	H	A	a	A	a	a
bin11-73	11	63.38	AX-106024768	CTGAATGATAGAAATTGCCAACTCTCTGAAGTTGG[A/C]CTGTTGAAACTCCTTAAAACTTCATGGTCGCGTTC	a	H	a	-	a	a	A	a	a	A	a	A	a	a	a	A	a	A	a	a	a	A	A	A	a	H	a	A	A	A	A	a	A	a	a	A	A	A	a	H	A	a	A	a	a
bin11-85	11	65.29	AX-105975122	ATACAAAATGATATCCAAGGTTCTAGCAGCAAGGA[C/T]ACAAGGCATCATTAGTACAATTATCAATGAAGCTC	a	H	a	a	a	a	A	a	a	A	a	A	a	a	a	A	a	A	a	a	a	A	A	A	a	a	a	A	A	A	A	a	A	a	a	A	A	A	a	H	A	a	A	a	a
bin11-86	11	66.23	AX-105973196	AGAAGAAACACTTGTGAATGTTGTAAAAGTGAAAA[A/C]GTAAAAATGTTGAGTAGTAGGGAAGTTATTGATGG	a	H	a	a	a	a	A	a	a	A	a	A	a	a	a	A	a	A	a	a	a	A	a	A	a	a	a	A	A	A	A	a	A	a	a	A	A	A	a	H	A	a	A	a	a
bin11-87	11	66.46	AX-105985357	AAATTAAAAAAAGACCTGAAGGGCATGATTGAAGC[A/G]GCGGTAAGCTCTAAGCTGTTTGGCGATAGTCTGGA	a	H	a	a	a	a	A	a	a	A	a	A	a	a	a	A	a	A	a	a	a	A	a	A	a	a	a	A	A	A	A	a	A	a	a	A	A	A	a	H	A	a	A	a	a
bin11-88	11	66.92	AX-106005522	ACAAGAAGATCTGTAAGTGGGTACATTATTTTGTT[C/G]GGAAACAACCTACTCAGTTGGAAGTCCAAGAAGTA	a	H	a	a	a	a	A	a	a	A	a	A	a	a	a	A	a	A	a	a	a	A	a	A	a	a	a	A	A	A	A	a	A	a	a	A	A	A	a	H	A	a	A	a	a
bin11-89	11	67.87	AX-117752119	TGAAAACAGGTACTAATATCTATTATTAGTATGGA[A/T]ATGAGGAACGTACGACTACCTACTAACCTCCTCTT	a	H	a	a	a	a	A	a	A	A	a	A	a	a	-	A	a	A	a	a	a	A	a	A	a	a	a	A	A	A	A	a	A	a	a	A	A	A	a	H	A	a	A	a	a
bin11-90	11	68.33	AX-105961557	CTTGTAGTCTTGAAGTATGTTTTATCGTAAGGAAA[A/G]AGTTCAGGGACATAGTGTGAGGGATTGCATATTAT	a	H	a	a	a	a	A	a	A	A	a	A	a	a	A	A	a	A	a	a	a	A	a	A	a	a	a	A	A	A	A	a	A	a	a	A	A	A	a	H	A	a	A	a	a
bin11-91	11	68.57	AX-117752132	AGAGAGTCAAGGATGCAACATTACCTGGAAAAGGC[A/G]CGGGATTTAGTTAAACAATTCCAAACTTGGAAAAT	a	H	a	a	a	a	A	a	A	A	a	A	a	a	A	A	a	A	a	a	a	A	a	-	a	a	a	A	A	A	A	a	A	a	a	A	A	A	a	H	A	a	A	a	-
bin11-92	11	68.81	AX-105969253	AGAGAGATAGTAAACACAAAATGAGGAATAAGGAA[A/G]CACAATAGTTAGCCTTGGCTTGCAGCCGGCTAACT	a	H	a	a	a	a	A	a	A	A	a	A	a	a	A	A	a	A	a	a	a	A	a	A	a	a	a	A	A	A	A	a	A	a	a	A	A	A	a	H	A	a	A	a	a
bin11-93	11	70.01	AX-117752133	TCGAGACCTCTGGTTAAGGAAGGAGCAGTCCTATC[A/C]ACTGCACCATATCATTTGATGGTATCCAAATGCCT	a	H	a	a	a	a	A	a	A	A	a	A	a	a	A	A	a	A	a	a	a	A	a	A	a	a	a	A	A	A	A	a	A	a	a	A	A	A	a	H	A	a	A	a	-
bin11-94	11	72.75	AX-117590921	CTTTATTCGTCTCTTATCATGAAGTTGATAGTATA[A/C]TAAATTTCCTTCTTCTATTCTCTCACAGATGGTGA	A	H	a	a	a	a	A	a	A	A	a	A	a	a	A	A	a	A	a	a	a	A	a	A	a	a	a	A	A	A	A	a	A	a	a	A	A	A	a	H	A	a	A	a	-
bin11-95	11	73.71	AX-105963179	TAATTGCTTTGTTATAAAGCAATAAAAGGAGAATA[A/G]CATTGCAGAGAAAAGTAGAGACAAAATTTTTATTG	A	H	a	a	a	a	A	a	A	A	a	A	a	a	A	A	a	A	a	a	a	A	a	A	a	a	a	A	A	A	A	a	A	a	a	A	A	A	a	H	A	a	A	a	a
bin11-96	11	75.6	AX-117590910	TCTGCATTAGGCTAAGATTAATTTGGATTTTCGCC[A/G]AGTAAGGCTTTTTTTCAATGGAGAAGTGCTTCCAA	A	H	a	a	a	a	A	a	A	A	a	A	a	a	A	A	a	A	a	a	a	A	a	A	a	a	a	A	A	A	A	a	A	a	a	a	A	A	a	H	A	a	A	a	a
bin11-97	11	76.57	AX-117808999	ATGAACAAAAATTCGACCCTTAAGTCTTATCCGGC[A/G]TAGCCTTAGCCAGATCTGTTCGCCTAAGAGGATGA	A	H	a	a	a	a	A	a	A	A	a	A	a	a	A	A	a	A	a	a	a	A	a	A	a	a	a	A	A	A	A	a	A	a	a	a	A	A	a	H	A	a	A	a	-
bin11-98	11	79.06	AX-105973285	TTAACATTTGCTCCATCTATCTCATTTTATAAGAT[A/G]CATTCTTCTTTTTAGTCTGTCCCAAAGAAAATAAT	A	H	a	a	a	a	A	a	A	A	a	A	a	a	A	A	-	A	a	a	a	A	a	A	a	a	a	A	A	A	A	a	A	a	a	a	A	A	a	H	A	a	A	a	a
bin11-99	11	79.29	AX-105987891	ACATGGGATTATACTAGTCACCAAGAAATTAGCAA[C/T]GTCTGCAAACCATGGCATACCATTCATCGACATAG	A	H	a	a	a	a	A	a	A	A	a	A	a	a	A	A	A	A	a	a	a	A	a	A	a	-	a	A	A	A	A	a	A	a	a	a	A	A	a	H	A	a	A	a	a
bin11-100	11	79.52	AX-105997845	TCTTCACTTAAACTTACTTTAGATGAAACAACTGA[A/C]ACAATTCAATATTCCACGTTCTTAGCTCAAGAAAA	A	H	a	a	a	a	A	a	A	A	a	A	a	a	A	A	A	A	a	a	a	A	a	A	a	a	a	A	A	A	A	a	A	a	a	a	A	A	a	H	A	a	A	a	a
bin11-101	11	79.75	AX-117786237	GTTCGCTGCCCAGAGCTTGTTCCCTTGTCTTATTC[C/T]AGATAAGACTTTCTTGTCATATTCCAGATAAGTCT	A	H	a	a	a	a	A	a	A	A	a	A	a	a	A	A	A	A	a	a	a	A	a	A	a	a	a	A	A	A	A	a	A	a	a	a	A	A	a	H	A	a	A	a	a
bin11-102	11	80.46	AX-117786278	TGTCTGTAAGGAGAGGAGCTCACTACCAGGACGAA[C/T]GAGTATAAGCAATTAGCGATAAGCTATAGTTTTCC	A	H	a	a	a	a	A	a	A	A	a	A	a	a	A	A	A	A	a	a	a	A	a	A	a	a	a	A	A	A	A	a	A	a	a	a	A	A	a	H	A	a	A	a	-
bin11-103	11	80.92	AX-105966592	AGTATGTAGCAACCTATCGATGATGTATGCTATCA[A/G]TTATCCCATTATCAACATGCATTCACAATCCGCAA	A	H	a	a	a	a	A	a	A	A	a	A	a	a	A	A	A	A	a	a	a	A	a	A	a	a	a	A	A	A	A	a	A	a	a	a	A	A	a	H	A	a	A	a	a
bin11-104	11	82.08	AX-117786286	AATCCTCTTTTTTCTGCAGATTCTCTAAATGTGTC[A/G]CAATATATTCCATTTACTGTCAGAAGATCTTTATA	A	H	a	a	a	a	A	a	A	A	a	A	a	a	A	A	A	A	a	a	a	A	a	A	a	a	a	A	A	A	A	a	A	a	a	a	A	A	a	H	A	a	A	a	a
bin11-107	11	82.77	AX-117704956	ACCAAAGAGAACAGCTACAACTCAATAGACAACAA[C/T]AGATTCAAACTTTTCGATGAATTCCATTGTTCGCC	A	H	a	a	a	a	A	a	A	A	a	A	a	a	A	A	A	A	a	a	a	a	a	A	a	a	a	A	A	A	A	a	A	a	a	a	A	A	a	a	A	a	A	a	a
bin11-108	11	83	AX-117638792	AGCCTTTTATTTCTTTGGAAAGCAGATTGAGTATG[A/G]CTGATTAATTGTTGAAGAAAATGTTTGATACGATT	A	H	a	a	a	a	A	a	A	A	a	A	a	a	A	A	A	A	a	a	a	a	a	A	a	a	a	A	A	A	A	a	A	a	a	a	A	A	a	a	A	a	A	a	a
bin11-109	11	84.91	AX-117520360	GGAGGAAAGTGATTGTATGGTAGGATTGGGTTACA[C/T]GCCGCAACAAAGAGTAATAAGGAAGGACAGGTGAA	A	H	a	a	a	a	A	a	A	A	a	A	a	a	A	A	A	A	a	a	a	a	a	A	a	a	a	A	A	a	A	a	A	a	a	a	A	A	a	a	A	a	A	a	a
bin11-110	11	88.19	AX-117513461	CTCCACTTACATATCAAATATCTGCACCCACATAT[C/T]AGAAACCTCCACCCGTATATCAAGCACCACCACCC	A	H	a	a	a	a	A	a	A	A	a	A	a	a	A	A	A	A	a	a	a	a	a	A	a	a	a	A	A	a	A	a	A	a	a	a	A	A	a	a	A	a	A	a	a
bin11-111	11	89.92	AX-117630235	ATCAATTTATATGCTCTAGTTACGGAGGGAACTTG[C/G]TAGTTGAAAGATCGAGTAAAATTATAAAGAGAGGA	A	H	a	a	a	a	A	a	A	A	a	A	a	a	A	A	A	A	a	a	a	a	a	A	a	a	a	A	A	a	A	a	A	a	a	a	A	A	a	a	A	a	A	a	A
bin11-112	11	92.12	AX-117548929	ATCCATCTAAAATGTTCAAATTCCATCTGCATCAA[A/C]AAAAAAAAAACTATTTAGATAATCTTCTAAAGGTT	a	H	a	a	a	a	H	a	A	A	a	A	a	a	A	A	A	A	a	a	a	a	a	A	a	a	a	A	A	a	A	a	A	a	a	a	A	A	a	a	A	a	A	a	A
bin11-113	11	93.06	AX-105965247	AGTCTGTCTCCCTGTGGTGCTATTAAACTAGAATT[A/G]GAGGATGGGACTCAAACTTTCAAGTTAAATGGACA	a	H	a	a	a	a	H	a	A	A	a	A	a	a	A	A	A	A	a	a	a	a	a	A	a	a	a	A	A	a	A	a	A	A	a	a	A	A	a	a	A	a	A	a	A
bin11-114	11	94.24	AX-117606745	TGTTGGTTTAAACAGAAACATAAGCGTCGTACGGG[A/C]AAGCGAGAAAGGAAGAATTCCAACTAGAAACAATG	a	H	a	a	a	a	H	a	A	A	a	A	a	a	A	A	A	A	a	a	a	a	a	A	a	a	a	A	A	a	A	a	A	A	a	a	A	A	a	a	A	a	A	a	A
bin11-115	11	94.47	AX-117640037	CCATAAGTCAAACATGTCACAGTAATCAAGAATGG[A/G]AAACACAAATTCCGATAAAATTATAATAATGTGGA	a	H	a	a	a	a	H	a	A	A	a	A	a	a	A	A	A	A	a	a	a	a	a	A	a	a	a	A	A	a	A	a	A	A	a	a	A	A	a	a	A	a	A	a	A
bin11-116	11	94.94	AX-117565659	TGTACTAGCTAGGACCTCATCTCGATATTTACTTA[A/G]TCGCTCATCTTTATATTTAGTGGACTTTATGTGCT	a	H	a	a	a	a	H	a	A	A	a	A	a	a	A	A	A	A	a	a	a	a	a	A	a	a	a	A	A	a	A	a	A	A	a	a	A	A	a	a	A	a	A	a	A
bin11-117	11	95.87	AX-117751037	CATACTAGTTCCTTCATCTTAAGGTGAGAATATGT[A/C]CTCCCTCCGGTCCAAAATAAGTGATTTTTCCAGAT	a	H	a	a	a	a	H	a	A	A	a	A	a	a	A	A	A	A	a	a	a	a	a	A	a	a	a	A	A	a	A	a	A	A	a	a	A	A	a	a	A	a	A	a	A
bin11-118	11	97.31	AX-105993423	TGAGGTGGACAACCCATAGCTGCAAAACGACAAGC[A/G]AATGAGCTTTATAGTGAATAAAGAAGAAAGGAGAA	a	H	a	a	a	a	H	a	A	A	a	A	a	a	A	A	A	A	a	a	a	a	a	A	a	a	a	A	A	a	A	a	A	A	a	a	A	A	a	a	A	a	A	a	-
bin11-119	11	98.79	AX-117640042	ACGAGAGGAGCCTTGACGTGTTATTCACTATTACC[C/T]GAGCATTCCATAGGTTCCTTCGAGATGCTCGCTGA	a	H	a	a	a	a	-	a	A	A	a	A	a	a	A	A	A	A	a	a	a	a	a	A	a	a	a	A	A	a	A	a	A	A	a	a	A	A	a	a	A	a	A	a	a
bin11-120	11	99.03	AX-117640057	AACAGGAATGAAATCTAAGAAAGCTAGTAGCTCGA[A/C]CGAGGAGGTCTCCGAATTTTGTTATTAGTACGAGT	a	H	a	a	a	a	H	a	A	A	a	A	a	a	A	A	A	A	a	a	a	a	a	A	a	a	a	A	A	a	A	a	A	A	a	a	A	A	a	a	A	a	A	a	a
bin11-121	11	102.22	AX-117595462	TGTTTAAACTCAACTTATGTAATCCAAATAAAAAT[A/C]AAATGTTTAAACACTATTTGATGCAGGGGCGAAGG	a	H	H	a	A	A	H	a	A	A	a	A	-	a	A	A	A	A	a	a	a	a	a	A	H	a	a	A	A	a	A	a	A	A	a	a	A	A	a	a	A	a	A	H	a
bin11-122	11	102.45	AX-117595473	CTGTGGCTGCTCTGGCTCTGGATGAACTACTGGTG[C/T]TGGGCCCTAGAGCAGTAAATCTAAAGGCAGGTGAT	a	H	H	a	A	A	H	a	A	A	a	A	-	a	A	A	A	A	-	a	a	a	a	A	H	-	a	A	A	-	A	a	A	A	a	-	A	A	a	a	A	a	A	H	a
bin11-123	11	104.42	AX-105996199	TGGGGTCCATCCCACCAATTAAGGAAGACTTTCTT[C/T]CTTTTGTTGATTGTTCAAATTTGACAGCAAACATT	a	H	H	a	A	A	H	a	A	A	a	A	a	a	A	A	A	A	a	a	a	a	a	A	H	a	a	A	A	a	A	a	A	A	a	a	A	A	a	a	A	a	A	H	A
bin11-124	11	105.58	AX-105997051	GTTCTCAAAGCCATCAACCGCAGTGTAACCTTACC[A/G]TGCACATATCCGGGGATGATACCATTTCACCCTAT	a	H	H	a	A	A	H	a	A	A	a	A	a	a	A	A	A	A	a	a	a	a	a	A	H	a	a	A	A	a	A	a	A	A	a	a	A	A	a	a	A	a	A	H	A
bin11-125	11	107.49	AX-117799236	TCAACTTCAGATGACTAGCAAGAGGTGTGTTGATT[A/G]GCTTAGCATTCTTCAGGTTAAGCATTCCAGTACAC	a	H	H	a	A	A	-	a	A	A	a	A	a	a	A	A	A	A	a	a	a	a	a	A	H	a	a	A	A	a	A	a	A	A	a	a	A	A	a	a	A	a	A	H	a
bin11-126	11	109.12	AX-117799230	CCTGGCTTGGTTGTCAGGGTGGTGGTTGTACTCCA[C/T]GATTCTTACTATGCATCTTTTGCTGTTTTATGGGA	a	H	H	a	A	A	A	a	A	A	a	A	a	a	A	A	A	A	a	a	a	a	a	A	H	a	a	A	A	a	A	a	A	A	a	a	A	A	a	a	A	a	A	H	a
bin11-127	11	109.35	AX-117799219	ATGGATAGATATTTATTGGACGAATTGACAATTAA[A/C]GATGTAATCTCAAGGGTTCGGTAGTCTAAATTAGT	a	H	H	a	A	A	A	a	A	A	a	A	a	a	A	A	A	A	a	a	a	a	a	A	H	a	a	A	A	a	A	a	A	A	a	a	A	A	a	a	A	a	A	H	a
bin11-128	11	110.52	AX-117564936	AACTGTTGGTTTTTTTATCTAGCTTGACCTCACTA[G/T]ACCGAATCATCATGACAGTCTGTGAAGGTTTCTTG	a	H	H	a	A	A	A	-	A	A	a	A	a	a	A	A	A	A	a	a	a	a	a	A	H	a	a	A	A	a	A	a	A	A	a	a	A	A	a	a	A	a	A	H	a
bin11-129	11	110.75	AX-117564934	AGCAAACAGATAATATCCACGTGATCCTCTTAGAT[A/G]TTGCCGGATTACAACACACGCTTCCTTGAGATTCC	a	H	H	a	A	A	A	a	A	A	a	A	a	a	A	A	A	A	a	a	a	a	a	A	H	a	a	A	A	a	A	a	A	A	a	a	A	A	a	a	A	a	A	H	a
bin11-131	11	113.13	AX-117799222	CTTTGATCTGGTTCTGAGCTATCTTGTTCTTTATG[C/G]TGGCAAAAAAGTAAGCTAAGTTAGAGTCTCCTAGA	a	H	H	a	A	A	A	a	A	A	a	A	a	a	A	A	A	A	a	a	a	a	a	A	H	a	a	A	A	a	A	a	A	A	a	a	A	A	a	a	A	a	A	H	A
bin11-132	11	113.83	AX-117564945	TAGAGATCCTGCTTATAGGACTTTCGTTCAATTCA[A/G]TACATTAGAGATCCCGTTCATAAGATCTATACATA	a	H	H	a	A	A	A	a	A	A	a	A	a	a	A	A	A	A	a	a	a	a	a	A	H	a	a	A	A	a	A	a	A	A	a	a	A	A	a	a	A	a	A	H	A
bin11-133	11	114.05	AX-117663401	AACGCATAATTATTTTGCGGGCTGCACGTATCGCA[A/G]ATTCAGCATGAAAAAATCTCGAAGGAGACTTTTGT	a	H	H	a	A	A	A	a	A	A	a	A	a	a	A	A	A	A	a	a	a	a	a	A	H	a	a	A	A	a	A	a	A	A	a	a	A	A	a	a	A	a	A	H	A
bin11-134	11	114.73	AX-117676097	GTACTAAATTCACATCATAGTTCTGAAGGTCCGTT[A/C]AGTATGTGTTGGGTGCTCGGGTGGAGTTGAGTACA	a	A	H	a	A	A	A	a	A	A	a	A	a	a	A	A	A	A	a	A	a	a	a	A	H	a	a	A	A	a	A	a	A	A	a	a	A	A	a	a	A	a	A	H	A
bin11-135	11	116.12	AX-117676116	ACGAATTGTAGTGAACTTCGCTCCAGAAACTCAGC[A/C]ACAATTCTGAAAATCAAGAATAACAAGTCAAAAGT	a	A	H	a	A	A	A	a	A	A	a	A	a	a	A	A	A	A	a	A	a	a	a	A	H	a	a	A	A	a	A	a	A	A	a	a	A	A	a	a	A	a	a	H	A
bin11-136	11	117.02	AX-105997063	CACCAATATGTCCTGAGCTTTCCTTAAAGTGAGTT[A/G]AGTTCCTATAGAGGTTCAAGAGGCTGCAACTGCTT	a	A	H	a	A	A	A	a	A	A	a	A	a	a	A	A	A	A	a	A	a	a	a	A	H	a	a	A	A	a	A	a	A	A	a	a	A	A	a	a	A	a	a	H	A
bin11-137	11	120.01	AX-105970308	TGCATCTCAAGACTTTAGGTGTCGGCCCATTAAAA[C/T]ACGTCATTAGAGTCTAAAGCCTATCTACTTATATA	a	A	a	a	A	A	A	a	A	A	a	A	a	a	A	A	A	A	a	A	a	a	a	A	a	a	a	A	A	a	-	a	A	A	a	a	A	A	a	a	A	a	a	a	-
bin11-138	11	121.04	AX-105999628	AAGTGGAGTGCAATCATGTTCTTTCTTTCAAAGAT[A/G]TATTTGTGACCTGAAGATTGTTGCTTAATGTTAAA	a	A	a	a	A	A	A	a	A	A	a	A	a	a	A	A	A	A	a	A	a	a	a	A	a	a	a	A	A	a	A	a	A	A	a	a	A	A	a	a	A	a	a	a	a
bin11-140	11	123.28	AX-117574881	GGTTCTTGTGGTCGCTACTGAAACCACCACCAAAA[C/G]ATTCATGGTATCCAAGTGACTACGAGAACCTAGAA	a	A	H	a	A	A	A	a	A	A	a	A	-	a	A	A	A	A	a	A	a	a	a	A	H	a	a	A	A	a	A	a	A	A	a	a	A	A	a	a	A	a	a	H	a
[truncated: 1,936 more rows]
[truncated: 164 more columns]
