# Supplementary material for: Identification of QTLs Associated With Agronomic Traits in Tobacco via a Biparental Population and an Eight-Way MAGIC Population
Source: Front Plant Sci. 2022 Jun 6;13:878267. doi: 10.3389/fpls.2022.878267 (PMC9207565; doi:10.3389/fpls.2022.878267)
Supplement: Supplementary Table 3 — The information of SNP markers for association mapping using MAGIC population. [file Table_3.XLSX]

## Sheet: MAGIC_SNP_information
Supplementary Table 3 The information of SNP markers for association mapping using MAGIC population
Marker	Linkage group	Genetic Distance(cM)	Probeset_id	Sequence	P1	P10	P100	P101	P102	P103	P104	P106	P107	P108	P109	P11	P110	P111	P112	P113	P114	P116	P117	P118	P119	P12	P120	P121	P122	P123	P124	P125	P126	P127	P128	P129	P13	P130	P131	P132	P133	P134	P135	P136	P137	P138	P139	P14	P140
bin1-1	1	0	AX-117561557	TCATAATTGTTAATCCTCCTTCGATTGCTCCAAAC[C/T]GGCCACCCAGCTCGACCTCTAGGCCTCATATACGA	TC	CC	TT	CC	TC	CC	CC	TC	CC	CC	CC	CC	TC	CC	TC	CC	CC	CC	TC	CC	CC	CC	TC	CC	CC	CC	CC	CC	CC	TC	TC	CC	TT	CC	CC	TC	TC	TC	TC	CC	CC	CC	CC	CC	CC
bin1-2	1	0.69	AX-117561552	ATAATGGATTAGATGATCCTCCGGGTCCATGGTCC[C/T]GTCGTTATTTTCAAGTATGACGGCATCTTGAAGGT	CC	CC	TT	CC	CC	CC	CC	CC	CC	CC	CC	CC	CC	CC	CC	CC	CC	CC	CC	CC	CC	CC	CC	CC	CC	CC	CC	CC	CC	CC	CC	CC	TT	CC	CC	TC	CC	CC	CC	CC	CC	CC	CC	CC	CC
bin1-3	1	1.8	AX-117561573	CTCCACGCGCGAAACGGAAGGTGTCGTGCATAATC[C/T]GCGGGTCCCATCTTTCTTGTGGATGCTAAATGGGG	CC	CC	TT	CC	CC	CC	CC	CC	CC	CC	CC	CC	CC	CC	CC	CC	CC	CC	CC	CC	CC	CC	CC	CC	CC	CC	CC	CC	CC	CC	CC	CC	TT	CC	CC	TC	CC	CC	CC	CC	CC	CC	CC	CC	CC
bin1-4	1	3.14	AX-117646383	CTTAATGGACGTGCTAAAAACAAATTGATCACTTA[C/T]TGTGAACCGGATAGAGCAGTACTTTATACATCACT	TT	TT	CC	TT	TT	TT	TT	TT	TT	TT	TT	TT	TT	TT	TT	TT	TT	TT	TT	TT	TT	TT	TT	TT	TT	TT	TT	TT	TT	TT	TT	TT	CC	TT	TT	TC	TT	TT	TT	TT	TT	TT	TT	TT	TT
bin1-5	1	3.58	AX-117646363	AGCGTTCCAAGGAGATTGTTGCGGAAGCTTCCAGA[C/G]GCGCCGACCAGATCAAGCTTCAATTTCCTGCTGCA	CC	CC	GG	CC	CC	CC	CC	CC	CC	CC	CC	CC	CC	CC	CC	CC	CC	CC	CC	CC	CC	CC	CC	CC	CC	CC	CC	CC	CC	CC	CC	CC	GG	CC	CC	CG	CC	CC	CC	CC	CC	CC	CC	CC	CC
bin1-6	1	3.8	AX-117676433	TTAGAGAGTTCACAAACTAAGCACGAATTATCCGT[C/T]TTTCAGAGTTGGTTCGTTAGAGAAGTCTTCGTGGT	CC	CC	TT	CC	CC	CC	TT	CC	TT	CC	TT	CC	CC	TT	CC	CC	CC	TT	CC	CC	CC	CC	TT	CC	CC	TT	CC	TT	TT	CC	CC	CC	TT	CC	TT	TT	CC	CC	CC	CC	CC	CC	TT	TT	CC
bin1-7	1	6.4	AX-117838072	GTCCTTTAATTGGAAAAAGCTCTTACGCCCCTCGC[A/G]GGGACGGAAAAAGGAGGTGTGACAGCTCTGGCGAC	AA	AA	AG	AA	AA	AA	AG	AA	AG	AA	AG	AA	AA	AG	AA	AA	AA	AG	AA	AA	AA	AA	AG	AA	AA	AG	AA	AG	AG	AA	AA	AA	AG	AA	AG	AG	AA	AA	AA	AA	AA	AA	AG	AG	AA
bin1-8	1	6.62	AX-117702571	AAAACATCAAAAGTGTTTTGGACTCCTGTTCTGTT[A/T]GGCTTGTCTTCAGAATTTAATACCTAAAATTTATC	TT	AT	AA	AT	AT	AT	AA	AT	AA	NN	AA	TT	AT	AA	AT	NN	AT	AA	AT	NN	AT	AT	AA	AT	NN	AA	AT	AA	AA	AT	NN	AT	AA	AT	AA	AA	AT	AT	NN	AT	NN	NN	AA	AA	AT
bin1-9	1	9.22	AX-117495304	CTGCACCAAGAACTACTGTCCAACCTGTACCTGCG[C/G]CCGAAGATGTGCGCTTGAAGGTTACTCAGCTGGAG	GG	GG	CC	GG	GG	GG	CC	GG	GG	GG	CC	GG	GG	GG	GG	GG	GG	CC	GG	GG	GG	GG	CC	GG	GG	CC	GG	CC	CC	GG	GG	GG	CC	GG	CC	CC	GG	GG	GG	GG	GG	GG	CC	CC	GG
bin1-10	1	9.66	AX-117702564	GATATTGACCATCGTTTAAGCAATAGAGATTGAAC[G/T]ACAGCCTTTCTCAAAAAGTTCTACAATGCCAGCAG	GG	TT	TT	GG	GG	GG	TT	GG	GG	TT	TT	GG	TT	GG	GG	TT	TT	TT	GG	GG	TT	GG	TT	TT	TT	TT	GG	TT	TT	GG	GG	TT	TT	TT	TT	TT	GG	GG	GG	TT	TT	TT	TT	TT	TG
bin1-11	1	11.51	AX-106004201	CATATTTCGTTGTCAGATATTATTATGTTTCACTA[A/G]GATTTACTTTGCACCTTAGTTATTTTTTAATTAGT	GG	GG	GG	GG	GG	GG	AA	GG	GG	GG	AA	GG	GG	GG	GG	GG	GG	GG	GG	GG	GG	GG	AA	GG	GG	AA	GG	AA	AA	GG	GG	GG	GG	GG	AA	AG	GG	GG	GG	GG	GG	GG	AA	AA	GG
bin1-12	1	14.09	AX-117767826	TTATCTAAAATATCTAGTATCTAAAACTATCTAAA[A/G]TTTAACTAGAGGTTTGTAGTTGAGCTTTAGTAGGA	GG	GG	GG	GG	GG	GG	AA	GG	GG	GG	AA	GG	GG	GG	GG	GG	GG	GG	GG	GG	GG	GG	AA	GG	GG	AA	GG	GG	GG	GG	GG	GG	GG	GG	AA	AG	GG	GG	GG	GG	GG	GG	AG	AA	GG
bin1-13	1	21.03	AX-105997816	ACGAACTATGTCATTAAAGGACAATTAATCAAACA[C/T]GAATTATTAAAGTTATCTATTTTGTTCTACCTTAT	TT	TT	TT	TT	TT	TT	TT	TT	TT	TT	CC	TT	TT	TT	TT	NN	TT	TT	TT	TT	TT	TT	CC	TT	TT	TT	TT	TT	TT	TT	TT	TT	TT	TT	TT	TC	TT	TT	TT	TT	TT	TT	TT	TT	TT
bin1-16	1	22.66	AX-106018007	TTCGAACATAAGGTCTCAACTCTAGCCAGTCAATA[A/G]TATTTTAAGATCTGTTCGTCGTTGCCTTTTGTATT	AA	AA	AA	AA	AA	AA	AA	AA	AA	GG	GG	AA	AA	AA	AA	AA	AA	AA	AA	AA	AA	AA	GG	AA	AA	GG	AA	GG	GG	AA	AA	AA	AA	AA	GG	AG	AA	AA	AA	AA	AA	AA	AG	AA	AG
bin1-17	1	24.31	AX-117767822	GTGACTTGTTCTTTTGAAGTCTGTTATTTGGAAGA[C/T]AGCTTCAGGATTGAAAGTTGTCCTAACTAAGCGGT	CC	TT	TT	TT	CC	CC	CC	CC	CC	TT	TT	CC	TT	CC	TT	TT	TT	TT	CC	CC	TT	TT	TT	TT	TT	TT	TT	TT	TT	CC	CC	TT	TT	TT	TT	TT	CC	TT	CC	TT	TT	TT	TT	CC	TT
bin1-18	1	25.01	AX-117532995	CCGCCGCCTCAAACCACCACCAAATTAACACCAGG[A/G]AATCCCCATGTCTCCATCTTCCCTAATCTATAATT	GG	GG	AG	GG	GG	GG	GG	GG	GG	AG	AG	GG	GG	GG	GG	GG	GG	AG	GG	GG	GG	GG	AG	GG	GG	GG	GG	AG	AG	GG	GG	GG	AG	GG	GG	AG	GG	GG	GG	GG	GG	GG	GG	GG	AG
bin1-19	1	25.72	AX-117767811	TCGGTAAAAGTAAGTTCAAAAAGTCTCATTTAAGG[A/G]AACGGGATTTAGAAAGCAAAACGATCGATCGGGTT	AG	AA	AA	GG	GG	GG	AA	GG	GG	AA	AA	GG	GG	GG	AA	GG	GG	AA	GG	GG	AA	GG	AA	AA	AA	GG	GG	GG	GG	GG	GG	AA	AA	GG	GG	AA	GG	GG	GG	GG	GG	AA	AG	AA	AG
bin1-21	1	26.18	AX-117625794	GATGGTGCAGCGGCTGACCTACCAGAAGCGCTACA[A/G]TTATGCAACCAAATCCAACCAGCACCGCGTTGTCA	AG	GG	GG	GG	AG	AG	GG	AG	GG	GG	GG	AG	AG	AG	GG	GG	GG	GG	AG	AG	GG	AG	GG	GG	GG	AG	AG	GG	GG	AG	AG	GG	GG	GG	GG	GG	AG	GG	AG	GG	GG	GG	GG	GG	GG
bin1-20	1	26.4	AX-117625793	GGTCCAAGTTTACACAGGTCTTTTCCCTTTTTGGC[G/T]TTAAGCACCGACTTGTTGGAGAGATTCGCATATTT	TG	TT	TT	GG	GG	GG	TT	GG	GG	TT	TT	GG	GG	GG	TT	GG	GG	TT	GG	GG	TT	GG	TT	TT	TT	GG	GG	GG	GG	GG	GG	TT	TT	GG	GG	TT	GG	GG	GG	GG	GG	TT	TG	TT	TT
bin1-23	1	27.1	AX-117625818	TTTGCATACAAGGAATTGCTTCAATAAACTTTACT[C/T]TGAGAAGGGAAAATGGGTTCATGTGTACCTTGATG	TC	TT	TT	CC	CC	NN	TT	CC	CC	TT	CC	CC	CC	CC	TT	CC	CC	TT	CC	CC	TT	CC	CC	TT	TT	CC	CC	CC	CC	CC	CC	TT	TT	CC	CC	TC	CC	CC	CC	CC	CC	TT	TC	TT	TT
bin1-22	1	27.33	AX-117595002	AGATTAAACTCTAGTACTATAAAATATAGCTCACG[C/G]GTTGGTTAAAGGTAGTCGGCCGTTTAGTCACTCCC	CG	CC	CC	GG	GG	GG	CC	GG	GG	CC	GG	GG	GG	GG	CC	GG	GG	CC	GG	GG	CC	GG	GG	CC	CC	GG	GG	GG	GG	GG	GG	CC	CC	GG	GG	CG	GG	GG	GG	GG	GG	CC	CG	CC	CC
bin1-24	1	27.8	AX-117594982	TAGAGGTGATCTAAGGTATAGTCATTCCAGGTCCA[C/G]GCATGTTGAAGGTAGTTGTTACTATAAAATTAATA	CG	CC	CC	GG	GG	GG	CC	GG	GG	CC	GG	GG	GG	GG	CC	GG	GG	CC	GG	GG	CC	GG	GG	CC	CC	GG	GG	GG	GG	GG	GG	CC	CC	GG	GG	CG	GG	GG	GG	GG	GG	CC	CG	CC	CC
bin1-25	1	28.48	AX-117594962	TTTTAAAATTAATAAAGTGATACCCGAATTTACAT[A/G]ACAATTAGATGCATCAATCATGGTTGAACCTATGG	AG	GG	GG	AA	AA	AA	GG	AA	AA	GG	AA	AA	AA	AA	GG	AA	AA	GG	AA	AA	GG	AA	AA	GG	GG	AA	AA	AA	AA	AA	AA	GG	GG	AA	AA	AG	AA	AA	AA	AA	AA	GG	AG	GG	GG
bin1-26	1	29.18	AX-117594961	TTTAAATATCGACCGCTTATGAAAAGTTCTGTATA[C/T]GCCCATGAAAGCGCGTACACTAATACTAGTATGCT	TC	TT	TT	CC	CC	CC	TT	CC	CC	TT	CC	CC	CC	CC	TT	CC	CC	TT	CC	CC	TT	CC	CC	TT	TT	CC	CC	CC	CC	CC	CC	TT	TT	CC	CC	TC	CC	CC	CC	CC	CC	TT	TC	TT	TT
bin1-27	1	30.12	AX-117594947	GAAAGGATAATTCAATAGCTGCAACAATAAAATAA[C/T]AATACTGTTGCGGCGCACAACCCGATCCCTTATCA	TC	TT	TT	CC	CC	CC	TT	CC	CC	TT	CC	CC	CC	CC	TT	CC	CC	TT	CC	CC	TT	CC	CC	TT	TT	CC	CC	CC	CC	CC	CC	TT	TT	CC	CC	CC	CC	CC	CC	CC	CC	CC	TC	TT	TT
bin1-28	1	30.6	AX-117594943	TACAAAGACCATGCGTCTGCCTATCAATTGCACTA[C/T]AGTTACATTAATACCAAAAGTTAAGAACCCCTCCA	TT	TT	TT	TT	TC	TT	TT	TC	TT	TT	TT	TT	TC	TC	TT	TC	TC	TT	TC	TT	TT	TC	TC	TT	TT	TC	TC	TC	TC	TC	TC	TT	TT	TC	TT	TT	TC	TC	TC	TC	TC	TC	TT	TT	TT
bin1-29	1	31.56	AX-117594941	CTCCTGGCTTCTCTATTTTGTGTTATGATAATGAT[G/T]CTATGAATGTTACCATCTGGGTGGTCTTTGACAGG	TG	TT	TT	GG	GG	GG	TT	GG	GG	TT	GG	GG	GG	GG	TT	GG	GG	TT	GG	GG	TT	GG	GG	TT	TT	GG	GG	GG	GG	GG	GG	TT	TT	GG	GG	GG	GG	GG	GG	GG	GG	GG	TG	TT	TT
bin1-30	1	32.01	AX-117722366	AAACTTGTGACAGTCCCTATAAAAAGATCAATTAA[C/T]ATTTTAGTGTAACATTTAAAAACAACTGGCATAAA	CC	CC	CC	TT	TT	TT	CC	TT	TT	CC	TT	TT	TT	TT	CC	TT	TT	CC	TT	TT	CC	TT	TT	CC	CC	TT	TT	TT	TT	TT	TT	TT	CC	TT	TT	TT	TT	TT	TT	TT	TT	TT	TC	CC	CC
bin1-31	1	32.47	AX-117526590	TTAGCAGCTTCGGACCTCCAGCGAGTAGCATACTC[A/G]TGAAACGTCTCCGTGGGAATCTTCTTCAAATTCTA	GG	GG	GG	GG	AA	GG	GG	AA	GG	GG	GG	GG	AA	AA	GG	GG	GG	GG	AA	GG	GG	AA	AA	GG	GG	AA	AA	GG	AG	AA	AA	AA	GG	GG	GG	AA	AA	AA	AA	GG	GG	AA	AG	GG	GG
bin1-32	1	32.94	AX-117722351	ACTGTAAGTTGGAGGCTTTCCTTATATTTATAATT[C/T]TAATTTGAAAAATTAACCTAAACAGTCGCTCACCC	CC	CC	CC	TT	TT	TT	CC	TT	TT	CC	TT	TT	TT	TT	CC	TT	TT	CC	TT	TT	CC	TT	TT	CC	CC	TT	TT	TT	TT	TT	TT	TT	CC	TT	TT	TT	TT	TT	TT	TT	TT	TT	TC	CC	CC
bin1-33	1	33.66	AX-117722346	AAGACGAAAAGGACAAACACAATACTAAAAGTGTA[C/G]ACACTCAAACTGGGATTACTCAGCTCCCCAGTAAA	CC	CC	CC	GG	GG	GG	CC	GG	GG	CC	GG	GG	GG	GG	CC	GG	GG	CC	GG	GG	CC	GG	GG	CC	CC	GG	GG	GG	GG	GG	GG	GG	CC	GG	GG	GG	GG	GG	GG	GG	GG	GG	CG	CC	CC
bin1-34	1	35.82	AX-117722331	AGGGCCCGCATTTGTGATCCTTTCATCGCAAATGC[A/G]ATTAGAAAGCTGGGACAGAATAGTTTGCAAATGCA	AG	AA	AA	GG	GG	GG	AA	GG	GG	AA	GG	GG	GG	GG	AA	GG	GG	AA	GG	GG	AA	GG	GG	AA	AA	GG	GG	GG	GG	GG	GG	GG	AA	GG	GG	GG	GG	GG	GG	GG	GG	GG	AG	NN	AA
bin1-35	1	36.28	AX-117666784	TTGGCGAGCAATTTTTCTACCTCTTTATGGACAAC[C/G]TCACTGATTGCAGCATTGAACTTTCTTTTGATTTG	GG	GG	GG	CC	CC	CC	GG	CC	CC	GG	CC	CC	CC	CC	GG	CC	CC	GG	CC	CC	GG	CC	CC	GG	GG	CC	CC	CC	CC	CC	CC	CC	GG	CC	CC	CC	CC	CC	CC	CC	CC	CC	CG	GG	GG
bin1-36	1	37.44	AX-117666790	AATCGAACTGGTGCCCTGCCTAGCAGTAGCAATTT[A/C]TCTGTTGATCTGAAAAATCCTAGAGCAATCCACCT	AA	AA	AA	CC	CC	CC	AA	CC	CC	AA	CC	CC	CC	CC	AA	CC	CC	AA	CC	CC	AA	CC	CC	AA	AA	CC	CC	CC	CC	CC	CC	CC	AA	CC	CC	CC	CC	CC	CC	CC	CC	CC	AC	AA	AA
bin1-37	1	37.67	AX-117666798	AGTCAAGAAACAGGCTTACCCTCGAGGAACAAGTG[G/T]TCTGATTAAAATGAAGATGACGAAGAAGACTTCCT	TT	TT	TT	GG	GG	GG	TT	GG	GG	TT	GG	GG	GG	GG	TT	GG	GG	TT	GG	GG	TT	GG	GG	TT	TT	GG	GG	GG	GG	GG	GG	GG	TT	GG	GG	GG	GG	GG	GG	GG	GG	GG	TG	TT	TT
bin1-38	1	41.22	AX-105996801	TTGCGAACTTTTGGAATGAGACACACATAAGTCTG[A/G]TTAATGGATTCAGGAATTTGAAAAGTTGAGAATAT	GG	GG	GG	GG	AG	GG	GG	AG	AG	GG	GG	GG	AG	GG	GG	GG	GG	GG	AG	GG	GG	AG	AG	GG	GG	AG	AG	AG	NN	AG	AG	AG	GG	GG	AG	AG	AG	AG	AG	GG	GG	AG	AG	GG	GG
bin1-39	1	41.69	AX-105954971	AAAAGAATAAGATAGATATCCTAGAATGTCTAGAA[A/C]CCAGAGTAAAAGAAAAAAAGACAAAAAATATCTTG	AA	AA	AA	AA	CC	AA	AA	CC	CC	AA	AA	AA	CC	AA	AA	AA	AA	AA	CC	AA	AA	CC	CC	AA	AA	CC	CC	CC	AC	CC	CC	CC	AA	AA	CC	CC	CC	CC	CC	AA	AA	CC	AC	AA	AA
bin1-40	1	41.92	AX-105958593	ACTGATTGTCTTAGATATTGCCAAGCGTACTTGGG[C/T]AGCCTACACTATAAACATATGCATAAGGCTGTCCC	CC	CC	CC	CC	TT	CC	CC	TT	TT	CC	CC	CC	TT	CC	CC	CC	CC	CC	TT	CC	CC	TT	TT	CC	CC	TT	TT	TT	TC	TT	TT	TT	CC	CC	TT	TT	TT	TT	TT	CC	CC	TT	TC	CC	CC
bin1-41	1	43.09	AX-105972029	TACTAAAGCCAGATGGACCAGAACCGACAAAAGAA[C/G]CTCGACAGCAGCACGCCAATTCAGAAGCGCATCAC	GG	GG	GG	CC	CC	CC	GG	CC	CC	GG	CC	GG	CC	GG	GG	CC	CC	GG	CC	CC	GG	CC	CC	GG	GG	CC	CC	CC	CC	CC	CC	CC	GG	CC	CC	CC	CC	CC	CC	CC	CC	CC	CG	GG	GG
bin1-42	1	43.79	AX-105956784	GCTAATAATTTGTAGGTTAGTTGGTAAAGCAATAG[C/T]TTACCAAGGCGATGATCAGTCACACCAGGACTAAG	TT	TT	TT	CC	CC	CC	TT	CC	CC	TT	CC	TT	CC	TT	TT	CC	CC	TT	CC	CC	TT	CC	CC	TT	TT	CC	CC	CC	CC	CC	CC	CC	TT	CC	CC	CC	CC	CC	CC	CC	CC	CC	TC	TT	TT
bin1-47	1	50.28	AX-106020289	CAAAGGAGGAGAACTCAGAAGTCGAATGGAAATTG[C/T]GAGAGAAAGGACAACAATTTATAGCCAACGTTGAG	CC	CC	CC	TT	TT	TT	CC	CC	CC	CC	TT	CC	TT	CC	CC	TT	TT	CC	CC	TT	CC	TT	TT	CC	CC	TT	TT	TT	TT	CC	CC	CC	CC	TT	CC	TT	CC	CC	CC	TT	TT	CC	TC	CC	CC
bin1-48	1	50.74	AX-117680052	ACTCAAATAAAGCAAAATATCTTAACTTATTAAAA[G/T]TATGGTTCGTATTATTAATTTGGGTAGAGAACATC	TT	TT	TT	GG	GG	GG	TT	TT	TT	TT	GG	TG	GG	TT	TT	GG	GG	TT	TT	GG	TT	GG	GG	TT	TT	GG	GG	GG	GG	TT	TG	TT	TT	GG	TT	GG	TT	GG	TT	GG	GG	TT	TG	TT	TT
bin1-49	1	52.43	AX-117680050	CCGTGATTCTTTTTGGTTCCTTCCTCTAATAGTAG[C/T]ATATTATTTCAAGAAGCAACACATTCTAAAAAAAA	CC	CC	TT	TT	TT	TT	CC	CC	CC	CC	TT	TT	TT	CC	CC	TT	TT	TT	CC	TT	TT	TT	TT	CC	TT	TT	TT	TT	TT	CC	CC	CC	TT	TT	CC	TT	CC	TT	CC	TT	TT	CC	TC	CC	TT
bin1-50	1	53.13	AX-117755339	GTACAACATCATCCAAGGCTTGTTAAACCAAATCT[A/G]GATCAAACAACTGTGACCTACCATATTCAACCAAC	AA	GG	GG	AA	AA	AA	GG	AA	NN	AA	AA	GG	AA	GG	GG	AA	AA	GG	AA	AA	GG	AA	AA	GG	GG	AA	AA	AA	AA	AA	AA	AA	GG	AA	AA	AA	AA	AA	AA	AA	AA	AA	AG	GG	GG
bin1-51	1	53.37	AX-117755344	GGAACCTCTTCATCCTCCACCGCATCCACTTCTTC[A/G]ACGATCTAAACGGAACTCTCTGGCACTGAATTAGC	AG	GG	GG	AA	AA	AA	GG	AA	AG	AA	AA	GG	AA	GG	GG	AA	AA	GG	AA	AA	GG	AA	AA	GG	GG	AA	AA	AA	AA	AA	AA	AA	GG	AA	AA	AA	AA	AA	AA	AA	AA	AA	AG	GG	GG
bin1-52	1	55.27	AX-117755386	AAGGGAGTGCTGTTTCCTTTTTGGTTCAAAAACAC[A/G]ACTCCTTTAGCCTTGGTGTCAATTTCCTCTTTTTT	AA	AA	AA	AA	AA	AA	AA	AA	AA	AA	AA	AG	AA	AA	AA	AA	AA	AA	AA	AA	AG	AA	AA	AA	AG	AA	AA	AA	AA	AA	AA	AA	AA	AA	AA	AA	AA	AA	AA	AA	AA	AA	AA	AA	AG
bin1-53	1	55.5	AX-117755397	GTGTTGCTACGGTAGCGTATGATATTCGGAAGACT[A/T]TTTTAAGTGAGCAAAGAGCTCGTAAGATGTTTGGT	TT	TT	TT	TT	AT	TT	TT	AT	TT	TT	TT	AT	AT	TT	TT	TT	TT	TT	TT	TT	AT	AT	AT	TT	AT	TT	TT	AT	AT	TT	TT	TT	TT	TT	AT	TT	TT	AT	TT	TT	TT	TT	TT	TT	AT
bin1-54	1	55.96	AX-117755415	ACAGAACAAGAGCTTAACCTACTCATCAAACAATA[C/T]GGCTATTCACTTTTTCTTGACATCAGCACTGAAGC	TT	TT	TT	TT	TT	TT	TT	TT	TT	TT	TT	CC	TT	TT	TT	TT	TT	TT	TT	TT	CC	TT	TT	TT	CC	TT	TT	TT	TT	TT	TT	TT	TT	TT	TT	TT	TT	TT	TT	TT	TT	TT	TT	TT	CC
bin1-55	1	58.54	AX-117693745	TCAAAAACGAATTTAGGAAAAACAATATTCTATAG[C/T]AGCGGTAAAAATAATAGTCGAAAATGTATATAATT	TT	TT	TT	TT	TT	TT	TT	TT	TT	TT	TT	CC	TT	TT	TT	TT	TT	TT	TT	TT	CC	TT	TT	TT	CC	TT	TT	TT	TT	TT	TT	TT	TT	TT	TT	TT	TT	TT	TT	TT	TT	TT	TT	TT	CC
bin1-56	1	60.38	AX-117564808	ATGTTGTTATGATTGGATGGGGGAGCAATGATAAG[A/C]AATAAATATATTAAATGGCAATAAATATAAATAGA	CC	CC	CC	CC	CC	CC	CC	CC	CC	CC	CC	NN	CC	CC	CC	CC	CC	CC	CC	CC	CC	CC	CC	CC	AA	CC	CC	CC	CC	CC	CC	CC	CC	CC	CC	CC	CC	CC	CC	CC	CC	CC	AA	CC	AA
bin1-57	1	60.6	AX-117564794	TGCGTGAGCTTAGATACGGCTCTGTTAACTTTATA[C/T]GTAAGTTATAAACAGTTTTGCGCAGTCCAAATGCC	CC	CC	CC	CC	CC	CC	CC	CC	CC	CC	CC	TT	CC	CC	CC	CC	CC	CC	CC	CC	CC	CC	CC	CC	NN	CC	CC	CC	CC	CC	CC	CC	CC	CC	CC	CC	CC	CC	CC	CC	CC	CC	TT	CC	TT
bin1-59	1	62.92	AX-117564771	CTGACCAAGGACATAACCTTTGATAGAAATGTATG[A/G]AGGTCGAGGATTAGGGTAGTAGAGTAGGTAGTCTA	GG	GG	GG	GG	AA	GG	GG	AG	GG	GG	GG	GG	AA	AA	GG	GG	GG	GG	AG	GG	GG	AA	AA	GG	GG	GG	GG	AA	AA	GG	GG	GG	GG	GG	AA	GG	GG	AA	GG	GG	GG	GG	GG	GG	AA
bin1-60	1	63.37	AX-117610689	TGTGTGATAAGGACCTCATATATCAATGTGTATCA[A/G]TTGAAAAGATCTAGTGGTTTTAATGGAGCTGTCCG	GG	GG	GG	GG	GG	GG	GG	GG	GG	GG	GG	GG	GG	GG	GG	GG	GG	GG	AG	GG	GG	GG	GG	GG	GG	GG	GG	GG	AG	GG	GG	GG	GG	GG	GG	GG	GG	GG	GG	GG	GG	GG	GG	GG	AA
bin1-61	1	65.2	AX-117599607	TATTGTCTTGTTAAGGTACGTAGGGAGAGCATCTT[A/T]CAAGTTTCAACATATAACGGCTGTCAACATAAGAT	TT	TT	TT	TT	TT	TT	TT	TT	TT	TT	TT	TT	TT	TT	TT	TT	TT	TT	AT	TT	TT	TT	TT	TT	TT	TT	TT	TT	AT	TT	TT	TT	TT	TT	TT	TT	TT	TT	TT	TT	TT	TT	TT	TT	AA
bin1-62	1	65.43	AX-117599617	CGAGTCTTTTTCTTTTTATTGTATTTTCTTGTTGG[A/G]TAATGATGAATGTTAATTATGTCGCTCTAGAAATA	GG	GG	GG	GG	GG	GG	GG	GG	GG	GG	GG	GG	GG	GG	GG	GG	GG	GG	AG	GG	GG	GG	GG	GG	GG	GG	GG	GG	AG	GG	GG	GG	GG	GG	GG	GG	GG	GG	GG	GG	GG	GG	GG	GG	AA
bin1-63	1	68	AX-117599632	AAACGAGCGGGTCGAATATGGTTCGGATCGAAAAC[A/G]AGACATGTCAAAACGGATATATTATCTGATCACAC	AA	AA	AA	AA	AA	AA	AG	AG	AA	AA	GG	GG	AA	AA	AA	GG	GG	AA	AG	AA	AA	AA	AA	AA	GG	AA	AA	AA	AG	AA	AA	AA	AA	GG	AA	GG	AA	AA	AA	AA	GG	AA	AA	AA	GG
bin1-64	1	69.37	AX-117504785	CCAAGCTGGAGAGGGTTGAAGGATCCCGAATAGCG[G/T]CCTTGGGGAAGGTTGTGGCGCCAGAAGGTACTATC	GG	GG	GG	GG	TT	GG	GG	TG	TT	GG	GG	GG	TT	TT	GG	GG	GG	GG	GG	GG	GG	TT	TT	GG	GG	TT	GG	TT	TT	TT	TT	GG	GG	GG	GG	GG	TT	TT	TT	GG	GG	GG	GG	GG	GG
bin1-65	1	71	AX-105993388	GCAACACACTAGTATATTTATTCATTCTCTTGTGA[A/C]AATTGGTATAGGTTTAATTGCTACGTATATATTTA	CC	CC	CC	CC	CC	NN	AC	AC	CC	CC	AA	CC	CC	CC	CC	AA	CC	CC	AC	CC	CC	CC	CC	CC	CC	CC	CC	CC	AC	CC	CC	AA	CC	AA	CC	AA	CC	CC	CC	CC	AA	CC	CC	CC	AA
bin1-66	1	71.22	AX-105959463	CCTCATATAAGCATGGAAATATTTGGTGTACAATC[G/T]CCCAGTTGGATACATGTAGCTCTTGACTTCTGCCT	TT	TT	TT	TT	TT	TT	TG	TG	TT	TT	GG	TT	TT	TT	TT	GG	TT	TT	TG	TT	TT	TT	TT	TT	TT	TT	TT	TT	TG	TT	TT	TT	TT	GG	TT	GG	TT	TT	TT	TT	GG	TT	TT	TT	GG
bin1-67	1	71.67	AX-117705626	ATATAAGAGCGAAGCTAGAAAATGTACCCAAGGCA[C/G]ACAAAAGCTTGGGAATTTAAGTGGAGCAGGGTAGA	CC	CC	CC	CC	CC	CC	CG	CG	CC	CC	GG	CC	CC	CC	CC	GG	GG	CC	CG	CC	CC	CC	CC	CC	CC	CC	CC	CC	CG	CC	CC	CC	CC	GG	CC	GG	CC	CC	CC	CC	GG	CC	CC	CC	GG
bin1-69	1	74.67	AX-117573698	ATATTGTCCGATATGGGCCAAGCCCTTACGATTTT[C/T]CTTAAAAGGCTTCGCACAAATGTTTGTTAAATAAT	CC	CC	CC	CC	CC	CC	CC	CC	CC	CC	CC	CC	CC	CC	CC	CC	CC	CC	CC	CC	CC	CC	CC	CC	CC	CC	CC	CC	CC	CC	CC	CC	CC	CC	CC	CC	CC	CC	CC	CC	CC	CC	CC	CC	CC
bin1-72	1	75.34	AX-105994945	CAAGCACCTCGGCCACTGCCGAGGTCGTGTACTCA[A/G]AATGCATGTAAGATGAATTGGATGTCACGATATTT	GG	GG	GG	GG	AA	GG	GG	AG	AA	GG	GG	GG	AA	AA	GG	GG	AA	GG	GG	GG	GG	AA	GG	AG	AA	AA	GG	AA	AA	GG	AA	GG	GG	GG	GG	GG	AA	AA	AA	AA	GG	GG	GG	GG	GG
bin1-73	1	75.56	AX-117627592	ACTCGGACCTCAGATTAATATTCGAGTATTTCTGG[A/C]AAATTTCGAGGGAAATGAAGCACGGTTGTGGAAAG	CC	CC	CC	CC	AA	CC	CC	AC	AA	CC	CC	CC	AA	AA	CC	CC	AA	CC	AC	CC	CC	AA	CC	AC	AA	AA	CC	AA	AA	AA	AA	AA	CC	CC	CC	CC	AA	AA	AA	AA	CC	CC	CC	CC	AA
bin1-75	1	76.01	AX-117701007	ACCGTTTACATTTGAAATACCGGTTACCCGGAGTA[C/G]TATAACCCGGTCGATGAACAGTGTTGTTAAACCGG	CC	CC	GG	CC	CC	CC	CC	CC	CC	CC	CC	CC	CC	CC	CC	CC	CC	CC	CC	CC	CC	CC	GG	CG	CC	CC	CC	CC	CC	CC	CC	CC	GG	CG	CC	CC	CC	CC	CC	CC	CC	CC	GG	GG	CC
bin1-76	1	76.46	AX-117666831	TTAGTTCCCGACATAGCTGATTGCTATACCTTCGT[A/G]TTTGCGCCTTTCAGCTATTTAGTGTGCGTGCAATC	AA	AA	GG	AA	AA	AA	AA	AA	AA	AA	AA	AA	AA	AA	AA	AA	AA	AA	AA	AA	AA	AA	GG	AG	AA	AA	AA	AA	AA	AA	AA	AA	GG	AG	AA	AA	AA	AA	AA	AA	AA	AA	GG	GG	AA
bin1-77	1	78.29	AX-106002168	TTTGTTAAACACTCGATAAACACAATTGTCAATAC[A/G]TTGTTAATAGAAATAGAGTATTGGTACAACATATA	AA	AA	AA	AA	AA	AA	AA	AA	AA	AA	AA	AA	AA	AA	AA	AA	AA	AA	AA	AA	AA	AA	AA	AA	AG	AA	AA	AA	AA	AA	AA	AA	AA	AA	AA	AA	AA	AA	AA	AA	AA	AA	AA	AA	AA
bin1-78	1	78.96	AX-106005725	ATAACGGGTTCAATCGAATTCAATATTTTCGACAC[A/G]CAAAGTATAATTATATAGGTGAAAATTGCTAAATG	AA	AA	GG	AA	AA	AA	AA	AA	AA	AA	AA	AA	AA	AA	AA	AA	AA	AA	AA	AA	AA	AA	GG	AG	GG	AA	AA	AA	AA	AA	AA	AA	GG	AG	AA	AA	AA	AA	AA	AA	AA	AA	GG	GG	AA
bin1-79	1	79.18	AX-105955980	AAAAGTTAACAGGAGCCTAAAAGAGAATAGCCTAT[A/G]GAGTGGTTTAGTAGAAAGAGAATACCACATTCGCA	GG	GG	GG	NN	AG	NN	GG	GG	AA	GG	GG	GG	GG	GG	GG	NN	GG	GG	AG	GG	GG	GG	GG	AG	GG	AA	AA	GG	GG	AA	AA	AA	GG	GG	GG	GG	AA	GG	AA	GG	GG	GG	GG	GG	AA
bin1-80	1	81.84	AX-117749818	GGAGCCGCACCACAGATCATCGTGTAACCTCCTTT[C/T]TGCAGCCATAGCGGCAGCCTGAATTGGGGTGAGTG	CC	CC	CC	CC	TT	TT	CC	TT	TT	CC	CC	TT	TT	TT	CC	CC	CC	CC	NN	TT	CC	TT	CC	TC	CC	TT	TT	TT	TT	TT	TT	TT	CC	CC	CC	CC	TT	TT	TT	CC	CC	CC	CC	CC	TT
bin1-81	1	82.07	AX-117865493	CTTTAGAGAAGGTGAAGGTGATTTAGGAGAGGCTT[C/T]ATATAGCGTAGTCGCGACAGAAGAGTTATGCTGAC	TT	TT	TT	TT	CC	CC	TC	CC	CC	TT	TT	CC	CC	CC	NN	CC	CC	CC	TC	CC	TT	CC	CC	TC	CC	CC	CC	CC	CC	CC	CC	CC	TT	CC	TT	CC	CC	CC	CC	TT	CC	TT	TT	CC	CC
bin1-82	1	82.29	AX-117621537	CAAATTACATCCAACAAGTATGTCTATAGAATGAG[A/C]AATTTACACATAGAGGTTGGCATCTGATAGGCACC	CC	CC	CC	CC	AA	AA	CC	AC	AA	CC	CC	AA	CC	AA	AC	CC	CC	AA	AC	AA	CC	AA	CC	AC	AA	AA	CC	AA	AA	CC	AA	CC	CC	CC	CC	CC	AA	CC	CC	CC	CC	CC	CC	CC	CC
bin1-83	1	85.72	AX-117765100	AGAGGTCTAGTGAGTCAAAAAAAAAGCCGAAAAAC[A/G]TAAGTTAGTTTCCAAATAGATTGTAACCAAACACC	GG	GG	GG	GG	GG	GG	GG	GG	GG	GG	GG	AG	GG	GG	GG	GG	GG	GG	GG	GG	GG	GG	GG	GG	GG	GG	GG	GG	GG	GG	GG	GG	GG	GG	GG	AG	GG	GG	GG	GG	AG	GG	GG	GG	GG
bin1-95	1	86.85	AX-117565034	ATACAAGCTAACTCCCACTAGCAACAGGTATTAGG[C/T]AACTTTATCCACCAAGGTAACTCTATCTAGCAAGG	CC	CC	CC	CC	CC	CC	TT	CC	CC	CC	CC	TT	CC	CC	CC	CC	CC	CC	CC	CC	CC	CC	CC	CC	CC	CC	CC	CC	CC	CC	CC	CC	CC	CC	CC	TT	CC	CC	CC	CC	TT	CC	CC	CC	CC
bin1-94	1	87.28	AX-117565711	TCACATACGTCGTTCTAGGTGCCCATGCTTGCCCG[A/G]CACATACTCATATACAGGTAAGTGAGAACAACAAC	AA	AA	AA	AA	AA	AA	GG	AA	AA	AA	AA	GG	AA	AA	AA	AA	AA	AA	AA	AA	AA	AA	AA	AA	AA	AA	AA	AA	AA	AA	AA	AA	AA	AA	AA	GG	AA	AA	AA	AA	GG	AA	AA	AA	AA
bin1-92	1	87.93	AX-106000651	ACTGTGTAATAGTAAGATTATATATTTAGAGTCAA[C/T]CTATATATGTAGAGAAAAAGTGTAGTAAGTTCAAT	TT	TT	CC	CC	TT	TT	CC	TT	NN	TT	TT	CC	CC	TT	TT	TT	TT	TT	TC	TT	TT	TT	TT	TC	TT	TT	TT	TT	TT	TT	TT	TT	CC	TT	TT	CC	TT	TT	TT	TT	CC	TT	TT	TT	TT
bin1-93	1	88.15	AX-117565683	AGGAAAAGAGAAGAAGTTGATTTTCTTCACCTAAT[A/G]AAAGTATATAGCTTCTGTGCTCCTTGGTAAAGAAG	AA	AA	AA	AA	AA	AA	GG	AA	AA	AA	AA	GG	AA	AA	AA	AA	AA	AA	AA	AA	AA	AA	AA	AA	AA	AA	AA	AA	AA	AA	AA	AA	AA	AA	AA	GG	AA	AA	AA	AA	GG	AA	AA	AA	AA
bin1-97	1	88.79	AX-117565712	CTTTCAATGTAATGGAGGGTGAGAGCACTGAGGGA[C/G]TGATCTACTTATATCGTTAACCCAAGTCTGATAAC	GG	GG	GG	GG	GG	GG	CC	GG	GG	GG	GG	CC	GG	GG	GG	GG	GG	GG	GG	GG	GG	GG	GG	GG	GG	GG	GG	GG	GG	GG	GG	GG	GG	GG	GG	CC	GG	GG	GG	GG	CC	GG	GG	GG	GG
bin1-84	1	89.87	AX-117565054	CCTTATCACCTTCATAATTATGTTAATAGAAATTC[C/T]ACTTCCACTGCTAAAGATAACAACATCATCAGCAT	TT	TT	TT	TT	TT	TT	TC	TT	TT	TT	TT	CC	TT	TT	TT	TT	TT	TT	TT	TT	TT	TT	TT	TT	TT	TT	TT	TT	TT	TT	TT	TT	TT	TT	TT	CC	TT	TT	TT	TT	CC	TT	TT	TT	TT
bin1-85	1	91.91	AX-117486207	CCGCATCACTCATCACTTTAAGTGTCACGCTCTCA[A/G]GAGCAGCGCATAAAGAGGCAAACACCGATGCCACC	AA	AA	AA	AA	AA	GG	AG	AG	AA	AA	AA	GG	GG	AG	AA	GG	AA	GG	GG	GG	AA	AA	GG	AA	GG	AA	GG	AA	AA	AA	AA	GG	AA	AG	AA	GG	AA	GG	AA	AA	GG	AA	AA	GG	GG
bin1-86	1	92.57	AX-117535898	GTTTCCTCATTTGAGAACTTACGAGCTTGAAGTTT[C/T]TGGCCGGAGGTCTTACAACTTCAAACTTTTGATGT	CC	CC	CC	CC	TT	TT	CC	TC	TT	CC	CC	CC	CC	TT	TC	CC	CC	CC	CC	TT	CC	TT	CC	TC	CC	TT	CC	TT	TT	CC	TT	CC	CC	CC	CC	CC	CC	CC	CC	CC	CC	CC	CC	CC	CC
bin1-87	1	92.78	AX-117526814	ACTTTACTCAAGTACAAAAGTACCTCAGAATCTCT[A/G]CTGATAAAGTGCATGTTTTAGAATGCTCCCATGCC	GG	GG	GG	GG	AA	GG	GG	AG	AA	GG	GG	GG	GG	AA	AG	GG	GG	GG	GG	GG	GG	AA	GG	AG	GG	AA	GG	AA	AA	AA	AA	GG	GG	GG	GG	GG	GG	GG	AA	GG	GG	GG	GG	GG	GG
bin1-88	1	93	AX-117565069	TGCATAACCTAGAAATATGTACTTCTTTGCCCTCG[A/G]CTCAAGTTTTTCATCTCTTACATGAGCATAAGGAG	AA	AA	AA	AA	AA	GG	AG	NN	AA	AA	AA	GG	GG	AG	AA	GG	AA	GG	GG	GG	AA	AA	GG	AA	GG	AA	GG	AA	AA	AA	AA	GG	AA	AG	AA	GG	AA	GG	AA	AA	GG	AA	AA	GG	GG
bin1-89	1	93.44	AX-117565055	TTTGTCGTACGCTTTGGCCATATCTAGCTTAATAA[A/C]AATGTTACCTCCCCGATTATTTTGGGAAATACTTT	AA	AA	AA	AA	AA	CC	AC	AC	AA	AA	AA	CC	CC	AC	AA	CC	AA	CC	CC	CC	AA	AA	CC	AA	CC	AA	CC	AA	AA	AA	AA	CC	AA	AA	AA	CC	AA	CC	AA	AA	CC	AA	AA	CC	CC
bin1-90	1	94.35	AX-117857946	TGCCCCTTCTTAATGGGAAGTGACTGTTGCACTGT[C/T]TGCTATACTGTTACGTGTACAGTTGCAGGCAGTTG	CC	CC	CC	CC	TT	CC	CC	TC	TT	CC	CC	CC	CC	TC	TC	CC	CC	CC	CC	CC	CC	TT	CC	TC	CC	TT	CC	TT	TT	TT	TT	CC	CC	CC	CC	CC	CC	CC	TT	CC	CC	CC	CC	CC	CC
bin1-91	1	95.48	AX-106017927	TATTCTCAAGGCTACTCCAAACGCGCATTTCTCCA[A/T]GTTCAGTTTTATCACGTACCGTCTGAGTATGTTGA	AA	AA	AA	AA	TT	AA	AA	AT	TT	AA	AA	AA	AA	AT	AT	AA	AA	AA	AA	AA	AA	TT	AA	AT	AA	AA	AA	AA	AT	TT	TT	AA	AA	AA	AA	AA	AA	AA	TT	AA	AA	AA	AA	AA	AA
bin1-105	1	98.22	AX-117663351	ATTATAACCAGAGTTCAGGTAACCACTCCCACACT[C/T]GGGGACTGTCGTCCGTAAAATAAACTTGAACAGAT	TC	TC	CC	CC	TC	CC	CC	TC	TC	TC	TC	CC	CC	CC	TC	CC	TC	CC	CC	CC	TC	TC	CC	TC	CC	CC	CC	CC	CC	CC	CC	TC	CC	TC	TC	CC	TC	CC	CC	TC	CC	TC	TC	CC	CC
bin1-106	1	98.44	AX-117602761	AAGATACGTCCGGGGAACCTGGTTCCTTAGTACAA[C/T]AATCTATGATAGTTTAAAAGTTTATAGAAAAGGCC	TT	TT	CC	CC	TT	CC	CC	TT	TT	TT	TT	CC	CC	CC	TT	CC	TT	CC	CC	CC	TT	TT	CC	TC	CC	CC	CC	CC	CC	CC	CC	TT	CC	TT	TT	CC	TT	CC	CC	NN	CC	TT	TT	CC	CC
bin1-108	1	98.66	AX-117668129	CACAAAGAGGAATTTCTAGAAACGTGCAAGTTTGG[A/C]CTTCGCGAACGCAAGGGGATTTTCGCGTTTGCGAA	AA	AA	CC	CC	AA	CC	CC	AA	AC	AA	AA	CC	CC	CC	AA	CC	AA	CC	CC	CC	AA	AA	CC	AC	CC	CC	CC	CC	CC	CC	CC	AA	CC	AA	AA	CC	AA	CC	CC	AA	CC	AA	AA	CC	CC
bin1-107	1	98.88	AX-117668147	TTAGGATTATTTCCTCACAGAATAGAACGGATAAA[C/T]TCACTGGTGTAGCGGTACTTCAAACCCCAGTGACA	TT	TT	CC	CC	TT	CC	CC	TT	TT	TT	TT	TC	CC	CC	TT	CC	TT	CC	CC	CC	TT	TT	CC	TC	CC	CC	CC	CC	CC	CC	CC	TT	CC	TC	TT	CC	NN	CC	CC	TT	CC	TT	TT	CC	CC
bin1-109	1	99.33	AX-117512752	TTTAATATATTCATTTCCGCATGCCGGGTACTTTA[C/T]TGGTCTCATCGTTTACTTGGCTTTAAAAAATGGTT	TT	TT	TT	TT	CC	TT	TT	CC	TC	TT	TT	TT	TT	TT	CC	TT	TT	TT	TT	TT	TT	CC	TT	TC	TT	TT	TT	TT	TT	TT	TT	TT	TT	TT	TT	TT	TT	TT	TT	TT	TT	TT	TT	TT	TT
bin1-110	1	100.24	AX-117513883	ACCAAACCATATTTTGTTTTCTATTCAAGTCGTAA[C/T]TGATAAACGTTATATGCTTGCTACATGACAAAATC	CC	CC	CC	CC	TT	CC	CC	TT	TC	CC	CC	CC	CC	CC	TT	CC	CC	CC	CC	CC	CC	TT	CC	TC	CC	CC	CC	CC	CC	CC	CC	CC	CC	CC	CC	CC	CC	CC	CC	CC	CC	CC	CC	CC	CC
bin1-111	1	100.68	AX-117536406	GTTCATGATCTATATATACCATTTTTAATGATATC[A/G]AAGGCCCTTAAAGATAATAAGGAAGGTTAGATAAA	GG	GG	GG	GG	GG	GG	GG	GG	AG	GG	GG	GG	GG	GG	AA	GG	GG	GG	GG	GG	GG	GG	GG	AG	GG	GG	GG	GG	GG	GG	GG	GG	GG	GG	GG	GG	GG	GG	GG	GG	GG	GG	GG	GG	GG
bin1-112	1	101.36	AX-117773382	GATATATAAGGAATTGGTGCTTTTGGTGGACTAAT[A/T]TGTGGTATTGAACAAGGTATTCCTACAACCCCACC	AA	AA	TT	AA	TT	TT	AA	TT	AA	AA	AA	TT	TT	TT	AA	TT	AA	TT	TT	TT	AA	TT	TT	AT	TT	AA	TT	TT	TT	TT	TT	AA	TT	AT	AA	AA	AA	TT	TT	AA	AA	AA	AA	TT	TT
bin1-115	1	103.9	AX-105963538	TAACGTTTGAGAGGGAGATGAAATTATGAAGTGAA[G/T]AGACGTGACAGCAAAGTCTGAAAAGTTGGATGACA	GG	GG	TT	GG	TT	TT	GG	TT	GG	GG	GG	TT	TT	TT	TT	TT	GG	TT	TT	TT	GG	TT	TT	TG	TT	GG	TT	TG	TG	GG	GG	GG	TT	TG	GG	GG	GG	TT	GG	GG	GG	GG	GG	TT	TT
bin1-101	1	105.33	AX-117490413	AAGCTTTCTTTTGAAGGTCCGTTCCTTTATTTCAT[C/T]TGTTGTTTCAATCGTTTTTTTTTTGCTGCTTACGC	CC	CC	CC	CC	TT	TT	TT	TT	TT	CC	CC	TT	CC	TT	TT	TT	CC	TT	CC	TT	CC	TT	TT	TC	TT	TT	TT	TC	NN	CC	CC	CC	CC	TT	CC	CC	CC	TT	CC	CC	TT	CC	CC	TT	TT
bin1-104	1	106.76	AX-117528774	CCATCCCTATAAATAGATGAGGGTTTCGTTTTTCA[A/G]AAGTTTCTACCATCCTTCTCCCTGAACATTGTTTT	AA	AA	GG	GG	AA	AA	AA	AA	AA	AA	AA	AA	GG	AA	AA	AA	AA	AA	AG	AA	AA	AA	AA	AG	AA	AA	AA	AA	AG	GG	GG	AA	GG	AA	AA	AA	AA	AA	GG	AA	AA	AA	AA	AA	AA
bin1-98	1	106.98	AX-117735981	TCTCATTACAATTCACTCGAAACTCAATATAACCA[C/G]TTATCAATATCACTGTTTAGCTAAAATAATCTGGA	GG	GG	GG	GG	CC	CC	GG	CC	GG	GG	CC	GG	GG	CC	CC	CC	GG	CC	CG	CC	CC	CC	CC	CG	CC	CC	CC	CC	CG	GG	GG	GG	GG	GG	GG	GG	GG	CC	GG	CC	GG	GG	GG	CC	CC
bin1-103	1	107.89	AX-117519016	TGCCTCGACTGTTTCTGTTTTACCTCACGTAAACC[A/T]GTCCGGCAACTCTCCCCCCCATTAAATCCGGCGAC	AA	AA	AT	AT	AA	AA	AA	AA	AA	AA	AA	AA	AT	AA	AA	AA	AA	AA	AT	AA	AA	AA	AA	AT	AA	AA	AA	AT	AT	AT	AT	AA	AT	AA	AA	AA	AA	AA	AT	AA	AA	AA	AA	AA	AA
bin1-102	1	109.03	AX-117632285	AAACACTTGAAATGGCATGTGTTGGCAAGTTAAGT[A/G]ATGTGTGCGCGTGGTCCCAATAGGCAGTCTTTCTA	GG	GG	GG	GG	AA	AA	AA	AA	AA	GG	GG	AA	GG	AA	AA	AA	GG	AA	GG	AA	GG	AA	AA	AG	AA	AA	AA	AG	AG	GG	GG	GG	GG	AG	GG	GG	GG	AA	GG	GG	AA	GG	GG	AA	AA
bin1-99	1	109.48	AX-117632318	CCAGTGTCTATCGTTTTAGTACTCATATCTAGTTG[A/T]ACTATTTTAGAGTGTCCCATCTAAGTATCTCACAA	TT	TT	TT	TT	AA	AA	AA	AA	AA	TT	TT	AA	TT	AA	AA	AA	TT	AA	TT	AA	TT	AA	AA	AA	AA	AA	AA	AT	AT	TT	TT	TT	TT	TT	TT	TT	TT	AA	TT	TT	AA	TT	TT	AA	AA
bin1-100	1	109.71	AX-117632341	AAAAACATACCATACATATAGAAGAGTACTCAGGT[A/T]TGTTAAGGTTATCTCTTCTTTCTCTTTTGGTATAG	AT	AT	AT	AT	TT	TT	TT	TT	TT	AT	AT	TT	AT	TT	TT	TT	AT	TT	AT	TT	AT	TT	TT	TT	TT	TT	TT	AT	NN	AT	AT	AT	AT	AT	AT	AT	AT	TT	AT	AT	TT	AT	AT	TT	TT
bin1-116	1	111.36	AX-105978192	CAAGAACCACAGATGATACTGGATGACCGCAAATT[A/G]GAACCGCAGATGCGTCCAAGTGACCGGAGATGCGG	GG	GG	AA	GG	AA	AA	GG	AA	GG	GG	GG	AA	AA	AA	AA	AA	GG	AA	AA	AA	GG	AA	AA	AG	AA	GG	AA	AG	AG	GG	GG	GG	AA	AG	GG	GG	GG	AA	GG	GG	GG	GG	GG	AA	AA
bin1-117	1	111.81	AX-105987835	AAGTTTAATCATAATTCAAAATTACTTACCTTTAA[A/G]TTGCAAATTGAGAGTGCAAATGGCGATCTTTGCTA	GG	GG	AA	GG	AA	NN	GG	AA	GG	GG	GG	AG	AA	AA	AA	AA	GG	AA	AA	AA	GG	AA	AA	AG	AA	GG	AA	AG	AG	GG	GG	GG	AA	AG	GG	GG	GG	AA	GG	GG	GG	GG	GG	AA	AA
bin1-118	1	112.03	AX-117695604	TAAAACGTGCATTGAGTAGACATCCTTTCAAATCA[A/T]TCACCGCCCAACACATGGGTAAGAATCCTACCATC	TT	TT	AT	TT	AT	AT	TT	AT	TT	TT	TT	AT	AT	TT	AT	AT	TT	AT	AT	AT	TT	AT	AT	AT	AT	TT	AT	TT	TT	TT	TT	TT	AT	AT	TT	TT	TT	AT	TT	TT	TT	TT	TT	AT	AT
bin1-120	1	112.71	AX-106026787	TTGCGTATATAAATTCCACATATGCAACTATACTC[A/C]TTTTCATCTCTAATTGCCTTTTTCCATAAGCCCAT	CC	CC	AA	CC	AA	AA	CC	AA	CC	CC	CC	AA	AA	CC	AA	NN	CC	AA	AA	AA	CC	AA	AA	AC	AA	CC	AA	CC	CC	CC	CC	CC	AA	AC	CC	CC	CC	AA	CC	CC	CC	CC	CC	AA	AA
bin1-122	1	113.8	AX-117610534	TCCACTTATGAAAATGATCTTTCTACAAATGAGCA[C/T]GTTGCTAGGGGAAACAAGTTTGTAGCTTTGGAAAA	TT	TT	CC	TT	TT	CC	TT	CC	TT	TT	TT	CC	CC	TT	CC	CC	TT	CC	CC	CC	TT	CC	CC	CC	CC	TT	CC	TC	TT	TT	TT	TT	CC	TC	TT	TT	TT	CC	TT	TT	TT	TT	TT	CC	CC
bin1-123	1	114.02	AX-117610530	AAATGTATATAGAGTAATTGCTGATTGCGATTTTT[A/T]GATAGTGGCTATCGACAACCAATAGTCAGATTTTC	AA	AA	TT	AA	AA	TT	AA	TT	AA	AA	AA	TT	TT	AA	TT	TT	AA	TT	TT	TT	AA	TT	TT	TT	TT	AA	TT	AT	AA	AA	AA	AA	TT	AT	AA	AA	AA	TT	AA	AA	AA	AA	AA	TT	TT
bin1-124	1	117.74	AX-106014836	CTTCGGATTTGCATATTTGGGCAAGATTGACTTTC[A/G]ATTTGTTCGCTTTAGGCGGAGCCATCTATGATTCA	GG	GG	AA	GG	AA	AA	GG	AA	GG	GG	GG	AA	AA	GG	AA	AA	GG	AA	AA	AA	GG	AA	AA	AG	GG	GG	AA	GG	GG	AA	AA	GG	AA	AG	GG	GG	GG	AA	AA	GG	GG	GG	GG	AA	AA
bin1-125	1	118.39	AX-106013796	GAAGAAACCCTTCCATAAAAGCTCAAGAGCCAAAG[C/T]TGAACAATCAAGAAATTCCAAGTGATTTGACAAAA	CC	CC	CC	CC	CC	CC	CC	CC	CC	CC	CC	CC	CC	CC	CC	CC	CC	CC	CC	CC	CC	CC	CC	TC	CC	CC	CC	TC	CC	CC	CC	CC	CC	CC	CC	CC	CC	CC	CC	CC	CC	CC	CC	CC	CC
bin1-126	1	121.84	AX-117724929	TTGGAGAGTGTTTTTGTTCATGCATTATGGATCTC[A/G]AGCATACTTGGTTTAACAATTGTCTGGTAATGCAG	AA	AA	AA	AA	GG	AA	AA	AA	AA	AA	AA	AA	AA	AA	GG	AA	AA	AA	AA	AA	AA	AA	AA	GG	AA	AA	AA	AG	AA	GG	GG	AA	AA	AA	AA	GG	AA	AA	GG	AA	AA	AA	AA	AA	AA
bin1-127	1	122.27	AX-105963493	TTATCCTCCCACAAGTTTTTAAATACCAAGATCAT[C/G]AAAATAGTACCTCAAATGGCCCCTCAGATCCCCAA	GG	GG	GG	GG	CC	GG	GG	GG	GG	GG	GG	GG	GG	GG	CC	GG	GG	GG	GG	GG	GG	GG	GG	CC	GG	GG	GG	CG	GG	CC	CC	GG	GG	GG	GG	CC	GG	GG	CC	GG	GG	GG	GG	GG	GG
bin1-128	1	122.7	AX-106007969	AAAGTACTGGAATTAAAGCGCAAGAGAATGATAGT[A/G]TCTAGAGATTTAAAGTTTTATGAACATATTTACCC	GG	GG	GG	GG	AA	GG	GG	GG	GG	GG	GG	GG	GG	GG	AA	GG	GG	GG	GG	GG	GG	GG	GG	AA	GG	GG	GG	AG	GG	AA	AA	GG	GG	GG	GG	AA	GG	GG	AA	GG	GG	GG	GG	GG	GG
bin1-129	1	124.96	AX-105997819	CCGAGCTAGAGGAGCTCAGAAAACAATTGAAGGAG[C/T]TGCTAGATGCTGATCACATTCGTCCATCAAAGTCA	CC	CC	TT	CC	CC	TT	CC	CC	CC	CC	CC	TT	TT	CC	CC	TT	CC	TT	TT	TT	CC	TT	CC	CC	CC	CC	TT	CC	CC	CC	CC	CC	TT	TC	CC	CC	CC	TT	CC	CC	CC	CC	TT	TT	TT
bin1-131	1	127.84	AX-117633853	AAGCTGGAGCAACAACATCCATGGACGAGGGAGCT[A/G]GAGCAAATACTCAACAGCAGCGTCGAAGGAAAATG	AA	AA	GG	AA	AA	GG	AA	GG	AA	AA	AA	GG	GG	AA	GG	GG	AA	GG	GG	GG	AA	GG	AA	AA	AA	AA	GG	AA	AA	AA	AA	AA	GG	AA	AA	AA	AA	GG	AA	AA	AA	AA	AA	GG	GG
bin1-132	1	129.44	AX-117603305	TAACATGAATTGTGGGGATAGGGAAAAATCGAGCT[C/T]ATTAGTGTTTAATTCACACAGTTCTTCATAATTAG	TT	TT	CC	TT	TT	CC	TT	CC	TT	TT	TT	CC	CC	TT	CC	CC	TT	CC	CC	CC	TT	CC	TT	TT	TT	TT	CC	TT	TT	TT	TT	TT	CC	TC	TT	TT	TT	CC	TT	TT	TT	TT	TT	CC	CC
bin1-135	1	131.64	AX-117596612	AGTTCTAGCTTGCTTACAGAAAATAGTATTTTCAC[A/G]CAGTGTTGTCAAAGGCGCGCTTAAGCTCTGAAGCG	GG	GG	GG	GG	GG	GG	AG	AG	GG	GG	GG	GG	GG	GG	GG	GG	GG	GG	GG	GG	GG	GG	GG	GG	GG	GG	GG	GG	GG	GG	GG	GG	GG	GG	GG	GG	GG	GG	GG	GG	AG	GG	GG	GG	GG
bin1-136	1	133.21	AX-117596617	GATGTTTGCAGTACACGACTTGGCACCAGTATCGA[C/T]ACCATCCACATCAGAAAAGCCAAAGGACAAACAGG	CC	CC	TT	CC	CC	TT	CC	CC	CC	TT	CC	TT	TT	CC	CC	TT	CC	TT	TT	TT	CC	CC	CC	CC	CC	CC	TT	CC	CC	CC	CC	CC	TT	TT	CC	CC	CC	TT	CC	CC	CC	CC	TT	TT	TT
bin1-137	1	133.65	AX-106019491	TACCCAATTTTTCCCCAAAGTATTTTCGAAACTAT[G/T]CCTTGGCATCAATTACAATTTTTCATACTATTTCT	GG	GG	TT	GG	GG	TT	GG	GG	GG	GG	GG	GG	TT	GG	GG	GG	GG	TG	TT	TT	GG	TT	GG	GG	GG	GG	GG	GG	GG	GG	GG	GG	TT	GG	GG	GG	GG	GG	GG	GG	GG	GG	GG	GG	TT
bin1-138	1	134.08	AX-106009826	TCCCTTATATGTATTGCGGTAAAAATTAGTGGTCC[A/G]ATTTTATATCATTAAGTCGCCTCGTAGAGACTGCC	GG	GG	AA	GG	GG	AA	GG	GG	GG	GG	GG	AA	AA	GG	GG	AA	GG	AA	AA	AA	GG	AA	GG	GG	GG	GG	AA	GG	GG	GG	GG	GG	AA	NN	GG	GG	GG	AA	GG	GG	GG	GG	AA	AA	AA
bin1-139	1	134.73	AX-106000824	AAAAATGTAAAGGACAAATAATACATGACCAAATG[A/G]CAAAGCTAACCTTTTTAAGTGCTATATCACATACA	AA	AA	GG	AA	AA	GG	AA	AA	AA	GG	AA	GG	GG	AA	AA	GG	AA	GG	GG	GG	AA	GG	AA	AA	AA	AA	GG	AA	AA	AA	AA	AA	GG	AG	AA	AA	AA	GG	AA	AA	AA	AA	GG	GG	GG
bin1-140	1	135.17	AX-106012087	CTTCGACGTCATTCAAGTTACTTGACATCTGACGT[C/T]GCCCGAATTACTTTACATAACCTTGTTTGAGTTAC	CC	CC	TT	CC	CC	TT	CC	CC	CC	CC	CC	CC	TT	CC	CC	CC	CC	TC	TT	TT	CC	CC	CC	CC	CC	CC	CC	CC	CC	CC	CC	CC	TT	CC	CC	CC	CC	CC	CC	CC	CC	CC	CC	CC	TT
bin1-141	1	135.38	AX-105989896	TAAAGTGGTTTCCTCAACTAATTAATGGGAGACAA[A/C]ATGAAAAGTATCAATAAGATTGATTACCTCTATGT	AA	AA	CC	AA	AA	CC	AA	AA	AA	AA	AA	AA	CC	AA	AA	AA	AA	AC	CC	CC	AA	AA	AA	AA	AA	AA	AA	AC	AA	AA	AA	AA	CC	AA	AA	AA	AA	AA	AA	AA	AA	AA	AA	AA	CC
bin1-142	1	135.61	AX-117666463	TTATTCTGAGGCTTGGCCTGACGTGAGGCCCAATG[A/G]CCCAATAAAGTCACAAAGCTGCAAAGTTATAGGCT	GG	GG	AG	GG	GG	AG	GG	GG	GG	GG	GG	GG	AG	GG	GG	GG	GG	AG	AG	AG	GG	GG	GG	GG	GG	GG	GG	AG	GG	GG	GG	GG	AG	GG	GG	GG	GG	AG	GG	GG	GG	GG	GG	GG	AG
bin1-143	1	135.83	AX-106012756	AAAAATGACTAGTGCTACATTAAGTTAAAATTGCA[C/G]TTCCCGAAAATCATACTGGTAGCTACTAGCCTGTT	GG	GG	CC	GG	GG	CC	GG	GG	GG	GG	GG	GG	CC	GG	GG	GG	GG	CG	CC	CC	GG	GG	GG	GG	GG	GG	GG	CG	GG	GG	GG	GG	CC	GG	GG	GG	GG	CC	GG	GG	GG	GG	GG	GG	CC
bin1-144	1	136.48	AX-105974001	CAATTAGTCGCTGTATAGGTTCAAATATAGTGACC[A/C]CGGTAACAAATAAGTAAGACAAAGGACGGGGTCGA	AA	AA	CC	AA	AA	CC	AA	AA	AA	AA	AA	AA	CC	AA	AA	AA	AA	AC	CC	CC	AA	AA	AA	AA	AA	AA	AA	AC	AA	AA	AA	AA	CC	AA	AA	AA	AA	CC	AA	AA	AA	AA	AA	AA	CC
bin1-145	1	136.91	AX-105983835	GGTTTCAAACTGGAACGAACCTTTGTCTACTCTGC[C/T]TATAATTTTGTACGGTCAATCCCAGTTTGTTCCTA	CC	CC	TT	CC	CC	TT	CC	CC	CC	CC	CC	CC	TT	CC	CC	CC	CC	TC	TT	TT	CC	CC	CC	CC	CC	CC	CC	TC	CC	CC	CC	CC	TT	CC	CC	CC	CC	TT	CC	CC	CC	CC	CC	CC	TT
bin1-146	1	137.13	AX-106008536	GTTTACCTTATGTGACCTTTAAGTTAAAACTCATC[A/G]TTTTATTCGGTACCTTATCATTTGTAATAGTTGTC	GG	GG	AA	GG	GG	NN	GG	GG	GG	GG	GG	GG	AA	GG	GG	GG	GG	AG	AA	AA	GG	GG	GG	GG	GG	GG	GG	GG	GG	GG	GG	GG	AA	GG	GG	GG	GG	AA	GG	GG	GG	GG	GG	GG	AA
bin1-147	1	137.79	AX-106002118	CCTATTTATGTATTTTTAATACCAAATAAATACAA[A/G]CATATATCGTTCATACAAACATTATTAATCACTAT	AA	AA	GG	AA	AA	GG	AA	AA	AA	AA	AA	AA	GG	AA	AA	AA	AA	AG	AA	GG	AA	AA	AA	AA	AA	AA	AA	AA	AA	AA	AA	AA	GG	AA	AA	AA	AA	GG	AA	AA	AA	GG	AA	AA	GG
bin1-148	1	138.01	AX-117619345	GTGCTAGTTTGTGGAGTTGAACCATGTCAAGGCAG[A/T]GTCTCCTGAACTCTGTATTGTTTCCACTCCTAATA	TT	TT	AT	TT	TT	AT	TT	TT	TT	AT	AT	AT	AT	TT	TT	AT	TT	AT	TT	AT	AT	TT	TT	TT	TT	TT	AT	TT	TT	TT	TT	TT	AT	AT	TT	TT	TT	AT	TT	AT	TT	AT	TT	AT	AT
bin1-149	1	138.23	AX-105965745	GCCGTTACAAAAAGACTAGGGATAAACTAATTTTC[G/T]ATATTAAGATACAGTAAGTTGTATACAGACCAAAT	TT	TT	GG	TT	TT	GG	TT	TT	TT	TT	TT	TT	GG	TT	TT	TT	TT	TG	TT	GG	TT	TT	TT	TT	TT	TT	TT	TT	TT	TT	TT	TT	GG	TT	TT	TT	TT	GG	TT	TT	NN	GG	TT	TT	GG
bin1-150	1	141.48	AX-106022623	AGCCAGGTAAATTTAGTCAATTCTTAATAACTAAT[A/G]CATCTTTGTTTGCATTCAGTGTGCAGATATGTCGG	GG	GG	AA	GG	GG	AA	GG	GG	GG	GG	GG	GG	AA	GG	GG	GG	GG	AA	GG	AA	GG	GG	GG	GG	GG	GG	GG	GG	GG	GG	GG	GG	AA	GG	GG	GG	GG	AA	GG	GG	GG	AA	GG	GG	AA
bin1-151	1	142.38	AX-106025080	CAATGACTCGATTGGCTTTATATTTCATGATGATG[A/C]CAAGGAACTAGACAGAGGTGCCAAGAATCGTTATT	CC	CC	AA	CC	CC	AA	CC	CC	CC	CC	CC	CC	AA	CC	CC	CC	CC	AA	CC	AA	CC	CC	CC	CC	CC	CC	CC	CC	CC	CC	CC	CC	AA	CC	CC	CC	CC	AA	CC	CC	CC	AA	CC	CC	AA
bin1-152	1	146.01	AX-117704537	CCTAGCCAATGCAGTGTTTATTCTACTAATAGTTC[A/C]GGAGTTATGATGAGTTCTAGCATTCTTACGTAACA	AA	CC	CC	AA	AA	AA	AA	AA	AA	CC	AA	CC	CC	AA	AA	CC	AA	AA	AA	AA	AC	AA	AA	AA	AA	AA	AC	AA	AA	AA	AA	AA	CC	AA	AA	AA	AA	CC	AA	CC	AA	CC	AA	AA	AA
bin1-153	1	146.23	AX-117545202	CCTAAGCTCACTCACCATCTTAAGCGTTTGAAGAA[C/T]AGTGGTTACCTTGCCATGGTCAAACACTCTTACAT	CC	TT	TT	CC	CC	CC	CC	CC	CC	TT	CC	TT	TT	CC	CC	TT	CC	CC	CC	CC	TC	CC	CC	CC	CC	CC	TC	CC	CC	CC	CC	CC	TT	CC	CC	CC	CC	TT	CC	TT	CC	TT	CC	CC	CC
bin1-157	1	152.19	AX-117804213	CCCTCTTATTAATAGTTAGAAGAAAATATGTTAGC[C/G]TTGATTCCCAGACGTTGATTCTCATTTATTTGGTG	CC	CC	GG	CC	CC	CC	CC	CC	CC	CC	CC	CC	GG	CC	CC	CC	CC	CC	CC	CC	CC	CC	CC	CC	CC	CC	CC	CC	CC	CC	CC	CC	GG	CC	CC	CC	CC	GG	CC	CC	CC	GG	CC	CC	CC
bin1-158	1	152.41	AX-117804214	TCAATCAAGTTCGGGCTTGTCCATAACATTACAAT[A/T]GGTTTGATTGTTTATTTCGTCTTTAACTCGTTTAC	TT	AA	AA	TT	AA	TT	AA	AA	TT	AA	TT	AA	AA	TT	TT	AA	TT	TT	TT	TT	AT	TT	TT	TT	TT	TT	NN	TT	TT	TT	TT	TT	AA	TT	TT	AA	TT	AA	TT	AA	AA	AA	TT	TT	TT
bin1-160	1	154.49	AX-117549371	GATGGTTCTGTCATTGCTTGTGAACCATAATAAGT[A/G]ATTTTTTATCTTTTTTATTTTGGTACTACTTCAGT	GG	GG	AA	GG	GG	GG	GG	GG	GG	GG	GG	GG	AA	GG	GG	GG	GG	GG	GG	GG	GG	GG	GG	GG	GG	GG	GG	GG	GG	GG	GG	GG	AA	GG	GG	GG	GG	AA	GG	GG	GG	AA	GG	GG	GG
bin1-161	1	154.71	AX-117588693	TCACTTTTCACAGGGTAGGGCTAGGATTGAATAAA[A/T]TAAAGATCATAGATTTTGCCAAAATAAATTTGTGG	AA	AA	TT	AA	AA	AA	AA	AA	AA	AA	AA	AA	TT	AA	AA	AA	AA	AA	AA	AA	AA	AA	AA	AA	AA	AA	AA	AA	AA	AA	AA	AA	TT	AA	AA	AA	AA	TT	AA	AA	AA	TT	AA	AA	AA
bin1-162	1	154.94	AX-117588691	GATATAACACTGGTCTGTGCTGATGTTTGGCTGAA[A/G]AAGTGGTACGTGACCTCGCCATTCATGAAAGGACA	GG	GG	AA	GG	GG	GG	GG	GG	GG	GG	GG	GG	AA	GG	GG	GG	GG	GG	GG	GG	GG	GG	GG	GG	GG	GG	GG	GG	GG	GG	GG	GG	AA	GG	GG	GG	GG	AA	GG	GG	GG	AA	GG	GG	GG
bin1-163	1	155.87	AX-117588697	TACCATGCTGTAGGGATTTGAATCTGTTACTAAAT[C/G]AATGGCTAACCCCATTTCCACAAATGACTCTCATA	CC	CC	CG	CC	CC	CC	CC	CC	CC	CC	CC	CC	CG	CC	CC	CC	CC	CC	CC	CC	CC	CC	CC	CC	CC	CC	CC	CC	CC	CC	CC	CC	CG	CC	CC	CC	CC	CG	CC	CC	CC	CG	CC	CC	CC
bin1-164	1	157.04	AX-117588729	AACATAGATCACTTAGCCTTAGAAAAGGAGACCGC[A/G]CGGGCCCAGTTGGCCTCGACTGAAGTTCAGCTCCG	AA	AA	GG	AA	AA	AA	AA	AA	AA	AA	AA	AA	GG	AA	AA	AA	AA	AA	AA	AA	AA	AA	AA	AA	AA	AA	AA	AA	AA	AA	AA	AA	GG	AA	AA	AA	AA	GG	AA	AA	AA	GG	AA	AA	AA
bin1-167	1	161.96	AX-117777440	TTTTGGTTTGATAATGCCTATGAACTGGGGGAGGG[A/G]GTAGTTCTGAACTCCAACAATTCTTTGCCGATAAT	GG	GG	AG	GG	GG	GG	GG	GG	GG	GG	GG	GG	AG	GG	GG	GG	GG	GG	GG	GG	GG	GG	GG	GG	GG	GG	GG	GG	GG	GG	GG	GG	AG	GG	GG	GG	GG	AG	GG	GG	GG	AG	GG	GG	GG
bin1-170	1	162.2	AX-117777405	AAATTGTGCGGGTAATAGATTGAATACTAACAAAA[C/T]ATTACCTGGTTAACTAATAAGTTGATAAAACTTAA	CC	TC	TT	CC	TC	CC	CC	TC	CC	TC	CC	TC	TT	CC	CC	TC	CC	CC	CC	CC	NN	CC	CC	CC	CC	CC	CC	CC	CC	CC	CC	CC	TT	CC	CC	CC	CC	TT	CC	TC	CC	TT	CC	CC	CC
bin1-169	1	162.67	AX-117839006	GCACAGACCTATTGAAGGTCAGATTATGGTCTGGG[C/T]AGTGATTAGGACACTGCCAGACCAAGGTCTCAAGC	CC	CC	TC	NN	CC	CC	CC	CC	CC	CC	CC	CC	TC	CC	CC	CC	CC	CC	CC	CC	CC	CC	CC	CC	CC	CC	CC	NN	CC	CC	CC	CC	TC	CC	CC	CC	CC	TC	CC	CC	CC	TC	CC	CC	CC
bin1-168	1	162.9	AX-117783801	TTCTACTAACTCCCTACATGGAATATTTTTGAGTC[C/T]TTACCTTAATTGGACTCCCTGTTGTGACCGTTAAT	CC	CC	TT	CC	CC	CC	CC	CC	CC	CC	CC	CC	TT	CC	CC	CC	CC	CC	CC	CC	CC	CC	CC	CC	CC	CC	CC	CC	CC	CC	CC	CC	TT	CC	CC	CC	CC	TT	CC	CC	CC	TT	CC	CC	CC
bin1-171	1	164.8	AX-117596356	AACCAAAAAAGATTTCGATGGAACAATACTTTTCT[A/G]TTTGATCCTTTGGGTAGTTTTGATCTCAGAAGGTC	GG	AG	AG	GG	AG	GG	GG	GG	GG	AG	GG	GG	AG	GG	GG	AG	GG	GG	GG	GG	GG	GG	GG	GG	GG	GG	GG	GG	GG	GG	GG	GG	AG	GG	GG	GG	GG	AG	GG	AG	GG	AG	GG	GG	GG
bin1-173	1	166.47	AX-117707822	TGAACCTTCGATGCGCTCCCTCGAGGGGTGCATCT[C/T]GTGTTCACACTCTGCATCCTGCTTCGAGCTTTTCG	CC	TT	TT	CC	CC	CC	CC	TT	CC	TT	CC	CC	TT	CC	CC	TT	CC	CC	CC	CC	TC	CC	CC	CC	CC	CC	CC	CC	CC	CC	CC	CC	TT	CC	CC	CC	CC	TT	CC	TT	CC	TT	CC	CC	TT
bin1-174	1	166.69	AX-117707820	GCTATCTACGGCCAAGTCCGAAGCAGATGCGCTCA[C/T]ATTCTCATACTGAGATGTTGTTGCTGCTGCAAATG	CC	TT	TT	CC	CC	CC	CC	CC	CC	TT	CC	CC	TT	CC	CC	TT	CC	CC	CC	CC	TC	CC	CC	CC	CC	CC	CC	CC	CC	CC	CC	CC	TT	CC	CC	CC	CC	TT	CC	TT	CC	TT	CC	CC	CC
bin1-176	1	170.85	AX-117717823	GACTCCGTTCTCTAACCTCGCTTACCCGTCGTCGT[G/T]GTAACCAAATATGGACCAATACAATCATAACATAT	GG	TT	TT	GG	GG	GG	GG	GG	GG	TT	GG	GG	TT	GG	GG	TT	GG	GG	GG	GG	TG	GG	GG	GG	GG	GG	GG	GG	GG	GG	GG	GG	TT	GG	GG	GG	GG	TT	GG	TT	GG	TT	GG	GG	GG
bin1-175	1	171.55	AX-117717825	ATACTTTTTTGTGTTCTGTTATGCGAACTACCCCG[A/G]AATTCCATGATCGAACATGCATTATCTAACCATTC	GG	AA	AA	GG	GG	GG	GG	GG	GG	AA	GG	GG	AA	GG	GG	AA	GG	GG	GG	GG	AG	GG	GG	GG	GG	GG	GG	GG	GG	GG	GG	GG	AA	GG	GG	GG	GG	AA	GG	AA	GG	AA	GG	GG	GG
bin1-177	1	172.52	AX-117717842	GGCTCGTATGTTGGTTCCAAAGCCTGGTATAGATC[A/T]AAAATATCATTTATCACTTGCCTATAAAATTTGGA	TT	AA	AA	NN	TT	TT	TT	TT	TT	AA	TT	TT	AA	TT	NN	AA	TT	TT	TT	TT	AT	TT	TT	TT	TT	TT	AT	TT	TT	TT	TT	TT	AA	TT	TT	TT	TT	AA	TT	AA	TT	AA	TT	TT	TT
bin1-178	1	172.75	AX-117717857	AAGCTAGAGGGTAATCCTATTAATCGTAGACGTAG[A/C]AACTCCATTTGGATTAATATTAATAATTGTCGATT	CC	AA	AA	CC	CC	CC	CC	CC	CC	AA	CC	CC	AA	CC	CC	AC	CC	CC	CC	CC	AC	CC	CC	CC	CC	CC	CC	CC	CC	CC	CC	CC	AA	CC	CC	CC	CC	AC	CC	AC	CC	AC	CC	CC	CC
bin1-180	1	173.2	AX-117717869	GCTAAAACAGTTTAATTTCATTGACTAATATGGTA[C/T]AGGAAATGTCATTAACTAAAACTAATTGTGTTAAG	CC	TT	TT	CC	CC	CC	CC	TT	CC	TT	CC	CC	TT	CC	CC	TT	CC	CC	CC	CC	TC	CC	CC	CC	CC	CC	CC	CC	CC	CC	CC	CC	TT	CC	CC	CC	CC	TT	CC	TT	CC	TT	CC	CC	TT
bin1-179	1	173.43	AX-117717871	AAAAATTTGAGACCGAGGCAAAGAGGATTTACAAG[A/C]CTGAAGATGCCGAAGGCTCTGAGGGATTTGAGGTC	CC	AA	AA	CC	CC	CC	CC	CC	CC	AA	CC	CC	AA	CC	CC	AA	CC	CC	CC	CC	AC	CC	CC	CC	CC	CC	CC	CC	CC	CC	CC	CC	AA	CC	CC	CC	CC	AA	CC	AA	CC	AA	CC	CC	CC
bin1-182	1	173.65	AX-117717876	GGAATAGTACTTTACTTTTCTCTTTTTCCTTCTAA[C/T]GGTGGATTTGCCTAAGGCGTCATACATATTGTTAG	CC	TT	TT	CC	CC	CC	CC	CC	CC	TT	CC	CC	TT	CC	CC	TT	CC	CC	CC	CC	TC	CC	CC	CC	CC	CC	CC	CC	CC	CC	CC	CC	TT	CC	CC	CC	CC	TT	CC	TT	CC	TT	CC	CC	CC
bin1-183	1	175.53	AX-117699560	TGAGATCCTTCGGGAACTCTGACACACCAAGACAT[A/G]CACTATTTCCTGTGAGATCATTGGCTTCTGAGACT	AA	AA	GG	AA	AA	AA	AA	AA	AA	AA	AA	AA	GG	GG	AA	AA	AA	AA	GG	AA	AA	GG	AA	AA	AA	AA	AA	GG	GG	GG	GG	AA	GG	AA	AA	AA	GG	GG	GG	AA	AA	GG	AA	AA	AA
bin1-185	1	177.65	AX-117634152	TATTTTCTTTTCAAACATTTTGTTTACGAGTCACT[A/G]ATCTCCGACGTATATTAGCCCGAAAGGTATCACAT	GG	GG	AA	GG	GG	GG	GG	GG	GG	GG	GG	GG	AA	AA	GG	GG	GG	GG	AA	GG	GG	AA	GG	GG	GG	AA	GG	AA	AA	GG	GG	GG	AA	GG	GG	GG	AA	AA	GG	GG	GG	AA	GG	GG	GG
bin1-186	1	177.88	AX-117634644	AATTCTCATACATAGCATCCGAATACTGCGGGGGG[A/G]ACTAATACATTACAAGACCCAAAAAGTGTTACAAA	AA	GG	GG	AA	AA	AA	AA	AA	AA	GG	AA	AA	GG	GG	AA	GG	AA	AA	GG	AA	GG	GG	AA	AA	AA	GG	AA	GG	GG	AA	AA	AA	GG	AA	AA	AG	GG	GG	AA	GG	AA	GG	AA	AA	AA
bin1-187	1	179.51	AX-117634614	AATATCTGATCAGATAGACGATGCGCCAAAAAGAA[G/T]GGTAGATCTGGCCAAGCGTCACCTGGTATTGTTGG	GG	TT	TT	GG	GG	GG	GG	GG	GG	TT	GG	GG	TT	TT	GG	TT	GG	GG	TT	GG	TT	TT	GG	GG	GG	TT	GG	TT	TT	GG	GG	GG	TT	GG	GG	GG	TT	TT	GG	TT	GG	TT	GG	GG	GG
bin1-189	1	185.1	AX-117629005	CTTATTGGTTACCAGAAGATACAAAGTTGTTCTTA[G/T]GTAAATCGGCATGGCAATGTGTATGACCAAAAAAT	TT	GG	GG	TT	TT	TT	TT	TT	TT	GG	TT	TT	GG	GG	TT	GG	TT	TT	GG	TT	GG	GG	TT	TT	TT	GG	TT	GG	GG	TT	TT	TT	GG	TT	TT	TT	GG	GG	TT	GG	TT	GG	TT	TT	TT
bin1-190	1	187.39	AX-117770802	GCTCAAGAAAAGAATAACTTCAGTAATCATGAAAA[A/T]GAAATACAATATTGAAGGAAAAGCCATGAAAAAAA	AA	TT	TT	AA	AA	AA	AA	AA	AA	TT	AA	AA	TT	TT	AA	TT	AA	AA	TT	AA	TT	TT	AA	AA	AA	TT	AA	TT	TT	TT	TT	AA	TT	AA	AA	AA	TT	TT	TT	TT	AA	TT	AA	AA	AA
bin1-191	1	188.52	AX-105959196	GGGTGATTCATAGATTTAGAATTGTTTCGGGCATT[C/T]CGAGGGTTTGAGTGAGTCCGTTTTATGATTTCAAC	CC	CC	TC	CC	CC	CC	CC	CC	CC	CC	CC	CC	TC	CC	CC	CC	CC	CC	CC	CC	CC	CC	CC	CC	CC	CC	CC	CC	CC	TC	TC	CC	TC	CC	CC	CC	CC	CC	TC	CC	CC	TC	CC	CC	CC
bin1-194	1	188.74	AX-117786617	GTGGATTGCACAAGCTCTTAGTGAAGATGTCTGAC[A/G]GTTTTCCTTTGTGCCAACATGTTGTGTTTTGATCA	GG	AA	GG	GG	GG	GG	AA	AA	GG	AA	GG	GG	GG	GG	AA	AA	GG	AA	GG	AA	AA	GG	AA	AG	GG	GG	AA	GG	GG	GG	GG	GG	GG	AA	GG	GG	GG	AA	GG	AA	GG	GG	AA	AA	GG
bin1-195	1	190.84	AX-105996989	CACCGTCCTATGGTCCATAAGCCGCTGAATACTCT[A/C]TAGGCATTCCCAATAGCACCGCATTCAAAATGCTT	CC	CC	AA	CC	CC	CC	CC	CC	CC	CC	CC	CC	AA	CC	CC	CC	CC	CC	CC	CC	CC	CC	CC	CC	CC	CC	CC	CC	CC	AA	AA	CC	AA	CC	CC	CC	CC	CC	AA	CC	CC	AA	CC	CC	CC
bin1-198	1	198.44	AX-117711720	TGATTGTTGAGCCACCTTTTCCAATAATTAAACCG[A/G]CTTCAGTATTTGATAGAAGAAACTTGATATAAGTT	AA	AA	AA	AA	AA	AA	AA	AA	AA	AA	AA	AA	AA	AA	AA	AA	GG	GG	GG	GG	AA	GG	AA	AA	AA	GG	AA	AA	AA	AA	AA	GG	AA	AA	GG	GG	GG	AA	AA	AA	GG	AA	AA	AA	AA
bin1-199	1	199.12	AX-117711728	CATGTGGTCAGTTGTACTCATACTATACTCTACAC[C/T]TTATGTATAGATTCAGGTACTTCAGGATGCGATGA	CC	CC	TT	CC	CC	CC	CC	CC	CC	CC	CC	CC	TT	TT	CC	CC	CC	CC	CC	CC	CC	CC	CC	CC	CC	CC	CC	TT	TT	TT	TT	CC	TT	CC	CC	CC	CC	TT	TT	CC	CC	TT	CC	CC	CC
bin1-200	1	199.34	AX-117495947	AGCTTTCTGCAACCTAGCTTCACGACTAAGCAGCT[C/T]AAACTTGAGCTGGTCAAAAGCCTACAAAAAGGGAG	CC	TT	TT	CC	CC	CC	TT	TT	CC	TT	CC	CC	TT	TT	CC	TT	CC	CC	CC	CC	TT	CC	TT	CC	CC	CC	CC	TT	TT	TT	TT	CC	TT	TT	CC	CC	CC	TT	TT	TT	CC	TT	CC	TT	TC
bin1-201	1	199.56	AX-117745943	TTGTTAAGTAAGCCATATCACTATCCTCATCACTT[G/T]AACCATTGTCGTATGTCTTGAGGACCAAGTTCTTC	GG	TT	TT	GG	GG	GG	TT	TT	GG	TT	GG	GG	TT	TT	GG	TT	GG	GG	GG	GG	TT	GG	TT	GG	GG	GG	GG	TT	TT	TT	TT	GG	TT	TT	GG	GG	GG	TT	TT	TT	GG	TT	GG	TT	TG
bin1-214	1	200.01	AX-117745932	CATCTATGCTTTGTAGTGCTTGGACAATCTGCTCC[A/C]TTGTCACAAGTTCTATCAGTTTTGCTTGTTGTGCT	CC	AA	AA	CC	CC	CC	AA	AA	CC	AA	CC	CC	AA	AA	CC	AA	CC	CC	CC	CC	AA	CC	AA	CC	CC	CC	CC	AA	AA	AA	AA	CC	AA	AA	CC	CC	CC	AA	AA	AA	CC	AA	CC	AA	AC
bin1-197	1	201.15	AX-117612260	GGTGAAAACAATAATCTTGAGGACCTCGAGGAAAA[C/T]GGTGTGGTTGTTCCTGGTGTTTGTGTGCCACAACA	CC	CC	TT	CC	CC	CC	CC	CC	CC	CC	CC	CC	TT	TT	CC	NN	CC	CC	CC	CC	TT	CC	TT	CC	CC	CC	CC	TT	TT	TT	TT	CC	TT	CC	CC	CC	CC	TT	TC	TT	CC	TT	CC	CC	CC
bin1-196	1	201.38	AX-117744719	AAAGGTTAATTCAAGAAAAGAATACAACTCGTACA[A/G]TGTTGTGGTGTGATTAAGGGTTTTGTGAGCTACAC	GG	GG	AG	GG	GG	GG	GG	GG	GG	GG	GG	GG	AG	AG	GG	AG	GG	GG	GG	GG	AG	GG	AG	GG	GG	GG	GG	AG	AG	AG	AG	GG	AG	GG	GG	GG	GG	AG	AG	AG	GG	AG	GG	GG	GG
bin1-213	1	201.61	AX-117744705	TGAGTTCGAATGAAGTCACTTTTGATGTGCAAATT[C/T]GAGCGAGGTTGACTTCCGATTTTCCAATTTGGGCG	CC	CC	TC	CC	CC	CC	CC	CC	CC	CC	CC	CC	TC	TC	CC	NN	CC	CC	CC	CC	TC	CC	TC	CC	CC	CC	CC	TC	TC	TC	TC	CC	TC	CC	CC	CC	CC	TC	TC	TC	CC	TC	CC	CC	CC
bin1-206	1	201.83	AX-117499837	TTTCCAGCCGCCCAACCAAGAGCCACCGCCGCCGC[C/T]CGCTAGCCTCACCTCCTCACCACCAAAACCAACTG	CC	CC	TT	CC	CC	CC	CC	CC	CC	CC	CC	CC	TT	TT	CC	TT	CC	CC	CC	CC	TT	CC	TT	CC	CC	CC	CC	TT	TT	TT	TT	CC	TT	CC	CC	CC	CC	TT	TT	TT	CC	NN	CC	CC	CC
bin1-207	1	202.06	AX-117582444	GAGTTGGGCTGGGAAATTTCAATAAAAACGGCCCA[A/T]AATCAAATCCCCTCCAATTCTTTTTTTTATTATTC	AA	AA	AT	AA	AA	AA	AA	AA	AA	AA	AA	AA	AT	AT	AA	AT	AA	AA	AA	AA	AT	AA	AT	AA	AA	AA	AA	AT	AT	AT	AT	AA	AT	AA	AA	AA	AA	AT	AT	AT	AA	AT	AA	AA	AA
bin1-211	1	202.52	AX-105967622	CAATTTAAGTTTTGTCTAATCCAAAAATTCCATAT[A/G]CATTTCTAGCATCAGTTCTCTCTCTTCTCTTCAGA	NN	AA	GG	AA	AA	AA	AA	AA	AA	AA	AA	AA	GG	GG	AA	GG	AA	AA	AA	AA	GG	AA	GG	AA	AA	AA	AA	GG	GG	GG	GG	AA	GG	AA	AA	AA	AA	GG	GG	GG	AA	GG	AA	AA	AA
bin1-210	1	202.96	AX-117849746	TGGACATTAGAGGATAAATAATTTGAAATTAATAG[A/G]TATAAAGTGATATTTTCTCTATAAATTAGTACGCA	GG	GG	AA	GG	GG	GG	GG	GG	GG	GG	GG	GG	AA	AA	GG	NN	AA	GG	AA	GG	AA	AA	AA	GG	GG	AA	GG	NN	AA	AA	AA	AG	AA	GG	AA	AA	AA	AA	AA	AA	AA	AA	GG	GG	GG
bin1-209	1	203.18	AX-105989680	GCTATTTTTTGGCTTCCTACCGAAAGAGAGAGGTT[A/G]AGGAGGTTTATTGAGGGACTTGCTCAGCCTATCAC	GG	GG	AA	GG	GG	GG	GG	GG	GG	GG	GG	GG	AA	AA	GG	AA	GG	GG	GG	GG	AA	GG	AA	GG	GG	GG	GG	AA	AA	AA	AA	GG	AA	GG	GG	GG	GG	AA	AA	AA	GG	AA	GG	GG	GG
bin1-205	1	203.64	AX-105993394	GGTAGCTTAGAACCAGTAGTTGTTGTATTAGTTAA[C/T]GGAGTTAATGTTAACTTAGTAAAAGGAAGATTATT	CC	CC	TT	CC	CC	CC	CC	CC	CC	CC	CC	CC	TT	TT	CC	TT	CC	CC	CC	CC	TT	CC	TT	CC	CC	CC	CC	TT	TT	TT	TT	CC	TT	CC	CC	CC	CC	TT	TT	TT	CC	TT	CC	CC	CC
bin1-204	1	204.09	AX-117681761	AGAATTCCGGCCACCTACCAACTCGGGGTAGTGCT[C/T]GATACTCCATCGATTGCCTCACAACCGCAAAGCCG	CC	CC	TC	CC	CC	CC	CC	CC	CC	CC	CC	CC	TC	TC	CC	TT	CC	CC	CC	CC	TT	CC	TT	CC	CC	CC	CC	TC	TC	TC	TC	CC	TC	CC	CC	CC	CC	TC	TC	TT	CC	TC	CC	CC	CC
bin1-203	1	205	AX-117760776	TCGATTCCTTCATTGCATATCAGAATCTGATACTC[A/G]GCTTCGACCAGTATTAAAACTTTGACACCATAAAC	GG	GG	AG	AG	AG	AG	NN	AG	AG	AG	AG	GG	AG	AG	AG	AG	AG	AG	AG	NN	AG	GG	AG	AG	AG	AG	AG	AG	AG	AG	AG	AG	GG	AG	AG	AG	AG	AG	AG	AG	AG	AG	AG	GG	AG
bin1-202	1	206.15	AX-117731456	ATGTGGACATCATAGACAAAGTGCAGAGGATAACA[A/G]GTATTAACAGGCAGAAGTTCCCATTCAGATACCTT	GG	AA	GG	GG	GG	GG	AA	AA	GG	AA	GG	GG	GG	GG	GG	AA	GG	GG	GG	GG	AA	GG	AA	GG	GG	GG	GG	GG	GG	GG	GG	GG	GG	AA	GG	GG	GG	GG	GG	AA	GG	GG	GG	AA	AG
bin1-224	1	211.81	AX-117769122	CCTTAGGTTAAAGTAACAGAGAAAACGTTTAACTT[G/T]ATCTGAAGGTGAAAGATATCCCTAAGGCTTTATTG	TT	TT	TG	TT	TT	TT	TT	TG	TT	TT	TT	TT	TG	TG	TT	TG	TT	TT	TT	TT	TG	TT	TG	TT	TT	TT	TT	TG	TG	TG	TG	TT	TG	TT	TT	TT	TT	TG	TG	TG	TT	TG	TT	TT	TT
bin1-225	1	212.06	AX-117769073	AGTTGGCTTTGTTGCTATCAAGACATAGCATTCCA[A/G]ACTATGTTAGTCTTGATATCGTTAGACAGTTGTAG	AA	AA	AG	AA	AA	AA	AA	AG	AA	AA	AA	AA	AG	AG	AA	AG	AA	AA	AA	AA	AG	AA	AG	AA	AA	AA	AA	AG	AG	AG	AG	AA	AG	AA	AA	AA	AA	AG	AG	AG	AA	AG	AA	AA	AA
bin1-223	1	212.31	AX-117737921	AGGAAGCTCAGTATTTTTTGCAAAAATGTACCGAA[A/C]ACTCGGGGACTAGAATCAATAACTAGAAGCCGTTT	AA	AA	CC	AA	AA	AA	AA	CC	AA	AA	AA	AA	CC	CC	AA	CC	AA	AA	AA	AA	CC	AA	CC	AA	AA	AA	AA	CC	CC	CC	CC	AA	CC	AA	AA	AA	AA	CC	CC	CC	AA	CC	AA	AA	AA
bin1-221	1	212.99	AX-117621641	TTCAATAGTGGACAAACTGAAATGATAGACACAGG[A/G]TACCACTGTAGAATTCTCTCAATAGAGGTAAACAC	GG	AA	AA	GG	GG	GG	AA	AA	GG	AA	GG	GG	AA	AA	GG	AA	GG	GG	GG	GG	AA	GG	AA	GG	GG	GG	GG	AA	AA	AA	AA	GG	AA	AA	GG	GG	GG	AA	AA	AA	GG	AA	GG	AA	AG
bin1-222	1	213.22	AX-117738095	GCTCACCCATGCGCCCGCCAAACAAACTATGCGAC[A/G]ATACCACTAGCTAAAATCTAATTTCGTCCATACAT	AA	AA	GG	AA	AA	AA	AA	GG	AA	AA	AA	AA	GG	GG	AA	GG	AA	AA	AA	AA	GG	AA	GG	AA	AA	AA	AA	GG	GG	GG	GG	AA	GG	AA	AA	AA	AA	GG	GG	GG	AA	GG	AA	AA	AA
bin1-226	1	216.38	AX-117646698	GTGCGCGGCCTTCAAGAACTCATTTTGCATACGCA[C/G]TTCCGAAAAGCCCTTGTGTGAAAATTAGAGAAAAA	CC	CC	CG	CC	CC	CC	CC	CG	CC	CC	CC	CC	CG	CG	CC	CG	CC	CC	CC	CC	CG	CC	CG	CC	CC	CC	CC	CG	CG	CG	CG	CC	CG	CG	CC	CC	CC	CG	CG	CG	CC	CG	CC	CC	CC
bin1-227	1	217.8	AX-105996266	TTCCCTATACAAAAATATAGCATTAAGTGAAAATC[A/G]TAAAAGGGTTGAGCCTATTAGCCATCTTGTTTGAA	GG	GG	AG	GG	GG	GG	GG	GG	GG	GG	GG	GG	NN	NN	GG	GG	GG	GG	GG	GG	GG	GG	GG	GG	GG	GG	GG	AG	AG	GG	GG	GG	AG	GG	GG	GG	GG	NN	GG	GG	GG	GG	GG	GG	GG
bin1-228	1	218.51	AX-105992600	TCATCCTCGAACAAAACACAATTATAAGAGACGAA[A/G]TAAAATTAAACTTCTACCAATCAAATCACACTATA	GG	GG	AA	GG	GG	GG	GG	GG	GG	GG	GG	GG	AA	AA	GG	GG	GG	GG	GG	GG	GG	GG	GG	GG	GG	GG	GG	AA	AA	GG	GG	GG	AA	GG	GG	GG	GG	AA	GG	GG	GG	GG	GG	GG	GG
bin1-229	1	219.46	AX-105988484	TTGCAGATTATTAATATTGTGGGTGTCGAGCATGA[C/T]AGAAACTATTCGTTCCCCAATTTCCTCACTATGTA	CC	TC	CC	CC	CC	CC	CC	TC	CC	TC	CC	CC	CC	CC	CC	TC	CC	TC	CC	TC	TC	CC	TC	TC	CC	CC	CC	CC	CC	TC	TC	TC	CC	TC	CC	CC	CC	CC	TC	TC	CC	TC	TC	TC	TC
bin1-230	1	220.17	AX-105985804	TACCTGTTCCTGAAATTATTCGAACAGATCTGCTT[C/G]TGCGAAATGTGGACGAAATTCATATTGGGACGAAC	GG	GG	CG	GG	GG	GG	CG	GG	GG	GG	GG	GG	CG	CG	GG	GG	GG	GG	GG	GG	GG	GG	GG	GG	GG	GG	GG	CG	CG	GG	GG	GG	CG	GG	GG	GG	GG	CG	GG	GG	GG	GG	GG	GG	GG
bin1-231	1	220.91	AX-117725409	ACAGCAGAAATAACATCCAATGCCTGAAGACTCCT[A/C]CATAAGCAATGATATGCTGAATAAACACATCAAAT	CC	AC	AC	CC	CC	CC	AC	CC	CC	AC	CC	CC	AC	AC	CC	CC	CC	CC	CC	CC	CC	CC	CC	CC	CC	CC	CC	AC	AC	CC	CC	CC	AC	CC	CC	CC	CC	AC	CC	CC	CC	CC	CC	AC	AC
bin1-232	1	226.13	AX-105994741	CTTTCTTTGGGGACTTTTTCTTAAATGGGGAAAAC[A/G]CATGATATATCTAATAAGTCATTGTACGTTATCCC	AA	GG	GG	AA	AA	AA	GG	AA	AA	AG	AA	AA	GG	GG	AA	AA	AA	AA	GG	AA	AA	GG	AA	AA	AA	GG	AA	GG	GG	AA	AA	AA	GG	AA	GG	AA	GG	GG	AA	AA	AA	AA	AA	GG	AG
bin1-233	1	227.05	AX-117677848	TGACTGTGCTTCGACCAGAGCGGTCTCTTTTATGG[A/C]CGAAGGGACTAGATTGGCAAGAGTGAATTCGGCCT	CC	AA	CC	CC	CC	AA	CC	AA	CC	AC	CC	AA	CC	CC	AA	AA	AA	AA	CC	AA	AA	CC	AA	AA	CC	CC	AA	CC	CC	AA	AA	CC	CC	AA	CC	AA	CC	CC	AA	AA	AA	AA	CC	AA	AA
bin1-234	1	227.51	AX-117702379	TAAGTTTAACAACACCGTACCTGCATGTCTCTGCT[C/T]CCTTCCAGTCTGTATTCATGCATTAGCCATTCAGT	CC	CC	TT	CC	CC	TT	TT	CC	CC	CC	CC	TT	TT	TT	TT	CC	TT	CC	CC	CC	CC	CC	CC	TC	CC	CC	TT	TT	TT	CC	CC	CC	TT	CC	CC	TT	CC	TT	CC	CC	TT	CC	CC	CC	TC
bin1-235	1	228.44	AX-117495282	GATGGCAAAAACCTCGAAATTTGTGCCTTAAAATA[A/C]TACTTCTTCAACTGCCACCCCGACCGCTGACATCA	CC	CC	AA	CC	CC	CC	AA	CC	CC	CC	CC	CC	AA	AA	CC	CC	CC	CC	CC	CC	CC	CC	CC	CC	CC	CC	CC	AA	AA	CC	CC	CC	AA	CC	CC	CC	CC	AA	CC	CC	CC	CC	CC	CC	CC
bin1-236	1	228.9	AX-117521560	ATAACTCTTCTGCTTGCTTTGCATAGTATGAAGGC[A/G]AGCCTGAATCAAATTTACCTTTTCCAAAGCATCAC	GG	GG	GG	GG	GG	GG	GG	GG	GG	GG	GG	GG	GG	GG	GG	GG	GG	GG	AA	GG	AG	AA	GG	AA	GG	AA	GG	GG	GG	AA	AA	GG	GG	GG	AA	GG	AA	GG	AA	GG	GG	AA	GG	GG	GG
bin1-237	1	229.12	AX-117596881	GGAATCAGACGGATAAGCTTAGTCAACAACGAACA[A/C]ATGAAAAAACTTGAAGAATCAAACGCCGAAACCCT	AC	AC	CC	AC	AC	AC	CC	CC	AC	AC	AC	AC	CC	CC	AC	AC	AA	CC	AC	AC	AC	AC	CC	AC	AC	AC	AC	CC	CC	AC	AC	AC	CC	CC	AC	AA	AC	CC	AC	AC	AA	AC	AC	CC	AC
bin1-238	1	229.36	AX-117655469	AGCATACCTGGCCCTCCACCTACTCCAAATGATAC[G/T]AAATCGATGACACAATGTCAGATTTGTTTTCACTA	TG	TT	TG	TG	TG	TT	TG	GG	TG	TG	TG	TT	TG	TG	TT	TT	TT	GG	NN	TT	TG	TG	GG	NN	TG	TG	TT	TG	TG	TT	NN	TG	TG	GG	TG	TT	TG	TG	TT	TG	TT	TT	TG	GG	TT
bin1-239	1	230.29	AX-117596884	AAGAGCCTGGCTTATCCGGTATACAGTCATTGGGT[A/G]GGCTCGGGGAGAAGGTATCTCGGGATATGTTGAAG	AA	AA	AA	AA	AA	AA	AA	GG	AA	AA	AA	AA	AA	AA	AA	AA	AA	GG	AA	AA	AG	AA	GG	AA	AA	AA	AA	AA	AA	AA	AA	AA	AA	GG	AA	AA	AA	AA	AA	AA	AA	AA	AA	GG	AA
bin1-240	1	230.52	AX-105996480	CATTTGTTAGGCCTAGTGCCAAAAAGTGCCCAACA[G/T]CAACGGTTTCCGATTCATTGGCTGATGTTGATGGA	TG	GG	GG	TG	TG	GG	GG	GG	TG	TG	TG	GG	GG	GG	GG	GG	GG	GG	NN	GG	NN	TG	GG	TG	TG	TG	GG	GG	GG	TG	TG	TG	GG	GG	TG	GG	TG	GG	GG	TG	GG	TG	TG	GG	GG
bin1-241	1	231.2	AX-105956654	TTTAGGTGCAATATGGAAAGACCAACTCTGACACG[C/T]TAGAGTTCAGAGAGATCTCAAGGATCTCAAGGCTG	CC	CC	CC	CC	CC	CC	CC	TT	CC	CC	CC	CC	CC	CC	CC	CC	CC	TT	CC	CC	TC	CC	TT	CC	CC	CC	CC	CC	CC	CC	CC	CC	CC	TT	CC	CC	CC	CC	CC	CC	CC	CC	CC	TT	CC
bin1-242	1	232.12	AX-105993601	ATATTGAACTTCAAGCCATTGACCATCACCATTTA[C/T]ATCTTGATCTTTATCATACCCTAACCAAACATGAG	CC	CC	CC	CC	CC	CC	CC	TT	CC	CC	CC	CC	CC	CC	CC	CC	CC	CC	CC	CC	TC	CC	TT	CC	CC	CC	CC	CC	CC	CC	CC	CC	CC	TT	CC	CC	CC	CC	CC	CC	CC	CC	CC	TT	CC
bin1-244	1	235.88	AX-106001358	ACATCTCTGTCACTAGTGATGGCATCAGGCATCCC[A/G]TGTAGTTTTACCGCTGTATCTAAGAAAATTTGGCA	AA	AA	GG	AA	AA	AA	GG	AA	AA	AA	AA	AA	GG	GG	AA	AA	AG	AA	AA	AA	AA	AA	AA	AA	AA	AA	AA	GG	GG	AA	AA	AA	GG	AA	AA	AG	AA	GG	AA	AA	AG	AA	AA	AA	AA
bin1-243	1	236.11	AX-105955329	TGTATGTATATATGTATGTACGGGAAAAAGTTACG[A/G]CATTATATATGCGCCACCACCTGATCAGCTGGTAT	AA	AA	AA	AA	AA	GG	AA	AA	AA	AG	AA	GG	AA	AA	GG	AA	GG	GG	GG	GG	GG	GG	GG	GG	AA	GG	GG	AA	AA	GG	GG	AA	AA	GG	GG	GG	GG	AA	GG	AA	GG	GG	AA	GG	AA
bin1-245	1	237.54	AX-117595337	ATTGGGACTGTTTGGGTATGGAACGGGTCGAGTTC[A/G]GTTAGATGGATACGGGTGATGGTTTTTGACCGTTG	GG	GG	AA	GG	GG	GG	NN	GG	GG	GG	GG	GG	AA	AA	GG	GG	AG	GG	GG	GG	GG	GG	GG	GG	GG	GG	GG	AA	AA	GG	GG	GG	AA	GG	GG	AG	GG	AA	GG	GG	AG	GG	GG	GG	GG
bin1-246	1	238.96	AX-117595305	CTACTTTGATAACATGATTAGCAAGATTGTTAAAA[G/T]AATTAATGGTTGGCAAGGTAAATTGCTTTCTCACG	GG	GG	TT	GG	GG	GG	TT	GG	GG	GG	GG	GG	TT	TT	GG	GG	NN	GG	GG	GG	GG	GG	GG	GG	GG	GG	GG	TT	TT	GG	GG	GG	TT	GG	GG	NN	GG	TT	GG	GG	NN	GG	GG	GG	GG
bin1-247	1	239.89	AX-117595298	ATATCCTGAATGGCATATAATATATAAGCTCTGCA[C/T]TGAAATCTGAAGTAATTTTGTTACTGTTTAACCAT	CC	CC	TT	CC	CC	CC	NN	CC	CC	CC	CC	CC	TT	TT	CC	CC	TC	CC	CC	CC	CC	CC	CC	CC	CC	CC	CC	TT	TT	CC	CC	CC	TT	CC	CC	TC	CC	TT	CC	CC	TC	CC	CC	CC	CC
bin1-248	1	240.81	AX-117692355	GATATGTCACACTCTTTGTAGCGTGGATTCAAATG[A/C]TAAGTGGACTAGGAAGCAAGGCGATATTCACCTTT	CC	CC	AA	CC	AA	CC	AC	CC	CC	CC	CC	CC	AA	CC	CC	CC	CC	CC	CC	CC	AC	CC	AA	CC	CC	CC	CC	CC	CC	CC	CC	CC	AA	AA	CC	CC	CC	AA	CC	CC	CC	CC	CC	AA	CC
bin1-249	1	241.27	AX-117496883	ATAGATATCTCATAATGATAATAATAATAATAATA[A/G]TAACCATTACGGCGCACAGCCCGACCCATAGTTTA	AA	AA	GG	AA	GG	AA	NN	AA	AA	AA	AA	AA	GG	AA	AA	AA	AG	AA	AA	AA	AG	AA	GG	AA	AA	AA	AA	AA	AA	AA	AA	AA	GG	GG	AA	AG	AA	GG	AA	AA	AG	AA	AA	GG	AA
bin1-250	1	241.5	AX-117570476	GTGAGTCTTGCGCCTCAAACGCCCGACTGTGCACC[C/T]GAAACATGCACAATGCTCAACGTTCGGGACTCGTC	CC	CC	TT	CC	CC	CC	NN	CC	CC	CC	CC	CC	TT	CC	CC	CC	TC	CC	CC	CC	CC	CC	CC	CC	CC	CC	CC	CC	CC	CC	CC	CC	TT	CC	CC	TC	CC	TT	CC	CC	TC	CC	CC	CC	CC
bin1-251	1	242.88	AX-117486408	ACTTACCCGTCAGCGCGCCTATGTTTTACGACCCG[A/G]TCCTCAATCTACAAGCTCCCTCTTTCCCCTTACCC	AA	AA	GG	AA	AG	AA	NN	AA	AA	AA	AA	AA	GG	AA	AA	AA	AG	AA	AA	AA	AA	AA	AG	AA	AA	AA	AA	AA	AA	AA	AA	AA	GG	AG	AA	AG	AA	GG	AA	AA	AG	AA	AA	AG	AA
bin1-252	1	243.34	AX-117711900	TTGATTGTGATGGTAAATACCACGTCTTACGGTGT[A/G]GTTTTGTCCTTTTGTCACAATTGCACCCGCACTTA	AG	AG	GG	AA	AA	AA	GG	AA	AA	AA	AA	AA	GG	AA	NN	AA	AG	AA	AA	AA	AA	AA	AA	AA	AA	AA	AA	AA	AA	AA	AA	AA	GG	AA	AA	AG	AA	GG	AA	AA	AG	AA	AA	AA	AA
bin1-253	1	244.5	AX-117795572	CAATAATTTGATACCCCTATAGTTGTTACAGATCT[A/G]AACATCACCTTTGTTTTGATACAACAGAACCATTG	GG	GG	AA	GG	GG	GG	NN	GG	GG	GG	GG	GG	AA	GG	GG	GG	AG	GG	GG	GG	GG	GG	GG	GG	GG	GG	GG	GG	GG	GG	GG	GG	AA	GG	GG	AG	GG	AA	GG	GG	AG	GG	GG	GG	GG
bin1-254	1	246.84	AX-117795558	CCTTATGAGGTCATCGGAGACCTGTACCAGCCTTC[C/T]CCTGGATCCTATATGTTTGTCTGTTCATCTTTGAC	CC	CC	CC	CC	TT	TT	CC	CC	CC	NN	CC	TT	CC	TT	CC	TT	TC	TT	TT	TT	NN	TT	CC	TT	CC	TT	TT	CC	TT	NN	CC	CC	CC	CC	TT	TC	TT	CC	CC	CC	NN	CC	CC	CC	CC
bin1-255	1	247.07	AX-117795551	GCCATTGAATTATTCTTCAAGATATAGCAGTTCTA[C/T]GCATAGTATGTCTTTTTCCAACAACAAGGTCTTTT	TT	TT	CC	TT	TT	TT	CC	TT	TT	TT	TT	TT	CC	TT	TT	TT	TC	TT	TT	TT	TT	TT	TT	TT	TT	TT	NN	TT	TT	TT	TT	TT	CC	TT	TT	TC	TT	CC	TT	TT	TC	TT	NN	TT	TT
bin1-256	1	247.54	AX-117795549	TCCCTAATATGTGAGGTAATATCTCGCCCTAATTG[C/T]TTTTTAGAATAGGAAAAGTATTCAACCAAAAATAA	TT	TT	TC	TT	TT	TT	TC	TT	TT	TT	TT	TT	NN	TT	TT	TT	NN	TT	TT	TT	TT	TT	TT	TT	TT	TT	TT	TT	TT	TT	TT	TT	TC	TT	TT	NN	TT	TC	TT	TT	TC	TT	TT	TT	TT
bin1-257	1	248.72	AX-117795546	TTCAAAACCAATCCGAAACCGAAAATTGAACCGAA[C/T]CGAAGCTTAATGGCTTACTGGTAATGGCTTAACGG	CC	CC	TC	CC	CC	CC	CC	CC	CC	CC	CC	CC	TC	CC	CC	CC	CC	CC	CC	CC	CC	CC	CC	CC	CC	CC	CC	CC	CC	CC	CC	CC	TC	CC	CC	CC	CC	TC	CC	CC	NN	CC	CC	CC	CC
bin1-258	1	255.58	AX-117668102	GCCTCCACTTGCTTCCTAACAAGAGTCATATGCTT[C/G]CACGATGGGAATCACCTGATACCCAAACTTTAATG	CC	CC	GG	CC	CC	CC	NN	CC	CC	CC	CC	CC	GG	CC	CC	CC	CG	CC	CC	CC	CC	CC	CC	CC	CC	CC	CC	CC	CC	CC	CC	CC	GG	CC	CC	CG	CC	GG	CC	CC	CG	CC	CC	CC	CC
bin2-5	2	2.06	AX-117546708	ATTCAGATGAATGTGTAACTTAAGAAAGGTATTAC[A/G]TGAATGGCCATGAATTAAGTGTTTTCTCAACACCA	GG	AA	AA	AG	GG	AG	GG	AG	AG	GG	AA	AA	GG	GG	GG	AG	AA	AG	AG	GG	GG	AG	GG	GG	GG	GG	GG	GG	GG	AA	AA	GG	GG	AG	AA	GG	AA	GG	AA	AA	AA	GG	AG	GG	AA
bin2-12	2	2.98	AX-117546755	ACTCAAATCTATTCCAGAATCAGCGCTGCCCTCCT[C/G]CCTCTCTAAGCTGGAAATCTTGGATTGCTCTAAAC	CG	CC	CC	GG	GG	CG	GG	CG	CG	GG	CG	CC	CG	CG	GG	GG	CC	GG	GG	CG	GG	GG	CG	CG	CG	GG	CG	CG	CG	CC	CC	CG	CG	CG	CC	CG	CC	CG	CC	CC	CC	CG	GG	CG	CC
bin2-13	2	3.2	AX-105956461	TTTGAACAAGTAGTAACCATCAAACAATTACAAGA[A/G]TAGCCGTGGTTTTATACAAATCATTATGGATACTG	GG	AA	AA	AG	GG	AG	GG	AG	AG	GG	AG	AA	GG	GG	GG	AG	AA	AG	AG	GG	GG	AG	GG	GG	GG	GG	GG	GG	GG	AA	AA	GG	GG	NN	AA	GG	AA	GG	AA	AA	AA	GG	AG	GG	AA
bin2-14	2	3.43	AX-105995643	CATTGCAACTGTCGTAGATGTTTCTGTTTATGTTG[C/T]TTCTGGTCTGTACTCATCATTTTCTCCATTCTTGT	TT	CC	CC	TC	TT	TC	TT	TC	TC	TT	TC	CC	TT	TT	TT	TC	CC	TC	TC	TT	TT	TC	TT	TT	TT	TT	TT	TT	TT	CC	CC	TT	TT	TC	CC	TT	CC	TT	CC	CC	CC	TT	TC	TT	CC
bin2-11	2	3.66	AX-117617382	AAGACACTTGCTGGTTTGTTACGGTCCAAGTCAAA[G/T]ATTGAAGAGTGGAGACACATTTTGAGAAGTGAAAT	GG	TT	TT	GG	GG	TG	GG	GG	GG	GG	TG	TT	GG	GG	GG	GG	TT	GG	GG	GG	GG	GG	GG	GG	GG	GG	GG	GG	GG	TT	TT	GG	GG	TG	TT	GG	TT	GG	TT	TT	TT	GG	GG	GG	TT
bin2-15	2	3.91	AX-106027284	AATCTGGCAAAAGACAAAAAAAAAGGGCTAAATAC[A/G]CAGTAGACAAATAGAGAAAGGAGATTTGGGTGAAA	GG	AG	AG	GG	GG	NN	GG	GG	GG	GG	GG	AG	GG	GG	GG	GG	AG	GG	GG	GG	GG	GG	GG	GG	GG	GG	GG	GG	GG	GG	GG	GG	GG	AG	AG	GG	GG	GG	GG	AG	AG	GG	GG	GG	AG
bin2-16	2	4.14	AX-105956393	ATTTATGCTGAGGCAATCCAGTTCTTTAGGAAAAT[A/G]ACAAGATACTTATGTGCATACCTGTTATTTATTGC	GG	GG	GG	AA	GG	AG	GG	AA	GG	AA	AA	GG	AA	AA	AA	AG	GG	AA	AA	AA	AA	GG	AA	AA	AA	GG	AA	GG	AG	GG	GG	AA	AA	GG	GG	AA	GG	AA	GG	GG	GG	AA	AG	AA	GG
bin2-9	2	4.37	AX-117638807	ATAATGACGCTAGATCTTAAAGGGGTGAACAATGG[A/C]ATCTAACTCAAGGTCATGGACAGGGTAGCTCTTCT	CC	CC	CC	CC	CC	AC	CC	AA	CC	CC	AA	CC	CC	AA	CC	AC	CC	AA	AA	AA	AA	CC	AA	AA	AA	CC	AA	CC	AC	CC	CC	AA	CC	CC	CC	CC	CC	AA	CC	CC	CC	AA	CC	CC	CC
bin2-17	2	5.07	AX-105995567	CATTAATATATTTATCTAAAATTTCGGTTAAAGAA[G/T]GCGTTATCTTATGCTAAGCTATTTTTCCATCCTTG	TT	NN	TT	GG	GG	TG	GG	GG	TT	GG	GG	TG	GG	GG	GG	GG	TT	GG	GG	GG	GG	GG	GG	GG	GG	GG	GG	GG	GG	GG	GG	GG	GG	TG	TT	GG	GG	GG	GG	TT	TT	TT	GG	GG	TT
bin2-18	2	5.53	AX-117676834	ATATAGCAGTATAGCAAATTTCTCATATAACATTG[C/T]AAGGTTAATATCACCAGTGGTGAATCCAACATATA	CC	CC	CC	TT	TT	TC	TT	TT	CC	TT	TT	CC	TT	TT	TT	TT	CC	TT	TT	TT	TT	TT	TT	TT	TT	TT	TT	TT	TT	TT	TT	TT	TT	TC	CC	TT	TT	TT	TT	CC	CC	CC	TT	TT	CC
bin2-19	2	8.72	AX-117676838	AAACGACTTCAAAATCAGGATTCGACTGTCACAAT[A/T]GGTTCGTATGATGATTTCTCACTTGGGCGTATGTT	TT	AA	TT	TT	TT	AT	AA	TT	AA	TT	TT	AA	TT	TT	TT	AA	TT	TT	TT	TT	TT	AA	TT	TT	TT	AA	TT	AT	AT	AA	AA	TT	TT	AA	AA	TT	AT	TT	AA	TT	TT	TT	AA	TT	AA
bin2-21	2	9.41	AX-117774764	ATGAATCTATTAGGTTGCAACTATATCGTGCAAAA[C/T]GGAAGGCAAATACAATCCTCTACAATGAGTAGTAT	CC	CC	CC	CC	CC	TC	TT	TT	CC	CC	TT	CC	CC	CC	TC	TT	TT	TT	TT	TT	TT	TT	TT	TT	TT	TT	CC	CC	TC	TT	TT	TT	CC	TC	CC	CC	TT	TT	TT	TT	CC	TT	TT	CC	CC
bin2-20	2	10.39	AX-117708740	CTATGTTCCCGAAATCAATCCTTTCGGATCCTAGA[C/G]AAAGAGCTCCTAATCTATAGTGTGAATTACATGGG	GG	CG	GG	CC	GG	CG	CG	GG	CG	CC	GG	CG	CC	GG	CC	CG	GG	CC	CC	GG	CC	CG	GG	CC	GG	CG	GG	CG	CG	CG	CG	CC	CC	CG	CG	CC	CC	GG	NN	GG	GG	GG	CG	CC	CG
bin2-22	2	11.38	AX-117774770	CTTGGAAATAATCACTTGACAGGTATTGAAAAAAT[A/G]TCCAATCCGCGTTATTTTACAGTTCAATTTTTTGG	GG	GG	GG	AA	GG	AG	GG	AA	GG	AG	AA	GG	AA	GG	AA	GG	AA	AA	GG	AA	AA	GG	AA	AA	AA	GG	GG	GG	GG	GG	GG	AA	AA	GG	GG	AA	AG	AA	GG	AA	GG	AA	AG	AA	GG
bin2-23	2	12.07	AX-117761921	TAGAAGATTGATGTAATATTTGAATTCGTAGTCGC[A/G]CTTAGAAAGGTGCATCCAATAATCATCACATCATA	GG	GG	GG	AA	GG	GG	AA	AA	GG	AA	AA	GG	AA	GG	AA	AA	AA	AA	AA	AA	AA	AA	AA	AA	AA	AA	GG	GG	AG	AA	AA	AA	AA	AA	GG	AA	AA	AA	AA	GG	GG	AA	AA	AA	GG
bin2-24	2	12.76	AX-117761931	TGTGCAATCTTTTGACATATTTCAACTTCCCCCTT[C/G]AGTATATTGCCAAATCTGTAGGACAAGAAGGAGAA	GG	GG	GG	CC	GG	GG	CC	CC	GG	CC	CC	GG	CC	GG	CC	CC	CC	CC	CC	CC	CC	CC	CC	CC	CC	CC	GG	GG	CG	CC	CC	CC	CC	CC	GG	CC	CC	CC	CC	GG	GG	CC	CC	CC	GG
bin2-25	2	14.22	AX-117761945	CCTATGTTTTGTATTTTTTGTACAGATAAATTTCT[C/T]TATAACAGTCTCGTCTGATCCGAATATTTTTTAAT	TT	TT	TT	CC	TT	TT	CC	CC	TT	CC	CC	TT	CC	TT	CC	CC	CC	CC	CC	CC	CC	CC	CC	CC	CC	CC	TT	TT	TC	CC	CC	CC	CC	CC	TT	CC	CC	CC	CC	TT	TT	CC	CC	CC	TT
bin2-26	2	14.46	AX-117761948	TAAAGAACTTGTAGTTTGATAGATAATTGTATAGA[A/C]GACTGCGTAAATGTTTCTTTTTCAATTTCTTGAAC	AC	AC	AC	AA	AC	AC	AA	AA	AC	AA	AA	AC	AA	AC	AA	AA	AA	AA	AA	AA	AA	AA	AA	AA	AA	AA	AC	AC	AC	AA	AA	AA	AA	AA	AC	AA	AA	AA	AA	AC	AC	AA	AA	AA	AC
bin2-32	2	19.19	AX-117556944	TGCGTTCGCGAAGAGCATCATCATAAGGACTTACG[C/T]GATCGCGGAAACACTATACGTTCGCGAAGGTTTTT	CC	TT	CC	CC	CC	CC	TT	CC	CC	CC	CC	CC	CC	CC	CC	TT	CC	CC	TC	CC	CC	TT	CC	CC	CC	TT	CC	CC	TC	CC	CC	CC	CC	CC	CC	CC	TC	CC	CC	CC	CC	CC	TT	CC	CC
bin2-30	2	20.47	AX-105979993	TTCTTATGTGGACAGTATGGCTGTCCAGTGGGATA[G/T]GACCAAATTAACGGGACGGGGCGATATTTAAGCGG	GG	GG	GG	TT	GG	GG	TG	GG	GG	TT	GG	GG	TT	GG	TG	TG	GG	TT	TT	TT	TT	TG	GG	GG	GG	NN	GG	GG	TG	GG	GG	GG	TT	GG	GG	TT	TT	GG	GG	GG	GG	GG	TG	TT	GG
bin2-29	2	20.73	AX-117777543	ATCAACAACCCGGTAAGCACTCTATTTACTCGAAC[A/G]TTAATTCCATTCTTTATTTTTCCGGCTCCCCTCCA	AA	GG	AA	GG	AA	GG	GG	GG	AA	GG	GG	AA	GG	AA	GG	GG	GG	AG	GG	GG	GG	GG	GG	GG	GG	GG	GG	AA	AA	AA	AA	GG	GG	GG	AA	GG	AG	GG	AA	AA	AA	GG	GG	GG	GG
bin2-27	2	21.25	AX-117586339	CCATTCATGTTGTACAGGAAGTGACTGGAGAATTG[A/G]AGATCAGAAACAAGGAAACAGAGGGACGAATAACT	GG	AG	GG	GG	GG	GG	AG	GG	GG	GG	GG	GG	GG	GG	GG	AG	GG	GG	AG	GG	GG	AG	GG	GG	GG	AG	GG	GG	GG	GG	GG	GG	GG	GG	GG	GG	GG	GG	GG	GG	GG	GG	AA	GG	GG
bin2-33	2	21.49	AX-117811245	GCCATTCCTGTTATAGTTCCTCGTGATGAGGCTAA[A/C]CCTTGCAGTGGGAGAAGTATGAAACAATTCATTAT	AA	AA	AA	CC	AA	CC	AA	CC	AA	CC	CC	AA	CC	AA	CC	AA	CC	AC	AC	CC	CC	AA	CC	CC	CC	AA	AA	AA	AA	AA	AA	CC	CC	AA	AA	CC	AC	CC	AA	AA	AA	CC	CC	CC	CC
bin2-34	2	21.73	AX-117811267	TGGTCAGTTTGTGCAAGAAGTTGGTCAGTTGGAAC[A/C]AAAAACTGGTCAGCTTGTGCAAGAAACTGGTCAGT	CC	AA	CC	AA	CC	AA	AA	AA	CC	AA	AA	CC	AA	CC	AA	AA	AA	AC	AA	AA	AA	AA	AA	AA	AA	AA	AA	CC	CC	CC	CC	AA	AA	CC	CC	AA	AC	AA	CC	CC	CC	AA	AA	AA	AA
bin2-35	2	24.65	AX-117556848	CTTTTGAAACCGAAAGTAAACACTACTACAATCTA[A/G]TGGTCTCGAAGGAAGATAAAATACAGCAGTTACAG	AA	AA	GG	AA	AA	AA	AA	AA	GG	AA	AA	GG	GG	GG	AA	AA	AA	GG	AA	AA	AA	AA	AA	AA	AA	AA	AA	GG	GG	GG	GG	AA	AA	AA	GG	AA	AG	AA	GG	GG	GG	AA	AA	AA	AA
bin2-36	2	25.37	AX-117754994	CTTTGTGTGTTTCCCTCCTTGAATCTTAAAGATTG[A/T]GCAAGTATTAAAGAGAAGAATGGTTACAGCTGATT	AA	AA	TT	AA	AA	AA	AA	AA	TT	AA	AA	TT	TT	TT	AA	AA	AA	TT	AA	AA	AA	AA	AA	AA	AA	AA	AA	TT	TT	TT	TT	AA	AA	AA	TT	AA	AT	AA	TT	TT	TT	AA	AA	AA	AA
bin2-37	2	25.61	AX-117754996	CCTTTGCTTTCCTGACTGGTCCCTTCTTTATATTT[C/T]TTCTCCTTTTTCTCGTAGCCACTTCCTGGTAAGGC	CC	CC	TT	CC	CC	CC	CC	CC	TT	CC	CC	TT	TT	TT	CC	CC	CC	TT	CC	CC	CC	CC	CC	CC	CC	CC	CC	TT	TT	TT	TT	CC	CC	CC	TT	CC	TC	CC	TT	TT	TT	CC	CC	CC	CC
bin2-38	2	26.08	AX-117766031	CATTCCTTGCCACTGGAAGAGCACTAATGGATTCG[A/G]AATGGAATGAGATTAAATTTCGTATGAATGATGAA	GG	AA	AA	GG	GG	GG	AA	GG	AA	AA	GG	AA	AA	AA	GG	AG	GG	AA	AG	GG	GG	GG	GG	GG	GG	AA	AA	AA	AA	AA	AA	GG	GG	AA	AA	GG	AG	GG	AA	AA	AA	GG	GG	GG	GG
bin2-39	2	26.78	AX-117766006	TTAAGAAATTGTTCAAACTACAAGCATTGCTATTC[C/T]GGATGACACAGATTATAACAAGTGTTTTATTTTAT	CC	CC	TT	CC	CC	CC	TT	CC	TT	CC	CC	TT	TT	TT	CC	CC	CC	TT	CC	CC	CC	CC	CC	CC	CC	CC	CC	TT	TT	TT	TT	CC	CC	CC	TT	CC	TC	CC	TT	TT	TT	CC	CC	CC	CC
bin2-40	2	27.01	AX-105959191	GTATCATTTGTAATTCATCACTTTTTTGTAAGGAC[A/C]CTCTGTGGGCTTTTGTAATCACGTGCAATGTAACC	CC	CC	CC	CC	CC	CC	AA	CC	CC	CC	CC	CC	AA	CC	CC	CC	CC	AA	CC	CC	CC	CC	CC	CC	CC	CC	CC	CC	CC	AA	AA	CC	CC	CC	CC	CC	AC	CC	AA	CC	CC	CC	CC	CC	CC
bin2-41	2	31.03	AX-105996164	AAATAGGTAATGAGAAAAATAATCCTTGGGTGTGG[A/G]AGTTGTTCATTATTCACTCATGTACCATCAAATGT	GG	GG	GG	GG	GG	GG	AA	GG	GG	GG	GG	GG	AA	GG	GG	GG	GG	AA	GG	GG	GG	GG	GG	GG	GG	GG	GG	GG	GG	GG	GG	GG	GG	GG	GG	GG	AG	GG	GG	GG	GG	GG	GG	GG	GG
bin2-44	2	33.41	AX-117759263	AACCTAGTTAACAATAATACTTCTAGATGTGAGTT[C/T]CAAAAACGTGAATAGCATTAAGTAGATCAGGTGGA	CC	CC	CC	CC	CC	CC	TT	CC	CC	CC	CC	CC	TT	CC	CC	CC	CC	TT	CC	CC	CC	CC	CC	CC	CC	CC	CC	CC	CC	CC	CC	CC	CC	CC	CC	CC	TC	CC	CC	CC	CC	CC	CC	TT	CC
bin2-45	2	34.1	AX-117759208	CGCATTTGCGAAGTATGGGGTGCGAATTATAGGGT[C/T]GCAAATGTGACCTAGACAGGAAAGCTTCTATTTCG	CC	CC	TT	CC	CC	CC	TT	CC	TT	TC	CC	TT	TT	TT	CC	CC	CC	TT	CC	CC	CC	CC	CC	CC	CC	CC	CC	TT	TT	CC	CC	CC	CC	CC	TT	CC	TC	CC	CC	TT	TT	CC	CC	TT	CC
bin2-46	2	34.56	AX-117630920	CCTACCTGTCTCCCTGCACCCCATTCATGCACCCT[C/T]AATAAGATCACCATGTGTTTCCAATCCTTTTTCAC	CC	CC	TT	CC	CC	CC	TT	CC	TT	TC	CC	TT	TT	TT	CC	CC	CC	TT	CC	CC	CC	CC	CC	CC	CC	CC	CC	TT	TT	CC	CC	CC	CC	CC	CC	CC	TC	CC	CC	TT	TT	CC	CC	TT	CC
bin2-47	2	35.24	AX-117630955	CTCTTCATCCAAAATCACATTGAAATCACCCCAAC[A/G]AGCCAAGGCAATGACATATCCCTTGCAAGATAATA	GG	GG	AA	GG	GG	GG	AA	GG	AA	AG	GG	AA	AA	AA	GG	GG	GG	AA	GG	GG	GG	GG	GG	GG	GG	GG	GG	AA	AA	GG	GG	GG	GG	GG	GG	GG	AG	GG	GG	AA	AA	GG	GG	AA	GG
bin2-48	2	39.48	AX-117808794	ATAGACGATTCTCCGAAAGGAAAGATAAATCTGAC[C/T]GAGCGTCACTCGATATTCTCGACAAAAATAGAGGA	CC	CC	CC	CC	CC	CC	TT	CC	CC	CC	CC	CC	NN	CC	CC	CC	CC	TT	CC	CC	CC	CC	TC	CC	CC	CC	CC	CC	CC	CC	CC	CC	CC	CC	CC	CC	CC	CC	CC	CC	CC	CC	CC	TT	CC
bin2-49	2	39.71	AX-117808825	TTCTTTTAAAGATTGTAAGACATGAATTAGCATTA[A/C]ACTAATACTTGAAAGTATTTTTGAGATCATGAATA	CC	CC	CC	CC	CC	CC	AA	CC	CC	CC	CC	CC	AA	CC	CC	CC	CC	AA	CC	CC	CC	CC	AC	CC	CC	CC	CC	CC	CC	CC	CC	CC	CC	CC	CC	CC	CC	CC	CC	CC	CC	CC	CC	AA	CC
bin2-50	2	39.94	AX-117808833	GTGGACTAGATGGAATCTGTGGAGCTTAAGTAGTG[C/T]ATGGAGGTGCACCCCTCCTAAGTCTAGGGTAGTAC	TT	CC	CC	TT	TT	TT	TT	CC	CC	CC	TT	CC	TT	CC	TT	TC	TT	TT	TC	TT	TT	TT	TC	TT	TT	TT	CC	CC	CC	CC	CC	TT	TT	CC	TT	TT	TT	TT	CC	CC	CC	TT	CC	TT	CC
bin2-51	2	40.4	AX-117808889	TGCATGTCCCGAGCAAAAGGGACGTCAGTACATTT[G/T]AATTACAATGGTATGCAAAGAAACTAAAAGAAAGA	GG	TT	TT	GG	GG	GG	TT	GG	TT	TG	GG	TT	TT	TT	GG	GG	GG	TT	GG	GG	GG	GG	TG	GG	GG	GG	GG	TT	TT	GG	GG	GG	GG	GG	GG	GG	GG	GG	GG	TT	NN	GG	GG	TT	GG
bin2-52	2	40.86	AX-117544764	TTTCGTAAAACCTGCTCATCTCCGAGTAGGACACT[A/T]AATACTTTAATAGTGTGAAGTTCTGTGGAATCTGC	TT	TT	TT	TT	TT	TT	AA	TT	TT	TT	TT	TT	AA	TT	TT	TT	TT	AA	TT	TT	TT	TT	AT	TT	TT	TT	TT	TT	TT	TT	TT	TT	TT	TT	TT	TT	TT	TT	TT	TT	TT	TT	TT	AA	TT
bin2-53	2	41.09	AX-117544733	CACTTCATTTTCTCCAGATTGTAGCAGTGAAACAG[C/T]TTGACCGCAATGGATTGCAAGGAAACCGAGAATTC	TT	TT	TT	TT	TT	TT	TT	CC	TT	TC	TT	TT	TT	TT	TT	TC	TT	TT	TC	TT	TT	TT	TC	TT	TT	TT	CC	TT	TT	CC	CC	TT	TT	CC	TT	TT	TT	TT	CC	TT	TT	TT	CC	TT	CC
bin2-54	2	42.99	AX-105956010	CATTTAGGATATAAATGGGTTACTACTTAGCAAAA[A/C]CCAGATTCTCAACATTTAGCCCATGTACGCACTCG	AA	AA	AA	AA	CC	NN	CC	AA	AA	AA	AA	AA	CC	AA	AA	AA	AA	CC	AA	AA	AA	AA	AC	AA	AA	AA	AA	AA	AA	AA	AA	AA	AA	AA	AA	CC	AA	AA	AA	AA	AA	AA	AA	CC	AA
bin2-57	2	45.1	AX-105955010	TTATGCAATGTTTGGCTGGCTGCATTAAATAATAT[C/T]TGCATAAATTATACGAAAATCTATATATTACTTTA	CC	CC	TT	CC	TT	CC	TT	CC	CC	CC	CC	CC	TT	CC	CC	CC	TT	TT	CC	CC	CC	CC	TT	TT	CC	CC	CC	CC	CC	CC	CC	CC	CC	CC	CC	TT	CC	CC	CC	CC	TT	CC	CC	TT	CC
bin2-58	2	45.79	AX-105958825	GAGATTTATATCTAGTAGATTGTTTGTATGCATGG[C/T]ACTCCAGTGTCCATCATCTCAGATAGGGGTACTCA	TT	TT	CC	TT	CC	TT	CC	TT	TT	TT	TT	TT	CC	TT	TT	TT	CC	CC	TT	TT	TT	TT	CC	CC	TT	TT	TT	TT	TT	TT	TT	TT	TT	TT	TT	CC	TT	TT	TT	TT	CC	TT	TT	CC	TT
bin2-59	2	46.02	AX-105959443	ACAATAAACATGTTGATTATGAACTTGGATGTGCA[A/C]GGGGTCGACATAAACCTTGTCCGGATGATGTAACA	CC	CC	AA	CC	AA	CC	AA	CC	CC	CC	CC	CC	AA	CC	CC	CC	AA	AA	CC	CC	CC	CC	AA	AA	CC	CC	CC	CC	CC	CC	CC	CC	CC	CC	CC	AA	CC	CC	CC	CC	AA	CC	CC	AA	CC
bin2-60	2	46.49	AX-117670358	TACGGACTTTTCCCTACTTCGATCCACCATTATGT[A/G]TTTTATCGCAATCGATGTGTGTTAAAGGGATTGAC	GG	GG	GG	GG	AA	GG	AA	GG	GG	GG	GG	GG	AA	GG	GG	GG	GG	AA	GG	GG	GG	GG	AA	GG	GG	GG	GG	GG	GG	GG	GG	GG	GG	GG	GG	AA	GG	GG	GG	GG	AA	GG	GG	AA	GG
bin2-61	2	46.72	AX-117759024	TTGGTGTTATAAATTGATCAACTTTAACTTATTAT[C/T]ATTTATGTTTTTTCTTTTATTTGAGATTAACAATA	CC	TT	TT	CC	CC	CC	CC	CC	TT	TC	CC	TT	CC	TT	CC	TT	TT	CC	TC	CC	CC	CC	CC	TT	CC	CC	TT	TT	TT	TT	TT	CC	CC	TT	CC	CC	CC	CC	TT	TT	CC	CC	TT	CC	TT
bin2-63	2	48.13	AX-106025773	GCTCAAACAAATCCATAAATATTAAAAGTGGTTAA[A/C]AAGTTAAAAAAACACTATAGATTTTAAACATGTAT	AA	CC	AA	AA	AA	AA	AA	AA	CC	AC	CC	CC	AA	CC	AA	CC	AA	AA	AC	AA	AA	AA	AA	CC	AA	AA	CC	CC	CC	CC	CC	AA	AA	CC	AA	AA	AA	AA	CC	CC	AA	AA	CC	AA	CC
bin2-64	2	48.36	AX-106022819	GAGATTAAACGTATTCTTGAAAAGACAGTCAGTGC[A/T]TCTCATAAAGATTAGTCTATGAAGTTAGATGAAGC	TT	AA	TT	TT	TT	TT	TT	TT	AA	AT	AA	AA	TT	AA	TT	AA	TT	TT	AT	TT	TT	TT	TT	AA	TT	TT	AA	AA	AA	AA	AA	TT	TT	AA	TT	TT	TT	TT	AA	AA	TT	TT	AA	TT	AA
bin2-65	2	48.59	AX-105994374	TTTCCGATATCCAAATTATATCATAGATAAAGTTC[C/G]TTAGGAATGCAATCATTATATCAAATCTTATTTCC	CC	CC	CC	CC	GG	CC	GG	CC	CC	CC	CC	CC	GG	CC	CC	CC	CC	GG	CC	CC	CC	CC	GG	CC	CC	CC	CC	CC	CC	CC	CC	CC	CC	CC	GG	GG	CC	CC	CC	CC	CC	CC	CC	GG	CC
bin2-66	2	49.07	AX-105959528	AAAAAAGAGGTCGCCGACTTCGTAAAAAATGCGAA[C/T]AATGCCAAAAATATGTCCCCATGATCCACCAAGTG	CC	CC	CC	CC	TC	CC	TC	CC	CC	CC	CC	CC	TC	CC	CC	CC	CC	TC	CC	CC	CC	CC	TC	CC	CC	NN	CC	CC	CC	CC	CC	CC	CC	CC	TC	TC	CC	CC	CC	CC	CC	CC	CC	TC	CC
bin2-67	2	49.31	AX-117750833	GATTGAAGAGATAAAAATTCTAAAAATAAAAGACG[A/G]CTGACTGGTTCAAATAATTACTGTTCTATTGAACA	GG	GG	GG	GG	GG	GG	GG	GG	GG	GG	GG	AA	GG	GG	GG	AA	GG	GG	AG	GG	GG	GG	GG	GG	GG	GG	AA	AA	GG	AA	AA	GG	GG	AA	GG	GG	GG	GG	AA	GG	GG	GG	AA	GG	AA
bin2-68	2	49.54	AX-105957045	GTGGGTTCTTACACTTGTGTGCTCAGCATTGTTTT[G/T]CCTTAAAAATGTAGCTTCTCCTTAGTAGAAGCAGA	GG	GG	GG	GG	TT	GG	TT	GG	GG	GG	GG	GG	TT	GG	GG	GG	GG	TT	GG	GG	GG	GG	TT	GG	GG	GG	GG	GG	GG	GG	GG	GG	GG	GG	TT	TT	GG	GG	GG	GG	TT	GG	GG	TT	GG
bin2-70	2	52.16	AX-105956961	TTCTGAAAATGTGTCAATATGAGGCAAACATGATT[C/T]TGATTCCTCCATATTGATCTTGTGCATATCAGCTG	CC	CC	CC	CC	TT	CC	TT	CC	CC	CC	CC	CC	TT	CC	CC	CC	CC	TT	CC	CC	CC	CC	TT	CC	CC	CC	CC	CC	CC	CC	TT	CC	CC	CC	TT	CC	CC	CC	TT	CC	CC	CC	CC	TT	CC
bin2-72	2	53.08	AX-117750781	AGTGTATATGTTAATTATACCAATCTGAAAACTAC[C/T]TGTATGAGGAGAATGGCAATGAAACAAATGTGAAA	CC	CC	CC	CC	TT	CC	TT	CC	CC	CC	CC	CC	TT	CC	CC	CC	CC	TT	CC	CC	CC	CC	TT	CC	CC	CC	CC	CC	CC	CC	TT	CC	CC	CC	TT	CC	CC	CC	TT	CC	CC	CC	CC	TT	CC
bin2-71	2	53.31	AX-117750787	GTTTGATTTGTTATGGTAATATTCACAAATTATTG[C/T]CAAAAACTGTTATAGTCTAAGAAAAAGTATCTTGA	CC	CC	CC	CC	CC	CC	CC	CC	CC	CC	CC	TT	CC	CC	CC	TT	CC	CC	TC	CC	CC	CC	CC	CC	TT	CC	TT	TT	CC	TT	CC	CC	CC	CC	CC	TT	CC	CC	CC	CC	CC	CC	TT	CC	TT
bin2-74	2	53.77	AX-117750763	GTTGCTCCTGTATTCCATGAATAAAGGTTAGATAA[G/T]TGAATAACTAAATAGGGAGAAGATTAGGAATTCCT	TT	GG	TT	TT	GG	TT	GG	TT	GG	TG	GG	TT	GG	GG	GG	NN	TT	GG	TT	TT	TT	TT	GG	GG	TT	TT	NN	TT	GG	NN	GG	TT	TT	GG	TG	TT	TT	TT	GG	GG	GG	TT	TT	GG	TT
bin2-75	2	54	AX-117750768	GTAAACACAGGTATATTCATAGGCGAATTCAGCAT[A/G]TAAGCAATTTACATGTGACGTTATTACTGATTTGA	AA	AA	AA	AA	GG	AA	GG	AA	AA	AA	AA	AA	GG	AA	AA	AA	AA	GG	AA	AA	AA	AA	GG	AA	AA	AA	AA	AA	AA	AA	GG	AA	AA	AA	AG	AA	AA	AA	GG	AA	AA	AA	AA	GG	AA
bin2-76	2	54.7	AX-117500475	CTTTCGTCTTTGATCTTCAGAGACCAGACATGTCC[A/G]CCACCTTCAATCACCGTCCTCCGCCCACCGGAAAT	GG	GG	GG	GG	GG	GG	GG	GG	GG	AG	GG	AG	GG	GG	GG	AG	GG	GG	AG	GG	GG	GG	GG	GG	AG	GG	AG	AG	GG	AG	GG	GG	GG	GG	GG	AG	GG	GG	GG	GG	GG	GG	AG	GG	GG
bin2-79	2	57.67	AX-117670003	AATTGGCTAAAATTGGATTTTGCATAACCAACCTT[A/G]GAATGGGAATTTGAAGGTTCCAGCAGGTTCATATG	GG	GG	GG	GG	GG	GG	GG	GG	GG	GG	GG	AA	GG	GG	GG	AA	GG	GG	AG	GG	GG	GG	GG	GG	AA	GG	AA	AA	GG	AA	GG	GG	AA	GG	GG	AA	GG	GG	GG	GG	GG	GG	AA	GG	GG
bin2-78	2	57.91	AX-117669997	GTATGTCCTTACAAAAGTATTCAAAGCATTATGGA[A/C]ATGTACATTATCTGCATATCGCCATTTTGTATTAA	CC	CC	CC	CC	CC	CC	CC	CC	CC	CC	CC	AC	CC	CC	CC	AC	CC	CC	NN	CC	CC	CC	CC	CC	AC	CC	AC	AC	CC	AC	CC	CC	AC	CC	CC	AC	CC	CC	CC	CC	CC	CC	AC	CC	CC
bin2-77	2	58.38	AX-117669960	TGAAAGTAAAATTTGACCTCGTTCATATTCATCAC[A/G]GGTCGCAATTCAACCTCGCTCGAATTCGCACCCCT	GG	GG	GG	GG	AA	GG	AA	GG	GG	GG	GG	GG	AA	GG	GG	GG	GG	AA	GG	GG	GG	GG	AA	GG	GG	AA	GG	GG	GG	GG	AA	GG	GG	GG	AG	GG	GG	GG	AA	GG	GG	GG	GG	AA	GG
bin2-80	2	58.61	AX-117657044	TTCAAAAGTGGAGTAATACTATGTTTGGTAATGTG[A/C]TGCATAACAAGAAAACAATTTTAGCTAGACTAAAT	CC	CC	AA	AA	CC	AA	CC	AA	CC	AC	CC	AA	CC	AA	CC	AA	AA	CC	AA	AA	AA	AA	CC	CC	AA	CC	AA	AA	AA	AA	CC	AA	AA	CC	AC	AA	AA	AA	CC	CC	CC	AA	AA	CC	AA
bin2-81	2	58.83	AX-117657066	GTCAAACTCCTAATTTGTCCAGAGATACAGCTATA[A/T]ATGGTATTGTGATAAACATAAAAAACATCTGTCCT	AA	AT	AA	AA	AT	AA	AT	AA	AT	NN	AT	AA	AT	AA	AT	AA	AA	AT	AA	AA	AA	AA	AT	AT	AA	AT	AA	AA	AA	AA	AT	AA	AT	AT	AT	AA	AA	AA	AT	AT	AT	AA	AA	AT	AA
bin2-88	2	60.81	AX-117633158	CAACGGAAGCTTCGAGACCTCAAGGTCTTCGTGCT[A/G]GATCGGCATCTCGACTGAATTGGTCGATGGCCTGC	GG	AA	GG	GG	GG	GG	GG	GG	AA	AG	AA	GG	GG	GG	AA	GG	GG	GG	GG	GG	GG	GG	GG	AA	GG	GG	GG	GG	GG	GG	GG	GG	GG	AA	GG	GG	GG	GG	GG	NN	AA	GG	GG	GG	GG
bin2-87	2	61.53	AX-105957097	AACCAGCTAATACTGATAAACATCAGAATTATCAT[C/G]AAGAATGTCTACCAGGAGAATATGCATCCCCAGAA	CC	GG	CC	CC	CC	CC	CC	CC	GG	CG	GG	CC	CC	CC	GG	CC	CC	CC	CC	CC	CC	CC	CC	GG	CC	CC	CC	CC	CC	CC	CC	CC	CC	GG	CC	CC	CC	CC	CC	GG	GG	CC	CC	CC	CC
bin2-86	2	61.75	AX-105996647	AGCATGTTCGAGGATGAACGTCTTTCTAAGTAGTG[A/G]TTAATGTAGTGACCCGACTGTTTTTAGTTTAGAAG	GG	AA	GG	GG	GG	GG	GG	GG	AA	AG	AA	GG	GG	GG	AA	GG	GG	GG	GG	GG	GG	GG	GG	AG	GG	GG	GG	GG	GG	GG	GG	GG	GG	AA	GG	GG	GG	GG	GG	AA	AA	GG	GG	GG	GG
bin2-92	2	63.36	AX-105955124	GCATCTTTTCTTTCTGGTAGATCGATCACCACGAT[C/T]AGAGACGAAGCCAAGATTTGAAGTTTGAGTCCGAA	TT	CC	TT	TT	TT	TT	TT	TT	CC	TC	CC	TT	TT	TT	TT	TT	TT	TT	TT	TT	TT	TT	TT	TC	TT	TT	TT	TT	TT	TT	TT	TT	TT	TT	TT	TT	TT	TT	TT	CC	CC	TT	TT	TT	TT
bin2-83	2	65.67	AX-117783934	AGATGTAATTGTGCTTAAAGAAGTTGGGAGTTGAT[A/G]TATATTGATGCGATGGTGGAATATGGTTTGACATA	GG	GG	GG	GG	AA	GG	AA	GG	GG	GG	GG	GG	AA	GG	GG	GG	GG	AA	GG	GG	GG	GG	AA	GG	GG	AA	GG	GG	GG	GG	AA	GG	AA	GG	AG	GG	GG	GG	AA	GG	GG	GG	GG	AA	GG
bin2-84	2	65.9	AX-117677650	AATTAGAATGACCTTTCATACAAAAATAAAGAAAT[C/G]ACCAGTATGACTCAAAAGATTTAAACGATCACAAC	CC	CC	CC	CC	GG	CC	GG	CC	CC	CC	CC	CC	GG	CC	CC	CC	CC	GG	CC	CC	CC	CC	GG	CC	CC	GG	CC	CC	CC	CC	GG	CC	GG	CC	CG	CC	CC	CC	GG	CC	CC	CC	CC	GG	CC
bin2-85	2	66.13	AX-117611059	GGCTGCGAACGCCGAGCAACTACCTAGTCAACTCC[A/G]AACAAGCCTGATAGGAGACAAATCAGCACTCGCTA	GG	GG	GG	GG	GG	GG	GG	GG	GG	GG	GG	GG	GG	GG	GG	GG	GG	GG	AG	GG	GG	GG	GG	GG	AA	GG	AA	AA	GG	AA	GG	GG	GG	GG	GG	AA	GG	GG	GG	GG	GG	GG	AA	GG	GG
bin2-82	2	66.82	AX-117564767	TGCTCTTTTGGGGTAACGTACCACATTTTGCACAT[A/C]AACCGAGGCAACCCCCTATATGATAGTTTATGGTA	CC	CC	CC	CC	CC	AA	CC	CC	CC	CC	CC	CC	CC	CC	CC	CC	CC	CC	AC	AA	CC	AA	CC	CC	AA	CC	AA	AA	CC	AA	CC	CC	CC	CC	CC	AA	CC	CC	CC	CC	CC	CC	AA	CC	AA
bin2-99	2	72.9	AX-117645144	GAAGCACAGGTTTTCGAGAAGTTTAGAAAAAAAGA[A/C]GTCATATACTTCATCTGGGATCACATCATATGTCG	AA	AA	AA	AA	CC	AA	CC	AA	AA	AA	AA	AA	CC	AA	CC	AA	AA	CC	AA	AA	AA	AA	CC	AC	AA	CC	AA	AA	AA	AA	CC	AA	AC	AA	AC	AA	AA	AA	CC	AA	AA	AA	AA	CC	AA
bin2-98	2	74.33	AX-117634696	CAGAGCCATCCGAAGACTCCCAACACAGTAGCGCT[A/G]GAAATAGCTCCGTGCCTAACAAGTACCCGAAAGAT	GG	AA	GG	GG	GG	AA	GG	GG	AA	AG	AA	GG	GG	GG	AA	GG	GG	GG	AG	GG	GG	AA	GG	AA	AA	GG	AA	AG	GG	AA	GG	GG	GG	GG	GG	AA	GG	GG	GG	AA	AA	GG	GG	GG	AA
bin2-115	2	80.84	AX-105958787	ATGCTTTATAGATGTTTGTCTGAATCACGGAATGT[A/C]GGGAGTTGTTATTGGCAAAGGATGCTTGGTGCATA	AA	AA	CC	CC	AA	AA	AA	CC	AA	AC	AA	CC	AA	CC	AA	CC	AA	CC	CC	CC	CC	AA	AA	AA	AA	AA	AA	AC	CC	AA	AA	CC	AC	CC	CC	AA	AA	CC	AA	AA	AA	CC	AA	AA	AA
bin2-106	2	81.58	AX-105958953	CACACAATACAGCTAAATAGCACATAAAGAAGAAA[A/T]AATGGGGGGAAACATGGCTATAATTCACTAAACGA	TT	TT	AT	AT	TT	TT	TT	AT	TT	TT	TT	AT	TT	AT	TT	AT	TT	AT	AT	AT	AT	TT	TT	TT	TT	TT	TT	TT	AT	TT	TT	AT	TT	AT	AT	TT	TT	AT	TT	TT	TT	AT	TT	TT	TT
bin2-101	2	84.78	AX-117677194	CTCGTCGTTCTCGTGAAGAGGTTCTTGAAGCCACC[A/C]CATCGTCCACGGTGCCTCCTCCTGGCGGAGGAGAT	AA	AA	CC	CC	AA	AA	AA	CC	AA	AC	CC	CC	AA	CC	AA	CC	NN	CC	AC	CC	CC	AA	AA	AA	CC	AC	AA	CC	CC	AC	AA	CC	AC	CC	AC	AA	AA	CC	AA	CC	CC	CC	CC	AA	AA
bin2-100	2	85.01	AX-117611702	GAGTTTCGTTTGATGTTCTGAGGCGCTGTGGATGT[A/T]GAGTTGTCGTTTGAGTTAAAATTCGAGATTGGTTT	TT	TT	AT	AT	TT	TT	TT	AT	TT	AT	AT	AT	TT	AT	TT	AT	AT	AT	TT	AT	AT	TT	TT	TT	AT	AT	TT	AT	AT	TT	TT	AT	NN	AT	NN	TT	TT	AT	TT	AT	AT	AT	AT	TT	TT
bin2-102	2	85.46	AX-117512998	TTGCTCCGCGTTAGCGACCTGTCCTTCGCGTTCAT[A/G]AAGAAGAACTTCTCCGTGGTCCTTTTTATATTTTG	GG	GG	GG	GG	GG	GG	GG	GG	GG	GG	AA	GG	GG	GG	GG	GG	AA	GG	GG	GG	GG	GG	GG	GG	AA	AG	GG	AG	GG	AG	GG	GG	GG	GG	GG	GG	GG	GG	GG	AG	AA	GG	GG	GG	GG
bin2-117	2	86.6	AX-117665146	TCAAAACGGAGTGTTGCATCCAATAATAGAAATTA[A/T]GTAAAACACTTGAATAGTACCCTGTCACATTACAA	TT	TT	TT	AA	TT	TT	TT	TT	TT	AT	AA	TT	TT	TT	TT	TT	AA	TT	TT	AA	TT	TT	TT	TT	AA	AT	TT	AT	TT	AT	TT	TT	AT	TT	TT	TT	TT	TT	TT	AA	AA	TT	TT	TT	TT
bin2-111	2	87.3	AX-117549503	CTTGTTTCGGAAAATGCTTAATACTTAATAAGACC[A/G]GTTTAAAATGAACAAGGCGTAATGAAGTTGACTTG	AG	AG	AA	AA	AG	AA	AG	AA	AA	AA	AA	AA	AG	AA	AA	AA	AA	AA	AA	AA	AA	AA	AG	AA	AA	AG	AA	AA	AA	AG	AG	AA	AG	AA	AA	AA	AG	AA	AG	AA	AA	AA	AA	AA	AA
bin2-118	2	87.54	AX-117549493	CAAATGTAAATTCCTAGTACTGGGGGAATCTACCG[A/G]GTGCAGTCCCATTATTCCAATATAAATATGTAGGG	GG	GG	GG	GG	GG	AA	GG	GG	AA	AG	AA	GG	GG	GG	AA	GG	AA	GG	GG	GG	GG	AA	GG	AA	AA	AG	AA	AG	GG	AA	GG	GG	GG	GG	GG	AA	GG	GG	GG	AA	AA	GG	AA	AA	AA
bin2-119	2	87.77	AX-117549418	AAGGCGACTATGTGCCCTGTTAACGTCTGCATGGC[A/G]TTTACGTTGTTTATTATCGTGAAATCCTTGATAGC	GG	GG	GG	GG	GG	AA	GG	GG	AA	AG	AA	GG	GG	GG	AA	GG	AA	GG	GG	GG	GG	AA	GG	AA	AA	AG	AA	AG	GG	AG	GG	GG	GG	GG	GG	AA	GG	GG	GG	AA	AA	GG	AA	AA	AA
bin2-120	2	88.69	AX-117560064	AAATGCGACAAACACTTTCCCAAATGCAAAGTCAT[A/C]TCCCATCGCAAATGTGAAGCCGGCTCCCATCACAA	CC	CC	CC	CC	CC	AA	CC	CC	AA	AC	AA	CC	CC	CC	AA	CC	AA	CC	CC	CC	CC	AA	CC	AA	AA	AC	AA	AC	CC	AC	CC	CC	CC	CC	CC	AA	CC	CC	CC	AA	AA	CC	AA	AA	AA
bin2-122	2	90.23	AX-117737577	GCACAAAAGTGAGTGTGATCACAAAATTTGTGTGG[A/G]CCACACAATTTTGTGCACGGCCACAGATTGGCTTG	AG	AG	AA	AA	AG	AA	AG	AA	AA	AA	AA	AA	AG	AA	AA	AA	AA	AA	AA	AA	AA	AA	AG	AA	AA	NN	AA	AA	AA	AA	AG	AA	AA	AA	AA	AA	AG	AA	AG	AA	AA	AA	AA	AA	AA
bin2-124	2	91	AX-106007901	TCACTCTTAACTCGTCATACCATACGCTGCTACAG[C/T]CAGACAATACTAACCACTTTAGTTGGATATGGCAC	TT	TT	TT	TT	TT	CC	TT	TT	CC	TC	CC	TT	TT	TT	CC	TT	CC	TT	TT	TT	TT	CC	TT	CC	CC	TC	CC	TC	TT	TC	TT	TT	TT	TT	TT	CC	TT	TT	TT	CC	CC	TT	CC	CC	CC
bin2-126	2	92.88	AX-106025458	GGTTCATAGTTGTCCTCTTGGACACAGAAGCAACT[A/G]TTAGCGAACCAATAGCTCTCACATGCTGCAACATG	GG	GG	GG	GG	GG	AA	GG	GG	AA	AG	AA	GG	GG	GG	AA	GG	AA	GG	GG	GG	GG	GG	GG	AA	AA	AG	AA	NN	GG	AG	GG	GG	GG	GG	GG	AA	GG	GG	GG	AA	AA	GG	AA	AA	AA
bin2-125	2	93.11	AX-105955185	CAAACCATGTTACATTATCATATGTCTTTCAGTAT[A/T]TTTTTCTTTGTCGTGATATATTATTGTTAAGGTTT	TT	TT	AA	AA	TT	AA	TT	AA	AA	AA	AA	AA	TT	AA	AA	AA	AA	AA	AA	AA	AA	TT	TT	AA	AA	AT	AA	AA	AA	AT	TT	AA	AT	AA	AA	AA	TT	AA	TT	AA	AA	AA	AA	AA	AA
bin2-127	2	93.57	AX-105993510	GGTTACTTATTTGGTCAAATTAGACGTTATTATTT[G/T]CTTGTTTGAATCAATTGGGTTTTTATTTGTTTAAA	TT	TT	GG	GG	TT	GG	TT	GG	TT	TG	GG	GG	TT	GG	GG	GG	GG	GG	GG	GG	GG	TT	TT	NN	GG	TG	GG	GG	GG	NN	TT	GG	TG	GG	GG	GG	TT	GG	TT	GG	GG	GG	GG	GG	GG
bin2-129	2	94.29	AX-105956302	AATGCTGTTAAAAGACACTGATTATTTATAAAAGG[A/C]AGACTCAAATTTCATGACCAGAAAAATTCAAACAA	AA	AA	CC	CC	AA	CC	AA	CC	AA	AC	CC	CC	AA	CC	CC	CC	CC	CC	CC	CC	CC	AA	AA	CC	CC	AC	CC	CC	CC	AC	AA	CC	AC	CC	CC	CC	AA	CC	AA	CC	CC	CC	CC	CC	CC
bin2-130	2	95.71	AX-106026263	ACTCATAAGAGAGTAGGAAGCAAAATACTTATTTC[A/C]TTCGATAAATAAACCTTGGAACAATCTTAACTAGT	AC	AC	CC	CC	AC	CC	AC	CC	AC	NN	CC	CC	AC	CC	CC	CC	CC	CC	CC	CC	CC	AC	AC	CC	CC	AC	CC	CC	CC	AC	AC	CC	NN	CC	CC	CC	AC	CC	AC	CC	CC	CC	CC	CC	CC
bin2-131	2	96.89	AX-105955442	GTCATTATGGTTTAGATATTCAAGTGAAGAGGAAA[G/T]GATGATAATGGAATAAGAACAGATTGAGAGAAGGG	TT	TT	GG	GG	TT	GG	TT	GG	TT	TG	GG	GG	TT	GG	GG	GG	GG	GG	GG	GG	GG	TT	TT	GG	GG	TG	GG	GG	GG	TG	TT	GG	TG	GG	GG	GG	TT	GG	TT	GG	GG	GG	GG	GG	GG
bin2-132	2	97.83	AX-105970234	TAGTTTCCAATGGCACATACCATTTTTTCATACGA[A/C]ATCGGGGTAGATAATTATGGATTTTTAAACTAGGG	CC	CC	CC	CC	CC	AA	CC	CC	CC	CC	AA	CC	CC	CC	AA	CC	AA	CC	CC	CC	CC	CC	CC	AA	AA	AC	AA	CC	CC	CC	CC	CC	CC	CC	CC	AA	CC	CC	CC	AA	AA	CC	AA	AA	AA
bin2-134	2	99.96	AX-117592280	TCGAAGTATTTGAAGGCCTTAAGTTTTATGGAGGC[A/G]ATCAGACATCTCCAAGCTGCATTAATTCAGTCGTA	AA	AA	GG	GG	AA	AA	AA	GG	AA	AG	AA	GG	AA	GG	AA	GG	AA	GG	GG	GG	GG	AA	AA	AA	AA	AA	AA	GG	GG	AG	AA	GG	AG	GG	GG	AA	AA	GG	AA	AA	AA	GG	AA	AA	AA
bin2-135	2	100.42	AX-117592222	GAGATAAAAGAGAGGATACCATCTTATATGTCTTG[C/T]AGCTTCCTGTTTATAAGTATGGTGCACTACACACC	CC	CC	TT	TT	CC	CC	CC	TT	CC	NN	CC	TT	CC	TT	CC	TC	CC	TT	TT	TT	TT	CC	CC	CC	CC	CC	CC	TT	TT	TC	CC	TT	TC	TT	TT	CC	CC	TT	CC	CC	CC	TT	CC	CC	CC
bin2-136	2	101.12	AX-117694102	TACTTTAATAATTGCATCACCTATAGCCAAAAGAG[A/G]TCGTCTCAATATGTTTGGAACTTGTTCATCAGCCT	AA	AA	GG	GG	AA	AA	AA	GG	AA	AG	AA	GG	AA	GG	AA	GG	AA	GG	GG	GG	GG	AA	AA	AA	AA	AA	AA	GG	GG	AG	AA	GG	AG	GG	GG	AA	AA	GG	AA	AA	AA	GG	AA	AA	AA
bin2-137	2	101.81	AX-117739105	TTCAATCTTTGAAAAACTTCTGATTCATCCGTGCT[A/G]AAATTGTTTGAATTGGTTGCTTAGAAAGTTTGGTT	AA	AA	GG	GG	AA	AA	AA	GG	AA	NN	AA	GG	AA	GG	AA	GG	AA	GG	GG	GG	GG	AA	AA	AA	AA	AA	AA	GG	GG	AG	AA	GG	AG	GG	GG	AA	AA	GG	AA	AA	AA	GG	AA	AA	AA
bin2-138	2	102.28	AX-106012832	CAACCAAAATAGATATGACAAAGATATAATTATGA[C/T]AGGATGAAGTATTCTTGGTATTTGCAAGTTTAGCA	CC	CC	CC	CC	CC	TT	CC	CC	CC	CC	TT	CC	CC	CC	CC	CC	TT	CC	CC	CC	CC	CC	CC	TT	TT	TC	TT	CC	CC	CC	CC	CC	CC	CC	CC	TT	CC	CC	CC	TT	TT	CC	TT	TT	TT
bin2-139	2	104.13	AX-117739041	AGAGGTAAGATTCTATCACCTAAACTTTTAAATTT[C/T]AAAATGTAACTAGAATGGACCATTAGTAAGGTAAT	TT	TT	TC	NN	TT	TT	TT	TC	TT	TC	TT	TC	TT	TC	TT	TC	TT	TC	TC	TC	NN	TT	TT	TT	NN	TT	TT	TC	TC	NN	TT	TC	TT	NN	TC	TT	TT	TC	TT	TT	TT	NN	TT	TT	TT
bin2-140	2	105.14	AX-117739032	CACTGTACCTTGCAACATAGCTACTTTTCTCTATC[C/T]GCGAAGGTGATTCTAAGGTTGATCAATGCTCGAAT	CC	CC	TT	TT	CC	CC	CC	TT	CC	TC	CC	TT	CC	TT	CC	TT	CC	TT	TT	TT	TT	CC	CC	CC	CC	CC	CC	TT	TT	TC	CC	TT	TC	TT	TT	CC	CC	TT	CC	CC	CC	TT	CC	CC	CC
bin2-141	2	105.84	AX-106013820	TCGCCGTACTTCAACCATATATCCACCATCGTAGC[C/T]TTTAGGAGTGGATATAAGACTAACATACAGACAGT	CC	CC	CC	CC	CC	TT	CC	CC	CC	CC	TT	CC	CC	CC	CC	CC	TT	CC	CC	CC	CC	CC	CC	TT	TT	TC	TT	CC	CC	CC	NN	CC	CC	CC	CC	TT	CC	CC	CC	TT	TT	CC	TT	TT	TT
bin2-142	2	107.03	AX-106688761	ATCTTCTGTAGAATATTTATGGTGAGTTGGTATCC[A/G]TTCTTCACGTCTTGGTAGATTTGGCCAGCAGTAGT	AA	AA	AA	AA	AA	GG	AA	AA	AA	AA	GG	AA	AA	AA	AA	AA	GG	AA	AA	AA	AA	AA	AA	GG	GG	AA	GG	AA	AA	AA	AA	AA	AA	AA	AA	GG	AA	AA	AA	GG	GG	AA	GG	GG	GG
bin2-143	2	107.75	AX-117738935	TGGGGTAGAATTCGCAGTTTTAAAGTTGTTTTATG[C/T]GATTTGAGGTCTCGACTAAGTTCGTATGATATTTT	CC	CC	TT	TT	CC	CC	CC	TT	CC	NN	CC	TT	CC	TT	CC	TT	CC	TT	TT	TT	TT	CC	CC	CC	CC	TC	CC	TT	TT	NN	CC	TT	TC	TT	TT	CC	CC	TT	CC	CC	CC	TT	CC	CC	CC
bin2-144	2	109.91	AX-117734515	CAACGCAATATGCCCTCCACCTCTTTTCCTTTTCC[C/T]TTTCCTAAGGTTTTAGTTTTCCCAATTAATTTGGA	CC	CC	TT	TT	CC	CC	CC	TT	CC	TC	CC	TT	CC	TT	CC	CC	CC	TT	TT	TT	TT	CC	TT	CC	CC	TC	CC	TT	TT	TC	CC	TT	TC	TT	TT	CC	CC	TT	CC	CC	CC	TT	CC	CC	CC
bin2-145	2	110.14	AX-117734529	GTATGTGCGGTCCGGTGCACAATTACATTACGAGT[A/T]GTATATAATATAACTGGAAACAAAATAGTACATCC	AA	AA	TT	TT	AA	AA	AA	TT	AA	AT	AA	TT	AA	TT	AA	AA	AA	TT	TT	TT	TT	AA	TT	AA	AA	AT	AA	TT	TT	AT	AA	TT	AT	TT	TT	AA	AA	TT	AA	AA	AA	AA	AA	AA	AA
bin2-146	2	113.12	AX-117582723	CAAAATCAGGTACCATCTTAAATCTCTCAAATGAG[C/G]TTTTTCATGAAGTTTCGGTAGAAACCACAGCCAAA	GG	GG	GG	CC	GG	GG	GG	GG	GG	CG	GG	GG	GG	GG	GG	GG	GG	GG	GG	CC	GG	GG	GG	GG	GG	GG	GG	GG	GG	GG	GG	GG	CG	GG	GG	GG	GG	GG	GG	GG	GG	GG	GG	GG	GG
bin2-147	2	114.83	AX-117582730	TGCTTCATATAAATAAAATATTTGGCTCAGACGGT[C/G]TAATGGCCTTCGCCTTAGATAAAGTATAGTCAAAT	CC	CC	GG	GG	CC	CC	CC	GG	CC	CG	CC	GG	CC	GG	CC	CC	CC	GG	GG	GG	GG	CC	GG	CC	CC	CG	CC	GG	GG	CG	CC	GG	CG	GG	GG	CC	CC	GG	CC	CC	CC	CC	CC	CC	CC
bin2-148	2	115.28	AX-117582739	CAGGATTAACTATGGTGCCACGCTCGGTTTGAACG[A/G]CAGCTGGGTGTACTTCTTCACATCCGGTCCTTTCA	AA	AA	GG	GG	AA	AA	AA	GG	AA	AG	AA	GG	AA	GG	AA	AA	AA	GG	GG	GG	GG	AA	GG	AA	AA	AG	AA	GG	GG	AG	AA	GG	AG	GG	GG	AA	AA	GG	AA	AA	AA	AA	AA	AA	AA
bin2-149	2	115.51	AX-117582742	TCCCTATTTTTATATTGCAAACACATAGCCCGTAA[C/T]TCGATAAGTTTCTTCTTCATGGGGATCGGGCCGAA	CC	CC	CC	TC	CC	CC	CC	CC	CC	CC	CC	CC	CC	CC	CC	CC	CC	CC	CC	TC	CC	CC	CC	CC	CC	CC	CC	NN	CC	CC	CC	CC	TC	CC	CC	CC	CC	CC	CC	CC	CC	CC	CC	CC	CC
bin2-150	2	115.74	AX-117751257	TGTTCTTTGCATTCACATCATTTGGTTCGCGATCG[C/T]GTAAGCGGAGGTCACTGTGAGTCGTGTTTGCGTCT	TT	TT	CC	CC	TT	TT	TT	CC	TT	TC	TT	CC	TT	CC	TT	TT	TT	CC	CC	CC	CC	TT	CC	TT	TT	TC	TT	CC	CC	TC	TT	CC	TC	CC	CC	TT	TT	CC	TT	TT	TT	TT	TT	TT	TT
bin2-151	2	118.36	AX-117751225	TTTGGATTTCTACTTCGAGTTTAGGAATAGGTCCA[C/T]TTTGTCATTTGAAACTTGTCCGCAAAGTTTGGCTT	CC	CC	TT	TT	CC	CC	CC	TT	CC	TC	CC	TT	CC	CC	CC	CC	CC	CC	CC	TT	TT	CC	CC	CC	CC	CC	CC	TC	TT	CC	CC	TT	CC	TT	CC	CC	CC	CC	CC	CC	CC	CC	CC	CC	CC
bin2-152	2	120.5	AX-105959440	ATGAGAAATATGACATCTCACAGGAAGAACCTCGT[A/G]TACTCCCAATCACAATTACTCGATCACACAATATT	AA	GG	AA	AA	NN	AA	GG	AA	AA	AG	AA	AA	AG	AA	GG	GG	AA	AA	AA	AA	AA	GG	AA	AG	AA	AG	AA	AA	AA	AG	GG	AA	AA	AA	AA	AA	GG	AA	GG	AA	GG	AA	AA	GG	AA
bin2-153	2	120.73	AX-105979715	GAGGTCTGACACTAAACAGTCCCTGATTATAGACT[A/G]GTCTGGTGTAATCACCCAATGCTCTACCAGGCTTG	GG	GG	GG	GG	GG	AA	GG	GG	GG	AG	AA	GG	AG	GG	GG	GG	AA	GG	GG	GG	GG	GG	GG	GG	AA	GG	AA	GG	GG	GG	GG	AA	AA	GG	GG	GG	GG	GG	GG	AA	GG	GG	AA	GG	AA
bin2-154	2	123.17	AX-117526983	TGTCACCGGAAAAAGGATCATACGAACTAGAGAAT[C/T]AAGATGGAGTCAAGTTACCGAGTAACTGGAATGTG	CC	CC	CC	CC	CC	TT	CC	CC	CC	TT	TT	CC	TC	CC	CC	CC	TT	CC	CC	CC	CC	CC	CC	CC	TT	CC	TT	CC	CC	CC	CC	TT	TT	CC	CC	CC	CC	CC	CC	NN	CC	CC	TT	TT	TT
bin2-155	2	124.86	AX-117725040	AAGGTGGAGACATATACTTATCGGGTCGATCCAAT[C/T]CCAAGAGCACCCCTGATATTAAAAGGCTCGAACTC	CC	TT	CC	CC	TT	TT	CC	CC	CC	TT	TT	CC	TT	CC	CC	TT	TT	TT	CC	CC	CC	TT	CC	CC	TT	TC	TT	CC	CC	TC	TT	TT	TT	CC	CC	CC	TT	CC	TT	TT	TT	CC	TT	TT	TT
bin2-156	2	125.08	AX-117725023	TGCATGTATATCTTCTAATAGTCTGGTTGTTTCGA[C/T]GGCATCTACACATCTCAACAAACCCAAGTTTGGGG	TT	CC	TT	TT	CC	CC	TT	TT	TT	CC	CC	TT	CC	TT	TT	CC	CC	CC	TT	TT	TT	CC	CC	TT	CC	TC	CC	TT	TT	CC	CC	CC	CC	TT	TT	TT	CC	TT	CC	CC	CC	CC	CC	CC	CC
bin2-157	2	129.13	AX-117813703	TTTTAAAGAGACAGAGTTACCTAGACACCACATTA[A/C]AATTATTAAATCCACATGTTGGTTAAAGAAAGGAT	CC	AA	AA	CC	AA	AC	AA	AA	CC	AA	CC	AA	AA	CC	AA	AA	CC	AA	CC	CC	CC	AA	CC	AC	CC	AA	AA	AC	AC	AA	AA	AA	AA	AA	CC	AA	AA	CC	AA	CC	AA	CC	AA	AA	AA
bin2-158	2	129.35	AX-117813695	TTCAAATTTATTTGTTGCATTGAGTGGAGGTCTGA[A/C]AATCGACAGTCTCTGATTATAAACTGGTCTGGCTT	CC	AA	AA	CC	AA	CC	CC	CC	CC	CC	CC	CC	AC	CC	AA	AA	CC	AA	CC	CC	CC	AA	CC	AC	CC	AA	CC	AC	AC	AA	AA	CC	CC	CC	CC	AA	AA	CC	AA	CC	AA	CC	CC	CC	AC
bin2-159	2	129.57	AX-117644732	GCTGATCCAATTGCATAATCAATCAACTTTAATTT[A/C]CTTAGTAGTGCAAATTAACAGTGCTCAGTGCGATG	AA	CC	CC	CC	CC	AC	CC	CC	AA	CC	AA	CC	CC	AA	CC	CC	AA	CC	AA	AA	AA	CC	AA	AC	AA	CC	CC	CC	AC	CC	CC	CC	CC	CC	AA	CC	CC	AA	CC	AA	CC	AA	CC	CC	CC
bin2-160	2	130.47	AX-117644736	TCAGGCATGGTAGAAAGTCCTTCATCCACCAGTCC[C/T]TCAGCAGCAATGGCCAATATTTTTCAGCGGCCTCC	CC	TT	TT	TT	TT	CC	CC	CC	TT	CC	CC	CC	TC	TT	TT	TT	CC	TT	TT	CC	CC	TT	TT	TC	CC	TT	CC	TT	TT	TT	TT	CC	CC	CC	TT	TT	TT	TT	TT	CC	TT	TT	CC	CC	TC
bin2-161	2	134.35	AX-117509215	TTGGTTGACCCCAAAGTTCTGATTGACCCCAAAGC[A/C]AAGTCCAGGTTTATTATTGTACTAACATTGAAAGA	CC	CC	CC	CC	CC	AC	AA	AA	CC	AA	AA	AA	AA	CC	CC	CC	AA	CC	CC	CC	CC	CC	CC	CC	CC	CC	AA	CC	CC	CC	CC	AA	AA	AA	CC	AA	CC	CC	CC	CC	CC	CC	CC	AA	AC
bin2-162	2	135.49	AX-117488049	TTAAGTCAAGGATGCTTAAATCTTTGTAGACATGA[C/T]ATCATGAAAACAATGAATTCTGTAAGTGCAAATAG	TT	TT	TT	TT	CC	TC	CC	CC	CC	CC	TT	CC	CC	CC	TT	TT	TT	TT	TT	TT	TT	TT	CC	TT	TT	TT	CC	TT	CC	TT	TT	CC	CC	CC	CC	CC	TT	CC	TT	TT	TT	CC	TT	CC	TC
bin2-163	2	137.84	AX-117500124	TATTCGAACCAATCGATTTTCAAAACTTAACATTC[C/T]AATCTCGTTGCTGTTAAATATTAAATGAGCCATTT	TT	CC	CC	TT	TT	TT	TT	TT	TT	TT	TT	TT	TT	TT	TT	CC	TT	CC	TT	TT	TT	CC	TT	TT	TT	CC	TT	CC	TT	CC	CC	TT	TT	TT	TT	TT	CC	TT	CC	TT	CC	TT	TT	TT	TC
bin2-165	2	138.29	AX-117606021	TTACAGCCATTGAACAATAAAATATATAAAACAGA[C/T]CAAATTTTAGTAGAGCAAATATATGAAACGAGAGG	CC	TT	TT	CC	CC	CC	CC	TT	CC	CC	CC	CC	TT	CC	CC	TT	CC	TT	TT	CC	CC	TT	CC	CC	CC	TT	CC	TT	CC	TT	TT	CC	CC	CC	CC	NN	TT	CC	TT	CC	TT	CC	CC	CC	TC
bin2-167	2	139.67	AX-117605979	ACCTTTTACTATTAAAACTGATGCATGTGAAACAT[A/G]TATGGGAGTTGTACTCATGCAGGGAGGTTGGCCTA	AA	GG	AA	GG	AA	AG	GG	GG	AA	GG	GG	GG	AA	AA	AA	GG	GG	AG	GG	AA	AA	GG	AA	AG	GG	GG	GG	GG	AA	GG	GG	GG	GG	GG	AA	GG	GG	AA	GG	GG	AA	AA	AA	GG	GG
bin2-168	2	139.9	AX-117645084	GTGAGAAATCTGCACTGGTATTGCACTCAATGAAG[A/G]CTGACCCGAGCGGCCACTCTAAGAACCGTGGCTAA	AA	GG	AA	AA	AA	AA	AA	GG	AA	AA	AA	AA	GG	AA	AA	GG	AA	AA	GG	AA	AA	GG	AA	AA	AA	GG	AA	AA	AA	GG	GG	AA	AA	AA	AA	AA	GG	AA	GG	AA	AA	AA	AA	AA	AG
bin2-171	2	142.22	AX-117625304	TCGCTCCTGTGCATCTGTATAGGCTCCCAAATCTC[C/T]GTTTCTGCAGTCTTCCTCATCCAGCACTATTTCCG	CC	CC	CC	CC	CC	CC	CC	CC	CC	CC	CC	CC	CC	CC	CC	CC	CC	CC	CC	CC	CC	CC	CC	CC	CC	CC	CC	CC	CC	CC	CC	CC	CC	CC	CC	CC	CC	CC	CC	CC	CC	CC	CC	CC	CC
bin2-172	2	143.89	AX-106014662	AGATATTGGCCTAGATTTACATTCAGGAGATTGTC[C/T]GGTTGCATGGTACGCTTGTTTCCATCATTTTAGAT	TT	TT	TT	CC	TT	TC	CC	TT	TT	CC	CC	CC	TT	TT	TT	TT	CC	TT	TT	TT	TT	TT	TT	TC	CC	TT	CC	TT	TT	TT	TT	CC	CC	CC	TT	CC	TT	TT	TT	CC	TT	TT	TT	CC	TC
bin2-173	2	145.31	AX-105965502	ACAAATTTAACATGCCTAGAAATTAGAACTTTATT[A/C]GTGGTAGGATCCAAGCACTTGAAACCTTTATACTT	CC	CC	AC	AA	AA	AC	AA	CC	AA	AA	AA	AA	CC	AA	CC	CC	AA	AC	CC	CC	CC	CC	CC	AA	AA	AA	AA	CC	AA	CC	CC	AA	AA	AA	AA	AA	CC	AA	CC	AA	AA	CC	CC	AA	AC
bin2-174	2	146.96	AX-117811120	TGCTTGACAAGGTACATGCCAGGAGAAGTATATAT[A/G]CATGGAAGCCATACTAAGCATCCCCAGCATATGTA	AA	AA	AA	AA	AA	GG	GG	AA	AA	GG	AA	GG	AA	AA	AA	AA	AA	AA	AA	GG	AA	AA	AA	AA	AA	AA	AA	AA	AA	AA	AA	GG	GG	GG	AA	GG	AA	AA	AA	GG	AA	AA	AA	GG	AG
bin2-175	2	147.42	AX-105980821	ACAAGTTCATCTTATACTTGCTTCCTTTTACCCTA[A/G]ATTAGGTCCTTTTTTATTTTATCCAGTACCTACTT	GG	GG	GG	AA	AA	AA	AA	GG	GG	AA	AA	AA	GG	GG	GG	GG	AA	GG	GG	AA	GG	GG	GG	AG	AA	GG	GG	GG	GG	GG	GG	AA	AA	AA	GG	AA	GG	GG	GG	AA	GG	GG	GG	AA	AG
bin2-177	2	150.06	AX-117750609	GTTCAAAAGGGCTGACTACGGATAATGTTATCACT[A/G]GTAGGCAAATAGACTCAAGGGTCAATCAAAGAAAT	GG	GG	GG	AG	AG	GG	GG	GG	GG	GG	AG	GG	GG	GG	GG	GG	AG	GG	GG	GG	GG	GG	GG	AG	AG	GG	GG	GG	GG	GG	GG	GG	GG	GG	GG	GG	GG	GG	GG	GG	GG	GG	GG	GG	GG
bin2-178	2	150.31	AX-117735104	ACAGTAATCATGTATGTATGAGTCAACATGTAAAG[C/T]TCTATGTATGTGTATATTGAAACTGTATAATGTAT	CC	CC	CC	TT	TT	CC	CC	CC	CC	CC	TT	CC	CC	CC	CC	CC	TT	CC	CC	CC	CC	CC	CC	NN	TT	CC	CC	CC	CC	CC	CC	CC	CC	CC	CC	CC	CC	CC	CC	CC	CC	CC	CC	CC	CC
bin2-179	2	150.54	AX-117735136	AATTAGTAAAGAATTGTAGGATTGGATTAGCAGAT[A/G]TATTTCTATGTGGGGTAATATGTAATCAACATTAA	AA	AA	AA	GG	GG	AA	AA	AA	AA	AA	GG	AA	AA	AA	AA	AA	GG	AA	AA	AA	AA	AA	AA	GG	GG	AA	AA	AA	AA	AA	AA	AA	AA	AA	AA	AA	AA	AA	AA	AA	AA	AA	AA	AA	AA
bin2-180	2	151.01	AX-117735166	TCACAAGTCATAACCATATAAGTGACTCGTAACTA[A/G]CTTAACTACCCCCTCTGTTTCAGTTTATGTGAATC	AA	AA	AA	GG	GG	GG	GG	AA	AA	GG	GG	GG	AA	AA	AA	AA	GG	AA	AA	GG	AA	AA	AA	GG	GG	AA	AA	AA	AA	AA	AA	AA	GG	GG	AA	GG	AA	AA	AA	GG	AA	AA	AA	GG	AG
bin2-181	2	151.24	AX-117763133	GAATTCGGTTCCTTATTAGCACTAGCTTTTCGTTT[C/T]ACTGATTTTCTCACACTTTTCTCTTTCTCTGTAGA	CC	CC	CC	TT	TT	TT	TT	CC	CC	TT	TT	TT	CC	CC	CC	CC	TT	CC	CC	TT	CC	CC	CC	TT	CC	CC	CC	CC	CC	CC	CC	CC	TT	TT	CC	TT	CC	CC	CC	TT	CC	CC	CC	TT	TC
bin2-182	2	151.47	AX-117763134	CTCTATAATTCCTTTTCATCCACACATGGTAAACA[A/G]CAGCCGCTAATAGCATTCTGTATACCTCAGCTCTT	GG	GG	GG	AA	AA	GG	GG	GG	GG	GG	AA	GG	GG	GG	GG	GG	AA	GG	GG	GG	GG	GG	GG	AA	GG	GG	GG	GG	GG	GG	GG	GG	GG	GG	GG	GG	GG	GG	GG	GG	GG	GG	GG	GG	GG
bin2-184	2	153.09	AX-117588516	TTGAGTCGTAATAAAACATGTGTCCTCGTAGTGAT[A/C]GGGAAGAGTTCACGAAAAGATCAAGCATCAAATAA	AA	AA	AA	CC	CC	AA	AA	AA	AA	AC	CC	AA	AA	AA	AA	AA	AA	AA	AA	AA	AA	AA	AA	CC	AA	AA	AA	AA	AA	AA	AA	AA	AA	AA	AA	AA	AA	AA	AA	AA	AA	AA	AA	AA	AA
bin2-189	2	157.58	AX-117540672	AAAACACTAATATGGACCGGCAACTTCCTAATTTT[A/T]TATGGGAGCACAATCGTACGTTGGGTTATACTATA	AT	AT	AT	TT	TT	TT	TT	AT	AT	TT	TT	TT	TT	AT	TT	AT	TT	AT	TT	TT	TT	AT	AT	TT	AT	AT	AT	AT	AT	AT	AT	AT	TT	AT	TT	TT	AT	AT	AT	TT	AT	AT	AT	TT	AT
bin2-190	2	157.81	AX-117634773	TAACAAAAGATAAACATAACAAAAGAGATACAATT[A/T]TTTAATGTGGTTCGGTCAATTGACCTACATCTACA	TT	TT	NN	AA	AA	AA	AA	TT	TT	AA	AA	AA	AA	NN	AA	AT	AA	TT	AA	AA	AA	TT	TT	AA	TT	TT	NN	NN	NN	NN	TT	TT	AA	AT	AA	AA	TT	AT	NN	AA	NN	TT	TT	AA	TT
bin2-192	2	161.68	AX-117637863	ACAGTACACGCCCACACGCCCGACACCTAGCATGT[A/G]CGTCACCTCAAAAGAATATAATGATACGAAATCCG	GG	GG	GG	AA	AA	AA	AA	GG	GG	AA	AA	AA	GG	GG	AA	GG	AA	GG	GG	AA	GG	GG	GG	GG	GG	GG	NN	NN	GG	GG	GG	NN	GG	GG	GG	AA	GG	GG	GG	AA	GG	GG	GG	AA	GG
bin2-199	2	166.88	AX-106017164	TTTCATTCAAAGGGATAAAATAATGGAAAATTACC[A/C]TAAGAAGGATCAACATTGAAATCTATACATCTTTT	AA	AA	AA	CC	CC	AA	AC	AA	AA	CC	CC	AA	AA	AA	AA	AA	AA	AA	AA	AA	AA	AA	CC	CC	AA	CC	AA	AA	AA	AA	AA	AA	AA	AA	AA	AA	AA	AA	AA	CC	AA	AC	AA	AA	AA
bin2-200	2	168.6	AX-105983536	ACAATATTCTTTGATGGATCAAAAATTCCAGTGTC[C/T]AATTACTTACTAGCTATGGCTGCCTTGCTCTTTGA	CC	CC	CC	TT	TT	CC	TC	CC	CC	TT	TT	CC	CC	CC	CC	CC	CC	CC	CC	CC	CC	CC	TT	TT	CC	TT	CC	CC	CC	CC	CC	CC	CC	CC	CC	CC	CC	CC	CC	TT	TT	TC	CC	CC	CC
bin2-206	2	173.95	AX-105964084	AAGGGAAATCTTTGCTGCCCTCAGTGTTAAGAAAC[C/T]AAAAATGGACAGACCTTGTACTGTCAATATACAAG	NN	CC	CC	TT	TT	TT	TC	CC	TT	TT	TT	CC	TT	TT	CC	CC	CC	CC	TT	TT	TT	CC	TT	TT	TT	TT	CC	TT	TT	CC	CC	CC	CC	CC	TT	CC	CC	TT	CC	TT	TT	TT	CC	CC	CC
bin2-201	2	175.14	AX-105964362	CCGAAGATAATGGTGATATCGAAATTACATCATTG[A/G]CGACAAACATTTATTTTGCGGTCGGTTGCTCCCCT	AA	AA	AA	GG	GG	AA	AG	AA	AA	GG	GG	AA	AA	AA	AA	AA	AA	AA	AA	AA	AA	AA	GG	GG	AA	GG	AA	AA	AA	AA	AA	AA	AA	AA	AA	AA	AA	AA	AA	GG	AG	AG	AA	AA	AA
bin2-205	2	175.85	AX-105978780	GGTGCCATTAAAAGTTCAGTGATGTCCTAGCTCTA[A/G]GGTCGGTTTAATCAAGATAAAGTATGGTAGTACTC	AA	AA	AA	GG	GG	AA	AG	AA	AA	GG	GG	AA	AA	AA	AA	AA	AA	AA	AA	AA	AA	AA	GG	GG	AA	GG	AA	AA	AA	AA	AA	AA	AA	AA	AA	AA	AA	AA	AA	GG	AG	AG	AA	AA	AA
bin2-207	2	177.28	AX-117507825	AGATCAATATAAAAATAAAGTGGCTTTTTCTTGTA[A/G]TGACACAACGTTTATGGCCGGTGTTTGCTTCTTTT	AA	AA	AA	GG	GG	GG	GG	AA	GG	GG	GG	AA	GG	GG	AA	AA	AA	AA	GG	GG	GG	AA	NN	GG	GG	GG	AA	AG	GG	AA	AA	AA	AA	AA	AA	AA	AA	GG	AA	GG	AG	GG	AA	AA	AA
bin2-208	2	177.51	AX-105966351	GGACCGATCAAATACAGAGATCGAAGTCATTATTA[C/T]CGAGCTCGAGTGCAAATCGAACTATGAAGTGAAGC	TT	TT	TT	CC	CC	CC	CC	TT	CC	CC	CC	TT	CC	CC	TT	TT	NN	TT	CC	CC	CC	TT	CC	CC	CC	CC	TT	TC	CC	TT	TT	TT	TT	TT	TT	TT	TT	CC	NN	CC	TC	CC	TT	TT	TT
bin2-209	2	177.98	AX-105993136	AAAACGATCGGTCGGGTCATTACAAGATTGTTGGG[A/C]AAGTGAACAACGTCCTACATGAAAAATAAAAATGA	CC	CC	CC	AA	AA	AA	AA	CC	AA	AA	AA	CC	AA	AA	CC	CC	CC	CC	AA	AA	AA	CC	AA	AA	AA	AA	CC	AC	AA	CC	CC	AA	CC	CC	CC	CC	CC	AA	CC	AA	AC	AA	CC	CC	CC
bin2-211	2	179.16	AX-105994875	TACATGCAGAAAGTCAACAAAACAAAACTTGTATG[A/G]CGATAAACCAAACAGGAACCTGGGAATTTTGTCGT	AA	AA	AA	GG	GG	AA	GG	AA	AA	GG	GG	AA	AA	AA	AA	AA	AA	AA	AA	AA	AA	AA	GG	GG	AA	AA	AA	AA	AA	AA	AA	GG	AA	AA	AA	AA	AA	AA	AA	GG	AG	AG	AA	AA	AA
bin2-212	2	179.39	AX-105997164	CTTACTTCTAGCATTTTTACTTCTTTAGATAGAAC[A/C]CTTACAGGAGGTTCAAGTTGCTTAAATGCATGACA	CC	CC	CC	AA	AA	CC	AA	CC	CC	AA	AA	CC	CC	CC	CC	CC	CC	CC	CC	CC	CC	CC	AA	AA	CC	AA	CC	CC	CC	CC	CC	AA	CC	CC	CC	CC	CC	CC	CC	AA	AC	AC	CC	CC	CC
bin2-213	2	179.62	AX-105954883	ACTGAATTGAGATAAAAATTTACGATAATTAATGT[C/T]TGGCTTCATATAAAATTTGAGTACCTTCATGTTTT	CC	CC	CC	TT	TT	TT	TT	CC	TT	TT	TT	CC	TT	TT	CC	CC	CC	CC	TT	TT	TT	CC	TT	TT	TT	CC	CC	TC	TC	CC	TC	TT	CC	CC	CC	CC	CC	TT	CC	TT	TC	TT	CC	CC	CC
bin2-210	2	179.85	AX-105995919	GTTTCAGAATTTTTTTCGATAGTGCGAAGACTATG[C/T]GTATCTACACCGAGATTGATCTTTGCTATCAACTC	CC	CC	CC	TT	TT	TT	TT	CC	TT	TT	TT	CC	TT	TT	CC	CC	CC	CC	TT	TT	TT	CC	TT	TT	TT	CC	CC	TC	TT	CC	TC	TT	CC	CC	CC	CC	CC	TT	CC	TT	TC	TT	CC	CC	CC
bin2-216	2	180.08	AX-105957724	GATATTAGTTCAGCGCGCACCTTTGACTTGCACTT[A/C]GAGACTTCACAGTGAGCTATTTTCCAAGCCGTCCT	CC	CC	CC	AA	AA	CC	AA	CC	CC	AA	AA	CC	CC	CC	CC	CC	CC	CC	CC	CC	CC	CC	AA	AA	CC	CC	CC	CC	CC	CC	AC	AA	CC	CC	CC	CC	CC	CC	CC	AA	AC	AC	CC	CC	CC
bin2-214	2	181.02	AX-105996119	TCCGCGCTGAGGTAACTCCAGAGAACCAGTAGCCT[A/G]AACCTGGGATCTCCAGAACCGAACTCAATTTTGTG	AA	AA	AA	GG	GG	AA	GG	AA	AA	GG	GG	AA	AA	AA	AA	AA	AA	AA	AA	AA	AA	AA	GG	GG	AA	AA	AA	AA	AA	AA	AG	GG	AA	AA	AA	AA	AA	AA	AA	GG	AG	AG	AA	AA	AA
bin2-215	2	181.25	AX-105956215	ATAATCAAATTGAAATGAGACAGAATGATCAAACC[A/G]AAGCAATGTAATAATTAAGCTGTGTATTTAGCTTG	AA	AA	AA	GG	GG	AA	GG	AA	AA	GG	GG	AA	AA	AA	AA	AA	AA	AA	AA	AA	AA	AA	GG	GG	AA	AA	AA	AA	AA	AA	AG	GG	AA	AA	AA	AA	AA	AA	AA	GG	AG	AG	AA	AA	AA
bin2-218	2	182.47	AX-105960658	ATTGTGGATGATAATTCGAGATGTTTTATGAAAGG[A/T]TTAACATAAGGTTTTGAGAATTTGGTGGGGTAACA	TT	TT	AT	AT	AT	TT	AT	TT	TT	AT	AT	TT	TT	TT	TT	TT	AT	TT	TT	TT	TT	TT	AT	AT	TT	TT	TT	TT	TT	TT	AT	AT	TT	TT	TT	TT	TT	TT	TT	AT	AT	AT	TT	TT	TT
bin2-219	2	183.69	AX-105993211	ACCGAAAAGTTAGTGTGACAAAGAAAACATCACGT[C/G]AACTTTAAAAATTTGCTTAGTGAATTTAAATATTC	CC	CC	GG	GG	GG	CC	CC	CC	CC	CC	GG	CC	CC	CC	CC	CC	CC	CC	CC	CC	CC	CC	GG	CC	CC	CC	CC	CC	CC	CC	CG	GG	CC	CC	CC	CC	CC	CC	CC	GG	CG	CG	CC	CC	CC
bin2-220	2	183.92	AX-117762898	TCCTCACATAGCACCTCCAAGGGTTCGGAGAATAC[C/T]AGTCAGGCTTCATAGACCTCCTCTACACCCGTCCC	TT	TT	CC	CC	CC	TT	TT	TT	TT	TT	CC	TT	TT	TT	TT	TT	TT	TT	TT	TT	TT	TT	CC	CC	TT	TT	TT	TT	TT	TT	TC	CC	TT	TT	TT	TT	TT	TT	TT	CC	TC	TC	TT	TT	TT
bin2-221	2	184.4	AX-105980258	GACAAAAAATTACAGTGTGGAATGTGTAGCAGATC[A/T]CACGTCACGAATTCGAATACTAGCTAGTGAACCAA	AT	AT	TT	TT	TT	TT	AT	AT	AT	AT	TT	AT	AT	AT	AT	AT	AT	AT	AT	TT	AT	AT	AT	AT	AT	NN	AT	AT	AT	AT	NN	TT	AT	AT	AT	AT	AT	AT	AT	TT	NN	TT	AA	AT	AT
bin2-222	2	185.36	AX-105983440	CCAAATTTTGCAAACACGTGATATTTGACATTACG[G/T]ACCTATTCCAACTTTCGAAATCAGAATCCGACCCC	GG	GG	TT	TT	TT	TT	GG	GG	GG	GG	TT	GG	GG	GG	GG	GG	GG	GG	GG	TT	GG	GG	GG	GG	GG	GG	GG	GG	GG	GG	GG	TT	GG	GG	GG	GG	GG	GG	GG	TT	TG	TG	GG	GG	GG
bin2-223	2	187.01	AX-117564114	CTCCAAAGCACTCTCTAGCTCAAAACGAAGAATGC[A/G]GATTGTGATTATGAAAGGCTTCGCCTTTCTCGCAA	GG	GG	GG	GG	GG	GG	GG	GG	AA	GG	GG	AA	AA	AA	GG	GG	GG	AA	AA	GG	AA	GG	GG	GG	GG	GG	GG	GG	AA	GG	AG	GG	GG	GG	GG	GG	GG	GG	GG	GG	GG	GG	GG	GG	AG
bin2-226	2	187.24	AX-117762840	TTGCTGCTATACGATCAAAAGGATTTGTAGCTTTA[G/T]CAACAACAATCTCTGGTGTTGCAGCTTCAATTCTT	GG	GG	GG	GG	GG	GG	GG	GG	TG	GG	GG	TG	TG	TG	GG	GG	GG	TG	TG	GG	TG	GG	GG	GG	GG	GG	GG	GG	TG	GG	TG	GG	GG	GG	GG	GG	GG	GG	GG	GG	GG	GG	GG	GG	TG
bin2-225	2	187.47	AX-117762845	GTAACTAACCACAATTTTAAATTTTGAAGAACCCG[A/T]ATTTGCCAAAAACAACGGTTTACCAATGAGTCTCA	TT	TT	TT	TT	TT	TT	TT	TT	AT	TT	TT	AT	AT	AT	TT	TT	TT	AT	AT	TT	AT	TT	TT	TT	TT	TT	TT	TT	AT	TT	TT	TT	TT	TT	TT	TT	TT	TT	TT	TT	TT	TT	TT	TT	TT
bin2-224	2	187.94	AX-117762848	GTAGAATTACGGCAAATGTAAGATTGATTATTAAA[A/G]ATTACTAGAGGTATATGTATGATAATGTGACAAGA	GG	GG	GG	GG	GG	GG	GG	GG	AA	GG	GG	AA	AA	AA	GG	GG	GG	AA	AA	GG	AA	GG	GG	GG	GG	GG	GG	GG	AA	GG	GG	GG	GG	GG	GG	GG	GG	GG	GG	GG	GG	GG	GG	GG	AG
bin2-229	2	194.38	AX-117646518	ACATAATCATTAAGAATATTCTAGATAATATTTTT[A/G]ATGTTCTAATGAAGCCATGCTCATGTAAGATGTCA	AA	AA	GG	AA	GG	AA	AA	AA	AA	AA	GG	AA	AA	AA	AA	AA	AA	AA	AA	AA	AA	AA	AA	AA	AA	AA	AA	AA	AA	GG	AG	AA	AA	AA	AA	AA	AA	AA	AA	GG	GG	AA	AA	AA	AA
bin2-228	2	194.61	AX-117544364	TGTATTTCTAGATATCCCCTTTATTTTTGTATAAC[A/G]GAATCAACAAACTCAACCGCCAATCTTCGGGCATC	AA	GG	AA	GG	AA	GG	AA	AA	AA	GG	AA	GG	AA	AA	AA	AA	GG	AA	GG	GG	AG	GG	AA	AA	AA	AA	AA	AA	AA	GG	AG	GG	AA	AA	GG	AA	GG	AA	GG	AA	AA	GG	GG	AA	GG
bin2-233	2	196.27	AX-105955751	ATTAAGTTGGTTAATACATTAGAACCGCTGGAGCT[C/T]TCCCAAACGATACAGAGAAAAATACTCAAGTCAAC	CC	CC	CC	TT	CC	TT	CC	CC	CC	CC	CC	TT	CC	CC	CC	CC	CC	CC	CC	TT	CC	CC	CC	CC	CC	CC	CC	CC	CC	CC	CC	CC	CC	CC	CC	CC	CC	CC	CC	CC	CC	TT	CC	CC	TC
bin2-231	2	196.96	AX-105996817	CATCCTTCATTAGAAGTAAAAATGAGAGAAATACC[A/G]ATGGCAATAACAATTCCAATGGCAATGAAGGTGCA	GG	GG	GG	AG	GG	AG	GG	GG	GG	GG	GG	AG	GG	GG	GG	GG	GG	GG	GG	AG	GG	GG	GG	GG	GG	GG	GG	GG	GG	GG	GG	GG	GG	GG	GG	GG	GG	GG	GG	GG	GG	AG	GG	GG	NN
bin2-236	2	197.42	AX-105954908	CCGATATGTGAAACAGTAAGATGTACAACCTATAC[A/G]ATATGTACACACAAAGAGGCAAAGAGGCAGATACA	AA	AA	AA	GG	AA	GG	AA	AA	AA	AA	AA	GG	AA	AA	AA	AA	AA	AA	AA	GG	AA	AA	AA	AA	AA	AA	AA	AA	AA	AA	AA	GG	AA	AA	AA	AA	AA	AA	AA	AA	AA	GG	AA	AA	AG
bin2-234	2	198.14	AX-105962709	TTTCAAGATTTGAGGAATAGCTGATACTTGCTATC[A/G]TTTTACAGTACCTTGTAGCTTAGATCCCATGCTTC	AA	GG	GG	AA	GG	AA	AA	AA	AA	GG	GG	AA	AA	AA	AA	AA	GG	AA	GG	AA	AG	GG	AA	AA	AA	AA	AA	AA	AA	GG	GG	GG	AA	AA	GG	AA	GG	AG	GG	GG	GG	AA	GG	AA	AA
bin2-235	2	198.63	AX-105958584	TACGTAGCACCTTGTTTTGATGTCTGTTCTCCGTC[A/G]ATCACTAAGCATGTATATGCACTACTTATTCCTCG	AG	AA	NN	GG	NN	GG	AG	AG	NN	AA	AG	GG	AG	AG	AG	AA	AA	AG	AA	GG	AA	AA	AG	AG	NN	AG	AG	NN	AG	AA	AA	AA	AG	NN	AA	AG	AA	AG	AA	AG	NN	GG	AA	AG	NN
bin3-1	3	0	AX-117693218	AAGAGTACTACTCCTTTTACAGTGTAGCTTACAAA[C/G]ATATAAAATGTAATGGTTAGTTTATATGGGTTTGG	CG	CC	GG	GG	GG	GG	CC	GG	CG	GG	GG	GG	GG	GG	GG	CG	NN	GG	NN	GG	GG	GG	GG	GG	GG	GG	GG	GG	NN	GG	GG	GG	CC	GG	GG	NN	NN	NN	GG	GG	GG	GG	GG	GG	GG
bin3-2	3	6.93	AX-117816450	GAGGGAATTGGATAAGTTTTCCTAATATGTGAGGC[A/C]AAAGGTTAGTTTTATTTCCTGTTGAGAGGAATTAT	AC	AC	CC	CC	CC	CC	CC	CC	AA	CC	CC	CC	CC	CC	CC	CC	CC	CC	AC	CC	CC	CC	CC	CC	CC	CC	CC	CC	AC	CC	CC	CC	CC	CC	CC	CC	AC	AA	CC	CC	CC	CC	CC	CC	CC
bin3-4	3	10.65	AX-105961878	AGTGTGGATCCTATATGGTGCCTTTAAAGTTTCAA[A/T]CTTTTTTGGTTCTTGGCCACTGATTAGGCTCAGTG	AA	AA	AT	AT	AT	AT	AT	AT	AA	AT	AT	AT	AT	AT	AT	AT	AT	AT	AA	AT	AT	AT	AT	AT	AT	AT	AT	AT	AA	AT	AT	AT	AT	AT	AT	AT	AA	AA	AT	AT	AT	AT	AT	AT	AT
bin3-5	3	10.88	AX-117488923	CGAAGGTTGTAACTTGTTCTTGCAGATATGGATGA[C/T]CGAGCACCTTTGCCATCATTCCGAGATTTTGAGCC	TC	TC	TT	TT	TT	TT	TT	TT	TC	TT	TT	TT	TT	TT	TT	TT	TT	TT	TC	TT	TT	TT	TT	TT	TT	TT	TT	TT	TC	TT	TT	TT	TT	TT	TT	TT	TC	TC	TT	TT	TT	TT	TT	TT	TT
bin3-6	3	11.1	AX-117524839	ACTAATAATTGAGACGAGACATAAGTTCGATAACA[A/G]ATCAAAATTCTGGCTCCGCGTCTACTTTAATCATG	AG	AG	AA	AA	AA	AA	AA	AA	AG	AA	AA	AA	AA	AA	AA	AA	AA	AA	AG	AA	AA	AA	AA	AA	AA	AA	AA	AA	AG	AA	AA	AA	AA	AA	AA	AA	AG	AG	AA	AA	AA	AA	AA	AA	AA
bin3-3	3	11.55	AX-117632120	AAAGAAATCTATTTCACGTAAAGGTGGTTGGTGGA[C/G]GCAGTTCTGGTTACTTCTCAAACGTGCATGGATGC	CC	CC	GG	GG	GG	GG	GG	GG	CC	GG	GG	GG	GG	GG	GG	GG	GG	GG	CC	GG	GG	GG	GG	GG	GG	GG	GG	GG	CC	GG	GG	GG	GG	GG	GG	GG	CC	CC	GG	GG	GG	GG	GG	GG	GG
bin3-7	3	12.68	AX-117632134	CCTTGATAATCTATCAAGTATGTCAGACGTGGATG[C/T]CCTCACAAGGGATGATGACGAAATTCGGTCAGCAA	TT	TT	CC	CC	TT	CC	CC	CC	TT	CC	CC	CC	CC	CC	CC	CC	CC	CC	TT	CC	CC	CC	CC	CC	CC	CC	CC	CC	TT	CC	CC	CC	CC	CC	CC	CC	TT	TT	CC	CC	CC	CC	CC	CC	CC
bin3-8	3	16.59	AX-117681253	TCTAATTGAAACATATTGCGGTAATCATATTCAAA[C/T]GACAAAAAGTAGTGGATCAGAGCTCACTTGAACTT	TT	TT	TT	TT	TT	TT	CC	TT	TT	TT	TT	TT	TT	TT	TT	CC	CC	TT	TT	TT	TT	TT	TT	TT	TT	TT	TT	TT	TT	TT	TT	TT	CC	TT	TT	CC	TT	TT	TT	TT	TT	TT	TT	TT	TT
bin3-9	3	17.5	AX-117687138	AACTTGATAAAATTAAATAGTAAAGGGAAGGAGGA[A/T]GAAGAACCAAAAAATGTCAGGGACTGAAAATTAAC	AT	TT	TT	TT	AT	TT	TT	TT	AT	TT	TT	TT	TT	TT	TT	TT	TT	TT	AT	TT	TT	TT	TT	TT	TT	TT	TT	TT	AT	TT	TT	TT	TT	TT	TT	TT	TT	AT	TT	TT	TT	TT	TT	TT	TT
bin3-11	3	18.84	AX-117676155	TATATTGATTATATATAATTATACACATAATATAC[C/T]TGAATTATTTATATGCTATACATTCATCGACTATT	CC	CC	CC	CC	CC	CC	TT	CC	CC	CC	CC	CC	CC	CC	CC	TT	TT	CC	CC	CC	CC	CC	CC	CC	CC	CC	CC	CC	CC	CC	CC	CC	TT	CC	CC	TT	CC	CC	CC	CC	CC	CC	CC	CC	CC
bin3-12	3	19.52	AX-117676144	GGCTGACCAAGGGCCGACGACAGATCATAAACCCT[C/G]TATATGGAGGAACATCAGTAAATATAGCTCTATGT	GG	GG	GG	GG	GG	GG	CC	CC	GG	GG	GG	GG	GG	GG	GG	CC	CC	GG	GG	GG	GG	GG	GG	GG	GG	GG	GG	GG	CC	GG	GG	GG	GG	GG	GG	CC	GG	GG	GG	GG	GG	GG	CC	GG	CC
bin3-13	3	20.64	AX-117676135	AATCTAAATCATGGATCCGCCTCTGGCTACGGATT[C/T]GATATTTGATGAAACAATGTATTTGATATTTAAAA	TT	TT	TT	TT	TT	TT	CC	CC	TT	TT	TT	TT	TT	TT	TT	CC	CC	TT	TT	TT	TT	TT	TT	TT	TT	TT	TT	TT	CC	TT	TT	TT	TT	TT	TT	CC	TT	TT	TT	TT	TT	TT	CC	TT	CC
bin3-14	3	20.86	AX-117679830	TTGAAGCTAAAGTAAGAAAGAAAAAATCAGATTAA[G/T]TTGACTCTACTAACTGAGAAAGTATCACTCATGTA	TT	TT	TT	TT	TT	TT	GG	GG	TT	TT	TT	TT	TT	TT	TT	GG	GG	TT	TT	TT	TT	TT	TT	TT	TT	TT	TT	TT	GG	TT	TT	TT	TT	TT	TT	GG	TT	TT	TT	TT	TT	TT	GG	TT	GG
bin3-15	3	21.97	AX-105993302	TTCTAATAATTGTTCATTTGTTTGAGAGACATTTT[A/G]TCTAAGTTTTGATTGGTAACTTTGTTTTTAGGTAA	GG	GG	GG	GG	GG	GG	GG	AA	GG	GG	GG	GG	GG	GG	GG	AA	AA	GG	GG	GG	GG	GG	GG	GG	GG	GG	GG	GG	AA	GG	GG	GG	GG	GG	GG	AA	GG	GG	GG	GG	GG	GG	AA	GG	AA
bin3-16	3	22.42	AX-117679853	GTATTCTCACTGCTACCTATTTGCTAAACAGATTT[C/T]CATCCCCTTTGCTAAATCGCAAAAGCCCCTATGAA	CC	CC	CC	CC	CC	CC	CC	CC	CC	CC	CC	CC	CC	CC	CC	TC	TC	CC	CC	CC	CC	CC	CC	CC	CC	CC	CC	CC	CC	CC	CC	CC	CC	CC	CC	TC	CC	CC	CC	CC	CC	CC	CC	CC	CC
bin3-17	3	22.64	AX-117679864	TATTTTTGAATGACCAGTCCGAAAACTGGCTAGAC[C/T]GTGCTATTTAACCGATATTCAGGCAGTTGCACAAA	CC	CC	CC	CC	CC	CC	CC	CC	CC	CC	CC	CC	CC	CC	CC	TT	TT	CC	CC	CC	CC	CC	CC	CC	CC	CC	CC	CC	CC	CC	CC	CC	CC	CC	CC	TT	CC	CC	CC	CC	CC	CC	CC	CC	CC
bin3-18	3	23.3	AX-117712054	GTATTCGGTATTCGTATTAGGTCCGATTAAATCCG[A/G]ATTTGTACCAGAAAGTCCCACTTTAGAGGGTAAAG	GG	GG	GG	GG	GG	GG	GG	AA	GG	GG	GG	GG	AG	GG	GG	AA	AA	GG	GG	GG	GG	GG	GG	GG	GG	GG	GG	GG	AA	GG	GG	GG	AA	GG	GG	AA	GG	GG	GG	GG	GG	GG	AA	GG	AA
bin3-19	3	26.84	AX-106008369	AAGGATACTTCTTCAATACAAGTCTCTAAAAAGGT[A/T]TTCACTACATTGACATTTCTCCAACTCACTCTTTG	TT	TT	TT	TT	TT	TT	TT	AA	TT	TT	TT	TT	TT	TT	TT	AA	AA	TT	TT	TT	TT	TT	TT	AA	TT	TT	TT	TT	AA	TT	TT	TT	AA	TT	TT	AA	TT	TT	TT	TT	TT	TT	AA	TT	AA
bin3-20	3	27.74	AX-117735265	AGAGCAACGGCTATAAGCACAATGTGTATGTTGCC[A/C]ATGGGTTGATTGATATGTATGCAAAATGTGGGGTG	AA	AA	AA	CC	AA	AA	AA	CC	AA	AA	AA	AA	AC	AA	CC	CC	CC	AA	AA	AA	AA	AA	AA	CC	AA	AA	AA	AA	CC	CC	CC	AA	CC	AA	AA	CC	AA	AA	CC	AA	AA	AA	CC	AA	CC
bin3-21	3	28.19	AX-117522876	CCGCAGGTCATAAACAGTAAAAGCACACACGAAAA[A/G]TTTTAATTAAGAGAATGGGAATCTAGAAACCAAAA	AA	GG	GG	GG	GG	GG	GG	AA	GG	GG	GG	GG	GG	GG	GG	AA	AA	GG	GG	GG	GG	GG	GG	AA	GG	GG	GG	GG	AA	GG	GG	GG	AA	GG	GG	AA	GG	GG	GG	GG	GG	GG	AA	GG	AA
bin3-22	3	28.85	AX-117735261	TTGCTTACACATTTTCCCTAATACCTACTAGAAGA[C/T]GGACCTTCTGCAACTTAGTCGATTTTGTAGAATCT	CC	CC	CC	CC	CC	CC	CC	CC	CC	CC	CC	CC	CC	CC	CC	TT	TT	CC	CC	CC	CC	CC	CC	TT	CC	CC	CC	CC	CC	CC	CC	CC	TT	CC	CC	TT	CC	CC	CC	CC	CC	CC	CC	CC	CC
bin3-23	3	30.21	AX-117735252	TGTTTAGTTTGGTGATCACCTCCTTTTGAATTATA[C/T]ACCTCGAAGCTACTCGAATATCAACTAAAAATATT	TT	CC	CC	CC	CC	CC	CC	CC	CC	CC	CC	CC	CC	CC	CC	TT	TT	CC	CC	CC	CC	CC	CC	TT	CC	CC	CC	CC	CC	CC	CC	CC	TT	CC	CC	TT	CC	CC	CC	CC	CC	CC	CC	CC	CC
bin3-24	3	33.29	AX-117735224	AAGTAGATCTCATTAAAGAGAGAATATTTGCCCCC[A/G]TTATTTCTTCTCTGGAACTCACGCTTCATATGTCA	AA	AA	AA	AA	AA	AA	AA	GG	AA	AA	AA	AA	AA	AA	AA	GG	GG	AA	AA	AA	AA	AA	AA	GG	AA	AA	AA	AA	AA	AA	AA	AA	GG	AA	AA	GG	AA	AA	AA	AA	AA	AA	GG	AA	GG
bin3-25	3	33.99	AX-117512313	TTGTATTTGAAGGATTGGATAAGGGATGAGGGTTG[G/T]GTTGTATAGAAATTGGAGTCTGATTTAACGAGGAG	TG	TG	TG	TG	TG	TG	TG	TT	TG	TG	TG	TG	TG	TG	TG	TT	TT	TG	TG	TG	TG	TG	TG	TG	TG	GG	TG	TG	TG	TG	TG	TG	TT	TG	GG	TT	TG	TG	TG	TG	TG	TG	TT	TG	TT
bin3-26	3	44.23	AX-117708064	GAGCAACAGTCTAAACGACCTTATCCTCAGAATAC[A/G]GAACAATAGTCTAAATGACCTTTTCCTTAGAATAT	GG	GG	GG	GG	AA	GG	GG	GG	GG	GG	AA	GG	GG	GG	GG	AA	AA	AA	GG	GG	AG	GG	GG	AA	GG	GG	GG	GG	GG	GG	GG	GG	AA	GG	GG	GG	AA	GG	GG	GG	GG	GG	GG	GG	GG
bin3-27	3	45.44	AX-117834628	CACCTTTCAGTTCTCAGGGGTTGCCTTCACTTGGT[A/G]AGAGGACTTTGAGAGGCGTAGGCCTGTCGGTGCAG	GG	GG	GG	GG	AA	AG	GG	GG	GG	GG	AA	AA	AG	GG	GG	AA	AA	AA	AA	GG	AA	AA	GG	AA	GG	GG	GG	GG	GG	AA	AA	GG	AA	GG	GG	GG	AA	GG	AA	GG	GG	GG	GG	GG	AA
bin3-29	3	46.43	AX-117536246	TCCCTAAAGGCTAAAATAAAATAAAAATTAACATA[A/T]TTATTCCAGGTTTAAAGTATTATACAACAACAAAC	AA	AA	AA	AA	AA	AA	AA	AA	AT	AA	AA	AA	AA	AA	AA	AA	AA	AA	AA	AA	AA	AA	AA	AA	AA	AA	AA	AA	AA	AA	AA	AA	AA	AT	AA	AA	AA	AT	AA	AA	AA	AA	AA	AT	AA
bin3-30	3	48.11	AX-117506210	ATGAGTTTGCAGACTCTGGAGGGGCGAATCCTTCC[C/T]AAGCGCTAATAAAATCTGATGTGGCACGTAGCCCC	CC	CC	CC	CC	TT	TC	CC	CC	CC	CC	TT	TT	TT	CC	CC	TT	TT	TT	TT	CC	TT	TT	CC	TT	TC	CC	CC	CC	CC	TT	TT	CC	TT	CC	CC	CC	TT	CC	TT	CC	CC	CC	CC	CC	TT
bin3-31	3	48.56	AX-117523829	CTTAGTTATCAACAATTACAATATTTTGCAAACTT[G/T]TGGGATATACATGAAAAATTGAAAACTACATCTCA	GG	GG	GG	GG	TT	TG	GG	TT	GG	GG	TT	TT	TT	GG	GG	TT	GG	TT	TT	GG	TT	TT	TT	TT	TT	GG	TT	GG	TT	TT	TT	GG	TT	GG	GG	GG	TT	GG	TT	TG	GG	GG	GG	GG	TT
bin3-32	3	51.47	AX-117572192	TAATCATGGCTGGAAGATCCAATGCAGACTTACGT[A/G]ATCGTGTGCAAAGGTTGGAAGCACTGATGGGTGTG	AA	AA	AA	AA	AA	AA	AA	AA	AA	AA	AA	AA	AA	AA	AA	GG	AA	GG	AA	AA	AA	AA	AA	GG	AA	AA	AA	AA	AA	AA	AA	AA	GG	AA	AA	AA	GG	AA	AA	AA	AA	AA	AA	AA	AA
bin3-33	3	52.16	AX-117572222	GAGGGTCGTCGGAGTTACGAGACGAAGAAACTCCT[A/G]GAAATTTTCGATCCCTCCCGTTTCTAGATGCTCGG	GG	GG	GG	GG	AA	AG	GG	AA	AA	GG	AA	AA	AA	GG	GG	GG	AA	GG	AA	GG	AA	AA	AA	GG	AG	GG	AA	GG	AA	AA	AA	GG	GG	AA	GG	GG	GG	AA	AA	GG	GG	GG	GG	AA	AA
bin3-37	3	52.62	AX-117642307	GGAAAAAGAGTCTCGTACCCTTCTAATCGGAGAAG[G/T]TGCATTTCCTTCAACCTTTATGCTTTTCAACTTGA	GG	GG	GG	GG	GG	GG	GG	GG	GG	GG	GG	GG	GG	GG	GG	TG	GG	TG	GG	GG	GG	GG	GG	TG	GG	GG	GG	GG	GG	GG	GG	GG	TG	GG	GG	GG	TG	GG	GG	GG	GG	GG	GG	GG	GG
bin3-36	3	52.84	AX-117515621	GGGCCCTTTTCCACTTTACTTGTTATTCTTTCCTC[A/G]TGCTTAACTAGCGTGTAGGTAAATGCCACCCTTGA	GG	GG	GG	GG	GG	GG	GG	GG	AA	GG	GG	GG	GG	GG	GG	GG	GG	GG	GG	GG	GG	GG	GG	GG	GG	GG	GG	GG	GG	GG	GG	GG	GG	AA	GG	GG	GG	AA	GG	GG	GG	GG	GG	AA	GG
bin3-35	3	53.07	AX-117678075	GCCTTATGTAATACTGCAAATTCTTTTGCACAATG[A/G]TGACATAAAACTTACACTCTTCTTTTTCTTTTCTC	GG	GG	GG	GG	GG	GG	GG	GG	GG	GG	GG	GG	GG	GG	GG	AG	GG	AG	GG	GG	GG	GG	GG	AG	GG	GG	GG	GG	GG	GG	GG	GG	AG	GG	GG	AG	AG	GG	GG	GG	GG	GG	GG	GG	GG
bin3-38	3	53.53	AX-117816264	GGGTGGCTAATTTCTGGCCTGCCCTATCCAAGCTC[A/G]GAGTTGGGTCACGTGGCCCGAACGAACGTATGGGC	AA	AA	AA	AA	AA	AA	AA	AA	AA	AA	AA	AA	AA	AA	AA	GG	AA	GG	AA	AA	AA	AA	AA	GG	AA	AA	AA	AA	AA	AA	AA	AA	GG	AA	AA	GG	GG	AA	AA	AA	AA	AA	AA	AA	AA
bin3-39	3	53.76	AX-117816267	GCTGCTCTAATTAAACCACCACTTTTTGGGCCACT[C/T]TACCCGAGTAAGTTCTGAAAAGGAACTCGGATAAT	CC	CC	CC	CC	CC	CC	CC	CC	CC	CC	CC	CC	CC	CC	CC	TT	CC	NN	CC	CC	CC	CC	CC	TT	CC	CC	CC	CC	CC	CC	CC	CC	TT	CC	CC	TT	TT	CC	CC	CC	CC	CC	CC	CC	CC
bin3-40	3	53.99	AX-117816269	TTACTCCCTCCGTTTTAATTTGTTTGTATTGACTA[A/G]TTTCCCGTGTGAATTCGGATATAGATTCTTCAAGC	AA	AA	AA	AA	AA	AA	AA	AA	AA	AA	AA	AA	AA	AA	AA	AG	AA	AG	AA	AA	AA	AA	AA	AG	AA	AA	AA	AA	AA	AA	AA	AA	AG	AA	AA	AG	AG	AA	AA	AA	AA	AA	AA	AA	AA
bin3-51	3	56.07	AX-117572824	TCATCGTTAAACATACGAAGGTGAAAGGGATCACT[C/T]TGAAATCTAGCATAGTTGGCAACTTCATGATGTCG	CC	CC	CC	CC	TC	TC	CC	CC	CC	CC	TC	TC	TC	CC	CC	TC	TC	TC	TC	CC	TC	TC	CC	TC	CC	CC	CC	CC	CC	TC	TC	CC	TC	CC	CC	TC	TC	CC	TC	CC	CC	CC	CC	CC	TC
bin3-52	3	56.33	AX-117572789	TGTTTTCATAACTTAACCATATTTACTTTTTTTGA[A/C]ATTTTAAATGATATTTGGGTTGAGCATCATGTTTT	CC	CC	CC	CC	AA	AC	AC	CC	CC	CC	AA	AA	AA	CC	CC	AA	AA	AA	AA	CC	AA	AA	CC	NN	CC	CC	CC	CC	CC	AA	AA	CC	AA	AC	CC	AA	AA	CC	AA	AC	CC	CC	CC	CC	AA
bin3-48	3	58.1	AX-117572808	TAGGTGCTAGTTCTTGAATAGACCATATTTGTTCT[G/T]CCTACGTATCCTTGAGCATACCTTGATACCTTTTT	GG	GG	GG	GG	TT	TG	GG	GG	GG	GG	TT	TT	TT	GG	GG	TT	TT	TT	TT	GG	TT	TT	GG	TT	GG	GG	GG	GG	GG	TT	TT	GG	TT	GG	GG	TT	TT	GG	TT	GG	GG	GG	GG	GG	TT
bin3-46	3	58.32	AX-117572792	CATGGGATGGATCGTCGTGATACTTCCGAAGCATG[A/G]ACACATTGAACACTAGATAGACTGCTGATAAACTA	GG	GG	GG	GG	AA	AA	GG	GG	GG	GG	AA	AA	AA	GG	GG	AA	AA	AA	AA	GG	AA	AA	GG	AA	GG	GG	GG	GG	GG	AA	AA	GG	AA	GG	GG	AA	AA	GG	AA	GG	GG	GG	GG	GG	AA
bin3-47	3	58.55	AX-117506300	CAGGTCCTAGTTAGAGTCGTCAATATGGGTTTGGT[C/T]CGTTGGGCCAGCCTAGCCCAGCCCGTGATTTAGCA	CC	CC	CC	CC	CC	CC	CC	CC	TT	CC	CC	CC	CC	CC	CC	CC	CC	CC	CC	CC	CC	CC	CC	CC	CC	CC	CC	CC	CC	CC	CC	CC	CC	TT	CC	CC	CC	CC	CC	CC	CC	CC	CC	TT	CC
bin3-41	3	59.22	AX-117816311	CAGTAACAGATGTAATTTTTTGTTATCAGGTTCAT[A/C]TGAATTCTATATTTTTTGTGCAACGCATAATTTTA	CC	CC	CC	CC	AA	AC	CC	CC	AA	CC	AA	AA	AA	CC	CC	CC	AA	CC	AA	CC	AA	AA	CC	CC	CC	CC	CC	CC	CC	AA	AA	CC	CC	AA	CC	CC	AA	CC	AA	CC	CC	CC	CC	AA	AA
bin3-42	3	59.45	AX-117816288	TATTTTAGATCAAACTTATAGAATATCCATATATC[A/G]CAATACCCAATAATCTGTCATTCGAAACTAAGTAC	GG	GG	GG	GG	GG	GG	GG	GG	GG	GG	GG	GG	GG	GG	GG	AA	GG	AA	GG	GG	GG	GG	GG	AA	GG	GG	GG	GG	GG	GG	GG	GG	AA	GG	GG	AA	GG	GG	GG	GG	GG	GG	GG	GG	GG
bin3-43	3	59.68	AX-117816299	GTTTCTTTTTTTGTTTTGCAGTAATTCAATTTCAA[C/G]CTATCAATTTTTGGACTAACTTGAGGAGTTACTGT	CC	CC	CC	CC	CC	CC	CC	CC	CC	CC	CC	CC	CC	CC	CC	GG	CC	GG	CC	CC	CC	CC	CC	GG	CC	CC	CC	CC	CC	CC	CC	CC	NN	CC	CC	GG	CC	CC	CC	CC	CC	CC	CC	CC	CC
bin3-44	3	60.12	AX-117631301	AGCACAACCTCCCGAGCGCTAGGTTTAAGCAACTT[A/C]ATACTTCGAAAATCCCGGACTGTGAAAGCTCCGCC	CC	CC	CC	CC	AA	AC	CC	CC	CC	CC	AA	AA	AA	CC	CC	AA	AA	AA	AA	CC	AA	AA	CC	AA	CC	CC	CC	CC	CC	AA	AA	CC	AA	CC	CC	AA	AA	CC	AA	CC	CC	CC	CC	CC	AA
bin3-45	3	60.35	AX-117667727	CCCGAAGCCTTTGATCAAGGATGGTAAGGTATTTA[C/T]CACCCCACCACGACTTTAACGATGGCCAGCTGAAG	CC	CC	CC	CC	TT	TC	CC	CC	CC	CC	TT	TT	TT	CC	CC	TT	TT	TT	TT	CC	TT	TT	CC	TT	CC	CC	CC	CC	CC	TT	TT	CC	TT	CC	CC	TT	TT	CC	TT	CC	CC	CC	CC	CC	TT
bin3-49	3	60.57	AX-117711851	TTCTTTATGAACTGGTAATTTCAAAGCAGGAGTAA[A/G]GGTAGTATATGAATTGCCTAGCTAAAAGAGCATCC	GG	GG	GG	GG	GG	GG	GG	GG	GG	GG	GG	GG	GG	GG	GG	AA	GG	AA	GG	GG	GG	GG	GG	AA	GG	GG	GG	GG	GG	GG	GG	GG	AA	GG	GG	AA	GG	GG	GG	GG	GG	GG	GG	GG	GG
bin3-50	3	61.03	AX-117681744	AACTTATTTAGCATTGAGTTTGAGATATAGTTATT[C/T]TTGTTGTTGATGAAACATATGTTAAGTCTAGACGG	CC	CC	CC	CC	CC	CC	CC	CC	CC	CC	CC	CC	CC	CC	CC	TT	CC	TT	CC	CC	CC	CC	CC	TT	CC	CC	CC	CC	CC	CC	CC	CC	TT	CC	CC	TT	CC	CC	CC	CC	CC	CC	CC	CC	CC
bin3-53	3	61.48	AX-117681753	CAACATGTCTAGAAACTTCATCCACAACTTTTTGA[C/T]AGCTATAATTTTTTTTAAATTAAAATTAAAAAGGC	TT	TT	TT	TT	CC	TC	TT	TT	TT	TT	CC	CC	CC	TT	TT	TC	CC	TC	CC	TT	CC	CC	TT	TC	TT	TT	TT	TT	TT	CC	CC	TT	TC	TT	TT	TC	CC	TT	CC	TT	TT	TT	TT	TT	CC
bin3-54	3	62.17	AX-117658751	CATTCCTTGTGTTCTTTGGTCACCAGATCGGGCTC[C/T]CTTATGTATATTTCATTCGGGGTCTGCGCCTAGAT	CC	CC	CC	CC	TT	TC	CC	CC	CC	CC	TT	TT	TT	CC	CC	TT	TT	TT	TT	CC	TT	TT	CC	TT	CC	TT	CC	CC	CC	TT	TT	CC	TT	CC	CC	TT	TT	CC	TT	CC	CC	CC	CC	CC	TT
bin3-59	3	62.62	AX-117650158	CATCGTTGTACAAGGTTCTTCTTTGGACCAAGTGT[A/G]TAGAGTACAGTAGTATGCAGAAAGTTCTTGCAAAA	AA	AA	AA	AA	GG	AG	GG	AA	AA	AA	GG	GG	GG	AA	AA	GG	GG	GG	GG	AA	GG	GG	AA	GG	AA	GG	AA	AA	AA	GG	GG	AA	GG	AA	AA	GG	GG	AA	GG	AA	AA	AA	AA	AA	GG
bin3-57	3	63.35	AX-117739898	AGAATTGATTTTTCCACGGCAATTCATATGCTGAA[A/G]TGTTCATATTCCACAGAATTTGCATAAGATCTGGA	GG	GG	GG	GG	AA	AG	AA	GG	GG	GG	AA	AA	AA	AA	GG	AA	AA	AA	AA	GG	AA	AA	GG	AA	GG	AA	GG	AA	AA	AA	AA	GG	AA	GG	GG	AA	AA	AA	AA	AA	GG	AA	GG	GG	AA
bin3-56	3	63.8	AX-117656498	TAAGGGATCAAAAAATAATTTTTTAGGCCTAAACG[C/T]ATGGGCCGCCTAATGATTTGGATAACGTAAGAATT	CC	CC	CC	CC	CC	CC	TT	CC	CC	CC	CC	CC	CC	CC	CC	TT	CC	TT	CC	CC	CC	CC	CC	TT	CC	TT	CC	CC	CC	CC	CC	CC	TT	CC	CC	TT	CC	CC	CC	CC	CC	CC	CC	CC	CC
bin3-55	3	64.48	AX-117739908	GTAAAGTATTAGCAATAATTAAAAAGGGAATAGAA[A/C]AGGGGAATGATGAATAACAAAAAGAGTTAAATGTG	CC	CC	CC	CC	AA	AC	AA	CC	CC	CC	CC	AA	AA	CC	CC	AA	AA	AA	AA	CC	AA	AA	CC	AA	CC	AA	CC	CC	CC	AA	AA	CC	AA	CC	CC	AA	AA	CC	AA	CC	CC	CC	CC	CC	AA
bin3-60	3	65.86	AX-117690014	CAAGCCGAGATTAACTGAGCTCGTATAGTATTTGA[A/C]TTATGAAAGATATTGGGCTTGGGCCATATTCTAAT	CC	CC	CC	CC	AA	AC	CC	CC	CC	CC	AA	AA	AA	CC	CC	AA	AA	AA	AA	CC	AA	AA	CC	AA	CC	AA	CC	CC	CC	AA	AA	CC	AA	CC	CC	AA	AA	CC	AA	CC	CC	CC	CC	CC	AA
bin3-64	3	72.75	AX-105977150	ATACCATAATTTAAACTCATCTGCATCCATCGCCT[A/T]CGATCGTAGTCACCTAGTCTCCTGGACACATGTTA	TT	TT	TT	TT	TT	AT	TT	TT	TT	TT	TT	TT	TT	AT	TT	TT	TT	TT	TT	AA	TT	TT	AA	TT	TT	TT	TT	AA	AA	TT	TT	AA	TT	AA	TT	TT	TT	AA	TT	TT	TT	AA	TT	AA	TT
bin3-65	3	73.66	AX-105963567	TCTAAAATCAATTCTGAATTACTTAGAAACGAAAG[C/T]CGACGATGCACGCAAGTCACTATACGCTATGCGAA	CC	CC	CC	CC	CC	CC	TT	CC	CC	CC	CC	CC	TT	CC	CC	TT	CC	CC	CC	CC	CC	TT	CC	TT	CC	CC	CC	CC	CC	TT	TT	CC	TT	CC	CC	TT	TT	CC	TT	CC	CC	CC	CC	CC	CC
bin3-68	3	78.79	AX-105966355	CTTTAAGAACTAAAAGGGAGATTTTAACAAGATTT[C/G]TTTCAAAAGGTAATTCTACACCCTTAAACCTACAT	GG	GG	CC	CC	GG	GG	CC	GG	GG	CC	GG	GG	CC	GG	CC	CC	GG	CC	CC	GG	CC	CC	GG	CC	CC	CC	GG	GG	GG	CC	CC	GG	CC	GG	CC	CC	CC	GG	CC	GG	CC	GG	CC	GG	GG
bin3-66	3	79.02	AX-117784027	CAACAGCTTGAGGAAGATCCGAGTTAATCCAGAGC[A/T]TTGAGGCATGCCACGTATTACGCACAGAATATTTG	AA	AA	TT	TT	AA	AA	TT	AA	AA	TT	AA	AA	TT	AA	TT	TT	AA	TT	TT	AA	TT	TT	AA	TT	TT	TT	AA	AA	AA	TT	TT	AA	TT	AA	NN	TT	TT	AA	TT	AA	TT	AA	TT	AA	AA
bin3-69	3	79.24	AX-105980101	CATCTCAACTGCCTTGTGCTTATTCTTTCTATTTA[A/C]TATTGCTGAATTAAATAGAGATTCCTGGTGGTTTG	AA	AA	AA	AA	AA	AA	CC	AA	AA	AA	AA	AA	CC	AA	AA	CC	AA	AA	AA	AA	AA	CC	AA	CC	AC	AA	AA	AA	AA	CC	CC	AA	CC	AA	AA	CC	CC	AA	CC	AA	AA	AA	AA	AA	AA
bin3-70	3	79.47	AX-105987063	TCAAACTTCGAAGCCATTGGAAAGCATAACTTTGA[G/T]AAACATTTGGTTCGCAAAGTTTGTTATCGTCGAAC	TT	TT	GG	GG	TT	TT	GG	TT	TT	GG	TT	TT	GG	TT	GG	GG	TT	GG	GG	TT	GG	GG	TT	GG	GG	GG	TT	NN	TT	GG	GG	TT	GG	TT	GG	GG	GG	TT	GG	TT	GG	TT	GG	TT	TT
bin3-73	3	80.87	AX-105968598	TTTGTTTGGTAACAATGTTTAGTCCGAGATTAATG[A/G]CTTTTCTTTTTCATCTTTCTTGTTGATCCGTATCT	AA	AA	AA	AA	AA	AA	AA	AA	AA	AA	AA	AA	GG	AA	AA	GG	AA	AA	AA	AA	AA	GG	AA	GG	AA	AA	AA	AA	AA	GG	GG	AA	GG	AA	AA	GG	GG	AA	GG	AA	AA	AA	AA	AA	AA
bin3-80	3	81.79	AX-105972071	CAGTACTATGTATAGTACAGATGAATAGTATCCGT[A/G]TACAGTACCCATGAATAGTACCCCCATGTACAGTA	GG	GG	GG	GG	GG	GG	GG	GG	GG	GG	GG	GG	AA	GG	GG	AA	GG	GG	GG	GG	GG	AA	GG	GG	GG	GG	GG	GG	GG	AA	AA	GG	AA	GG	GG	AA	AA	GG	AA	GG	GG	GG	GG	GG	GG
bin3-82	3	82.76	AX-105990780	ATAACTTCAATTAAGGACATTAAGGGTTAATGTAA[A/C]ACATAGAATTAGAGGAAAGCTAATAACACCATATG	CC	CC	CC	CC	CC	CC	CC	CC	CC	CC	CC	CC	AA	CC	CC	AC	CC	CC	CC	CC	CC	AA	CC	CC	CC	CC	CC	CC	CC	AA	AA	CC	AA	CC	CC	AA	AA	CC	AA	CC	CC	CC	CC	CC	CC
bin3-81	3	83	AX-106002785	GATGGTTCACGGAGGGCGAACCGGGGTCGTGACAT[C/T]TGTGCAGATGCTGGAGTGGTCAGACTTTAGAGATA	CC	CC	CC	CC	CC	CC	CC	CC	CC	CC	CC	CC	TT	CC	CC	TT	CC	CC	CC	CC	CC	TT	CC	CC	CC	CC	CC	CC	CC	TT	TT	CC	TT	CC	CC	TT	TT	CC	TT	CC	CC	CC	CC	CC	CC
bin3-72	3	84.16	AX-106027903	GCACCGTGGCAGCATTAACTGTAGCGTAAGTGTAA[C/G]ATACTGTTAACTGCAGTTTTGTGGTGGTTGGTCTT	GG	GG	GG	GG	GG	GG	GG	GG	GG	GG	GG	GG	CC	GG	GG	CC	GG	GG	GG	GG	GG	CC	GG	CC	GG	GG	GG	GG	GG	CC	CC	GG	CC	GG	GG	CC	CC	GG	CC	GG	GG	GG	GG	GG	GG
bin3-71	3	84.84	AX-105988887	CTGACTTGTCTAGCGATGCCAAAGAATTATTAAAT[A/G]AATGCATTCATCATGGCGAGGATGGTGAATTTAAA	GG	GG	GG	GG	GG	GG	GG	GG	GG	GG	GG	GG	AA	GG	GG	AA	GG	GG	GG	GG	GG	AA	GG	AA	GG	GG	GG	GG	GG	AA	AA	GG	AA	GG	GG	AA	AA	GG	AA	GG	GG	GG	GG	GG	GG
bin3-74	3	85.07	AX-117642550	TCCAGGCCAGTGCATCTGCGACAGCTGCATTCCCA[C/T]ATTTCCAAACTCTCTGACAACCATCCGAAATCATC	CC	CC	CC	CC	CC	CC	CC	CC	CC	CC	CC	CC	TC	CC	CC	TC	CC	CC	CC	CC	CC	TC	CC	TC	CC	CC	CC	CC	CC	TC	TC	CC	TC	CC	CC	TC	TC	CC	TC	CC	CC	CC	CC	CC	CC
bin3-75	3	85.3	AX-105997315	TCGTCGTAATATAATACTGTAGGACGTAATATTGA[C/T]ATAATATTGTGAGGCGTAATACTTTAGCAGTCGTA	CC	CC	CC	CC	CC	CC	CC	CC	CC	CC	CC	CC	TT	CC	CC	TT	CC	CC	CC	CC	CC	TT	CC	TT	CC	CC	CC	CC	CC	TT	TT	CC	TT	CC	CC	TT	TT	CC	TT	CC	CC	CC	CC	CC	CC
bin3-84	3	93.2	AX-105963771	TATATGTATTTCAACAATCACCATAATTTGGAGGA[G/T]CAACACAAGAAGTCTTTGATGACTTCCAAGTTATC	TT	TT	TT	TT	TT	TT	TT	TT	TT	TT	TT	TT	GG	TT	TT	GG	TT	TT	TT	TT	TT	GG	TT	TT	TT	TT	TT	TT	TT	GG	GG	TT	GG	TT	TT	GG	GG	TT	GG	TT	TT	TT	TT	TT	TT
bin3-87	3	93.88	AX-105976269	TCCGTATAAAATAATCGATCCCTTGACATCAAAAA[C/T]GTGTATACTTGTACTAGGTAATCAAAGAATACTTT	CC	CC	CC	CC	CC	CC	CC	CC	CC	CC	CC	CC	TT	CC	CC	TT	CC	CC	CC	CC	CC	TT	CC	CC	CC	CC	CC	CC	CC	TT	TT	CC	TT	CC	CC	TT	TT	CC	TT	CC	CC	CC	CC	CC	CC
bin3-86	3	94.1	AX-117572967	TGAAGACGGGAAGGTCTCTTGCAGGGCTCAGCCAC[A/G]GCTATCCCTTTTTTCCCGATCCAAGGAAGAGTGTT	GG	GG	GG	GG	AA	GG	GG	GG	AA	GG	AA	GG	GG	GG	GG	GG	AA	GG	GG	GG	GG	GG	AA	AA	AG	GG	GG	AG	AA	GG	GG	GG	GG	AA	GG	GG	GG	AA	GG	GG	GG	GG	GG	AA	GG
bin3-88	3	94.78	AX-117506336	TTAGGTGCCATAATGACGGGTTTGAATTTTGGGTT[A/G]CGACAAGTTAGTCTCAAAGCCCTAAGTTTATAGGT	AA	AA	AA	AA	GG	GG	AA	AA	GG	AA	GG	AA	GG	AA	AA	GG	GG	AA	GG	GG	GG	GG	AA	GG	GG	AA	AA	AG	GG	GG	GG	GG	GG	AA	AA	GG	GG	GG	GG	AA	AA	GG	GG	AA	AA
bin3-89	3	95.23	AX-117572995	TGCTAATTGTAGGTGTAGAGTAAAAGAAAGTTCAT[A/T]AGAGTGATTTAATGTCTTTGATTGCACGGTATGAA	AA	AA	AA	AA	AT	AT	AA	AA	AT	AA	AT	AA	AT	AA	AA	AT	AT	AA	AT	AT	AT	AT	AT	AT	AT	AA	AA	AT	AT	AT	AT	AT	AT	AT	AA	AT	AT	AT	AT	AA	AA	AT	AT	AT	AA
bin3-90	3	96.63	AX-117638885	TAAATAATTTGATTGTGGAAATAAATTTTTACGCC[G/T]TCAATACATAGTACATAAACTTATTTAGATATATA	GG	GG	GG	GG	GG	TT	GG	GG	GG	GG	GG	GG	TT	GG	GG	TT	GG	GG	TT	TT	TT	TT	GG	GG	TG	GG	GG	GG	GG	TT	TT	TT	TT	GG	GG	TT	TT	GG	TT	GG	GG	TT	TT	GG	GG
bin3-92	3	97.09	AX-117617334	ATTAATAAAACGGTTAGCTATTAAATTTCTCTCTA[C/T]TTGAATTATACAAAAATTCTTATTATTTTAAATTT	TC	TC	TC	TC	CC	CC	TC	TC	CC	TC	CC	TC	CC	TC	TC	CC	CC	TC	CC	CC	CC	CC	CC	CC	CC	TC	TC	CC	CC	CC	CC	CC	CC	CC	TC	CC	CC	CC	CC	TC	TC	CC	CC	CC	TC
bin3-91	3	97.32	AX-105958012	TAAGATTCGACACTCGAGGAGTTTGATTTGTGAGG[A/C]AAGGGAGTAGCGAGCTAGGATATCGGCCTGCTTGA	CC	CC	CC	CC	CC	CC	CC	CC	CC	CC	CC	CC	AA	CC	CC	AA	CC	CC	CC	CC	AA	AA	CC	CC	CC	CC	CC	CC	CC	AA	AA	CC	AA	CC	CC	AA	AA	CC	AA	CC	CC	CC	CC	CC	CC
bin3-94	3	97.56	AX-117853166	ATTTTGTACTTTAGCCACAAAGGGATATATTATGG[A/C]AAAAGGTGTAATTTATTTTGCTACAAAAAATTTAG	NN	NN	CC	CC	CC	CC	CC	AA	CC	CC	CC	AA	CC	AA	AA	CC	CC	CC	CC	CC	CC	AC	CC	CC	CC	CC	NN	CC	CC	CC	CC	CC	CC	CC	CC	CC	CC	CC	CC	NN	CC	CC	CC	CC	AA
bin3-95	3	98.29	AX-117815527	CAGAACATACCAGTAGAGGGATGGTAAAGACAAAG[C/T]GAGGAATAGGAAAGCACAATAGCTAGCCTTGGCTT	CC	CC	TT	TT	TT	TT	TT	CC	TT	TT	TT	CC	TT	CC	CC	TT	TT	TT	TT	TT	TT	TC	TT	TT	TT	TT	CC	TT	TT	TT	TT	TT	TT	TT	TT	TT	TT	TT	TT	CC	TT	TT	TT	TT	CC
bin3-97	3	98.75	AX-117815531	AAGAAGTTGTTGGAAAATCTCTAAAATGTGCGCTT[C/T]TGAGTAGGATTCGCAGGCTCCGGGTACTCTCCTTT	CC	CC	CC	CC	TT	TT	TT	CC	TT	TT	TT	CC	TT	CC	CC	TT	TT	CC	TT	TT	TT	TC	TT	TT	TC	CC	CC	CC	CC	TT	TT	TT	TT	TT	CC	TT	TT	CC	TT	CC	CC	TT	TC	TT	CC
bin3-98	3	99.21	AX-117815540	TTTAAAAGCAAAAAGGTGATAAGCACGACCAGGTT[A/G]ATGGAACCGGTTCATATGGATCTCTGTGGTCTAAT	GG	GG	GG	GG	AA	AA	AA	GG	AA	AA	AA	GG	AA	GG	GG	AA	AA	GG	AA	AA	AA	AG	AA	AA	AG	GG	GG	GG	GG	AA	AA	AA	AA	AA	GG	AA	AA	GG	AA	GG	GG	AA	AG	AA	GG
bin3-99	3	99.68	AX-117707868	GGGTGGTGTGCCGGTGGTCGTCTAAATAATACGTT[C/T]GTGCTTTGTGCCTCCTTCGATGGTATAGAGCTCGA	CC	CC	CC	CC	CC	CC	CC	CC	CC	CC	CC	CC	TT	CC	CC	TT	CC	CC	CC	CC	TT	TC	CC	CC	CC	CC	CC	CC	CC	TT	TT	CC	TT	CC	CC	TT	TT	CC	TT	CC	CC	CC	CC	CC	CC
bin3-100	3	99.91	AX-117707869	GTGGAAAAAGATGGTGAAGGGACAAGAATTATATT[A/G]TTTCTGTTCAGTATGAATTGTTTGTTGTTTTACAA	AA	AA	GG	GG	GG	GG	GG	AA	GG	GG	GG	AA	GG	AA	AA	GG	GG	GG	GG	GG	GG	AG	GG	GG	GG	GG	AA	GG	GG	GG	GG	GG	GG	GG	GG	GG	GG	GG	GG	AA	GG	GG	GG	GG	AA
bin3-101	3	100.15	AX-117676086	AACGAATGAAGCTAGAAATGTGGTGTATAAAGAAG[C/T]TTTTCGTAATTTAGTTTGAGATGAAGCTAGACATG	TT	TT	TT	TT	CC	CC	CC	TT	CC	CC	CC	TT	CC	TT	TT	CC	CC	TT	CC	CC	CC	TC	CC	CC	TC	TT	NN	TT	TT	CC	CC	CC	CC	CC	TT	CC	CC	TT	CC	NN	TT	CC	TC	CC	TT
bin3-103	3	100.89	AX-117548067	AAATAAGAAAAGAAAAATTAATTATCCTCTATCTC[A/C]TTTGTTCTCATTTAATGTTTCAGCCTTTTTCACAA	AA	AA	CC	CC	CC	CC	CC	AA	CC	CC	CC	AA	CC	AA	NN	CC	CC	CC	CC	CC	CC	AC	CC	CC	CC	CC	AA	CC	CC	CC	CC	CC	CC	CC	CC	CC	CC	CC	CC	AA	CC	CC	CC	CC	AA
bin3-104	3	101.13	AX-117548033	AAGACCGGGTATGGACAAGTCGCTTCGCCCGGGTG[C/T]TGACTGCTAGCATTATACCTTAGAGGGTCGTATTA	CC	CC	CC	CC	TT	TT	TT	CC	TT	TT	TT	CC	TT	CC	CC	TT	TT	CC	TT	NN	TT	TC	TT	TT	TC	CC	CC	CC	CC	TT	TT	TT	TT	NN	CC	TT	NN	CC	NN	CC	CC	TT	TC	TT	CC
bin3-105	3	101.37	AX-117661791	AGTTATCTTTTATAAGAAGCGTATTTGTCGGGCCC[A/G]TACTGAATATCTAGTGGGAAACAAAAAACAACCGC	GG	GG	GG	GG	AA	AA	AA	GG	AA	AA	AA	GG	AA	GG	GG	AA	AA	GG	AA	AA	AA	GG	AA	AA	AG	GG	GG	GG	GG	AA	AA	AA	AA	AA	GG	AA	AA	GG	AA	GG	GG	AA	AG	AA	GG
bin3-106	3	101.6	AX-117661767	ATATTTTCTTTGAATATTACATCCCTGTTGATGAA[G/T]AATTACTTATTCCCTAGATCATATAGAACATAACC	GG	GG	GG	GG	TT	TT	TT	GG	TT	TT	TT	GG	TT	GG	GG	TT	TT	GG	TT	TT	TT	GG	TT	TT	TG	GG	GG	GG	GG	TT	TT	TT	TT	TT	GG	TT	TT	GG	TT	GG	GG	TT	TG	TT	GG
bin3-107	3	102.06	AX-117492318	ATTTGCTTTCCCATTCCAACCGGCAACAGCCTCTT[A/C]TTTATATTACACGTTACTTCCATTTCTGATTACAC	AA	AA	CC	CC	CC	CC	CC	AA	CC	CC	CC	AA	CC	AA	AA	CC	CC	CC	CC	CC	CC	AA	CC	CC	CC	CC	AA	CC	CC	CC	CC	CC	CC	CC	CC	CC	CC	CC	CC	AA	CC	CC	CC	CC	AA
bin3-108	3	102.29	AX-117661774	GCGAAAGACAGTAGGAACAATTGCAAACACTAGAT[C/T]ACACGAGTTCTTCATCTATCCTTCCTTAGTTTGTA	TT	TT	CC	CC	CC	CC	CC	TT	CC	CC	CC	TT	CC	TT	TT	CC	CC	CC	CC	CC	CC	TT	CC	CC	CC	CC	TT	CC	CC	CC	CC	CC	CC	CC	CC	CC	CC	CC	CC	TT	CC	CC	CC	CC	TT
bin3-109	3	102.75	AX-117606231	GGGGCAGACATATACTATTGTCCCTATGATCATTA[A/C]GGATATGTACCGAACCTTGGAACATTGTCAGAAGG	CC	CC	CC	CC	AA	AA	AA	CC	AA	AA	AA	CC	AA	CC	CC	AA	AA	CC	AA	AA	AA	CC	AA	AA	AC	CC	CC	CC	CC	AA	AA	AA	AA	AA	CC	AA	AA	CC	AA	CC	CC	AA	AC	AA	CC
bin3-110	3	103.68	AX-117606247	TTGTATTTCTCTGAAATCTCAAATCCAACACATGA[A/T]GCAATTGGTATAAACAATGTCATGTTCAGTTGCTT	AT	AT	AT	TT	TT	TT	TT	AT	TT	TT	TT	AT	TT	AT	AT	TT	TT	TT	TT	TT	TT	AT	TT	TT	TT	TT	AT	TT	TT	TT	TT	TT	TT	TT	TT	TT	TT	TT	TT	AT	AT	TT	TT	TT	AT
bin3-111	3	104.37	AX-117606259	TTTAACATTCCTCAGCTAGCTGCCGATGTTTTGTA[C/T]TTCTCTTTAATTTATTACTACTTATATTATAGCCT	TT	TT	TC	TC	CC	CC	CC	TT	CC	CC	CC	TT	CC	TT	TT	CC	CC	NN	CC	CC	CC	TT	CC	CC	TC	TT	TT	NN	TT	CC	CC	CC	CC	CC	NN	CC	CC	TT	CC	TC	TC	CC	TC	CC	TT
bin3-112	3	104.83	AX-117590479	TCCGCCTATCTTCGCCGCCCAGAAATCATTTTACG[A/G]CGGCGGAACTTTTCCAAACTACTCCAAATTAACAC	AA	AA	AA	GG	GG	GG	GG	AA	GG	GG	GG	AA	GG	AA	AA	GG	GG	GG	GG	GG	GG	AA	GG	GG	GG	GG	AA	GG	GG	GG	GG	GG	GG	GG	GG	GG	GG	GG	GG	AA	AA	GG	GG	GG	AA
bin3-113	3	105.06	AX-117590471	TAATTAATAACAAAGATAGAATGGAGAGATCAGGG[C/T]TGCGGACGCCATGCAGCTACCTCGATGCTCCCGGA	TC	TC	TC	CC	CC	CC	CC	TC	CC	CC	CC	TC	CC	TC	TC	CC	CC	CC	CC	CC	CC	TC	CC	CC	CC	CC	TC	CC	CC	CC	CC	CC	CC	CC	CC	CC	CC	CC	CC	TC	TC	CC	CC	CC	TC
bin3-114	3	105.29	AX-117590486	ATTTGAACTGCTTCTTCCCTTCGTTCTCCAGGCGG[A/C]TGCTGACTACTTGACATCTGGATTGTATTCCTTTG	AA	AA	AA	CC	CC	CC	CC	AA	CC	CC	CC	AA	CC	AA	AA	CC	CC	CC	CC	CC	CC	AA	CC	CC	CC	CC	AA	CC	CC	CC	CC	CC	CC	CC	CC	CC	CC	CC	CC	AA	AA	CC	CC	CC	AA
bin3-115	3	105.75	AX-117590463	AAATATTGGTGTTTGGGTTCCTCAAGCCCCTTCTC[C/G]TCTGCAGTCAAAGCAGCAGATTCAGATCCAATTTT	CG	CG	CG	CC	CC	CC	CC	CG	CC	CC	CC	CG	CC	CG	CG	CC	CC	CC	CC	CC	CC	CG	CC	CC	CC	CC	CG	CC	CC	CC	CC	CC	CC	CC	CC	CC	CC	CC	CC	CG	CG	CC	CC	CC	CG
bin3-116	3	105.98	AX-105995806	TTCTCCAACTTTTAATCTTGTAAAACCTGTGTCTC[A/T]GCCACTTCGTTCTTATGATATAATCACGGAGAAGG	AA	AA	AA	AA	AA	TT	TT	AA	TT	TT	AA	AA	TT	AA	AA	TT	AA	AA	TT	AA	TT	AA	AA	AA	AT	AA	AA	AA	AA	TT	TT	TT	TT	AA	AA	TT	TT	AA	TT	AA	AA	AA	AT	AA	AA
bin3-117	3	106.21	AX-117570426	CTGCTTGACAAATATCAGGTCTAGTGCACACCATA[A/G]CATACATTAAACTTCCGAGTGCGCTCCTATAAGGA	AA	AA	AA	AA	AA	GG	GG	AA	GG	GG	AA	AA	GG	AA	AA	GG	AA	AA	GG	AA	GG	AA	AA	AA	GG	AA	AA	AG	GG	GG	GG	GG	GG	AA	AA	GG	GG	GG	GG	AA	AA	AA	AG	AA	AA
bin3-118	3	106.44	AX-117570397	TTTACACGGTGGGGGAATACACTCCTTGATATGAA[A/G]GGGCACTACTTGTTTACCTTTGGCCGATCGAGAAG	AA	AA	AA	AA	AA	GG	GG	AA	GG	GG	AA	AA	GG	AA	AA	GG	AA	AA	GG	AA	GG	AA	AA	AA	GG	AA	AA	AG	GG	GG	GG	GG	GG	AA	AA	GG	GG	GG	GG	AA	AA	AA	AG	AA	AA
bin3-119	3	106.91	AX-117657848	CCATTTTTGTCATAGTAGTCTGTTTAAATTTTGTC[C/T]AGTTTGTGTTAGGATTTTATTCTGGTTGTTTTGTT	TT	TT	TT	TT	TT	CC	CC	TT	CC	CC	TT	TT	CC	TT	TT	CC	TT	TT	CC	TT	CC	TT	TT	TT	CC	TT	TT	NN	CC	CC	CC	CC	CC	TT	TT	CC	CC	CC	CC	TT	TT	TT	TT	TT	TT
bin3-121	3	107.38	AX-117601355	TAAGAGGCTCCAATTCCACTGCTTAATTTGATGTC[A/G]GAGACATTTCTAAAGATGCAGTAGTAGAGGGCTTG	AA	AA	AA	AA	GG	GG	GG	AA	GG	GG	GG	AA	GG	AA	AA	GG	GG	AA	GG	AA	GG	AA	GG	GG	AG	AA	AA	AA	AA	GG	GG	GG	GG	GG	AA	GG	GG	AA	GG	AA	AA	GG	AG	GG	AA
bin3-123	3	109.82	AX-105994560	TTGTGATCTATCACGAAATATTTCTATTCCTATCA[C/T]ATAGGATACATCATCCATATCTTACATTTCAAAAT	CC	CC	CC	CC	CC	TT	NN	CC	TT	TT	CC	CC	TT	CC	CC	TT	CC	CC	TT	CC	TT	CC	CC	CC	TC	CC	CC	CC	CC	TT	TT	TT	TT	CC	CC	TT	TT	CC	TC	CC	CC	CC	TC	TT	CC
bin3-124	3	110.53	AX-106015661	CCTGCTTCTTTGATTTCCAAGAAATCAAGGCATTG[A/C]CAAAGAATACTAAGTAGCCAGTGACTGACCTTCTA	CC	CC	CC	CC	AA	CC	CC	CC	CC	CC	AA	AA	CC	CC	CC	CC	AA	CC	CC	CC	CC	CC	AA	AA	CC	CC	CC	CC	CC	CC	CC	CC	CC	AA	CC	CC	CC	CC	CC	CC	CC	AA	CC	CC	CC
bin3-125	3	112.92	AX-105993237	GATGGAATTCTGAGAATACATTGATGTGTCTAATT[A/C]GGTAACCACTATGCGCAATCATTAATCATTGATAT	CC	CC	CC	CC	AA	AA	AA	CC	AA	AA	CC	CC	AA	CC	CC	AA	CC	CC	AA	CC	AA	CC	CC	CC	AC	CC	CC	CC	CC	AA	AA	AA	AA	CC	CC	AA	AA	CC	AA	CC	CC	CC	AC	AA	CC
bin3-126	3	113.15	AX-117611870	ATCTAAGATGTTGGTATTGAAGACCATGAAATCTT[C/T]TTCAATGCACACTTACGTATACCACCAAAGAGGAC	CC	CC	CC	CC	CC	CC	CC	TC	CC	CC	TT	TT	CC	CC	TT	CC	TT	CC	CC	CC	CC	CC	TT	TT	TC	CC	CC	TC	TT	CC	CC	CC	CC	TT	CC	CC	CC	TT	CC	CC	CC	TT	CC	CC	CC
bin3-127	3	113.39	AX-117611887	GGTAAATGTGTATAGGTTCTGGGTCGGGTCATTCG[A/G]TATGAAATTGGGCTAGGATTTGGGTCCAGTTTAGG	GG	GG	GG	GG	GG	GG	GG	GG	GG	GG	AG	AG	GG	GG	AG	GG	AG	GG	GG	GG	GG	GG	AG	AG	GG	GG	GG	GG	GG	GG	GG	GG	GG	AG	GG	GG	GG	GG	GG	GG	GG	AG	GG	GG	GG
bin3-129	3	116.87	AX-117582157	AAACTCCACAACATACAGACCTCAAATGAATGGAG[C/T]TGTGGAAGCTTCTAAAAAGAACATCAAGAAGATAC	TT	TT	TT	TT	CC	TT	TT	TT	CC	TT	CC	CC	CC	TT	CC	CC	CC	TT	TT	TT	CC	TT	CC	CC	TT	TT	TT	TT	TT	CC	CC	TT	CC	CC	TT	CC	CC	TT	CC	TT	TT	CC	TT	TT	TT
bin3-130	3	117.1	AX-117507180	AGGAGACAATTGACAAAAGAGTATGGGAATGGTTG[A/G]AGCATTAATTGATTGTGTTTTTTTTAAAATATTTT	AA	AA	AA	AA	AA	AA	GG	AA	AA	GG	AA	AA	AA	AA	AA	AA	AA	AA	GG	AA	AA	AA	AA	AA	AG	AA	AA	AA	AA	AA	AA	AA	AA	AA	AA	AA	AA	AA	AA	AA	AA	AA	GG	GG	AA
bin3-128	3	117.33	AX-117582150	AATTTGAGTTCAATTTACCACCACATGAATAAAAG[C/T]ATTAGTAAAAGAAAGAAAAAAAAGTCGCTCAAGCA	CC	CC	CC	CC	TT	CC	CC	CC	TT	CC	TT	TT	TT	CC	TT	TT	TT	CC	CC	CC	TT	CC	TT	TT	CC	CC	CC	CC	CC	TT	TT	CC	TT	TT	CC	TT	TT	CC	TT	CC	CC	TT	CC	CC	CC
bin3-131	3	118.73	AX-105986547	TCAGTAATGGTCCTCCCTCTACTATCAACAGACGA[G/T]GGGACATCCACTGCAGCCCTAGAAGACGAAGCCTT	GG	GG	GG	GG	GG	TT	GG	TG	GG	GG	TT	TT	GG	GG	TT	GG	TT	GG	GG	GG	GG	GG	TT	TT	TG	GG	GG	TG	TT	GG	GG	TT	GG	TT	GG	GG	GG	TT	GG	GG	GG	TT	GG	GG	GG
bin3-133	3	119.2	AX-105994799	ACTGAAATTGCCTAAGCAATGCCGGTGCACACTGT[C/T]AAAATCTAAGACAGTGCCACCTGAAGGCCTGGAAT	TT	TT	TT	TT	CC	CC	CC	TT	CC	CC	TT	TT	CC	TT	TT	CC	TT	TT	CC	TT	CC	TT	TT	TT	TC	TT	TT	TT	TT	CC	CC	CC	CC	TT	TT	CC	CC	TT	CC	TT	TT	TT	CC	CC	TT
bin3-132	3	119.44	AX-106002367	TTAGCCGATCGGGCCGTGATCGGACGCCATGCCGC[A/G]CACATAGTATTATTCTGCTGCTATTGAAACCGGAA	GG	GG	GG	AA	AA	GG	AA	GG	AA	AA	GG	GG	AA	GG	GG	AA	GG	AA	AA	GG	AA	GG	GG	GG	AG	AA	GG	GG	GG	AA	AA	GG	AA	GG	AA	AA	AA	GG	AA	GG	GG	GG	AA	AA	GG
bin3-136	3	119.89	AX-106017412	TTTAGGCATGCTTTCTAATGATATTAACTAACATA[C/G]TGTTGAAGACGATTAAAAAGACGAATAGGTTAGTC	GG	CC	GG	GG	GG	GG	CC	CG	GG	CC	GG	GG	GG	GG	GG	GG	GG	GG	CC	GG	GG	GG	CC	GG	CG	GG	GG	CG	GG	GG	GG	GG	GG	GG	GG	GG	GG	GG	GG	GG	GG	GG	CC	CC	GG
bin3-138	3	122.91	AX-105989155	CGAGGTGATGAGTCTACTAGGGAGTTGAACTACAT[C/T]AGCAGGTTTATTGCTTAGCTCACGACAACTTGTGA	CC	CC	CC	CC	CC	TC	CC	TC	CC	CC	TC	TC	CC	CC	CC	CC	TC	CC	CC	CC	CC	CC	CC	TC	TC	CC	CC	CC	CC	CC	CC	TC	CC	TC	CC	CC	CC	TC	CC	CC	CC	TC	CC	CC	CC
bin3-137	3	123.14	AX-106001685	TGATTCTCGGTGATCCCCGAGCAGAGCGTTTCCTC[A/C]TCTCTAACCTAATACTAATGTCTATCACCAAAAGT	CC	CC	CC	CC	CC	AA	CC	AC	CC	CC	AA	AA	CC	CC	CC	CC	AA	CC	CC	CC	CC	CC	CC	AA	AC	CC	CC	CC	CC	CC	CC	AA	CC	AA	CC	CC	CC	AA	CC	CC	CC	AA	CC	CC	CC
bin3-140	3	123.37	AX-106022580	GCCGGATCAAATTCCTCATCTTTACAAATCATTCC[A/G]ACTATTGGCATGTTGTTGTCTGCAGGCAAAGGATT	AA	GG	AA	AA	AA	GG	GG	GG	AA	GG	GG	GG	AA	AA	AA	AA	GG	AA	AA	AA	AA	AA	GG	GG	AG	AA	AA	AG	AA	AA	AA	GG	AA	GG	AA	AA	AA	GG	AA	AA	AA	GG	AA	GG	AA
bin3-141	3	123.82	AX-105965223	AGCACTTATCAACTCAGGGTTTGTACAAAGTTATT[G/T]TGACTATTCCTTGTTCACAAAGAAAATAGATATGA	TT	GG	TT	TT	TT	GG	GG	GG	TT	GG	GG	GG	TT	TT	TT	TT	GG	TT	TT	TT	TT	TT	GG	GG	TG	TT	TT	TG	TT	TT	TT	GG	TT	GG	TT	TT	TT	GG	TT	TT	TT	GG	TT	GG	TT
bin3-142	3	124.05	AX-106007077	CATCCCGGCAAGGGAGAATCAGCTATAACCAATCT[C/G]AACTCAAATTGTACTCAGTGCAATTATTGAAAATG	CC	CC	CC	CC	CC	GG	CC	CG	CC	CC	GG	GG	CC	CC	CC	CC	GG	CC	CC	CC	CC	CC	CC	GG	CG	CC	CC	CC	CC	CC	CC	GG	CC	GG	CC	CC	CC	GG	CC	CC	CC	GG	CC	CC	CC
bin3-143	3	124.5	AX-105977080	TGAAGTAACATAAATAGGGAGACATTCAATTTTCG[G/T]GTCAATTTGAAAGATACTGTTAACTCCCCTTAAAC	GG	GG	GG	GG	GG	TT	GG	TG	GG	GG	TT	TT	GG	GG	GG	GG	TT	GG	GG	GG	GG	GG	GG	TT	TG	GG	GG	GG	GG	GG	TG	TT	GG	TT	GG	GG	GG	TT	GG	GG	GG	TT	GG	GG	GG
bin3-144	3	125.2	AX-106003972	AGATTCCTCTGTACTAAATATTTACTTTGGGACTA[C/T]GGGTTGGTATTCTAGGAGTTTACCCTGCATATTTA	TT	CC	TT	TT	TT	TT	CC	TC	TT	CC	CC	CC	TT	TT	TT	TT	CC	TT	TT	TT	TT	TT	CC	CC	TT	TT	TT	TC	TT	TT	TT	TT	TT	CC	TT	TT	TT	TT	TT	TT	TT	CC	TT	CC	TT
bin3-145	3	126.37	AX-105971287	CAATTCTTACTCCATTCAAATACTACTTCTTCCAC[A/G]GTTAAGTCCCTATTTTAATACAAATCTTTATTCTA	AA	AA	AA	AA	AA	AA	AA	AA	AA	AA	GG	GG	AA	AA	AA	AA	GG	AA	AA	AA	AA	AA	AA	GG	AA	AA	AA	AA	AA	AA	AA	AA	AA	GG	AA	AA	AA	AA	AA	AA	AA	GG	AA	AA	AA
bin3-146	3	127.29	AX-105961090	GATTATGACATTGATCAAAGTACACCTACAGTAAC[A/C]CGTATATATGCAAAAAAGAAGAAAAGGGAACACAT	AA	AA	AA	AA	AA	AA	AA	AA	AA	AA	CC	CC	AA	AA	AA	AA	CC	AA	AA	AA	AA	AA	AA	CC	AA	AA	AA	AA	AA	AA	AA	AA	AA	CC	AA	AA	AA	AA	AA	AA	AA	CC	AA	AA	AA
bin3-149	3	127.77	AX-106001042	ATACGGGACTGAGAGATTTATATCCTTAAAAGAAA[A/T]TTTCAGAAGATTATGTGATTTACGGTTTTATCCCA	AA	AA	AA	AA	AA	AA	AA	AA	AA	AA	AT	AT	AA	AA	AA	AA	AT	AA	AA	AA	AA	AA	AA	AT	AA	AA	AA	AA	AA	AA	AA	AA	AA	AT	AA	AA	AA	AA	AA	AA	AA	AT	AA	AA	AA
bin3-148	3	128.01	AX-106005517	ATTTAAGCTTTCTGGCTACGCGCCCGGAGTGCGCA[A/T]TCAACTTGAGGTGACTCTAATTGAGATTTTCAAGG	TT	TT	TT	TT	TT	TT	TT	TT	TT	TT	AT	AT	TT	TT	TT	TT	AT	TT	TT	TT	TT	TT	TT	AT	TT	TT	TT	TT	TT	TT	TT	TT	TT	AT	TT	TT	TT	TT	TT	TT	TT	AT	TT	TT	TT
bin3-147	3	128.47	AX-105991528	AGAGTATAAGGGTGATTGGGGAACAATACTGCATA[C/T]GGAATCTGATTCTGGATGGGAGATGAAGGCATCCG	TT	TT	TT	TT	TT	TT	TT	TT	TT	TT	TC	TC	TT	TT	TT	TT	TC	TT	TT	TT	TT	TT	TT	TC	TT	TT	TT	TT	TT	TT	TT	TT	TT	TC	TT	TT	TT	TT	TT	TT	TT	TC	TT	TT	TT
bin3-152	3	128.94	AX-106028195	TATTTTTTTTAGGGATAATGCACAAAATCCTCCCC[A/G]ACCTATGACCATATAACCAACTACACACCTTTTCT	AA	AG	AA	AA	AA	AA	AG	AA	AA	AG	AG	AG	AA	AA	AA	AA	AG	AA	AA	AA	AA	AA	AG	AG	AA	AA	AA	AA	AA	AA	AA	AA	AA	AG	AA	AA	AA	AA	AA	AA	AA	AG	AA	AG	AA
bin3-153	3	129.18	AX-117864692	AGGGAAGCAAAGGATGGTAAAACTCACTCCCCAGG[A/C]TAGGAAAAACATAAAAGAAATGAGTAAAGCAATCA	CC	CC	AC	AC	AC	CC	CC	CC	AC	CC	CC	CC	AC	CC	CC	AC	CC	AC	AC	CC	AC	CC	CC	CC	AC	AC	CC	AC	AC	AC	AC	CC	AC	CC	CC	AC	AC	CC	AC	CC	CC	CC	AC	CC	CC
bin3-154	3	129.43	AX-117839018	GCAGTTCAGCCGGGTGTGGTAGCTCTCTAACTGGC[A/G]ATGGAGCAGCTATGTCTGCCGATACTTTGTGGAGG	GG	GG	GG	GG	GG	GG	GG	GG	GG	GG	AA	AA	GG	GG	GG	GG	AA	GG	GG	GG	GG	GG	GG	GG	GG	GG	GG	GG	GG	GG	GG	GG	GG	AA	GG	GG	GG	GG	GG	GG	GG	AA	GG	GG	GG
bin3-150	3	129.68	AX-117784102	TCAGAATTTAGAGCGACAAATGGGGAAACTTGCTA[A/G]TGCCCAAAATACTCGGCCAGCTGGGGCTCTTCCAA	AG	AG	GG	GG	AG	GG	GG	AG	GG	AG	AA	AA	GG	AG	AG	AG	AA	AG	GG	GG	AG	AG	GG	AA	AG	GG	AG	AG	AG	AG	AG	GG	GG	AA	AG	GG	AG	GG	AG	AG	AG	AA	AG	AG	AG
bin3-151	3	129.94	AX-105988807	AATGATTTCTAAGTTTATAGCTTGCCTGGCTTCTA[C/T]GAGTAGGCGCCATCACGACTCCCGAGGGTGGGAAA	TT	TT	TT	TT	TT	TT	TT	TT	TT	TT	TC	TC	TT	TT	TT	TT	TC	TT	TT	TT	TT	TT	TT	TC	TT	TT	TT	TT	TT	TT	TT	TT	TT	TC	TT	TT	TT	TT	TT	TT	TT	TC	TT	TT	TT
bin3-155	3	130.66	AX-105975615	TCAGCATTAGAAAACGAAGGAACCCATCTTCTTCA[C/T]GATAAACCTGAAGCAGCGAAATAGAGCAAATCCGA	CC	CC	CC	CC	CC	CC	CC	CC	CC	CC	CC	CC	CC	CC	CC	CC	CC	CC	CC	CC	CC	CC	CC	CC	CC	CC	CC	CC	CC	CC	CC	CC	CC	CC	CC	CC	CC	CC	CC	CC	CC	TT	CC	CC	CC
bin3-158	3	135.66	AX-106012388	TCCAGTTTTTCAGCCTTTATTTGGCTATTTGTTGG[C/T]TGTCTTTCACAAGTAGGTATGTAAGATTCTTTCTT	TT	TT	CC	CC	CC	CC	TT	TC	CC	TT	TT	TT	CC	TT	TT	CC	TT	CC	CC	TT	CC	TT	TT	CC	CC	CC	CC	TC	CC	CC	CC	CC	CC	CC	TT	CC	CC	CC	CC	CC	TT	TT	CC	TT	TT
bin3-161	3	136.37	AX-106020272	TACCATCAATAAGAGCTAAACAAACCAATTCCTAC[A/G]TTCAATTACAACTTTCCAATCATCCTTCCCAAAAT	AA	GG	AA	AA	AA	AA	GG	AG	AA	GG	GG	GG	AA	GG	AA	AA	GG	AA	GG	GG	AA	GG	GG	AA	AA	AA	AA	AG	AA	AA	AA	AA	AA	AA	AA	AA	AA	AA	AA	AA	GG	GG	GG	GG	GG
bin3-170	3	148.71	AX-117484956	TGCCCAACACCACAAATGGACATGGCACTGACATT[G/T]TATGTAATTCTGTCGGCGGAGAATGAATCAGATAT	GG	GG	GG	GG	GG	GG	TG	TG	GG	TG	GG	GG	GG	GG	GG	TG	GG	GG	GG	GG	GG	GG	TG	GG	GG	GG	GG	TG	GG	GG	GG	GG	GG	GG	GG	GG	GG	GG	GG	GG	GG	TG	GG	GG	GG
bin3-172	3	151.35	AX-117549349	TTAGTTGACCAACTTAGGCGATTCCAGACTTTGAA[A/G]TTTATGAATTTCTATAATGATCGGGCTCAAGATAG	GG	GG	GG	AA	GG	GG	GG	GG	GG	GG	GG	GG	GG	GG	GG	GG	GG	GG	GG	GG	GG	GG	GG	GG	GG	GG	GG	GG	GG	GG	GG	GG	AA	GG	GG	GG	GG	GG	GG	GG	GG	GG	GG	GG	GG
bin3-173	3	155.34	AX-105988770	GTCAACCAATTTACAACCAATTATACCTGCTTCTA[C/T]GGAAGAGGTTTACTTTGTACCGCCCAGAGGTCATA	TT	TT	CC	CC	CC	CC	CC	CC	CC	TT	CC	CC	CC	CC	CC	CC	CC	CC	CC	CC	CC	CC	TT	TT	CC	CC	CC	CC	CC	CC	CC	CC	CC	CC	CC	CC	CC	CC	CC	TT	CC	TT	CC	TT	CC
bin3-175	3	157.51	AX-105995348	TATCTTAGTGCTTCCATTGTTTGATCAATTGTCCT[C/T]AATGAAACAGGCTCGTCGGTAAGTTATCCGTGAAG	TT	TT	CC	CC	TT	CC	CC	CC	CC	TT	CC	CC	CC	CC	CC	CC	CC	CC	CC	CC	CC	CC	TT	TT	CC	CC	CC	CC	CC	CC	CC	CC	CC	CC	CC	CC	CC	CC	CC	TT	CC	TT	CC	TT	CC
bin3-174	3	157.99	AX-117768957	TTGGTAGAGTTGCCAACCACATAGGGAATGTATCG[C/T]CGAGGTGATTATTTCCTAAATCAAGAACTTGCAAC	TT	TT	TT	CC	TT	TT	TT	TT	TT	TT	TT	TT	TT	TT	TT	TT	TT	TT	TT	TT	TT	TT	TT	TT	TT	CC	TT	TT	TT	TT	TT	TT	CC	TT	TT	TT	CC	TT	TT	TT	TT	TT	TT	TT	TT
bin3-176	3	159.01	AX-105996426	GATTTGGGGAAGGTAGAATGTACGCAGATTTTACC[C/T]CTGCCTTTAAGAAAGCAGAAAAGTTGTTTCCAGTA	TT	TT	CC	CC	CC	CC	CC	CC	CC	TT	CC	CC	CC	CC	CC	CC	CC	CC	NN	CC	CC	CC	TT	TT	CC	NN	CC	CC	CC	CC	CC	CC	CC	CC	CC	CC	TC	CC	CC	CC	CC	TT	CC	TT	CC
bin3-177	3	161.09	AX-105992193	TGGTGATTCGTGAATTTTATGGATTCGGAGGCTGA[A/G]CGTTCTCAGGAGCAGATTGTTTCATGGTTGTGAAC	AA	AA	GG	GG	GG	AA	GG	GG	AA	GG	GG	GG	GG	GG	GG	GG	GG	AA	GG	AA	GG	GG	AA	AA	GG	GG	GG	GG	GG	GG	GG	AA	GG	GG	AA	GG	GG	GG	GG	GG	GG	AA	GG	AA	GG
bin3-178	3	162.09	AX-117644259	GATGCCTCATATTTTGCCAATTGGGGTGTCTTGAT[A/G]CAGGATAAGCATCCTATAGCATTTGAGAGCCGCAA	AG	AG	AG	AG	GG	AG	GG	GG	AG	GG	AG	AG	GG	AG	GG	GG	AG	AG	GG	AG	GG	AG	AG	AG	GG	GG	GG	AG	AG	GG	GG	AG	AG	GG	AG	GG	GG	GG	GG	GG	AG	AG	GG	AG	AG
bin4-4	4	6.64	AX-117644667	AATAAAATTACAGCCTCAGTGCATAGACAGGAAGA[A/G]GCACGCAGATACCTTTTGTACACTTCTCCAAAGGT	GG	GG	GG	GG	GG	GG	GG	GG	GG	GG	GG	GG	GG	GG	AA	GG	AG	GG	GG	GG	GG	GG	GG	AA	GG	GG	GG	GG	GG	GG	GG	GG	GG	GG	GG	AA	GG	GG	GG	GG	AA	GG	GG	GG	GG
bin4-5	4	14.27	AX-117497121	TTCAATGAACATGACATGCCTTTTGGACAGGATGC[C/T]TGATATGTGTAAACCGTACGACTCTTAGAAATTCT	CC	CC	CC	CC	CC	CC	CC	CC	CC	CC	CC	CC	CC	CC	TC	CC	TC	CC	CC	CC	CC	CC	CC	TC	CC	CC	CC	CC	CC	CC	CC	CC	CC	CC	CC	TC	CC	CC	CC	CC	TC	CC	CC	CC	CC
bin4-6	4	14.77	AX-117515988	TAAGAATTGAGGGATTTGGGTCTTGGAATCAGGTA[G/T]AGGGGAGTGAGATGAAGAAATGGTGTTATTTTGGG	GG	GG	GG	GG	GG	GG	GG	GG	GG	GG	GG	GG	GG	GG	GG	GG	GG	GG	TG	GG	GG	GG	GG	GG	TG	TG	GG	GG	GG	GG	GG	GG	GG	GG	GG	GG	GG	GG	GG	GG	GG	GG	GG	GG	GG
bin4-7	4	15.01	AX-117573702	TTTGCTTACAAAATTTTGGAGGAATACTATAGCAG[A/C]ATAATGTGGCTTAAATTCTTTATGAACGATATTTA	CC	CC	CC	CC	CC	CC	CC	CC	CC	CC	CC	CC	CC	CC	CC	CC	CC	CC	AC	CC	CC	CC	CC	CC	AC	AC	CC	CC	CC	CC	CC	CC	CC	CC	CC	CC	CC	CC	CC	CC	CC	CC	CC	CC	CC
bin4-8	4	15.25	AX-117515987	TTTTTTTTTGCCCGGAGTTTTGCAATAGATGCCAC[A/G]GATGATTCCAGCTCTTGTGAAGAATCATTCG	GG	GG	GG	GG	GG	GG	GG	GG	GG	GG	GG	GG	GG	GG	GG	GG	GG	GG	AA	GG	GG	GG	GG	GG	AA	AA	GG	GG	GG	GG	GG	GG	GG	GG	GG	GG	GG	GG	GG	GG	GG	GG	GG	GG	GG
bin4-9	4	17.8	AX-117788698	CAAATAATAGCACTAGAAAATGTGTTTTTTAGGAA[C/T]TATGTGCTTTTTTATAGGAATTATGTGTTTTTTTA	TT	TT	TT	TT	CC	TT	TT	TT	TC	TT	TT	TT	TT	TT	CC	TT	TC	TT	TT	TT	TT	TT	CC	CC	TT	TT	TT	TT	CC	CC	CC	CC	CC	TT	TT	CC	TC	CC	CC	TC	CC	TT	TT	TT	TT
bin4-10	4	20.43	AX-117804670	TTAGTAAGAAGTTTAAAGTGCATGTTGGTAAGACA[A/C]CAACTAGGAGAGCAAGAGCCAAAGTATTGAAAGAA	AA	AA	AA	AA	CC	AA	AA	AA	AA	AA	AA	AA	AA	AA	CC	AC	AC	AA	AC	AA	AA	AA	CC	CC	AC	AC	AA	AA	AA	CC	CC	CC	CC	AA	AA	CC	AC	CC	CC	AA	CC	AA	AA	AA	AA
bin4-11	4	21.96	AX-117599319	TTTCTACCGGATGGGATCAAATGGAAGGCTTCTGG[A/C]TGATCGGATATGTACTCTACTTTTGACTCAGAATG	CC	CC	CC	CC	CC	CC	CC	AC	CC	CC	CC	CC	CC	CC	AA	CC	AC	CC	CC	CC	CC	CC	CC	AA	CC	CC	AC	CC	CC	CC	CC	CC	CC	CC	CC	AA	CC	CC	CC	CC	AA	AA	CC	CC	CC
bin4-12	4	22.19	AX-117599331	GGGTACATGCAATGTTATCCCTAGTCTTCAATCAC[C/T]ACCTGATCATTTTGGTGTTCTAGATAAAATGCACA	CC	CC	CC	CC	TT	CC	CC	TC	CC	CC	CC	CC	CC	CC	TT	CC	TC	CC	CC	CC	CC	CC	TT	TT	CC	CC	CC	CC	CC	TT	TT	TT	TT	CC	CC	TT	CC	TT	TT	CC	TT	TT	CC	CC	CC
bin4-13	4	25.88	AX-117649568	TGCTAGGTGACGAGCGTGTGGGTGTGCACCATAGA[A/T]ATTTTGACTTAAATAATTCTGCGGAGTTGTAAAAA	AT	AA	AA	AA	AA	AA	AA	AT	AA	AA	AA	AA	AA	AA	AT	AA	AA	AA	AA	AA	AA	AA	AA	AT	AA	AA	AA	AA	AA	AA	AA	AA	AA	AA	AA	AT	AA	AA	AA	AA	AT	AT	AA	AA	AA
bin4-14	4	26.12	AX-117649570	CTTTCAATATATGACTTTCACTAGATAAAACTGTA[A/G]TACTTTTCTAATACGTGTTTGAACTAAAGTCAGAA	GG	AA	AA	AA	GG	AA	AA	GG	AA	AA	AA	AA	AA	GG	GG	AA	AG	AA	AA	AA	AA	AA	AA	GG	AA	AA	AA	AA	AA	AA	AA	AA	AA	AA	AA	GG	AA	AA	AA	AA	GG	GG	AA	AA	AA
bin4-16	4	27.58	AX-117719016	ACCTGGAGCAGATATTTGTAACTCGGGTTCAACCA[A/T]ATTAAAACAAGCAAGTATTACATCATTTTGCATAG	TT	AA	AA	AA	AA	AA	AA	TT	AA	AA	AA	AA	AA	AA	TT	AA	AT	AA	AA	AA	AA	AA	AA	TT	AA	AA	AA	AA	AA	AA	AA	AA	AA	AA	AA	TT	AA	AA	AA	AA	TT	TT	AA	AA	AA
bin4-17	4	27.81	AX-117526284	CTAATAATTATAATACTACTGATAAAAATGATAAT[A/G]GGGAAATTTATCTTGATGAAACTCAACCGGACGAT	AA	AA	AA	AA	AA	AA	AA	AA	AA	AA	AA	AA	AA	AA	AA	AA	AA	AA	AA	AA	AA	AA	GG	AA	AA	AA	AA	AA	AA	GG	GG	GG	GG	AA	AA	AA	GG	AA	GG	AG	AA	AA	AA	AA	AA
bin4-18	4	28.5	AX-117718985	AGTTAGATATTGTTTGTCATCTTTTTAATTATTTG[A/T]GCAATGTATTTTCGGTCAAACAAATTATATTGTTC	TT	AA	AA	AA	AA	AA	AA	TT	NN	AA	AA	AA	AA	AA	TT	AA	TT	AA	AA	AA	AA	AA	TT	TT	AA	AA	AA	AA	AA	TT	TT	TT	TT	TT	AA	TT	AA	AA	TT	AA	TT	TT	AT	AA	AA
bin4-19	4	28.73	AX-117718979	TACAGAGACCAACCATCATCTGATATAGGGTTTTG[A/G]CACAATCTTTGTATTGTCAATACTTCCCTCCTATG	GG	AA	AA	AA	AA	AA	AA	GG	AA	AA	AA	AA	AA	AA	GG	AA	GG	AA	AA	AA	AA	AA	GG	GG	AA	AA	AA	AA	AA	GG	GG	AA	GG	GG	AA	GG	AA	AA	GG	AA	GG	GG	AG	AA	AA
bin4-20	4	29.19	AX-117718973	AAATTGGAAATCCACATGTTTCCTGGGTCATCTAG[A/G]TGCAATCTAAAATGTAAAATTAGAAATTGGAAATT	AA	GG	GG	GG	GG	GG	GG	AA	GG	GG	GG	GG	GG	GG	AA	GG	AA	GG	GG	GG	GG	GG	AA	AA	GG	GG	GG	GG	GG	AA	AA	GG	AA	AA	GG	AA	GG	GG	AA	GG	AA	AA	AG	GG	GG
bin4-21	4	29.43	AX-117718950	AAACTAAATATCATATATGGCCTTGATAGGTAGCC[A/G]AAGGATTTAAAACAGCTGGTGAAGCTATTGGGATC	AA	GG	GG	GG	GG	GG	GG	AA	GG	GG	GG	GG	GG	GG	AA	GG	AA	GG	GG	GG	GG	GG	AA	AA	GG	GG	GG	GG	GG	AA	AA	GG	AA	AA	GG	AA	GG	GG	AA	GG	AA	AA	AG	GG	GG
bin4-22	4	30.39	AX-105956174	TTTTGTTCGGTCCATGTTTTATGAATTAGCTTTTG[C/G]GTTGATTAAGGTTCATTTTCTTAATATGGTATAAG	CC	GG	GG	GG	GG	GG	GG	CC	GG	GG	GG	GG	GG	GG	GG	GG	CC	GG	GG	GG	GG	GG	GG	GG	GG	GG	GG	GG	GG	GG	GG	GG	GG	CC	GG	CC	GG	GG	GG	GG	CC	CC	GG	GG	GG
bin4-23	4	30.63	AX-105993650	GGGCCAGCCTCTTCCAGATGGGTTTCCAAGGCCAA[A/G]GAGTATTTAGTGGGTTAGATTGTGTCAGAATAACA	GG	GG	GG	GG	GG	GG	GG	AA	GG	GG	GG	GG	GG	GG	GG	GG	AG	GG	GG	GG	GG	GG	GG	GG	GG	GG	GG	GG	GG	GG	GG	GG	GG	AA	GG	AA	GG	GG	GG	GG	AA	AA	GG	GG	GG
bin4-24	4	32.55	AX-105955731	CCCGAAATTACTAAGATACTCGATGAGCTCATAAA[A/G]CAGATCGAAGCAAACGATAAAAGAGTAGAAACATA	GG	GG	GG	GG	GG	GG	GG	AA	GG	GG	GG	GG	GG	GG	GG	GG	AG	GG	GG	GG	GG	GG	GG	GG	GG	GG	GG	GG	GG	GG	GG	GG	GG	AA	GG	AA	GG	GG	GG	GG	AA	AA	GG	GG	GG
bin4-25	4	33.48	AX-117813845	CACCCGAGAAATCAATGCGGGTAAGTTAGGCCCAA[C/T]ATGGGAAGGCTCTTATCGGGTTTCAGCTATCACCG	CC	CC	CC	CC	CC	CC	CC	TC	CC	CC	CC	CC	CC	CC	CC	CC	TC	CC	CC	CC	CC	CC	CC	CC	CC	CC	CC	CC	CC	CC	CC	CC	CC	TC	CC	TC	CC	CC	CC	CC	TC	TC	CC	CC	CC
bin4-26	4	34.65	AX-117813843	CCAACTGAGATAGATGAACAAATCATACATTGGCA[G/T]ATCAGAACACATTCAAAGGTGCTAGCATTTGGATT	GG	GG	GG	GG	GG	GG	GG	GG	GG	GG	GG	GG	GG	GG	TT	GG	GG	GG	GG	GG	GG	GG	TT	TT	GG	GG	GG	GG	GG	TT	TT	GG	TT	GG	GG	GG	TT	GG	TT	GG	GG	GG	TG	GG	GG
bin4-27	4	34.88	AX-117813799	ACGGCACGAAATTCTACAGTTCAACCTAAGTATCA[A/G]TTAAGGAAGGATATGTAAATTCACCAAACATGCTG	GG	GG	GG	GG	GG	GG	GG	GG	GG	GG	GG	GG	GG	GG	AA	GG	GG	GG	GG	GG	GG	GG	AA	AA	GG	GG	GG	GG	GG	AA	AA	GG	AA	GG	GG	GG	AA	GG	AA	GG	GG	GG	GG	GG	GG
bin4-28	4	35.35	AX-106022472	ATTTTTAAAATTCATACTCCCTCCGTTTACTTTTA[C/T]TTATCACGTTTCGTTTTTCGAGAGTCAAATTAATT	CC	CC	CC	CC	CC	CC	CC	TC	CC	CC	CC	TC	CC	CC	CC	CC	TC	CC	CC	CC	CC	CC	CC	CC	CC	CC	CC	CC	CC	CC	CC	CC	CC	TC	CC	TC	CC	CC	CC	CC	TC	TC	CC	CC	CC
bin4-29	4	36.05	AX-117643078	ACAATCTATTAACACACCAAAATTCTCCAGTTGTT[G/T]CTTGATCCACAGCAGTTGAGCACAACATGAGGCAG	TT	TT	TT	GG	GG	TT	GG	GG	TT	TT	TT	GG	GG	GG	TT	GG	GG	GG	GG	TT	TT	GG	TT	TT	GG	GG	TT	TT	TT	TT	TT	TT	TT	GG	GG	GG	TT	GG	TT	NN	GG	GG	GG	TT	GG
bin4-30	4	36.97	AX-117643050	AGTCCAAGATATAGCAGGTGGTCTCGTTATCCTCT[A/G]ATGAGACTGAATATAGGGCCATGAGCAAAGTTGTT	AA	AA	GG	GG	GG	GG	GG	AA	GG	GG	GG	AA	GG	GG	AA	GG	AG	GG	GG	GG	GG	GG	AA	AA	GG	GG	GG	GG	GG	AA	AA	GG	AA	AA	GG	AG	AA	AG	AA	GG	AA	AA	GG	GG	GG
bin4-33	4	37.91	AX-117662084	TGTTTCAGTCGTAGCCTGACATTCCGTTCCTTCTT[C/T]GTGCAGCCGATACTACGCCCCCTCTTCTGGTCGGG	CC	CC	CC	CC	CC	CC	CC	TT	CC	CC	CC	TT	CC	CC	CC	CC	TC	CC	CC	CC	CC	CC	CC	CC	CC	CC	CC	CC	CC	CC	CC	CC	CC	TT	CC	TC	CC	CC	CC	CC	TT	TT	CC	CC	CC
bin4-32	4	38.13	AX-117662074	ATGTATAGTTATCCTATTAGCCTAAAATAGCATGT[C/T]TACGCGTCCTAATTTCCTATTTGAACTCTTTGCAG	CC	CC	CC	CC	CC	CC	CC	TT	CC	CC	CC	TT	CC	CC	CC	CC	TC	CC	CC	CC	CC	CC	CC	CC	CC	CC	CC	CC	CC	CC	CC	CC	CC	TT	CC	TC	CC	CC	CC	CC	TT	TT	CC	CC	CC
bin4-34	4	41.53	AX-117597481	TGGTAAAAATGATGAACTGGAGAAGAGACCACAAC[A/T]ATGATCAAGATGTTGAAGAGAAGGATAACGCCAAT	AT	AT	AT	AA	AA	AT	AA	AT	AT	AA	AA	AT	AA	AA	AT	AA	AA	AA	AA	AT	AA	AA	AT	AT	AA	AA	AT	AT	AT	AT	AT	AT	AT	AT	AA	AT	AT	AT	AT	AA	AT	AT	AA	AT	AA
bin4-35	4	42.2	AX-117793910	CAAAACTACTAGTTGCAATACCCAAATAGATACAC[A/C]CAAACAATATACCCAAAAAACTTCACCGGTCGAAA	CC	CC	AA	AA	AA	AA	AA	CC	AA	AA	AA	CC	AA	AA	CC	AA	AA	AA	AA	AA	AA	AA	CC	CC	AA	AA	AA	AA	AA	CC	CC	AA	CC	AA	AA	AC	CC	CC	CC	AA	CC	CC	AA	AA	AA
bin4-37	4	43.82	AX-117659363	AGACATCTGGACAGACTATCTGCTTATTGAATTTG[A/G]AGTTGGCACATCAATTACTTCTAAGCAATCTACTT	AA	AA	GG	GG	GG	GG	GG	AA	GG	GG	GG	AA	GG	GG	AA	GG	GG	GG	GG	GG	GG	GG	AA	AA	GG	GG	GG	GG	GG	AA	AA	GG	AA	GG	GG	AG	AA	AA	AA	GG	AA	AA	GG	GG	GG
bin4-40	4	47.12	AX-105991241	AGAAGATGATATCTTCGTCGCTCATAGAATGACCC[C/T]TGTTGGGTAGCAAGCGACAATCGTGGAAAAGATCT	TT	TT	CC	CC	CC	CC	CC	TT	TT	CC	CC	TT	CC	CC	CC	CC	CC	CC	CC	CC	CC	CC	TT	TT	CC	CC	CC	CC	CC	TT	TT	CC	TT	CC	CC	TC	TT	TT	TT	CC	TT	TT	CC	CC	CC
bin4-36	4	47.82	AX-106019079	ACATAATTTTTTTTACTTATAATAGTTGTTGGGCT[C/T]AACTTTACCAGTTGAAAGATACTCTTAATATAATG	TT	TT	CC	CC	CC	CC	CC	TT	TT	CC	CC	TT	CC	CC	CC	CC	CC	CC	CC	CC	CC	CC	NN	TT	CC	CC	CC	CC	CC	TT	TT	CC	TT	CC	CC	TC	TT	TT	TT	CC	TT	TT	CC	CC	CC
bin4-41	4	48.75	AX-105990043	CAACCCGTTGATAATTCCTTTCACACAACAATTTA[A/G]CATGAACTCTAGCCATTCTATCTAGTTGGTCTACA	AA	AA	GG	GG	GG	GG	GG	AA	GG	GG	GG	AA	GG	GG	GG	GG	GG	GG	GG	GG	GG	GG	AA	AA	GG	GG	GG	GG	GG	AA	AA	GG	AA	GG	GG	AG	AA	AA	AA	GG	AA	AA	GG	GG	GG
bin4-43	4	48.97	AX-105965860	AATTATTCAACAAAGGGAAGGGTATAACTCACTGA[A/G]CATAGTTACACATTAAGAAGGCTGAAGAGGCAAGT	AA	AA	GG	GG	GG	GG	GG	AA	GG	GG	GG	AA	AG	GG	GG	GG	GG	GG	GG	GG	GG	GG	AA	AA	GG	GG	GG	GG	GG	AA	AA	GG	AA	GG	GG	AG	AA	AA	AA	GG	AA	AA	GG	GG	GG
bin4-42	4	49.2	AX-117734003	TTTTGCGCACGTGCTCCTACAGACGATGTCCGCTT[A/C]TGCGATAATAGACCAAGATGGTCTAGTCCTCTTCT	AA	AA	CC	CC	CC	CC	CC	AA	CC	CC	CC	AA	CC	CC	CC	CC	CC	CC	CC	CC	CC	CC	AA	AA	CC	CC	CC	CC	CC	AA	AA	CC	AA	CC	CC	AC	AA	AA	AA	CC	AA	AA	CC	CC	CC
bin4-46	4	50.1	AX-106006196	CCAATCTAAATAAATATTCACTTATCAAAGCTTAC[A/G]CTCAAGTCCGTAGTGGTTAAGTTACGTTCAAGTAA	GG	GG	GG	GG	GG	GG	GG	AA	GG	GG	GG	AA	GG	GG	GG	GG	GG	GG	GG	GG	GG	GG	GG	GG	GG	GG	GG	GG	GG	GG	GG	GG	GG	GG	GG	AG	GG	GG	GG	GG	AA	AA	GG	GG	GG
bin4-44	4	50.33	AX-106002412	CAAAATTGATTCTCAACAGATTACTCCATGTATAC[A/G]GACTACAGTAGTTTCTATTTACTTTCACTCTTTAT	GG	GG	AA	AG	GG	GG	GG	GG	AA	GG	GG	GG	GG	GG	AA	GG	GG	AA	GG	AA	GG	GG	GG	GG	GG	GG	AA	GG	GG	GG	GG	AA	GG	GG	GG	GG	GG	GG	GG	AA	GG	GG	GG	AA	GG
bin4-45	4	50.56	AX-105999365	CCATTGATAATAGAGGGGAATGTGCAAAAAGAAAC[C/G]ATTTTGTATTCTCCAACTACCTATTGAACATAAAT	GG	GG	CC	CC	CC	CC	CC	GG	CC	CC	CC	GG	CC	CC	CC	CC	CC	CC	CC	CC	CC	CC	GG	GG	CC	GG	CC	CC	CC	GG	GG	CC	GG	CC	CC	CG	GG	GG	GG	CC	GG	GG	CC	CC	CC
bin4-47	4	51.72	AX-105955709	AACAAAAATGGTTCGAAAGGCATTTGACTTTTATC[A/G]CCTGGAATTGTCACTGAAATCTCTTGCCTTATCAA	GG	GG	AA	AA	AA	AA	AA	GG	AA	AA	AA	GG	AA	AA	AA	AA	AA	AA	AA	AA	AA	AA	GG	GG	AA	GG	AA	AA	GG	GG	GG	AA	GG	AA	AA	AG	GG	GG	GG	AA	GG	AA	AA	AA	AA
bin4-49	4	51.95	AX-105996255	ATAAGATGTTGTGACCATATTTTTTTCCTTTGACA[A/C]TTTTCTGGTTTGGTGATACCCTTGTATTTGAACAT	AA	AA	CC	CC	CC	CC	CC	AA	CC	CC	CC	AA	CC	CC	CC	CC	CC	CC	CC	CC	CC	CC	AA	AA	CC	AA	CC	CC	AA	AA	AA	CC	AA	CC	CC	AC	AA	AA	AA	CC	AA	CC	CC	CC	CC
bin4-48	4	52.4	AX-106003975	ATACGATTATTTGTGAGGAAAATGATGCAACTAAC[A/G]CTAAAACTCAATCATACTGTATAATTGCGAATGTA	AA	AA	AA	AA	GG	AA	GG	GG	AA	GG	AA	GG	GG	GG	AA	AA	GG	AA	GG	AA	AA	AG	AA	AA	AA	AA	AA	GG	GG	AA	AA	AA	AA	AA	AA	AG	AA	AA	AA	AA	GG	GG	AA	AA	AA
bin4-51	4	55.12	AX-106005413	TGCTTTGTTCATATTTTCTTCATTTTGGAATTTTA[C/T]GAGGAAGAAGTCTGATCCCAAATAGATTATTGGTA	TT	TT	TT	TT	TT	TT	TT	TC	TT	TT	TT	TC	TT	TT	TT	TT	TT	TT	TT	TT	TT	TT	TT	TT	TT	TT	TT	NN	TC	TT	TT	TT	TT	TT	TT	TC	TT	TT	TT	NN	TC	TT	TT	TT	TT
bin4-50	4	55.37	AX-117658333	CTTCAACTGGGCTGAGGAGCAGTGTGGCTTGCAAC[C/T]AGCACTACAAGAAAGTGTGAAAATTGCAACACATT	TC	TC	TT	TT	TT	TT	TT	CC	TT	TT	TT	CC	TT	TT	TT	TT	TT	TT	TT	TT	TT	TT	TC	TC	TT	TC	TT	TT	CC	TC	TC	TT	TC	TT	TT	TT	TC	TC	TC	TT	CC	TT	TT	TT	TT
bin4-53	4	58.67	AX-117711325	AACATATCGTTAGGAAAATGAATTCTTATATCGCA[C/T]AATCTAAAATAAGAAAGGAAGGTAACATCCTATAT	TT	TT	CC	CC	CC	CC	CC	TT	CC	CC	CC	NN	TT	CC	CC	CC	CC	CC	CC	CC	CC	CC	TT	TT	TT	TT	CC	CC	TT	TT	TT	CC	TT	CC	CC	TC	TT	TT	TT	CC	TT	CC	CC	CC	CC
bin4-54	4	58.91	AX-117711316	ACACCTCACTAGTACTTAAATAAAAGGCAATAGGA[A/G]TGTAATATCTATGGATCCACATAAAATAGAATTGC	GG	GG	AA	AA	AA	AA	AA	GG	AA	AA	AA	AG	GG	AA	AA	AA	AA	AA	AA	AA	AA	AA	GG	GG	GG	GG	AA	AA	GG	GG	GG	AA	GG	AA	AA	AG	AA	GG	GG	AA	GG	AA	AA	AA	AA
bin4-55	4	59.6	AX-117770105	GTATCTCTATACCTTGATACACATCTTGTCTTCCA[A/C]ATTTCCCAACAAATTACAATAGGAGTTATTCTCAG	CC	CC	AA	AA	CC	AA	CC	CC	AA	CC	AA	CC	CC	CC	AA	AA	CC	AA	AA	AA	CC	CC	CC	CC	CC	AA	AA	CC	CC	CC	CC	AA	CC	AA	AA	AC	CC	CC	CC	AA	CC	CC	CC	AA	CC
bin4-56	4	59.84	AX-117770120	ACGGAGGAAGACGTCGAAGACGTCATTACCTTCAC[A/G]GAGGAAGTCGTTGATGGACTTCTTCTGCCGCTAAA	AA	AA	AG	AG	AA	AG	AA	AA	AG	AA	AG	AG	AA	AA	AG	AG	AA	AG	AG	AG	AA	AA	AA	AA	AA	AG	AG	AA	AA	AA	AA	AG	AA	AG	AG	AG	AA	AA	AA	AG	AA	AA	AA	AG	AG
bin4-57	4	60.82	AX-117770151	TTTAAAAATGCTCATGAGCGGGTGAGTTGAAAAAA[A/C]ATTAATGATATTTGTCTTTAAGCTCTCTGTTTATT	CC	CC	AA	AA	CC	AA	CC	CC	AA	CC	AA	AA	CC	CC	AA	AA	CC	AA	AA	AA	CC	CC	CC	CC	CC	AA	AA	CC	CC	CC	CC	AA	CC	AA	AA	AA	CC	CC	CC	AA	CC	CC	CC	AA	AA
bin4-58	4	61.05	AX-117770209	CAAAACGTTGACTCAAGACAAACTTGACCACCATA[G/T]GCCACTATTAAGGAACTAAGTGTTCCGATTTCAAC	GG	GG	TT	TT	GG	TT	GG	GG	TT	GG	TT	TT	GG	GG	TT	TT	GG	TT	TT	TT	GG	GG	GG	GG	GG	NN	TT	GG	GG	GG	GG	TT	GG	TT	TT	TT	GG	GG	GG	TT	GG	GG	GG	TT	TT
bin4-60	4	61.76	AX-117639687	AGTAATCCAATTATTTATCATTTCTAGGAAAAATC[A/G]ACCAACAAAAGGAGAATAGAACTCCTTGATTCGGG	GG	GG	GG	AA	AA	GG	AA	AA	AA	AG	AA	AA	GG	AA	AA	AA	AA	AA	AA	GG	AA	AA	GG	GG	GG	AA	GG	AA	AA	GG	GG	GG	GG	AA	AA	AA	AA	GG	GG	AA	GG	GG	AA	AA	AA
bin4-62	4	62.23	AX-117564361	CATTTTTCACTATGAGTAACTAGATTCCTACTAAG[G/T]TTGTGACCCAACCCTAGTGTGTAAACCTTATGGGT	GG	GG	GG	GG	GG	GG	GG	GG	GG	GG	GG	GG	TG	GG	GG	GG	GG	GG	GG	GG	GG	GG	GG	GG	GG	GG	GG	GG	GG	GG	GG	GG	GG	GG	GG	GG	GG	GG	GG	GG	TG	TG	GG	GG	GG
bin4-63	4	62.46	AX-117564434	CAAGGAAACTTTGGATTTCAGTAACTAAGGACGGT[A/C]TGGACCAACTCTGCACTGCTTCAATCTTCTTCGGA	CC	CC	CC	AA	CC	CC	CC	CC	AA	CC	CC	AA	CC	CC	CC	AA	CC	AA	AA	CC	CC	CC	CC	CC	CC	AA	CC	CC	CC	CC	CC	CC	CC	AA	AA	AA	CC	CC	CC	CC	CC	CC	AA	AA	AA
bin4-64	4	62.93	AX-117715389	ACGACATCATGAAGCGTTGTTTTTGCAAGAGGGAA[C/G]GATGATCATTTTGGGAAGCAGAATGACCGATGGAA	CC	CC	GG	GG	GG	GG	GG	GG	GG	CC	GG	GG	CC	GG	CG	GG	GG	GG	GG	GG	GG	GG	GG	CC	CC	GG	GG	GG	GG	CC	CC	CC	CC	GG	GG	GG	GG	CC	CC	GG	CC	CC	GG	GG	GG
bin4-65	4	63.16	AX-117708586	AGAGAGGAGGCCTACCCATACTACGGTATCCCTAT[A/T]ATTTTGACTAGCAACACCAGATGTAGGTGGTGGTT	AA	AA	TT	TT	TT	TT	TT	TT	TT	AA	TT	TT	AA	TT	AT	TT	TT	TT	TT	TT	TT	TT	TT	AA	AA	TT	TT	TT	TT	AA	AA	AA	AA	TT	TT	TT	TT	AA	AA	TT	AA	AA	TT	TT	TT
bin4-66	4	63.4	AX-117761466	GGAAGATTCTCTAGTAGCATTTCTTCGTTGACCCC[G/T]CTGGTAGCTGCCCAATTATATCTCTCTGCCTCAAG	TT	TT	TT	TT	TT	TT	TT	TT	TT	TT	TT	TT	TG	TT	TT	TT	TT	TT	TT	TT	TT	TT	TT	TT	TT	TT	TT	TT	TT	TT	TT	TG	TT	TT	TT	TT	TT	TT	TT	TT	TG	TG	TT	TT	TT
bin4-68	4	63.89	AX-117761429	AGTTCGAGCAAACTCCCACTTGACCATTAAGTCTA[C/T]GAGCCACATTACTTCAGGTTCAAACAATCACTCAA	TC	TC	CC	CC	CC	CC	CC	CC	CC	TC	CC	CC	TC	CC	CC	CC	CC	CC	CC	CC	CC	CC	TC	TC	TC	CC	CC	CC	CC	TC	TC	TC	TC	CC	CC	CC	CC	TC	TC	CC	TC	TC	CC	CC	CC
bin4-67	4	64.13	AX-105992134	TTTTATCGGTTTAGAGGCTTGTGGGAAAAGAAAAG[C/T]TGTGATTGATGTCACGACCCAAAATCCGTTAAAGC	CC	CC	CC	CC	CC	CC	CC	CC	CC	CC	CC	CC	TT	CC	CC	CC	CC	CC	CC	CC	CC	CC	CC	CC	CC	CC	CC	CC	CC	CC	CC	TT	CC	CC	CC	CC	CC	CC	CC	CC	TT	TT	CC	CC	CC
bin4-71	4	66.81	AX-117530087	CCGCTCCTGCGGTCTTCACGTCACATTTTCAACCA[C/T]TGGCAAAGTCCCCCAGCCCTGCATCTGTGCCCAAT	CC	CC	CC	CC	CC	CC	CC	CC	CC	CC	CC	CC	CC	CC	CC	CC	CC	CC	CC	CC	CC	CC	CC	CC	CC	CC	CC	CC	CC	CC	CC	CC	CC	CC	CC	NN	CC	CC	CC	NN	CC	CC	CC	CC	CC
bin4-72	4	67.53	AX-105967036	CCACAATTTTCTAACGTCGGTTGAGCACTTGAACT[A/G]CAATGTACCAATATAGTTGCAAATAAACTTCGGAG	AA	AA	AA	AA	AA	AA	AA	AA	AA	AA	AA	AA	GG	AA	AA	AA	AA	AA	AA	AA	AA	AA	AA	AA	AA	AA	AA	AA	AA	AA	AA	GG	AA	AA	AA	AA	AA	AA	AA	AA	GG	GG	AA	AA	AA
bin4-73	4	67.76	AX-106008446	TCATACACCTGGCCAATTTTCAATTCAGGATCCAC[A/G]ACTTCATTTTCCATAACACTAGAATTCAGAATATC	AA	AA	GG	GG	AA	GG	GG	GG	GG	GG	GG	GG	AA	GG	AG	GG	GG	GG	GG	GG	GG	GG	GG	AA	AA	GG	GG	GG	GG	AA	AA	AA	AA	GG	GG	GG	GG	AA	AA	GG	AA	AA	GG	GG	GG
bin4-74	4	68.23	AX-117745565	TGAATTCCATCACATAAGTCAAGAGTTCTCCCACT[A/C]TTCTGAACCTCAAAAGCACCCCTGAACAAAAAGTA	AA	AA	CC	CC	AA	CC	CC	CC	CC	CC	CC	CC	AA	CC	AC	CC	CC	CC	CC	CC	CC	CC	CC	AA	AA	CC	CC	CC	CC	AA	AA	AA	AA	CC	CC	CC	CC	AA	AA	CC	AA	AA	CC	CC	CC
bin4-75	4	68.7	AX-117745542	TCAATAGAATTTTCATATGATAAGAAGTGTCATAT[A/G]ATGCAGGTATATCCTGGAAAACAAGTTGGTGGAAG	GG	GG	GG	GG	GG	AA	GG	GG	AA	GG	GG	GG	GG	GG	GG	GG	GG	GG	AA	AA	GG	GG	GG	GG	GG	AA	GG	GG	GG	GG	GG	GG	GG	GG	GG	GG	GG	GG	GG	GG	GG	GG	GG	GG	GG
bin4-76	4	69.16	AX-117494236	GTTTAAACATGTTGTAAGATAGTTTACCCAAAAAA[A/T]TTTTAATGAATAGTACTTTTTTGAGACATCGATTT	TT	TT	AA	AA	TT	AA	AA	AA	AA	AA	AA	AA	TT	AA	AT	AA	AA	AA	AA	AA	AA	AA	AA	TT	TT	AA	AA	AA	AA	TT	TT	TT	TT	AA	AA	AA	AA	TT	TT	AA	TT	TT	AA	AA	AA
bin4-77	4	69.4	AX-117687655	CTCACGAAAAAACTTATCCAATTCCTTATAGTTAA[A/C]ATAGATTGTTTTGCTTGGTCCCGCCTCGCTATGAC	AA	AA	CC	CC	AA	AA	AA	CC	CC	CC	CC	CC	NN	CC	AC	CC	CC	CC	CC	AA	CC	CC	CC	AA	AA	CC	CC	CC	CC	AA	AA	AC	AA	CC	CC	CC	CC	AA	NN	CC	AA	AA	CC	CC	CC
bin4-78	4	69.64	AX-117687732	TCAACTTACTGGCACAATTCCAGTACTGTTAATAT[C/T]CTATATTGTTTGCTTTTTCCTTCAAACAACACGTG	TT	TT	TT	CC	TT	TT	TT	CC	CC	CC	CC	CC	TT	CC	CC	CC	CC	CC	CC	TT	CC	CC	CC	TT	TT	CC	CC	CC	CC	TT	TT	TT	TT	CC	CC	CC	CC	TT	TT	CC	TT	TT	CC	CC	CC
bin4-79	4	70.34	AX-106015278	GGTAGGCTCATTAACAGTGGGATTTAATGTTTAGC[A/G]GTGGTTCTAATCTTTCACCGTATGTTTTTGCTTAT	GG	GG	GG	AA	GG	AA	GG	AA	AA	AA	AA	AA	GG	AA	AA	AA	AA	AA	AA	AA	AA	AA	AA	GG	GG	AA	AA	AA	AA	GG	GG	GG	GG	AA	AA	AA	AA	GG	GG	AA	GG	GG	AA	AA	AA
bin4-80	4	70.57	AX-117686674	TGAGTGCGCACTGAACAGGTTAGTATAATATTCAA[A/C]AGCATTAAAATAGTACCATATATTTGTTTTATTAT	CC	CC	CC	AA	CC	AA	CC	AA	AA	AA	AA	AA	CC	AA	AA	AA	AA	AA	AA	AA	AA	CC	AA	CC	CC	AA	AA	AA	AA	CC	CC	CC	CC	AA	AA	AA	AA	CC	CC	AA	CC	CC	AA	AA	AA
bin4-81	4	70.8	AX-105955097	ATATCATTCTCAAAGCTAGACAATAACAGCACCGA[C/T]TTTACGAAGTTAGAATCTAATTTTTGTGTTGGTTT	CC	CC	TT	CC	CC	CC	TT	CC	CC	CC	CC	CC	TT	CC	CC	CC	CC	CC	CC	CC	CC	CC	CC	CC	CC	CC	CC	CC	CC	CC	CC	TT	CC	CC	CC	CC	CC	CC	CC	CC	TT	TT	CC	CC	CC
bin4-82	4	71.27	AX-105993064	AAGAACTTTTAAATATTGCAATGCATGGTCTGATC[A/G]TGAATAATTTCTGAGAGTGGTTGAAGTAGAATGGA	GG	GG	GG	AA	GG	AA	GG	AA	AA	AA	AA	AA	GG	AA	AG	AA	AA	AA	AA	AA	AA	GG	AA	AA	GG	AA	AA	AA	AA	AG	GG	GG	GG	AA	AA	AA	AA	GG	AG	AA	GG	GG	AA	AA	AA
bin4-83	4	75.97	AX-105995870	CTCCATGAAAATCAACTATTGTGAACTATGTTGTG[A/C]GGACTTTCTAAAATGTTTGCTGCACTCATATCAAA	AA	AA	AA	CC	AA	CC	AA	CC	CC	CC	CC	CC	AA	CC	AC	CC	CC	CC	CC	CC	CC	AA	CC	CC	AA	CC	CC	CC	CC	AC	AA	AA	AA	CC	CC	CC	CC	AA	AC	CC	AA	AA	CC	CC	CC
bin4-84	4	81.2	AX-105966837	TTGACCTTGTATATATACTAACGACGAAGGGAATT[C/T]TGTTGTGCCCCTAGCTCCACCTGTCCAAAATTACA	TT	TT	TT	CC	TT	CC	CC	CC	CC	CC	CC	CC	TT	CC	TC	CC	CC	CC	CC	CC	CC	TT	CC	CC	TT	CC	CC	CC	CC	TC	TT	TT	TT	CC	CC	CC	CC	TT	TC	CC	TT	TT	CC	CC	CC
bin4-85	4	81.66	AX-106001230	AATTTAAGTCAGTTACTTCCTAAAGCTCTTTCTTT[A/G]CTAAAGTCTAAACTCCAATCACTAATATTAATATG	GG	GG	GG	AA	GG	AA	AA	AA	AA	AA	AA	AA	GG	AA	AG	AA	AA	AA	AA	AA	AA	GG	AA	AA	GG	AA	AA	AA	AA	AG	GG	GG	GG	AA	AA	AA	AA	GG	AG	AA	GG	GG	AA	AA	AA
bin4-86	4	82.38	AX-105972662	TTTTGTTTTTTACTAAAGAATGCATATAGTTTTGT[G/T]AATCACTTGTACCAAAGGCTGCTTCTCTGCCATCA	TT	TT	TT	GG	TT	GG	GG	GG	GG	GG	GG	GG	TT	GG	TG	GG	GG	GG	GG	GG	GG	TT	GG	GG	TT	GG	GG	GG	GG	TG	TT	TT	TT	GG	GG	GG	GG	TT	TG	GG	TT	TT	GG	GG	GG
bin4-87	4	83.34	AX-117610620	GAGACAATATATCAGTATCATCAACAGAAACCACA[G/T]AAAAAGTACATCATCATAAAAACCATAAAATAGAT	TT	TT	TT	GG	TT	GG	GG	GG	GG	GG	GG	GG	TT	GG	TG	GG	GG	GG	GG	GG	GG	TT	GG	GG	TT	GG	GG	GG	GG	TT	TT	TT	TT	GG	GG	GG	GG	TT	TT	GG	TT	TT	GG	GG	GG
bin4-88	4	83.58	AX-106026788	TAACCCGAGCTAAAAGTGAAAAAAAGCCCAAAACA[A/G]TTAGAGTTCATTGGATCATGTACTATTAGGCTCTA	GG	GG	GG	AA	GG	AA	AA	AA	AA	AA	AA	AA	AA	AA	AG	AA	AA	AA	AA	AA	AA	GG	AA	AA	GG	AA	AA	AA	AA	GG	GG	GG	GG	AA	AA	AA	AA	GG	GG	AA	GG	GG	AA	AA	AA
bin4-89	4	88.34	AX-117646228	TCACTTCCTCCAGTTCCTCCTCCAACTGTCCAGCC[A/G]AAAAAGAAATCTTTAAAACTCCGTGAACCTGCAAT	AA	AA	AA	GG	AA	AA	GG	GG	GG	GG	GG	GG	GG	GG	GG	GG	GG	GG	GG	AA	GG	AA	GG	GG	AA	GG	GG	GG	GG	AA	AA	AA	AA	GG	GG	GG	GG	AA	AA	GG	AA	AA	GG	GG	GG
bin4-90	4	89.04	AX-117646213	AAGATAGCCTGCTTGAGTTCCAAGCAACAACTTGC[A/G]CAGATGTCCATAATCGATACAAGTCAAAGATAAAG	GG	GG	GG	AA	GG	AA	AA	AA	AA	AA	AA	AA	AA	AA	AA	AA	AA	AA	AA	AA	AA	GG	AA	AA	GG	AA	AA	AA	AA	GG	GG	GG	GG	AA	AA	AA	AA	GG	GG	AA	GG	GG	AA	AA	AA
bin4-91	4	89.51	AX-105955036	GAATTATTTTTATTGGTACTCATTTAATCATATCT[G/T]TCATATTCTCTCCGGCCCGTGGTAGGGGATGAGGA	GG	GG	GG	TT	GG	TT	TT	TT	TT	TT	TT	TT	TT	TT	GG	TT	TT	TT	TT	TT	TT	GG	TT	TT	GG	TT	TT	TT	TT	GG	GG	GG	GG	TT	TT	TT	TT	GG	GG	TT	GG	GG	TT	TT	TT
bin4-92	4	89.99	AX-106013110	CTTTAGGCACATTCTAGTAAAATGACAATTTTTGG[C/T]CTGTCCTAGAGTACTCTTCCTTTAGTCATCATTAT	TT	TT	CC	TT	TT	TT	TT	TT	TT	TT	TT	TT	TT	TT	TT	TT	TT	TT	TT	TT	TT	TT	TT	TT	TT	TT	TT	TT	TT	TT	TT	CC	TT	TT	TT	TT	TT	TT	TT	TT	CC	CC	TT	TT	TT
bin4-94	4	91.04	AX-117606452	GAATCGAACCAGATTTGATTCAAGTAAAAAGGGTC[C/T]GAAACCCTAATTGTTGGTAAATCCCAAAATCAATA	TT	TT	CC	TC	TT	TC	TC	TC	TC	TC	TC	TC	TC	TC	TT	TC	TC	TC	TC	TC	TC	TT	TC	TC	TT	TC	TC	TC	TC	TT	TT	CC	TT	TC	TC	TC	TC	TT	TT	TC	CC	CC	TC	TC	TC
bin4-95	4	91.76	AX-117510532	CAGACCCCAGGTGCATAACCTGTAGGCAGAGCCCA[A/G]TCTGTTACAACAACTATGCCACAGGATGTACCAGT	GG	GG	GG	GG	GG	AA	GG	AA	AA	GG	GG	AA	GG	GG	GG	GG	GG	GG	AA	AA	GG	GG	AA	GG	GG	AA	GG	GG	GG	GG	GG	GG	GG	GG	GG	GG	GG	GG	GG	GG	GG	GG	GG	GG	GG
bin4-96	4	92	AX-105956243	AGAAAAGACTCAACCCTCGTTTATATTTATTCTGC[C/T]CAGTGAAACCGCACCTGTGGTCATGATCTCCGCTT	CC	TT	CC	CC	TT	CC	CC	CC	CC	CC	CC	CC	CC	CC	TT	CC	CC	CC	CC	CC	CC	TT	CC	CC	TT	CC	CC	CC	CC	TT	TT	TT	TT	CC	CC	CC	CC	TT	TT	CC	CC	TT	CC	CC	CC
bin4-97	4	93.21	AX-117510518	TAGAGTACTATATAGAATAGTTGACGATAGGAATA[G/T]CATCCAACACCCGAACATTCCTCCATAAGAAAAAT	GG	GG	GG	GG	GG	TT	GG	TT	TT	GG	TT	TT	GG	GG	GG	GG	GG	GG	TT	TT	GG	GG	TT	GG	GG	TT	GG	GG	GG	GG	GG	GG	GG	GG	GG	GG	GG	TG	GG	TT	GG	GG	GG	TT	GG
bin4-98	4	93.68	AX-117606293	AACCTCGGCAACCACGGTCTGCGTAATTCCAATCG[C/T]GGCCGCGCAGCTACTTCCGCAGCCGCACCTTTCTG	CC	CC	TT	CC	CC	CC	TT	TT	TT	CC	TT	TT	TT	CC	CC	CC	CC	CC	TT	CC	CC	CC	TT	CC	CC	TT	CC	CC	CC	CC	CC	CC	CC	CC	CC	CC	CC	TC	CC	TT	NN	TT	CC	TT	CC
bin4-100	4	94.15	AX-117560265	AGAAAGAGGCAAAACGTGTAAGTATAGAAGTAAAA[G/T]ATACAAGTACAAAAACGAAACACATAAATGAAAAA	TT	TT	GG	GG	TT	TT	TT	GG	GG	TT	GG	GG	GG	GG	TT	TT	TT	GG	GG	TT	TT	TT	GG	TT	TT	GG	TT	GG	GG	TT	TT	TT	TT	TT	GG	GG	TT	TG	TT	GG	TG	GG	TT	GG	TT
bin4-101	4	94.62	AX-105956463	GCTCCCAACAACTGCATTTTGTCTCTTTTCATTAC[A/C]AGGAAATCAATCCGGAAAGTCAAAATGAAATCTTG	AA	AA	AA	CC	AA	AA	AA	CC	CC	AA	AA	CC	AA	CC	AA	AA	AA	CC	CC	AA	AA	AA	AA	AA	AA	CC	AA	CC	CC	AA	AA	AA	AA	AA	CC	CC	AA	AC	AA	AA	AA	CC	AA	AA	AA
bin4-102	4	95.09	AX-106002900	AGCTTGAATGGGTAGTACGATATACCAAATTCCCG[C/T]GTTTATGTAGGATTTGGGAAAGACTACACCTTCAA	TT	TT	TT	CC	TT	TT	TT	CC	CC	TT	TT	CC	TT	CC	TT	TT	TT	CC	CC	TT	TT	TT	TT	TT	TT	CC	TT	CC	CC	TT	TT	TT	TT	TT	CC	TT	TT	TC	TT	TT	TT	CC	TT	TT	TT
bin4-107	4	95.8	AX-117539976	CTCCTCCTCCTTTGTGATTCATCCTCTCCATACAC[A/G]TTAGCTCCTGGCAACCTTCACCCTTAGATATGGAC	GG	GG	GG	GG	AA	GG	GG	AA	GG	GG	GG	AA	GG	GG	GG	AA	GG	GG	AA	GG	GG	GG	GG	GG	GG	AA	GG	GG	GG	GG	GG	GG	GG	AA	GG	GG	GG	AG	GG	GG	GG	GG	GG	GG	GG
bin4-104	4	96.26	AX-117853768	CCCGACTGGTTATTTTTAGAATTAGCATCCTGTTC[C/T]GTGGCTTAAGGTCTCGAGTAGGTTCGTATTATGTA	CC	CC	CC	CC	TC	CC	CC	TC	CC	CC	CC	TC	CC	CC	CC	TC	CC	CC	TC	CC	CC	CC	CC	CC	CC	TC	CC	CC	CC	CC	CC	CC	CC	TC	CC	CC	CC	CC	CC	CC	CC	CC	CC	CC	CC
bin4-105	4	96.74	AX-117853765	CAGGTGCGGTTACACCAGTAGAAGCAACACTTCAG[A/T]TGCAAATTCCTAAACCCAATCAAGCCGCTAACCAC	AA	AA	AA	AA	AT	AA	AA	AT	AA	AA	AA	AT	AA	AA	AA	AT	AA	AA	AT	AA	AA	AA	AA	AA	AA	AT	AA	AA	AA	AA	AA	AA	AA	AT	AA	AA	AA	AA	AA	AA	AA	AA	AA	AA	AA
bin4-106	4	97.23	AX-117502860	TGCCTTCGCATTCGTAGGCCTCAGAGTCATCTTCT[A/G]ATATTGTACTTGTAATGTCTATTTCTTTTCGGAGC	GG	GG	GG	GG	AG	GG	GG	AG	GG	GG	GG	AG	GG	GG	GG	AG	GG	GG	AG	GG	GG	GG	GG	GG	GG	AG	GG	GG	GG	GG	GG	GG	GG	AG	GG	GG	GG	AG	GG	GG	GG	GG	GG	GG	GG
bin4-110	4	98.76	AX-117539983	ATCACCTCTTAGCTCAAAGACTGCAGCCTTAACTT[C/T]TTCTAATGTTGGACACCTGCATAGCTCCATGTTCT	CC	TT	CC	CC	TC	TT	CC	TC	CC	CC	CC	TC	CC	CC	TT	TC	CC	CC	TC	TT	TT	TT	CC	CC	TT	TC	CC	CC	CC	TT	TT	CC	TT	TC	CC	CC	TT	TT	TT	CC	CC	CC	CC	CC	CC
bin4-111	4	100.03	AX-117703663	AAAATATAAATTGGTGGCTATACAATGTACCACAA[G/T]AGAGTAGATGGTATTGGAAGAAGATATGTCACATA	TG	TT	GG	TG	TG	TT	TG	GG	TG	TG	GG	TG	GG	TG	TT	TG	TG	TG	NN	TT	TT	TT	GG	TG	TT	NN	TG	TG	TG	TT	TT	TG	TT	TG	TG	TG	TT	TG	TT	GG	GG	TG	TG	GG	TG
bin4-109	4	101.26	AX-117703651	ATTATGACGGGTATCAAACAGATATATCTAGACAT[A/G]GGCTCGCGTCGGCCAGGAACCAAAGAGGGTTTTTT	AA	AG	AA	AA	AA	AG	AA	AA	AA	AA	AA	AA	AA	AA	AG	AA	AA	AA	AA	AG	AG	AG	AA	AA	AG	AA	AA	AA	AA	AG	AG	AA	AG	AA	AA	AA	AG	AA	AG	AA	AA	AA	AA	AA	AA
bin4-108	4	101.74	AX-117703652	GTTCGTTAAAACTAGGGGATAGGTCCCGTTAATTG[A/T]GTAATCTGGTAAAGATGTCAATGTAATTGAAAAAT	AT	AA	AT	AT	TT	AA	AT	AT	AT	AT	AT	AT	AT	AT	AA	TT	AT	AT	AT	AA	AA	AA	AT	AT	AA	AT	AT	AT	AT	AA	AA	AT	AA	TT	AT	AT	AA	AT	AA	AT	AT	AT	AT	AT	AT
bin4-113	4	102.91	AX-117560263	GTTGGATGTGAATGTGTAGCAACAAATGGAGCGAA[A/T]CCCATAGCCTGAGTACTCTGCTGAGGTACACATGC	AA	TT	AA	AA	AA	TT	AA	AA	AA	AA	AA	AA	AA	AA	TT	AA	AA	AA	AA	TT	TT	TT	AA	AA	TT	AA	AA	AA	AA	TT	TT	AA	TT	AA	AA	AA	TT	AT	TT	AA	AA	AA	AA	AA	AA
bin4-112	4	103.14	AX-117606268	CGCGATTTTTAATCCCCGTAAACTGAGAGTTTTTC[C/T]ACATAAAATACTGTTATATCATTTACTTACTAATG	CC	TT	CC	CC	CC	TT	CC	CC	CC	CC	CC	CC	CC	CC	TT	CC	CC	CC	CC	TT	TT	TT	CC	CC	TT	CC	CC	CC	CC	TT	TT	CC	TT	CC	CC	CC	CC	TC	TT	CC	CC	CC	CC	CC	CC
bin4-114	4	103.62	AX-117539991	TTTATCTTTAGGGACCAATTTATATATGGTAAAAT[A/T]TGTTTATATTAAATGATCGCATGAGTAGGTGACAC	AA	TT	AA	AA	AA	TT	AA	AA	AA	AA	AA	AA	AA	AA	TT	AA	AA	AA	AA	TT	TT	TT	AA	AA	TT	AA	AA	AA	AA	TT	TT	AA	TT	AA	AA	AA	TT	AT	TT	AA	AA	AA	AA	AA	AA
bin4-115	4	104.09	AX-117539891	TGTTGAACTCTCACTAACTCCGCATGCCTATCACA[A/G]CACTTATGGTTGCCTAGTTTGCTTGCAATACTTCT	AA	GG	GG	AA	AA	GG	AA	AA	AA	AA	GG	AA	GG	AA	GG	AA	GG	AA	AA	GG	GG	GG	GG	AA	GG	AA	AA	AA	AA	GG	GG	GG	GG	AA	AA	AA	GG	AG	GG	GG	AG	AA	AA	GG	AA
bin4-116	4	104.33	AX-117539887	AGTCGAACATATCATATGTTTAATTATGGCAAAGG[G/T]CCAGTAAGTGTTAGTTTGGACGAGGTCGAAAATCA	GG	TG	TG	GG	GG	TG	GG	GG	GG	GG	TG	GG	TG	GG	TG	GG	TG	GG	GG	TG	TG	TG	TG	GG	TG	GG	GG	GG	GG	TG	TG	TG	TG	GG	GG	GG	TG	NN	TG	TG	TG	GG	GG	TG	GG
bin4-117	4	106.01	AX-117539883	TGTGTGGATGATCGGATTGTACGCCGCAACAGTGT[A/G]TTATTGAATACAGTTTCGCATATCTATTATTGCGT	AA	GG	GG	AA	AA	GG	AA	AA	AA	AA	GG	AA	GG	AA	GG	AA	GG	AA	AA	GG	GG	GG	GG	AA	GG	AA	AA	AA	AA	GG	GG	GG	GG	AA	AA	AA	GG	AG	GG	GG	AG	AA	AA	GG	AA
bin4-118	4	106.47	AX-117539871	AGATAATCAATAAAATAATTTTTGAATCGCAATAA[A/T]TAGAAATCAACAATAGAATTGAAAATATTTTGCAG	AA	AT	AT	AA	AA	AT	AA	AA	AA	AA	AT	AA	AT	AA	AT	AA	AT	AA	AA	AT	AT	AT	AT	AA	AT	AA	AA	AA	AA	AT	AT	AT	AT	AA	AA	AA	AT	AA	AT	AT	AA	AA	AA	AT	AA
bin4-120	4	107.17	AX-117645537	TTTAGTTCAAGATCGCTTGTCCCTCATAATCGATG[C/T]TTTAGCGCGTTTAAGCATCGGTCCCTGAGGGGCAT	TT	CC	CC	TC	TT	CC	TT	TT	CC	TT	CC	TT	TC	CC	CC	NN	CC	CC	TT	CC	CC	CC	CC	TT	CC	TT	TT	CC	CC	CC	CC	TT	CC	TT	CC	TT	CC	CC	CC	CC	TC	CC	TT	CC	TT
bin4-121	4	107.41	AX-117564194	GTGCGTGAAACTCACATAATTAGCACGCGTGAATA[C/T]AATAATTTTAGATTAAAAAAATTTTACAATTAGAA	CC	TT	TT	CC	CC	TT	CC	CC	CC	CC	TT	CC	TT	CC	NN	CC	TT	CC	CC	TT	TT	TT	NN	CC	TT	CC	CC	CC	CC	TT	TT	TT	NN	CC	CC	CC	TT	TC	TT	TT	TC	CC	CC	TT	CC
bin4-119	4	109.46	AX-117539866	CAAAGAGCATGTAAGCACAAATTGGACTACGAGCA[C/G]AAATTGGACTTCTTGATGTTTCTCTTCTCGGTAGC	GG	CG	CG	GG	GG	CG	GG	GG	GG	GG	CG	GG	CG	GG	CG	GG	CG	GG	GG	CG	CG	CG	CG	GG	CG	GG	GG	GG	GG	CG	CG	CG	CG	GG	GG	GG	CG	GG	CG	CG	GG	GG	GG	CG	GG
bin4-136	4	114.35	AX-117808610	TGATAAAGTATTCGTTTTAACAAATTAGAATCTAA[C/T]GCTCATAAAAATCTTCTCAAACTTTAGCCCGTAAT	CC	CC	TT	TT	CC	CC	CC	CC	TT	CC	CC	CC	CC	TC	CC	CC	CC	TT	CC	CC	CC	CC	TT	CC	CC	CC	CC	TT	TT	CC	CC	CC	CC	CC	TT	CC	CC	CC	CC	TT	TC	TT	CC	TT	CC
bin4-138	4	115.07	AX-117717454	ATAGGTTACATGCTCAAAGGGGCTAACTAAGATAC[A/C]CATTAATTTTGGTGGATTAGAGGCATATATATGGC	AA	AA	CC	AA	AA	AA	AA	AA	AA	AA	AA	AA	AA	AA	AA	AA	AA	AA	AA	AA	AA	AA	CC	AA	AA	AA	AA	AA	AA	AA	AA	AA	AA	AC	AA	AA	AA	AA	AA	CC	AA	CC	AA	CC	AA
bin4-139	4	115.3	AX-117717464	CAAGGAAAGATAACCAAGAGTTCCTGGTAAAATGG[C/T]AGGGCTGTGATACCGAGGAGAATACTTGGGAGAGG	CC	CC	TT	CC	CC	CC	CC	CC	TT	CC	CC	CC	CC	CC	CC	CC	CC	CC	CC	CC	CC	CC	TT	CC	CC	CC	CC	CC	CC	CC	CC	CC	CC	TC	CC	CC	CC	CC	CC	TT	CC	TT	CC	TT	CC
bin4-137	4	116	AX-117717445	AGGGGGGCATAAAGCGTCATTTTCTCTAGTGTATC[A/G]CTTCAATGGGCCTTGGGCTATCGCCTAAAAAATAT	AA	AA	GG	AA	AA	AA	AA	AA	AA	AA	AA	AA	AA	AA	AA	AA	AA	AA	AA	AA	AA	AA	GG	AA	AA	AA	AA	NN	AA	AA	AA	AA	AA	AG	AA	AA	AA	AA	AA	GG	AA	GG	AA	GG	AA
bin4-135	4	116.48	AX-117808609	CCCAGTCCTTTTCCGCAGAAGCGCACATCCTGTCC[C/G]CACGTGCGGATGCGCTTTTTTCTTCTCGTTTTCAA	GG	CG	CG	CG	GG	CG	GG	GG	CG	GG	GG	GG	GG	NN	CG	GG	GG	CG	GG	CG	GG	CG	CG	GG	CG	GG	GG	CG	CG	GG	GG	GG	CG	GG	CG	GG	CG	CG	GG	CG	GG	CG	GG	CG	GG
bin4-126	4	116.96	AX-117808585	ATATGATGAACATGGGAGATTCTATGATCATGTCC[A/T]AACTCCTTATGGTGATGTTCCAAATCAAGTGGTGG	AA	AA	TT	AA	AA	AA	AA	AA	AA	AA	AA	AA	AA	AA	AA	NN	AA	AA	AA	AA	AA	AA	TT	AA	AA	AA	AA	AA	AA	AA	AA	AA	AA	AA	AA	AA	AA	AA	AA	TT	AT	AA	AA	TT	AA
bin4-125	4	117.67	AX-117808557	CTTGCTCTATCCTCCTTATCTTCCATTTCTCCATT[C/T]CGTCTCCCTAATTGCCACATTTCAACTCCTAATTG	CC	TC	TC	TC	CC	TC	CC	CC	TC	CC	CC	CC	TC	TC	TC	CC	TC	TC	CC	TC	TC	TC	TC	CC	TC	CC	CC	TC	TC	TC	TC	CC	TC	CC	TC	CC	TC	TC	TC	TC	TC	TC	CC	TC	CC
bin4-124	4	117.9	AX-117808582	TAAGGTTTGAACGAACGAAGTTCGATGGCTTCACA[A/G]CGGTTTAAGCATAACCTGATCTAGTACCCAGCTAT	GG	GG	AA	GG	GG	GG	GG	GG	GG	GG	GG	GG	AA	GG	GG	GG	GG	GG	GG	GG	GG	GG	AA	GG	GG	GG	GG	GG	GG	GG	GG	GG	GG	GG	GG	GG	GG	GG	GG	AA	AG	GG	GG	AA	GG
bin4-123	4	118.83	AX-117640849	AATGGGTATTCGGATTTTGTAAGATTGGTTGGGTT[A/C]TGAGGGGCCCGTGGTTGACTTATTCTTTAAAAATT	CC	AA	AA	AC	CC	AA	CC	CC	AA	CC	CC	CC	AC	AA	AA	CC	AA	AA	CC	AA	AA	AA	AA	CC	AA	CC	CC	AA	AA	AA	AA	CC	AA	CC	AA	CC	AA	AA	AA	AA	AC	AA	CC	AA	CC
bin4-122	4	119.77	AX-117625468	TTAATACGGTTTGCGAAGAAATTTGGGCATTTAAA[C/T]AACATTTGACTGATGTATCTTTTAAGTATCTAAGT	CC	TT	TT	TC	CC	TT	CC	CC	TT	CC	CC	CC	TC	TT	TT	CC	TT	TT	CC	TT	TT	TT	TT	CC	TT	CC	CC	TT	TT	TT	TT	CC	TT	CC	TT	CC	TT	TT	TT	TT	TC	TT	CC	TT	CC
bin4-132	4	120.97	AX-105954851	TTGTGACTGAAAATTCTGCTGATTGTCAGGATTTC[A/G]GCTGCTTCAAAATTTTGATTTGTGTGTTTTAAAAT	AA	AA	AA	AA	AA	AA	AA	AG	AA	AA	AA	AA	AA	AA	AA	AA	AA	AA	AG	AA	AA	AA	AA	AA	AA	AA	AA	AA	AA	AA	AA	AA	AA	AA	AA	AA	AA	AA	AA	AA	AA	AA	AA	AA	AA
bin4-133	4	121.2	AX-106005383	ACCAAGCCAATGAACAGACCACCCAAGGTGGATAC[A/G]TCCGTTATCAATGCAACATACAAAGGATTTATAGA	GG	GG	GG	GG	GG	GG	GG	AA	GG	GG	GG	AG	GG	GG	GG	GG	GG	GG	AA	GG	GG	GG	GG	GG	GG	GG	GG	GG	GG	GG	GG	GG	GG	GG	GG	GG	GG	GG	GG	GG	GG	GG	GG	GG	GG
bin4-130	4	122.15	AX-117808553	AATTGATAGCGGACGGAATTTGTGCCGTAATATCA[A/G]ATTGAGAGCGGATATTACGGCTCCCCACTTATCGT	GG	GG	GG	GG	GG	GG	GG	AA	GG	GG	GG	GG	GG	GG	GG	GG	GG	GG	AA	GG	GG	GG	GG	GG	GG	GG	GG	GG	GG	GG	GG	GG	GG	GG	GG	GG	GG	GG	GG	GG	GG	GG	GG	GG	GG
bin4-129	4	122.61	AX-117808555	CATCCTTAAGTTAGGTTTTCTGAAGGGAGAAGCAT[A/C]GAAGATTTCTAGAAAAATCTCTTTTCTACTGTCCT	AA	AA	AA	AA	AA	AA	AA	CC	AA	AA	AA	AA	AA	AA	AA	AA	AA	AA	CC	AA	AA	AA	AA	AA	AA	AA	AA	AA	AA	AA	AA	AA	AA	AA	AA	AA	AA	AA	AA	AA	AA	AA	AA	AA	AA
bin4-128	4	123.3	AX-117808564	ACTTGATACTGGTGGCAGAACTTCAAGATCATGGG[G/T]TCAAGTCTTTCGCTCAATGAGAATAGGCTCAAAGT	GG	TT	GG	GG	GG	TT	GG	TT	GG	GG	GG	GG	GG	GG	TT	GG	TT	GG	TT	TT	TT	TT	GG	GG	TT	GG	GG	GG	GG	TT	TT	GG	TT	GG	GG	GG	TT	TT	TT	GG	GG	GG	GG	GG	GG
bin4-127	4	123.77	AX-117808583	TACTAGAGATAAATAATATCTAATTGTTAGTTAAA[G/T]TAGGGGATTGTTACACAAATAGCCAGCCAAATACA	GG	TT	GG	GG	GG	TT	GG	TT	GG	GG	GG	GG	GG	GG	TT	TG	TG	GG	TT	TT	TT	TT	GG	GG	TT	GG	GG	GG	GG	NN	TT	GG	TT	GG	GG	GG	TT	TT	TT	GG	GG	GG	GG	GG	GG
bin4-134	4	124.98	AX-106025514	CTTTCAAACAAATTAGAGGTAAAAAGAGTAAATTT[A/G]GAAAAAACAAGGGTACAAATGGAAAAATAAAGAAA	AA	GG	AA	AA	AA	GG	AA	GG	AA	AA	AA	AA	AA	AA	GG	AA	GG	AA	AA	GG	AG	AG	AA	AA	GG	AA	AA	GG	AA	AA	AA	AA	GG	AA	AA	AA	GG	GG	AA	AA	AA	AA	AA	AA	AA
bin4-140	4	125.68	AX-117717452	GAGTCCGTGCATAACTACTAATTATGTTTGTGTCC[A/G]GGTAGTTTTGGACCCGAATCATGAGATACTTGTAA	GG	AA	GG	GG	GG	AA	GG	AA	GG	AA	GG	GG	GG	GG	AA	GG	AA	GG	GG	AA	AG	AG	GG	GG	AA	GG	GG	AA	GG	GG	GG	GG	AA	GG	GG	GG	AA	AA	GG	GG	GG	GG	GG	GG	GG
bin4-141	4	126.38	AX-117717469	ATCAAGTCAAACCAAAAATCACTCCCTTGATTATG[A/G]ATACGAAAAGGTTGGAAGTTAATGAATCTAGCCCA	AA	AG	AA	AA	AA	AG	AA	AG	AA	AG	AA	AA	AA	AA	AG	AA	AG	AA	AA	AG	AG	NN	AA	AA	AG	AA	AA	AG	AA	AA	AA	AA	AG	AA	AA	AA	AG	AG	AA	AA	AA	AA	AA	AA	AA
bin4-142	4	127.61	AX-117493503	AAAAAAATCGAGCCCATCCTCACTCAGGTTGGAAA[C/T]AACTAGCTGTCAAGGAATCACCTTTGTATACCCTT	CC	CC	CC	CC	CC	CC	CC	TT	CC	CC	CC	CC	CC	CC	CC	CC	TT	CC	CC	CC	TC	CC	CC	CC	CC	CC	CC	TT	CC	CC	CC	CC	CC	CC	CC	CC	CC	CC	CC	CC	CC	CC	CC	CC	CC
bin4-143	4	129.34	AX-117717489	ATTGTACAATTTTACAACGATGAATCGCTTTTACC[C/T]TACCTAATTCCGCCCATGTTTGCGATGGGATACGG	CC	CC	TT	CC	CC	CC	CC	CC	TT	CC	CC	CC	CC	CC	CC	CC	CC	CC	CC	CC	CC	CC	TT	CC	CC	CC	CC	CC	CC	CC	CC	CC	CC	TC	CC	CC	CC	CC	CC	TT	CC	TT	CC	TT	CC
bin4-144	4	129.57	AX-117678446	CTAGACGGGATTTCCTTCAAGTACTTTGCATAGGC[A/C]GGCATCTGAGTGATTAACTCCGTGAAGGGAATGTT	CC	CC	AA	CC	CC	CC	CC	CC	AA	CC	CC	CC	CC	CC	CC	CC	CC	CC	CC	CC	CC	CC	AA	CC	CC	CC	CC	CC	CC	CC	CC	CC	CC	AC	CC	CC	CC	CC	CC	AA	CC	AA	CC	AA	CC
bin4-145	4	132.32	AX-117801650	TAAGAGTGAGATTCCGGGTCGTGACAATTATATTC[C/T]AGAGTGGAGCAAATTGGCGACCTCTAAATAAATAA	TC	TT	TC	TT	TT	TT	TT	TT	TC	TT	TT	TT	TT	TT	TT	TT	TT	TT	TT	TT	TT	TT	TC	TT	TT	TT	TT	TT	TT	TT	TT	TT	TT	NN	TT	TT	TT	TT	TT	TT	TC	TC	TT	TC	TT
bin4-146	4	132.55	AX-117801662	TATTACACACATTTAACAACTCCTAAACTTCTCAC[A/G]TAACAGTAAACAGTACATAGAAATCTAGGCTCTAA	AA	AA	GG	AA	AA	AA	AA	AA	GG	AA	AA	AA	AA	AA	AA	AA	AA	AA	AA	AA	AA	AA	GG	AA	AA	AA	AA	AA	AA	AA	AA	AA	AA	AG	AA	AA	AA	AA	AA	GG	AA	GG	AA	GG	AA
bin4-148	4	133.25	AX-117749898	AGGATGATGTATAAAAGACTGCTTTTACCATTCCA[C/T]GGGGTACATATTATTATAGGGTCATGCCATTCGGT	CC	TT	CC	TT	TT	TT	CC	TT	CC	TT	TT	TT	TT	TC	TT	TT	TT	TT	TT	TT	TT	TT	CC	TT	TT	TT	TT	TT	TT	TT	TT	TT	TT	TC	TT	TT	TT	TT	TT	TT	CC	TT	TT	CC	TT
bin4-149	4	134.18	AX-105970478	TTGTATCTCACATGTTCTTGTCTATCCATGGCACT[A/G]CTAGGTTTTCATGTTCAAACCCCTTCCTAAAGCTC	GG	AA	GG	AA	AA	AA	GG	AA	GG	AA	AA	AA	AA	AG	AA	AA	AA	AA	AA	AA	AA	AA	GG	AA	AA	AA	AA	AA	AA	AA	AA	AA	AA	AG	AA	AA	AA	AA	AA	AA	GG	AA	AA	GG	AA
bin4-150	4	134.41	AX-105990155	AGATCAATTCTCCCAGCTGGTTTAACTTTGTTGGT[A/T]AGCTGTTATCAGAAAGTATTCTGCTCAAGTCATGC	TT	TT	TT	AA	AA	TT	TT	AA	TT	AA	AA	AA	AA	AT	TT	AA	AA	AA	AA	TT	AA	AT	TT	AA	TT	AA	AA	AA	AA	AA	AA	AA	TT	AT	AA	AA	TT	TT	AA	AA	TT	AA	AA	TT	AA
bin4-151	4	134.87	AX-106002810	TGTAGGATTTTGTGTGCACAAAGAAAGGAGATCTC[A/G]GGGTTTTTAACGTTAGTGATTGGAGTTAATTGTAG	AA	GG	AA	GG	GG	GG	AA	GG	AA	GG	GG	GG	GG	AG	GG	GG	GG	GG	GG	GG	GG	GG	AA	GG	GG	GG	GG	GG	GG	GG	GG	GG	GG	AG	GG	GG	GG	GG	GG	GG	AA	GG	GG	AA	GG
bin4-154	4	138.34	AX-117749831	GGTTGGGTACACCGATCCAGTTGTTTCCGTCATGC[A/G]GGAAGGAACATTTGACGTTGTGTTGTGAGTATGCT	GG	GG	GG	GG	GG	GG	GG	GG	GG	GG	GG	GG	GG	GG	GG	GG	GG	GG	GG	GG	GG	GG	GG	GG	GG	GG	GG	GG	GG	GG	GG	GG	GG	GG	GG	GG	GG	GG	GG	GG	GG	GG	GG	GG	GG
bin4-155	4	139.08	AX-117749827	AAATGCCTCGTCTTACGCCCAAGCCTTTTAAAACG[A/C]TGATTGGTACTGTTATTGTGGTGATGTTGTTGCAC	CC	CC	CC	AC	CC	CC	CC	CC	CC	CC	CC	CC	CC	CC	CC	CC	CC	AC	CC	CC	CC	CC	CC	CC	CC	CC	CC	CC	CC	CC	CC	CC	CC	CC	CC	CC	CC	CC	CC	CC	CC	CC	CC	CC	CC
bin4-156	4	140	AX-105973947	TACATTTTAACCAGAATCGAGGGACACGTACCTGG[A/C]AACATGGCTTAAGGAGAATCTATATTGGTGCCACT	CC	CC	CC	CC	CC	CC	CC	CC	CC	CC	CC	CC	CC	CC	CC	CC	CC	CC	CC	CC	CC	CC	CC	CC	CC	CC	CC	CC	CC	CC	CC	CC	CC	CC	CC	CC	CC	CC	CC	CC	CC	CC	CC	CC	CC
bin4-157	4	140.46	AX-105969488	CATATTATAGATGGATAAACAGCTACCTCCAACAG[A/T]ACTGCTTCAATTTCTGTTAGGATCGGGAACTCGGG	AA	AA	AA	AA	AA	AA	AA	AA	AA	AA	AA	AA	AA	AA	AA	AA	AA	AA	AA	AA	AA	AA	AA	AA	AA	AA	AA	AA	AA	AA	AA	AA	AA	AA	AA	AA	AA	AA	AA	AA	AA	AA	AA	AA	AA
bin4-158	4	141.61	AX-106685427	AGAAACAAGGTTAGTAAATTGCATAAAACACTAAA[A/G]TATTGGTAAAAACCATATCTTTTTCCAACTAAGTA	GG	GG	GG	GG	GG	GG	GG	GG	GG	GG	GG	GG	GG	GG	GG	GG	GG	GG	GG	GG	GG	GG	GG	GG	GG	GG	GG	GG	GG	GG	GG	GG	GG	GG	GG	GG	GG	GG	GG	GG	GG	GG	GG	GG	GG
bin4-160	4	143.25	AX-117709111	AACTTCTTGTAGGAATATCTAGATAATGAACGGTT[A/G]GATGTATTGAAAACTAGAGTCGACGAGCTATAATG	GG	GG	GG	GG	GG	GG	GG	GG	GG	GG	GG	GG	GG	GG	GG	GG	GG	GG	GG	GG	GG	GG	GG	GG	GG	GG	GG	GG	GG	GG	GG	GG	GG	GG	GG	GG	GG	GG	GG	GG	GG	GG	GG	GG	GG
bin4-161	4	144.9	AX-106006297	TCGAGAGCATCAATAATGACACAAATACTCCTATC[A/C]CTTTTGACTTCTACCAAATTGCCATGGTACAAAGT	CC	AA	CC	AA	AA	AA	CC	AA	AA	AA	CC	CC	AA	CC	AA	AA	CC	AA	AA	AA	AC	AA	AA	AA	AA	CC	CC	AA	AA	AA	AA	CC	CC	AC	AA	CC	AA	AA	AA	CC	CC	AA	AA	CC	AA
bin4-162	4	145.13	AX-105972231	TGTTCACTTACATATAACTTCCAGCATCAAAGATA[A/T]GATATTCAGAAATCATCTCCAAGCCGCCAAGAACA	AA	TT	AA	TT	TT	TT	AA	TT	TT	TT	AA	AA	TT	AA	TT	TT	AA	TT	TT	TT	AT	TT	TT	TT	TT	AA	AA	TT	TT	TT	TT	AA	AA	AT	TT	AA	TT	TT	TT	AA	AA	TT	TT	AA	TT
bin4-164	4	146.3	AX-106002942	TGTGAATGGTGGGAGCTGACATTGAAGATCTACCA[C/T]GTTCCACATTTTGTTACCGCTAGTTCTTGGTAGAT	TT	CC	CC	CC	CC	CC	CC	CC	CC	CC	CC	CC	CC	CC	CC	CC	TT	CC	CC	CC	TC	CC	CC	CC	TT	TT	CC	CC	CC	CC	TT	CC	CC	TC	CC	CC	CC	CC	TC	CC	CC	CC	CC	TT	CC
bin4-163	4	146.53	AX-105977880	GAGCTATTGCGGAGGTTCCCTCATAATAGAATAAA[A/G]CAATGGATGCAACTCCAGGACTTCTGGGATGGTTT	AA	GG	GG	GG	GG	GG	GG	GG	GG	GG	GG	GG	GG	GG	GG	GG	AA	GG	GG	GG	AG	GG	GG	GG	AA	AA	GG	GG	GG	GG	AA	GG	GG	AG	GG	GG	GG	GG	AG	GG	GG	GG	GG	AA	GG
bin4-166	4	148.2	AX-117592171	GGCATCCAGCACTGACTGGGTGAACCACATCCACC[C/T]CTTTCTCTCTCTGAACTATCCCAACACTTCTGTAT	CC	TT	CC	TT	TT	TT	CC	TT	TT	TT	CC	TT	TT	CC	TT	TT	CC	TT	TT	TT	TC	TT	TT	TT	CC	CC	CC	TT	TT	TT	CC	CC	CC	TC	TT	CC	TT	TT	TC	CC	CC	TT	TT	CC	TT
bin4-167	4	148.89	AX-117529292	CGTTTCATCCAGACACTTATAGTTATTTAAAGTCA[C/G]TATTTTAAACTCCTCCGACTGTTGACCAAGTCTAC	CC	GG	GG	GG	GG	GG	GG	GG	GG	GG	GG	CC	GG	GG	GG	GG	CC	GG	GG	GG	CG	GG	GG	GG	GG	CC	GG	GG	GG	GG	GG	GG	GG	CG	GG	GG	GG	GG	GG	GG	GG	GG	GG	CC	GG
bin4-165	4	149.83	AX-117592166	TTTATATTCAGGTTGGGAGAGGTTCAAAGGGCTAC[A/T]TAGATATTGTCCTCATTATAACTAGACTAATGAAG	TT	AA	TT	AA	AA	AA	TT	AA	AA	AA	TT	AA	AA	TT	AA	AA	TT	AA	AA	AA	AT	AA	AA	AA	TT	TT	TT	AA	AA	AA	TT	TT	TT	AT	AA	TT	AA	AA	AT	TT	TT	AA	AA	TT	AA
bin4-168	4	150.06	AX-117592154	TCATAATTGATAATGCAGGACTTACAGATCAGGGT[A/T]GGCATCAATCTTGCTGAAGAAATCTCCACTAAGAG	AA	AT	AA	AT	AT	AT	AA	AT	AT	AT	AA	AT	AT	AA	AT	AT	AA	AT	AT	AT	AA	AT	AT	AT	AA	AA	AA	AT	AT	AT	AA	AA	AA	AT	AT	AA	AT	AT	AA	AA	AA	AT	AT	AA	AT
bin4-169	4	151.76	AX-117592143	TTGAGAATGTTAAAAATCTAAAAGTTCATGTATTT[A/G]AGCGCATTTGGCCTAATTCTAAATACTTTTATATG	GG	AA	AA	GG	AA	AA	AA	AA	AA	AA	AA	AA	GG	AA	AA	GG	GG	GG	GG	AA	AG	AG	AA	AA	AA	GG	GG	GG	GG	GG	AA	GG	AA	GG	GG	AA	AA	AA	AG	AA	AA	AA	AA	GG	AG
bin4-170	4	152.7	AX-117592142	ACTTTTAGCACATACCAAAACTATCCTTAGTTAGA[C/G]TCTGCCATGATACTTACTCCCCGTTCACTTTTACT	CC	CC	CC	GG	CC	CC	CC	CC	CC	CC	CC	GG	GG	CC	CC	GG	CC	GG	GG	CC	CC	CG	CC	CC	GG	CC	GG	GG	GG	GG	GG	GG	CC	CG	GG	CC	CC	CC	GG	CC	CC	CC	CC	CC	CG
bin4-171	4	153.4	AX-117592097	AGCTGTGAGGTGTTATTGTGAGAACTTTGGAGAGA[C/T]GATGTAGAGTTGCATCTCGACTGCAGTCTTTGCGT	TT	TT	TT	TT	TT	TT	TT	TT	TT	TT	TT	CC	TT	TT	TT	TT	TT	TT	TT	TT	TT	TT	TT	TT	CC	TT	CC	TT	TT	TT	CC	CC	TT	TT	TT	TT	TT	TT	TC	TT	TT	TT	TT	TT	TT
bin4-176	4	156.52	AX-105955276	ATAAACTGAAATCGGGTTTACAGCCCTGGATAACC[C/T]AGATAACAGAAAATATGGCAAAACAAGCTACCAAG	CC	CC	CC	CC	CC	CC	CC	CC	CC	CC	CC	CC	CC	CC	CC	CC	CC	CC	CC	CC	CC	CC	CC	CC	CC	CC	CC	CC	CC	CC	CC	CC	CC	CC	CC	CC	CC	CC	CC	CC	CC	CC	CC	CC	CC
bin4-178	4	157.46	AX-105966026	GTTTGCACAACATACACGATAACATCAGAAAACTT[A/G]TAGGGTGGCTTCGACGTTACGGTCAGTAGTGCTAT	GG	AA	AA	AA	AA	AA	AA	AA	AA	AA	AA	AA	AA	AA	AA	AA	GG	AA	AA	AA	AG	AA	AA	AA	AA	GG	AA	AA	AA	AA	AA	AA	AA	AG	AA	AA	AA	AA	AA	AA	AA	AA	AA	GG	AA
bin4-177	4	157.69	AX-105962348	AATATTATATCAATTATGCCCTTTGTCATTTTAAC[G/T]TTATGGCTCAAAGCATCTATCCTTTTTAAAAAAAC	GG	TT	TT	TT	TT	TT	TT	TT	TT	TT	TT	TT	TT	TT	TT	TT	GG	TT	TT	TT	TG	TT	TT	TT	TT	GG	TT	TT	TT	TT	TT	TT	TT	TG	TT	TT	TT	TT	TT	TT	TT	TT	TT	GG	TT
bin4-173	4	159.13	AX-105983476	CAATAAGAGCCCGTCAAATTGGATAACGAAACCTG[C/T]AGGCATGAATGCAGTGCCCCGGCGATAGGACATTA	TT	TT	TT	TT	TT	TT	TT	TT	TT	TT	TT	CC	TT	TT	TT	TT	TT	TT	TT	TT	TT	TT	TT	TT	CC	TT	TT	TT	TT	TT	CC	TT	TT	TT	TT	TT	TT	TT	TC	TT	TT	TT	TT	TT	TT
bin4-172	4	159.37	AX-105978427	CGTAGCGTTGACACTTATCCCATTTTTGCATGAAA[G/T]CTTTGGCGTCTTGTTCCATTCGGGACCAATAGTAT	GG	GG	GG	GG	GG	GG	GG	GG	GG	GG	GG	GG	GG	GG	GG	GG	GG	GG	GG	GG	GG	GG	GG	GG	GG	GG	GG	GG	GG	GG	GG	GG	GG	GG	GG	GG	GG	GG	GG	GG	GG	GG	GG	GG	GG
bin4-180	4	160.57	AX-105985649	CACATAGACAAGGGGAGAATACACATCATCTGAAG[A/C]TTCTACTACAGAGGTTGAGGGAGGAGAAGCTTTAT	AA	AA	AA	AA	AA	AA	AA	AA	AA	AA	AA	AA	AA	AA	AA	AA	AA	AA	AA	AA	AA	AA	AA	AA	AA	AA	AA	AA	AA	AA	AA	AA	AA	AA	AA	AA	AA	AA	AA	AA	AA	AA	AA	AA	AA
bin4-181	4	161.52	AX-105958017	CCAAGAATAACTTCAAAATGCACCATTTTAAAAAA[C/T]AAGAGATCAACCATGGTATTAAAGACATTAATAGT	CC	CC	CC	CC	CC	CC	CC	CC	CC	CC	CC	CC	CC	CC	CC	CC	CC	CC	CC	CC	CC	CC	CC	CC	CC	CC	CC	CC	CC	CC	CC	CC	CC	CC	CC	CC	CC	CC	CC	CC	CC	CC	CC	CC	CC
bin4-182	4	162.01	AX-105957237	TCAGAGAATGACTTTGTCATGCCAACTGACATATG[C/T]CGCAGTATTCAGTCCAACTCAAAAAATTAGGAAAC	TT	TT	TT	TT	TT	TT	TT	TT	TT	TT	TT	TT	TT	TT	TT	TT	TT	TT	TT	TT	TT	TT	TT	TT	TT	TT	TT	TT	TT	TT	TT	TT	TT	TT	TT	TT	TT	TT	TT	TT	TT	TT	TT	TT	TT
bin4-185	4	163.68	AX-105995510	TAGGGGATCGGGGCTATAACTCTCAAAACGACCGG[C/T]CGGGTCATTACAAGGAGGATTTAAATAAGACTGTA	CC	CC	CC	CC	CC	CC	CC	CC	CC	CC	CC	CC	CC	CC	CC	CC	CC	CC	CC	CC	CC	CC	CC	CC	CC	CC	CC	CC	CC	CC	CC	CC	CC	CC	CC	CC	CC	CC	CC	CC	CC	CC	CC	CC	CC
bin4-187	4	165.33	AX-105997250	TACCTCATCTCCCGGATTCTTATCTGGATGAAGCC[A/G]CAGTGCCAACTTGTAATATGCCTTCTTTATCTCCT	GG	GG	GG	GG	GG	GG	GG	GG	GG	GG	GG	GG	GG	GG	GG	GG	GG	GG	GG	GG	GG	GG	GG	GG	GG	GG	GG	GG	GG	GG	GG	GG	GG	GG	GG	GG	GG	GG	GG	GG	GG	GG	GG	GG	GG
bin4-188	4	166.27	AX-117600023	TCTCGCCTCAAAATTAGTCACCAACATCTGGTCCT[A/G]TCAGAGTTGCTCAAACTGAGATCGCAACTCTTCCC	GG	GG	GG	GG	GG	GG	GG	GG	GG	GG	GG	GG	GG	GG	GG	GG	GG	GG	GG	GG	GG	GG	GG	GG	GG	GG	GG	GG	GG	GG	GG	GG	GG	GG	GG	GG	GG	GG	GG	GG	GG	GG	GG	GG	GG
bin4-189	4	166.5	AX-105993140	TAAAATTTTTGTTGCATCACTGCATGTTCATCTTC[G/T]TCATAGAAAGGGAGACAAGAATAGGGCAAGACAAG	TT	TT	TT	TT	TT	TT	TT	TT	TT	TT	TT	TT	TT	TT	TT	TT	TT	TT	TT	TT	TT	TT	TT	TT	TT	TT	TT	TT	TT	TT	TT	TT	TT	TT	TT	TT	TT	TT	TT	TT	TT	TT	TT	TT	TT
bin4-191	4	166.96	AX-105955393	AAATAGGACTAAGGAAACATTAAGAATGGCTACAA[C/T]CATTCAATGTGACAACATATGTCACAATCACTCGT	CC	CC	CC	CC	CC	CC	CC	CC	CC	CC	CC	CC	CC	CC	CC	CC	CC	CC	CC	CC	CC	CC	CC	CC	CC	CC	CC	CC	CC	CC	CC	CC	CC	CC	CC	CC	CC	CC	CC	CC	CC	CC	CC	CC	CC
bin4-193	4	167.43	AX-105993493	GACGGGTATTTTCGTGCGGCAAGGTTGAGTGATAT[A/G]TGCACGACAGATAGCTTCCCTGCTATTGGTATAAT	AA	AA	AA	AA	AA	AA	AA	AA	AA	AA	AA	AA	AA	AA	AA	AA	AA	AA	AA	AA	AA	AA	AA	AA	GG	AA	AA	AA	AA	AG	GG	AA	AA	AA	AA	AA	AA	GG	AA	AA	AA	AA	AA	AA	AA
bin4-194	4	169.88	AX-105994350	AATACCTTAGCACATAATCAAATATAGTAATAGAT[A/C]GGTTTTCGGAAGTCATAACAAGACCTGTCCTCGAT	CC	CC	CC	CC	CC	CC	CC	CC	CC	CC	CC	CC	CC	CC	CC	CC	CC	CC	CC	CC	CC	CC	CC	CC	AA	CC	CC	CC	CC	AC	AA	CC	CC	CC	CC	CC	CC	AA	CC	CC	CC	CC	CC	CC	CC
bin4-195	4	171.3	AX-105956634	AAAATATTTATTTTAATATGTTGGTGGAGTCAGTA[A/G]TGGTGTTCAAATGTCACAACCCAAAATCTCACCTC	AA	AA	AA	AA	AA	AA	AA	AA	AA	AA	AA	AA	AA	AA	AA	AA	AA	AA	AA	AA	AA	AA	AA	AA	AA	AA	AA	AA	AA	AA	AA	AA	AA	AA	AA	AA	AA	AA	AA	AA	AA	AA	AA	AA	AA
bin4-196	4	171.76	AX-117618928	CCGCTGGTTGATGATGGAGTATTTCTTGGCTGACT[C/G]TCTTCTTCAAGAGTTGAAATCTAACGAAGCAGAAG	CC	CC	CC	CC	CC	CC	CC	CC	CC	CC	CC	CC	CC	CC	CC	CC	CC	CC	CC	CC	CC	CC	CC	CC	CC	CC	CC	CC	CC	CC	CC	CC	CC	CC	CC	CC	CC	CC	CC	CC	CC	CC	CC	CC	CC
bin4-197	4	172.44	AX-105994347	AACCATGTCAAAGTAAAAAAGCAGAGTAAGGAGTA[A/C]CAACCAGGACATAGAGCACAGAGGCGATGATAATT	CC	CC	CC	CC	CC	CC	CC	CC	CC	CC	CC	CC	CC	CC	CC	CC	CC	CC	CC	CC	CC	CC	CC	CC	CC	CC	CC	CC	CC	CC	CC	CC	CC	CC	CC	CC	CC	CC	CC	CC	CC	CC	CC	CC	CC
bin4-198	4	172.9	AX-105992741	CGTCCAAGGGGTCATGGGGCATGGTTGGAAAACCG[C/G]CCATGACATGATTGCGAGACAGAATAAACTATGCA	CC	CC	CC	CC	CC	CC	CC	CC	CC	CC	CC	CC	CC	CC	CC	CC	CC	CC	CC	CC	CC	CC	CC	CC	CC	CC	CC	CC	CC	CC	CC	CC	CC	CC	CC	CC	CC	CC	CC	CC	CC	CC	CC	CC	CC
bin4-199	4	174.29	AX-105958050	CTGTTGAATGACAAAGGGGACAAATATATTGTGCT[A/G]GGGGAATTGGAGCACTCCGAGAGTCACCGAGATTT	AA	AA	AA	AA	AA	AA	AA	AA	AA	AA	AA	AA	AA	AA	AA	AA	AA	AA	GG	AA	AA	AA	GG	AA	AA	AA	AA	AA	AA	AA	AA	AA	AA	AA	AA	AA	AA	AA	AA	AA	AA	GG	AA	AA	AA
bin4-200	4	175.92	AX-117543345	TCTGAGTGTTTGCATTGGTTGTGTGACCTAATCTT[A/G]TTTCCTTCCTGATTCTTAGTGATTAATTTATGTTA	AA	GG	GG	GG	GG	AA	GG	GG	AA	GG	GG	AA	GG	GG	GG	AG	GG	GG	AA	GG	AA	AA	AG	GG	GG	AG	GG	GG	GG	GG	GG	GG	GG	GG	GG	GG	GG	GG	GG	GG	GG	AG	GG	GG	AA
bin4-201	4	176.16	AX-117786360	GTATTTTTATGGTTGGTGTTGTATGAGCTTGAGAA[A/G]AATTTTCATTGTACTAACTGTGGTATTATGACAGT	AA	GG	GG	GG	GG	NN	GG	GG	AA	GG	GG	AA	GG	GG	GG	GG	GG	GG	GG	GG	AA	AA	GG	GG	GG	GG	GG	GG	GG	GG	GG	GG	GG	GG	GG	GG	GG	GG	GG	GG	GG	GG	GG	GG	AA
bin4-202	4	177.38	AX-117638040	TAGAAGTACTGCTGCAGATATTAATAATTGGAAAG[A/T]TTTTCATTTCGAGCTAAACATAATTTCCCAAATGA	TT	TT	AA	AA	AT	TT	AA	AA	AA	TT	AA	TT	AA	AA	TT	AA	AA	TT	AT	AA	TT	TT	AT	TT	AA	AA	TT	AA	AA	AT	NN	TT	AA	AA	AA	AA	TT	AA	NN	AA	AA	AT	TT	AA	TT
bin5-1	5	0	AX-106013568	ATATATAACTCAACTGCCTCTACATGACAATGCAC[C/T]GACTGTGTGAATTGCACAATGTACTCTCACTCTCA	CC	CC	CC	CC	CC	CC	CC	CC	CC	CC	CC	CC	CC	CC	CC	CC	CC	CC	CC	CC	CC	CC	CC	CC	CC	CC	CC	CC	CC	CC	CC	CC	CC	CC	CC	CC	CC	CC	CC	CC	CC	CC	CC	CC	CC
bin5-2	5	0.91	AX-105988283	TAGTCTTGCATCCAAATAGGTGGCTTGAGACCTCT[A/G]TTGGACCTCCTGAGTTGTACAGGTTGAACTTCCTC	GG	GG	GG	GG	AA	GG	GG	GG	GG	GG	AA	GG	GG	GG	GG	AA	GG	GG	GG	GG	GG	AA	AA	GG	GG	GG	GG	GG	GG	GG	GG	GG	GG	GG	AA	GG	GG	AA	GG	AA	AG	GG	GG	GG	GG
bin5-3	5	1.58	AX-106016485	AACCTCAAATTAACTCCCCTTATTACTCCTTTTGG[A/G]AAAGATGTAACAACATGGTAATTGTATGGTTAACA	GG	GG	GG	GG	GG	GG	GG	GG	GG	GG	AA	GG	GG	GG	GG	GG	GG	GG	GG	GG	GG	GG	AA	GG	GG	GG	GG	GG	GG	GG	GG	GG	GG	GG	AA	GG	GG	AA	GG	AA	AG	GG	GG	GG	GG
bin5-4	5	3.21	AX-117777510	GTCGATGGGGAGACCCTCGCCAAGGAGCTTAAAGC[A/G]ACCAAGTCGGTGACTAAAATAACCAATTCCGATGA	GG	GG	GG	GG	GG	GG	GG	GG	GG	GG	AA	GG	GG	GG	GG	GG	GG	GG	GG	GG	GG	GG	AA	GG	GG	GG	GG	GG	GG	GG	GG	GG	GG	GG	AA	GG	GG	AA	GG	AA	AG	GG	GG	GG	GG
bin5-7	5	5.07	AX-117777499	TGCTAAAGAAAAGATCGGGTGCTAAGAGAGGGTCT[A/C]TTTTAGAACGGATATATTATTGTATCATGGTTCTT	CC	CC	CC	CC	CC	CC	CC	CC	CC	CC	CC	CC	CC	CC	CC	CC	CC	CC	CC	CC	CC	CC	CC	CC	CC	CC	CC	CC	CC	CC	CC	CC	CC	CC	CC	CC	CC	CC	CC	CC	CC	CC	CC	CC	CC
bin5-8	5	6.22	AX-117703011	TATGCAGTAAGGAGAGAGCGGCTATAAATTGGATA[C/G]AGAGAGAAAAAGCTAACACAGGGGAAGGTTGGGAA	GG	GG	GG	CC	GG	GG	CG	GG	CC	GG	CC	GG	GG	CC	GG	GG	GG	GG	CC	GG	GG	CC	CC	GG	GG	GG	GG	CC	GG	GG	GG	GG	GG	GG	CC	GG	GG	CC	GG	CC	CC	GG	GG	GG	GG
bin5-6	5	7.4	AX-117703010	CTTACTATCCTTCCCGAATTTCACTTATAAAATTA[C/T]ATTGAGTTTGTTATTATTATTATTGTCGATCGAGT	CC	CC	CC	CC	CC	CC	TC	CC	CC	CC	TT	CC	CC	CC	CC	CC	CC	CC	CC	CC	CC	CC	TT	CC	CC	CC	CC	CC	CC	CC	CC	CC	CC	CC	TT	CC	CC	TT	CC	TT	TT	CC	CC	CC	CC
bin5-5	5	7.62	AX-117605127	CAAGATGCAATTGACGCAGTACCTTCACATAATTC[C/G]CAACATATATTTATTTCGGTTAAGCCTGGGATTTA	GG	GG	CC	GG	CC	CC	CG	CC	GG	CC	GG	CC	CC	GG	CC	CC	CC	CC	GG	CC	CC	GG	GG	CC	CC	CC	CC	GG	CC	CC	CC	CC	CC	CC	GG	CC	CC	GG	CC	GG	GG	CC	CC	CC	CC
bin5-12	5	9.44	AX-117603367	CATGTCAGGTGGCACAGTAGAAGAAGTTGAGGTCG[A/G]GAATAAGCTTTAGATACTTTCATTATCTTTGAATC	GG	GG	AA	AA	AA	AA	AG	AA	AA	AA	GG	AA	AA	AA	GG	AA	AA	AG	AA	AA	AA	AA	GG	GG	AA	GG	GG	AA	AA	AA	AA	AA	AA	AA	GG	AA	AA	GG	AA	GG	GG	AA	AA	AA	AA
bin5-11	5	9.88	AX-117495128	GTGAATGTGTTAAATGAGTGGTAAAGTTATATTGT[A/G]AACATGTGAAGTCCCATCAGGATGATTATGGATGA	GG	GG	AA	GG	GG	GG	GG	GG	GG	GG	GG	GG	AG	GG	GG	GG	GG	GG	GG	GG	GG	GG	GG	GG	GG	GG	GG	GG	GG	GG	GG	GG	AA	GG	GG	AA	GG	GG	GG	GG	GG	GG	AG	GG	GG
bin5-10	5	10.32	AX-117558626	GGGAAAAAGCCATTTAAGTTCTTCAATTATCTAGC[C/T]GAACATCCAGACTTTGGAAAGATAATACAGGAGAA	TT	TT	CC	CC	CC	CC	TT	CC	CC	CC	TT	CC	CC	TT	TT	CC	CC	TC	CC	CC	CC	CC	CC	TT	CC	TT	TT	TT	CC	CC	CC	CC	CC	CC	TT	CC	CC	TT	CC	TT	TT	CC	CC	CC	CC
bin5-9	5	10.78	AX-117558625	AGTATAGTTTTCCTAAGTATCTATCTGATTGAATG[A/G]TTATGAAAAAGTACAACGTTTTGAGTCCACCTGTG	AA	AA	GG	GG	GG	GG	AA	GG	GG	GG	AA	GG	GG	AA	AA	GG	GG	AG	GG	GG	GG	GG	GG	AA	GG	AA	AA	AA	GG	GG	GG	GG	GG	GG	AA	GG	GG	AA	GG	AA	AA	GG	GG	GG	GG
bin5-13	5	11.46	AX-117558614	TTTCTCCGGCAATTCAAATCTTCTGCATGCTTTTT[A/C]ATTTTTAGTTACTTGGTGTTTCTGAGTTTTTATTA	CC	AA	CC	CC	CC	CC	CC	CC	CC	CC	CC	CC	CC	AA	AA	CC	CC	AC	CC	CC	CC	CC	CC	AA	CC	AA	CC	AA	CC	CC	CC	CC	CC	CC	CC	CC	CC	CC	CC	CC	CC	CC	CC	CC	CC
bin5-14	5	12.12	AX-117558605	TCACCCATCTACCGGAGCATTTCTTTCGCACTGTG[A/G]ATGGAATTCGACTTTAGAGAGCGTAGTCCACGGCG	GG	GG	GG	GG	GG	GG	GG	GG	GG	GG	GG	GG	GG	GG	GG	GG	GG	GG	GG	GG	GG	GG	GG	GG	GG	GG	GG	GG	GG	GG	GG	GG	GG	GG	GG	GG	GG	GG	GG	GG	GG	GG	GG	GG	GG
bin5-15	5	12.34	AX-117601626	CGGAGTTGAGGAACCAAAAATTAAACAATTATCGT[C/T]AAAGGGTACGCGATTTTTTTCTGGTAAGAGCGATA	CC	TT	CC	TT	CC	TT	CC	CC	TT	CC	CC	CC	CC	TT	TT	CC	CC	TT	CC	TT	CC	TT	CC	TT	CC	TT	CC	TT	CC	CC	CC	CC	CC	CC	CC	CC	CC	CC	CC	CC	CC	CC	TC	CC	CC
bin5-16	5	13.02	AX-117601638	GTGAAAAGGTTCAAATATCAACAAGAGGAGTAAAA[C/T]ATATTAAGCCTAATATTTTTAAACTCTATTTTGGT	CC	CC	CC	TC	CC	TC	CC	CC	TC	CC	CC	CC	CC	CC	CC	CC	CC	CC	CC	TC	CC	TC	CC	CC	CC	CC	CC	CC	CC	CC	CC	CC	CC	CC	CC	CC	CC	CC	CC	CC	CC	CC	CC	CC	CC
bin5-18	5	15.58	AX-117669723	TGAAAAGTTTTTAACGAAGCTTCTATTAGTGATCC[A/G]AAGTTATGATGAAAAAGAGTGTTCTATCCTATATT	GG	GG	GG	GG	GG	GG	GG	GG	GG	GG	GG	GG	GG	GG	GG	GG	GG	GG	GG	GG	GG	GG	GG	GG	GG	GG	GG	GG	GG	GG	GG	GG	GG	GG	GG	GG	GG	GG	GG	GG	GG	GG	GG	GG	GG
bin5-19	5	16.03	AX-117745969	ATAATAAATGGTAAGTAACATATTATAAGATGATG[G/T]AAGAAGTTATATTACTCTTAGGGGCGGACCCATGT	TT	TT	TT	TT	TT	TT	TT	TT	TT	TT	TT	TT	TT	TT	TT	TT	TT	TT	TT	TT	TT	TT	TT	TT	TT	TT	TT	TT	TT	TT	TT	TT	TT	TT	TT	TT	TT	TT	TT	TT	TT	TT	TT	TT	TT
bin5-20	5	17.64	AX-117688398	GAAGATGCTACTGACCTAAGTGAGTCATCGAGTAT[A/C]TTTGATGAGGCCCAGCGACTCCTGAGTCGGGTAAA	CC	CC	CC	CC	CC	CC	CC	CC	CC	CC	CC	CC	CC	CC	CC	CC	CC	CC	CC	CC	CC	CC	CC	CC	CC	CC	CC	CC	CC	CC	CC	CC	CC	CC	CC	CC	CC	CC	CC	CC	CC	CC	CC	CC	CC
bin5-21	5	18.07	AX-117688408	CTCCTCTCATGCTTCTTCCTTTCCTAATGTCCTGC[A/G]GAATTTATACGAGAAGTGGATCCATGTCGAGGCCC	AA	AA	AA	AA	GG	AA	AA	AA	GG	AA	AA	AA	AG	GG	AA	AA	AA	AA	GG	AA	GG	AA	AA	AA	GG	AA	AA	GG	AA	AG	GG	GG	AA	GG	AA	AA	GG	AA	AA	AA	AA	GG	AA	AG	AA
bin5-22	5	19.19	AX-117688421	GTGCAAGTCAACCTTCAACCAAGTACCTCAATCAA[C/T]CTTCTTGGAGCATGGGTACCAACAGATAATATTAT	TT	TT	TT	TT	CC	TT	TT	TT	TT	TT	TT	TT	TC	CC	TT	TT	TT	TT	TT	TT	TT	TT	TT	TT	TT	TT	TT	CC	TT	TC	CC	TT	TT	CC	TT	TT	CC	TT	TT	TT	TT	TT	TT	TC	TT
bin5-23	5	19.42	AX-117688428	AAGATTAAGAGGTACCTATCAAATCCGCTTGTGCT[A/G]GTCCGCCGGAGCCTAGGAGACCCTTAATTCTCTAT	AA	AA	AA	AA	GG	AA	AA	AA	AA	AA	AA	AA	AG	GG	AA	AA	AA	AA	AA	AA	AA	AA	AA	AA	AA	AA	AA	GG	AA	AG	GG	AA	AA	GG	AA	AA	GG	AA	AA	AA	AA	AA	AA	AG	AA
bin5-24	5	19.64	AX-117688444	CCAACAATTTAATCTTGTGTGCATGAACTAAGACT[C/T]CATATACTAAATTGTCTACCACATAATTAAAGAGA	CC	CC	CC	CC	TT	CC	CC	CC	CC	CC	CC	CC	TC	TT	CC	CC	CC	CC	CC	CC	CC	CC	CC	CC	CC	CC	CC	TT	CC	TC	TT	CC	CC	TT	CC	CC	TT	CC	CC	CC	CC	CC	CC	TC	CC
bin5-25	5	22.04	AX-117688486	CCTATGGTGTGGACATTATGTACAGTTCAGATGGT[A/G]GAGAATGAAACAAATCTCCGTTCACTTGGCATTGA	GG	NN	AA	AA	GG	AA	AA	AA	AA	GG	GG	AA	NN	GG	AA	AA	AA	AA	AA	AA	AA	AA	AA	AA	AA	GG	GG	GG	AA	AA	GG	AA	AA	GG	GG	AA	GG	GG	AA	GG	NN	AA	AA	GG	AA
bin5-26	5	22.5	AX-117608099	TACCAATATAGTAAAAGAATGCGTATGAAACTCAG[C/T]GAGTAATGTCATGATTAGCTTTTAAAATAAGTGTA	TT	TC	CC	CC	TT	CC	CC	CC	CC	TT	TT	CC	TC	TT	CC	CC	CC	CC	CC	CC	CC	CC	CC	CC	CC	TT	TT	TT	CC	CC	TT	CC	CC	TT	TT	CC	TT	TT	CC	TT	TC	CC	CC	TT	CC
bin5-27	5	23.4	AX-117608079	CGTTGGAACTCTTGATTACATGGCACCAGAGGTTT[G/T]GTTGAAAAAAGGATATGGAATTGAATGTGATTGGT	GG	TG	TT	TT	GG	TT	TT	TT	GG	GG	GG	TT	TT	GG	TT	TT	GG	TT	TT	TT	TT	TT	TT	TT	TT	GG	GG	GG	TT	TT	GG	GG	TT	GG	TT	TT	GG	TT	TT	GG	TG	TT	TT	GG	TT
bin5-28	5	24.08	AX-117608076	CGGAGAAGAAAGCGTCCCAAAAAGATACCCAGCAA[G/T]GAAAGTCTGGAGCAGGCTGGAATTTATCAAACTCA	TT	TT	GG	TT	TT	GG	TT	TT	TT	TT	TT	TT	GG	TT	TT	TT	TT	TT	TT	GG	TT	TT	TT	TT	TT	TT	TT	TT	TT	TT	TT	TT	GG	TT	GG	TT	TT	GG	TT	TT	TG	TT	TT	TT	GG
bin5-29	5	24.3	AX-117510802	ATCTTCTAGAAGAGTGGGCCTTTTAGCTGCGTCCA[A/G]TGATGAGCCCAATAGAAAATAAGCCTGTCCTCTTT	GG	GG	AA	GG	GG	AA	GG	GG	GG	GG	GG	GG	AA	GG	GG	GG	GG	GG	GG	AA	GG	GG	GG	GG	GG	GG	GG	GG	GG	GG	GG	GG	AA	GG	AA	GG	GG	AA	GG	GG	AG	GG	GG	GG	AA
bin5-33	5	31.29	AX-117549574	CACTACCATATGTTTACCTACAAGTTACAACCTCA[C/T]AGGCATCGAGATACAATGAATACAAGTTGTATCTT	TT	TT	CC	CC	CC	CC	CC	CC	CC	TT	TT	CC	CC	CC	CC	CC	CC	CC	CC	CC	CC	CC	CC	CC	CC	TT	TT	CC	CC	CC	CC	CC	CC	TT	CC	CC	CC	CC	CC	TT	TC	CC	CC	TT	CC
bin5-34	5	32.18	AX-117549549	CTTTACCCTTTCTCCCTGAGAAAGCTCACACGCTT[C/T]GCCAATTGAACTAAATCTTAGCTCAGCAGGAGGAA	TT	TT	CC	CC	CC	CC	CC	CC	CC	TT	TT	CC	CC	CC	CC	CC	CC	CC	CC	CC	CC	CC	CC	CC	CC	TT	TT	CC	CC	CC	CC	CC	CC	TT	CC	CC	CC	CC	CC	TT	TC	CC	CC	TT	CC
bin5-35	5	32.4	AX-117582064	CTACTTCTGCTGTCCTGTTGAAATGAGGTACTGAC[A/G]TTTTCGTTGACTTCTGTTGTACCAGTTTTGTGTAA	AA	AA	GG	GG	GG	GG	GG	GG	GG	AA	AA	GG	GG	GG	GG	GG	GG	GG	GG	GG	GG	GG	GG	GG	GG	AA	AA	GG	GG	GG	GG	GG	GG	AA	GG	GG	GG	GG	GG	AA	AG	GG	GG	AA	GG
bin5-36	5	32.84	AX-117589254	GAAAGCTAAAGAGGCTTAATTAATCCCTTCATGAA[A/G]TAGTTGTTCTCACCTATCACTTTAATTTATGTAAA	GG	GG	AA	GG	GG	AA	GG	GG	AA	GG	GG	GG	GG	GG	GG	GG	GG	GG	AA	AA	GG	GG	GG	GG	GG	GG	GG	GG	GG	GG	GG	AA	AA	GG	GG	GG	GG	AA	GG	GG	AG	GG	GG	GG	AA
bin5-41	5	34.45	AX-117719448	CTAGTCATATGACAGCTCTTCAAGATGAGATTATA[A/G]CCTTCAAGCAAGAGTCGACAGAGCCTTTACATGAG	GG	AA	GG	GG	GG	GG	GG	GG	GG	AA	AA	GG	GG	GG	GG	GG	GG	GG	GG	GG	GG	GG	GG	GG	GG	AA	AA	GG	GG	GG	GG	GG	GG	AA	GG	GG	GG	GG	GG	AA	AG	GG	GG	AA	GG
bin5-37	5	35.58	AX-117522829	TGATTCGAGCCAAACGGTTTGTGGATTCGGATTCA[A/G]GGTGGTTAAGTGGTCCTAGGATGTTAAGATGGTGG	GG	GG	AG	GG	GG	AG	GG	GG	AG	GG	GG	AG	GG	GG	GG	GG	GG	GG	AG	AG	GG	GG	GG	GG	GG	GG	GG	GG	GG	GG	GG	AG	AG	GG	GG	GG	GG	AG	GG	GG	AG	GG	GG	GG	AG
bin5-38	5	36.04	AX-117538217	TACTACATATTATATGAGTAAACACCATTAGAATT[C/T]GGGAGAAATTCAAAAATAGTTAGATTTACAAGTGC	TT	TT	TC	TT	TT	TC	TT	TT	TC	TT	TT	TT	TT	TT	TT	TT	TT	TT	TC	TC	TT	TT	TT	TT	TT	TT	TT	TT	TT	TT	TT	TC	TC	TT	TT	TT	TT	TC	TT	TT	TT	TT	TT	TT	TC
bin5-54	5	40.14	AX-105984409	GCAAATGCAACATCTGCAGTTGGTAACTTGACTTA[G/T]ATGGGATTTTGCTCATTTTTAAAAACATTCAAAAC	GG	GG	GG	GG	TT	GG	GG	GG	GG	TT	GG	GG	GG	TT	TT	GG	TT	GG	GG	GG	GG	GG	GG	TT	GG	GG	GG	TT	GG	GG	TT	GG	GG	TT	GG	GG	TT	GG	GG	GG	GG	GG	GG	GG	GG
bin5-55	5	40.38	AX-105999053	GTCGGATTTTGAAAGGTGGGCCTAGAGTCCCAGGT[A/T]TGAGCAATTTCGGGAATGTTGATGTAAATTGAATA	TT	TT	TT	TT	AT	TT	TT	TT	TT	AT	TT	TT	TT	AT	AT	TT	AT	TT	TT	TT	TT	TT	TT	AT	TT	TT	TT	AT	TT	NN	AT	TT	TT	TT	TT	TT	AT	TT	TT	TT	TT	TT	TT	TT	TT
bin5-56	5	40.61	AX-106021645	CAAATGGAATTTTCCAACTTTCACAATCACATCAT[C/T]AACAATTCCTACCGGCCGCTTAATAGATCGATCGG	CC	TT	TT	TT	CC	TT	TT	CC	CC	CC	TT	TT	TT	CC	CC	CC	CC	CC	TT	TT	CC	CC	CC	CC	CC	TC	TT	CC	CC	CC	CC	TT	TT	CC	CC	TT	CC	TT	CC	NN	TT	CC	TT	TT	TT
bin5-58	5	41.06	AX-105995363	GGGACTGGTGGCGCAATGAAGAGGTCCAAGGGAAA[A/G]TGGAAGCTAAGAAGGTTGCTTACTAAAGTTAGTGG	GG	AA	AA	AA	GG	AA	AA	AA	GG	GG	AA	AA	AA	GG	GG	AA	GG	AA	AA	AA	GG	AA	AA	GG	GG	AA	AA	GG	AA	AG	GG	AA	AA	GG	GG	AA	GG	AA	AA	AA	AA	AA	AA	AA	AA
bin5-60	5	41.51	AX-105994836	CGTGACAAAATTTCGCAGCCGCACTCAGGTAAGTC[A/T]GTTGGGTCATTGGGTTCAGAGAATAAATAAGACCT	TT	AA	AA	AA	TT	AA	AA	AA	TT	TT	AA	AA	AA	TT	TT	AA	TT	AA	AA	AA	TT	AA	AA	TT	TT	AA	AA	TT	AA	AT	TT	AA	AA	TT	TT	AA	TT	AA	AA	AA	AA	AA	AA	AA	AA
bin5-59	5	41.73	AX-105993186	CCACACTTCAACACAGGAAGTCAATCCTTTGCATT[C/T]GAGTTTACAGTTCTCGTTGCTTTGCCTTAGGAAAA	TT	CC	CC	CC	TT	CC	CC	CC	TT	TT	TT	CC	TT	TT	TT	CC	TT	CC	CC	CC	TT	CC	CC	TT	TT	CC	CC	TT	CC	TC	TT	CC	CC	TT	TT	CC	TT	CC	CC	TT	CC	CC	CC	CC	CC
bin5-43	5	43.76	AX-105996447	TCAGCCCCACCATCTTCAGAAATCCCCTAGTAGCG[C/T]GATTTTCAGGTACTAACATATTAGGACTATCCCAA	CC	TT	CC	CC	CC	CC	CC	CC	CC	TT	TT	CC	CC	CC	CC	CC	CC	CC	CC	CC	CC	CC	CC	CC	CC	TT	TT	CC	CC	CC	CC	CC	CC	TT	CC	CC	CC	CC	CC	TT	TC	CC	CC	TT	CC
bin5-45	5	44.21	AX-105960151	AGGTTTCGAGATGTCGGCGTATTGGTAAATTATTT[A/C]AGCTACGGAAAAAGAGCATAAGTGATAATTTGAGA	CC	AA	AA	AA	CC	AA	AA	CC	CC	AA	AA	AA	AA	CC	CC	CC	CC	CC	AA	AA	CC	CC	CC	CC	CC	AA	AA	CC	CC	CC	CC	AA	AA	AA	CC	AA	CC	AA	CC	AA	AA	CC	AA	AA	AA
bin5-62	5	51.95	AX-117588642	GAGCTTGGGTAAATCGGTCGAACCCAACTTTAGTA[C/T]AAATCATATATTTATTTTAAAAAATTCATTGAATA	TT	TT	TT	TT	TC	TT	TT	TT	TT	TC	TC	TT	TC	TC	TC	TT	TC	TT	TC	TT	TT	TT	TT	TC	TT	TT	TT	TC	TT	TC	TC	TT	TT	TC	TT	TT	TC	TT	TT	TC	TT	TT	TT	TT	TT
bin5-61	5	53.97	AX-106028179	ATCTTTTCCTCCACAACCTTCTCAGAAGTATCTCA[A/G]CCTCTTTTTGTACAAGCTCTGGCACAACCTTCTCA	AA	AA	AA	AA	GG	AA	AA	AA	AA	GG	GG	AA	GG	GG	GG	AA	GG	AA	GG	AA	AA	AA	AA	GG	AA	AA	AA	GG	AA	AG	GG	AA	AA	GG	AA	AA	GG	AA	AA	GG	AA	AA	AA	AA	AA
bin5-64	5	55.09	AX-105958346	CACCTATCATGCGTGTCACATCCAAAATAGTAAAG[A/C]GATACGAAATCCAGGGTTTCATACCCTCAGGACTA	CC	CC	AA	AA	CC	CC	AA	CC	CC	CC	CC	AA	CC	CC	CC	CC	CC	CC	CC	AA	CC	AA	CC	CC	CC	CC	CC	CC	CC	CC	CC	CC	AA	CC	CC	AA	CC	AA	CC	CC	CC	CC	AA	CC	AA
bin5-65	5	55.32	AX-105956948	TGGTTATCATTTCCTGTTGATTGTTTAATTCTATA[C/T]CGTATTTCAATTATTCTGTCATTATTATAGACTGC	CC	CC	CC	CC	CC	CC	CC	CC	CC	CC	CC	CC	CC	CC	CC	CC	CC	CC	CC	CC	CC	CC	CC	CC	CC	CC	CC	CC	CC	CC	CC	CC	CC	TC	CC	CC	CC	CC	CC	CC	CC	CC	CC	CC	CC
bin5-66	5	55.55	AX-105956621	AATATGGTCTCTCGGTGGAGTAAGAAAAGGTCATT[A/G]AAAATCCCGAGCAGGAGGAAATGGCTCGGAAGATG	AA	AA	AA	AA	AA	AA	AA	AA	AA	AA	AA	AA	AA	AA	AA	AA	AA	AA	AA	AA	AA	AA	AA	AA	AA	AA	AA	AA	AA	AA	AA	AA	AA	AG	AA	AA	AA	AA	AA	AA	AA	AA	AA	AA	AA
bin5-63	5	56	AX-106010714	TGAATTAAAAATAATAATCATTTAGATCCACGTGG[C/T]AACTTCTTATTGGTCGAATTAAAACATCTAAGCTA	CC	CC	CC	CC	CC	CC	CC	CC	CC	CC	CC	CC	CC	CC	CC	CC	CC	CC	CC	CC	CC	CC	CC	CC	CC	CC	CC	CC	CC	CC	CC	CC	CC	TT	CC	CC	CC	CC	CC	CC	CC	CC	CC	CC	CC
bin5-67	5	56.22	AX-105994712	AGTTTTTGTTTTTGTTCCAAATGCCCCCCTGAAGA[A/G]CTACTGGAGTATGATCAGATGCTAATCTTTGCAGT	GG	GG	GG	GG	GG	GG	GG	GG	GG	GG	GG	GG	GG	GG	GG	GG	GG	GG	GG	GG	GG	GG	GG	GG	NN	GG	GG	GG	GG	GG	GG	GG	GG	AA	GG	GG	GG	GG	GG	GG	GG	GG	GG	GG	GG
bin5-68	5	59.27	AX-117595963	TGGGGCTTTGACCCTTTCACTTTATTCTGCCTCTT[A/G]GGCTTTTGATTTTGGATTTCTTGTCATTTTCAATA	GG	GG	AG	GG	GG	GG	GG	GG	GG	GG	GG	AG	GG	GG	GG	GG	GG	GG	GG	GG	GG	AG	GG	GG	GG	GG	GG	GG	GG	GG	GG	GG	AG	GG	GG	GG	GG	AG	GG	GG	AG	GG	GG	GG	AG
bin5-69	5	60.17	AX-105995322	CAAATCACCCAGACCGGTGACATTTTCCAATTTAG[C/G]AAAATAGCCACCAAAAAGATCTTCTGCTTCATAGA	CC	CC	CC	CC	CC	CC	CC	CC	CC	CC	CC	CC	CC	CC	CC	CC	CC	CC	CC	CC	CC	CC	CC	CC	CC	CC	CC	CC	CC	CC	CC	CC	CC	GG	CC	CC	CC	CC	CC	CC	CC	CC	CC	CC	CC
bin5-70	5	61.29	AX-105955451	AAATGTAGTAGCAAAACCGCCGGAAATCAAGACAG[A/G]AACTCGTGAGGAAAATTCAGTAAACAAAACTACAA	AA	AA	AA	AA	GG	AA	AA	AA	AA	AA	GG	AA	GG	GG	GG	AA	GG	GG	GG	AA	AA	AA	AA	GG	AA	AA	AA	GG	AA	AG	GG	AA	AA	GG	AA	AA	GG	AA	AG	GG	AA	AA	AA	AA	AA
bin5-71	5	63.1	AX-105955747	ATATGAAACAATGATATTCCAAACAAAGAATCCTA[C/T]AGTTAAAGAACGAATACAGAATCAAGGAAGAAGGA	CC	CC	CC	CC	TT	CC	CC	CC	CC	CC	CC	CC	TT	CC	TT	CC	TC	TT	TT	CC	CC	CC	CC	TT	CC	CC	CC	CC	CC	TC	TT	CC	CC	TT	CC	CC	TT	CC	TC	CC	CC	CC	CC	CC	CC
bin5-72	5	63.54	AX-117802139	ACGTGAATCTTATAGCGTTTTATAAGTGTTCCGCC[A/C]AAGGGCGAGTCCCACAAATGCCTTTTGAAACATCG	AA	AA	AA	CC	CC	AA	CC	AA	AA	AA	AA	AA	CC	AA	CC	AA	AC	CC	CC	AA	AA	AA	AA	CC	AA	AA	AA	AA	AA	AC	CC	AA	AA	CC	AA	AA	CC	AA	AC	AA	AA	AA	CC	AA	AA
bin5-73	5	63.77	AX-117802201	GAACCAATTCGGATTCATGCCAGGGGGATCAACGA[C/T]GAAAACCATTCATCTTGTAAGGAGATTGGTGGAGC	TT	CC	CC	TT	TT	TT	TT	TT	TT	TT	TT	CC	TT	TT	TT	TT	TT	TT	TT	TT	TT	CC	TT	TT	TT	TT	CC	TC	TT	TT	TT	TT	CC	TT	CC	CC	TT	CC	TT	TT	CC	TT	TT	CC	CC
bin5-74	5	68.09	AX-117669216	TGGAAGAGGAAAAGGAAAGGCATATGTCGAAAGCA[A/G]AGGGAATAATATTCTCGCCCAAATGGGAAACCAAA	AA	AG	AA	GG	GG	AA	GG	AA	AA	AA	AA	AA	GG	AA	GG	AA	AG	GG	GG	AA	AA	AA	AA	GG	AA	AA	AG	AA	AA	AG	GG	AA	AA	GG	AA	AA	GG	AA	AG	AA	AA	AA	GG	AA	AA
bin5-76	5	69.24	AX-117684748	ACAAGCAAGATCTTCCAAGCATAAGTCAAAGTTAT[A/C]ATGGCAAGCGACGGAGCAATAGACCTCAAGGCCAA	CC	AA	AA	CC	CC	CC	CC	CC	CC	CC	CC	AA	CC	CC	CC	CC	CC	CC	CC	CC	CC	AA	CC	CC	CC	CC	AA	CC	CC	CC	CC	CC	AA	CC	AA	AA	CC	AA	CC	CC	AA	CC	CC	AA	AA
bin5-75	5	70.64	AX-117598289	TGTACCTATTGTAGTACTGTTCTGGCACTCAGTAC[C/T]TGCTTGACCATCCAGCTTGCCTGTTGTGGGATTGT	TT	TT	TT	TT	CC	TT	TT	TT	TT	TT	TT	TT	CC	TT	CC	TT	TC	CC	CC	TT	TT	TT	TT	CC	TT	TT	TT	TT	TT	CC	CC	TT	TT	CC	TT	TT	CC	TT	CC	TT	TT	TT	TT	TT	TT
bin5-88	5	79.84	AX-105982028	AAGTCTGATTTTTGACTCTTGTTATACCTTTAAAC[C/T]GTGAAACTTGGCTTCAATGCTCCGATTATCCAATC	CC	CC	CC	CC	CC	TT	TT	TT	CC	TT	TT	TT	CC	TT	CC	TT	TC	CC	CC	TT	CC	TT	TT	CC	TT	TT	CC	TT	TT	CC	CC	TT	TT	TT	CC	CC	CC	CC	CC	TT	CC	TT	CC	CC	TT
bin5-91	5	81.23	AX-117591815	AGGAGATACTACCGAGAAACCCCATGTCTCAGAAT[A/G]ATTTCCTTAAAGAGCATGTTCCTTCTCTTGCTCCG	GG	AG	AG	AG	GG	GG	GG	GG	AG	GG	GG	GG	GG	GG	AG	GG	GG	GG	GG	GG	AG	GG	GG	GG	GG	GG	AG	GG	GG	GG	GG	GG	GG	GG	AG	AG	GG	AG	GG	GG	AG	GG	AG	AG	GG
bin5-92	5	81.69	AX-117612060	ATCGAAGAGGGGGCGATGAAGGACTCATAGTTATC[A/G]GGGTGCAACCTTTGATGGAGACACCAAAGGCCTCC	GG	AA	AA	AA	GG	GG	GG	GG	AA	GG	GG	GG	GG	GG	AA	GG	GG	GG	GG	GG	AA	GG	GG	GG	GG	GG	AA	GG	GG	GG	GG	GG	GG	GG	AA	AA	GG	AA	GG	GG	AA	GG	AA	AA	GG
bin5-82	5	82.38	AX-117677173	TGCGGGAACCATTCTGGGGCAAACTCATTGGTCCT[C/T]AAGTTAGTTAGAGTCGGCTACTATTGGCCCTAGAT	CC	CC	CC	CC	CC	CC	CC	CC	CC	CC	CC	CC	CC	CC	CC	CC	CC	CC	CC	CC	CC	CC	CC	CC	CC	CC	CC	CC	CC	CC	CC	CC	CC	TT	CC	CC	CC	CC	CC	CC	CC	CC	CC	CC	CC
bin5-83	5	82.61	AX-105991134	TTGCAGGCCACAGAATCACCTTAGTTTGTATTTAC[A/G]TTCTATTGATTCCTTCTCGTTCTGCAACAATGTCG	GG	GG	GG	GG	GG	GG	GG	GG	GG	GG	GG	GG	GG	GG	GG	GG	GG	GG	GG	GG	GG	GG	GG	GG	GG	GG	GG	GG	GG	GG	GG	GG	GG	AA	GG	GG	GG	GG	GG	GG	GG	GG	GG	GG	GG
bin5-93	5	83.08	AX-117812253	GCCTGCGAGTGTAGTGGTAGGTATCCCTTGAAGTC[C/T]CCGTATAAAATCTCCAACAACTAGCTAACGACCAT	TT	TT	TT	TT	TT	TT	TT	TT	TT	TT	TT	TT	TT	TT	TT	TT	TT	TT	TT	TT	TT	TT	TT	TT	TT	TT	TT	TT	TT	TT	TT	TT	TT	CC	TT	TT	TT	TT	TT	TT	TT	TT	TT	TT	TT
bin5-95	5	83.53	AX-105965125	GACTTGGTATGTTTGTTAATGAGTAGAAGAGGATT[A/G]ACATAAGTGTTATTGATATATATCATGTCTTGAAA	GG	GG	GG	GG	GG	GG	GG	GG	GG	GG	GG	GG	GG	GG	GG	GG	GG	GG	GG	GG	GG	GG	GG	GG	GG	GG	GG	GG	GG	GG	GG	GG	GG	AA	GG	GG	GG	GG	GG	GG	GG	GG	GG	GG	GG
bin5-94	5	83.76	AX-117627451	GCAAACTACGAGTGCTGAAGATTATTTTAATACTA[G/T]GTTAATATCAATATGAGGGTCATAGGTTATTTAAT	GG	GG	GG	GG	GG	GG	GG	GG	GG	GG	GG	GG	GG	GG	GG	GG	GG	GG	GG	GG	GG	GG	GG	GG	GG	GG	GG	GG	GG	GG	GG	GG	GG	TT	GG	GG	GG	GG	GG	GG	GG	GG	GG	GG	GG
bin5-97	5	84.22	AX-117623478	TAGGAATATTAGGACTGGTAGGGACATGCTCAGAG[A/C]TAGTTGGTCACTGGCTTAATCACAAACCAATTGTG	AA	AA	AA	AA	AA	AA	AA	AA	AA	AA	AA	AA	AA	AA	AA	AA	AA	AA	AA	AA	AA	AA	AA	AA	AA	AA	AA	AA	AA	AA	AA	AA	AA	AC	AA	AA	AA	AA	AA	AA	AA	AA	AA	AA	AA
bin5-96	5	84.68	AX-117694710	AGGTAAAACTCCCTTCATAATATGGCAGAAAGGGC[C/T]TAACTAAATTCCAACAAATTTTGGGTTATTTTTTG	CC	TT	TT	TT	CC	CC	CC	CC	TT	CC	CC	CC	CC	CC	TT	CC	CC	CC	CC	CC	TT	CC	CC	CC	CC	CC	NN	CC	CC	CC	CC	CC	CC	CC	TT	TT	CC	TC	CC	CC	NN	CC	TT	TT	CC
bin5-98	5	85.15	AX-117747257	GTATTTTTTCCCTATACCTTTTGGTGATTTCTCAT[A/T]GTGACACATAGAGGTGTGCTTACAGCTAATGTTCC	AA	AA	AA	AA	AA	AA	AA	AA	AA	AA	AA	AA	AA	AA	AA	AA	AA	AA	AA	AA	AA	AA	AA	AA	AA	AA	AA	AA	AA	AA	AA	AA	AA	AT	AA	AA	AA	AA	AA	AA	AA	AA	AA	AA	AA
bin5-100	5	86.63	AX-117727925	CACAGATCAATCACTTGAGTTTTGCTGATGAAATC[A/G]TCATCTTCACATCTTCCACCAGGAATTCCCTAAAG	AA	AA	AA	AA	AA	AA	AA	AA	AA	AA	AA	AA	AA	AA	AA	AA	AA	AA	AA	AA	AA	AA	AA	AA	AA	AA	AA	AA	AA	AA	AA	AA	AA	GG	AA	AA	AA	AA	AA	AA	AA	AA	AA	AA	AA
bin5-101	5	87.32	AX-117626218	TATTGATTTGAGGTCCGGCATCGAATGTCTCTAAA[C/T]AGAATTTCAAACTCGGTATGGTCAATATGTGTTCT	CC	CC	CC	CC	CC	CC	CC	CC	CC	CC	CC	CC	CC	CC	CC	CC	CC	CC	CC	CC	CC	CC	CC	CC	CC	CC	CC	CC	CC	CC	CC	CC	CC	TT	CC	CC	CC	CC	CC	CC	CC	CC	CC	CC	CC
bin5-102	5	87.77	AX-117621725	TTGTTATTCGAGGAGTTATTGCTGAAGTAGTTGCG[A/G]CCTCTCATATCTCTTTGAGAACTCGTACTCCTTTG	GG	GG	GG	GG	GG	GG	GG	GG	GG	GG	GG	GG	GG	GG	GG	GG	GG	GG	GG	GG	GG	GG	GG	GG	GG	GG	GG	GG	GG	GG	GG	GG	GG	NN	GG	GG	GG	GG	GG	GG	GG	GG	GG	GG	GG
bin5-103	5	88.69	AX-117621733	CTTGAGGCCTTCGAGAAAATTGGTTACCTTGCTGC[C/T]GACAAACTATTTGCCATTCTCACATGCAATTTCGG	CC	CC	CC	CC	CC	CC	CC	CC	CC	CC	CC	CC	CC	CC	CC	CC	CC	CC	CC	CC	CC	CC	CC	CC	CC	CC	CC	CC	CC	CC	CC	CC	CC	TT	CC	CC	CC	CC	CC	CC	CC	CC	CC	CC	CC
bin5-104	5	88.91	AX-117621746	CAAACTCAAACGGTGTGAGAGAGAGATGTCTTCTG[A/C]AAGGTATGCCATCTAGGAGAAGGTGATATTAGTTG	AA	AA	AA	AA	AA	AA	AA	AA	AA	AA	AA	AA	AA	AA	AA	AA	AA	AA	AA	AA	AA	AA	AA	AA	AA	AA	AA	AA	AA	AA	AA	AA	AA	CC	AA	AA	AA	AA	AA	AA	AA	AA	AA	AA	AA
bin5-105	5	89.14	AX-117621770	AATTTAACTCTTATTTGACTTAACTGAAGATTTTA[A/C]CTCTTCTATTTTTATGCTATCTCTTCATAAATGCT	CC	CC	CC	CC	CC	CC	CC	CC	CC	CC	CC	CC	CC	CC	CC	CC	CC	CC	CC	CC	CC	CC	CC	CC	CC	CC	CC	CC	CC	CC	CC	CC	CC	AA	CC	CC	CC	CC	CC	CC	CC	CC	CC	CC	CC
bin5-106	5	89.37	AX-117498101	GCATCTTTGATCATTTTGCTTGTGAATCTTCACAA[A/T]TTTAATGTATTGTTAGCTGACTACTAAACCACATT	AA	AA	AA	AA	AA	AA	AA	AA	AA	AA	AA	AA	AA	AA	AA	AA	AA	AA	AA	AA	AA	AA	AA	AA	AA	AA	AA	AA	AA	AA	AA	AA	AA	AT	AA	AA	AA	AA	AA	AA	AA	AA	AA	AA	AA
bin5-107	5	89.6	AX-117744217	AGTCTGCTTCTTGGTTCCTACCTTGCCTTTCCCTA[A/G]TGGCACCTTGAAGAACTTTAACACTTGCGTAAGTA	GG	GG	GG	GG	GG	GG	GG	GG	GG	GG	GG	GG	GG	GG	GG	GG	GG	GG	GG	GG	GG	GG	GG	GG	GG	GG	GG	GG	GG	GG	GG	GG	GG	AG	GG	GG	GG	GG	GG	GG	GG	GG	GG	GG	GG
bin5-109	5	91.07	AX-117572295	AATGGGTTCTAGGTAAGTGATACACAATTGCTTCC[A/G]GATATAGATTTAACCATTCGTAATTTGCTACTATA	GG	GG	GG	GG	GG	GG	GG	GG	GG	GG	GG	GG	GG	GG	GG	GG	GG	GG	GG	GG	GG	GG	GG	GG	GG	GG	GG	GG	GG	GG	GG	GG	GG	AA	GG	GG	GG	GG	GG	GG	GG	GG	GG	GG	GG
bin5-108	5	91.76	AX-117486517	TTAGAGGGTGGGTAGGAAGGTGCCATAATGAGTTG[C/G]GCGGGGGTTTGTTGGGTGAGGTTAGAGGTGTAGGG	GG	GG	GG	GG	GG	GG	GG	GG	GG	GG	GG	GG	GG	GG	GG	GG	GG	GG	GG	GG	GG	GG	GG	GG	GG	GG	GG	GG	GG	GG	GG	GG	GG	CC	GG	GG	GG	GG	GG	GG	GG	GG	GG	GG	GG
bin5-110	5	93.43	AX-105996534	TAATTGAGTTTCACACTTTGAGGTAAGTGTCACTT[A/C]TAAACATAGAATTAAAGGTATATATCTCTAGAAAA	CC	CC	CC	CC	CC	CC	CC	CC	CC	CC	CC	CC	CC	CC	CC	CC	CC	CC	CC	CC	CC	CC	CC	CC	CC	CC	CC	CC	CC	CC	CC	CC	CC	CC	CC	CC	CC	CC	CC	CC	CC	CC	CC	CC	CC
bin5-112	5	95.29	AX-105954904	GGCTTACAAATTTGCGTTTCCACATGGTTTATCAG[C/T]GGTCCATCCAGTGTTCCATTTGTCCATGCTTTGGA	CC	CC	CC	CC	CC	CC	CC	CC	CC	CC	CC	CC	CC	CC	CC	CC	CC	CC	CC	CC	CC	CC	CC	CC	CC	CC	CC	CC	CC	CC	CC	CC	CC	CC	CC	CC	CC	CC	CC	CC	CC	CC	CC	CC	CC
bin5-113	5	95.52	AX-105956608	AGCAAGGAGAAGAGGCATCCATTTATTGATCAACT[A/G]GTGATGGAGGAGGGGATGCAGTGCTGGTGGCGAAG	AG	AG	AG	NN	GG	AG	AG	NN	NN	NN	NN	AG	AG	NN	AG	AG	NN	NN	NN	AG	AG	AG	AG	NN	AG	GG	AG	AG	AG	NN	AG	AG	AG	AG	NN	AG	NN	NN	AG	AG	NN	AG	NN	AG	AG
bin5-114	5	98.44	AX-105994882	AAGGTTTGGTTCATTAGTTTTTTTTTTTTAAATCA[A/T]TTTTTGCCCATTTGTTAATCTATCTGTTCCTTGTG	TT	TT	TT	TT	TT	TT	TT	TT	TT	TT	TT	TT	TT	TT	TT	TT	TT	TT	TT	TT	TT	TT	TT	TT	TT	TT	TT	TT	TT	TT	TT	TT	TT	TT	TT	TT	TT	TT	TT	TT	TT	TT	TT	TT	TT
bin5-115	5	100.07	AX-117631205	GTATGTCCGCACCTGCAGAGTTGTAGGCGCAGGTG[C/T]GGGGTTGAAAAAGCGGCAGTATCATCGCAGAAATG	CC	CC	CC	CC	CC	CC	CC	CC	CC	CC	CC	CC	CC	CC	CC	CC	CC	CC	CC	CC	CC	CC	CC	CC	CC	CC	CC	CC	CC	CC	CC	CC	CC	TT	CC	CC	CC	CC	CC	CC	CC	CC	CC	CC	CC
bin5-116	5	100.52	AX-117813281	ATAGAAATCTTTTCTTCCCTTATACTTTATTACTA[C/T]ACATTTCACTTTTTCAATGCTTCACAATGAATACC	CC	CC	CC	CC	CC	CC	CC	CC	CC	CC	CC	CC	CC	CC	CC	CC	CC	CC	CC	CC	CC	CC	CC	CC	CC	CC	CC	CC	CC	CC	CC	CC	CC	TT	CC	CC	CC	CC	CC	CC	CC	CC	CC	CC	CC
bin5-117	5	100.75	AX-117800665	AACTGAACAGGTTGCAGGCCTCTATTTGCAAGATC[A/G]GACATCGCAATTGTGACCTCTGAGGGGTTCACATT	AA	AA	AA	AA	AA	AA	AA	AA	AA	AA	AA	AA	AA	AA	AA	AA	AA	AA	AA	AA	AA	AA	AA	AA	AA	AA	AA	AA	AA	AA	AA	AA	AA	GG	AA	AA	AA	AA	AA	AA	AA	AA	AA	AA	AA
bin5-118	5	101.66	AX-106012537	CATGTTTGGTAAATGTCTTTCAGTTACTTTTGTCT[C/T]GTATTTGAATAGTCGGCTTCTATCGTGATTCTTCG	CC	CC	CC	CC	CC	CC	CC	CC	CC	CC	CC	CC	CC	CC	CC	CC	CC	CC	CC	CC	CC	CC	CC	CC	CC	CC	CC	CC	CC	CC	CC	CC	CC	TT	CC	CC	CC	CC	CC	CC	CC	CC	CC	CC	CC
bin5-119	5	102.11	AX-117564205	AGATGAGATTGGGTGAGCTAGGCGAGGAAGAAACA[A/G]GCTAGGAGATGGGTGCCGCTTATTTTGTCTCTAGT	GG	GG	GG	GG	GG	GG	GG	GG	GG	GG	GG	GG	GG	GG	GG	GG	GG	GG	GG	GG	GG	GG	GG	GG	GG	GG	GG	GG	GG	GG	GG	GG	GG	AA	GG	GG	GG	GG	GG	GG	GG	GG	GG	GG	GG
bin5-120	5	102.57	AX-105977527	AGTATTTCTAGACTTAGGAAAACTCCTAGAGACAA[C/T]AGCTGAAACTCTTGACTTGATGATGTAGAGACCTC	CC	CC	CC	CC	CC	CC	CC	CC	CC	CC	CC	CC	CC	CC	CC	CC	CC	CC	CC	CC	CC	CC	CC	CC	CC	CC	CC	CC	CC	CC	CC	CC	CC	TT	CC	CC	CC	CC	CC	CC	CC	CC	CC	CC	CC
bin5-121	5	103.28	AX-117582261	TTTTGTAATCACATACATTCTCGCAGATCAAAGCA[A/G]TATATTACATCTTTTCATTTAAGCTCTATTGTTTG	AA	AA	AA	AG	AA	AA	AA	AA	AA	AA	AA	AA	AA	AA	AG	AA	AA	AA	AA	AA	AA	AA	AA	AA	AA	AA	AG	AA	AA	AA	AA	AA	AA	GG	AA	AG	AA	AA	AA	AA	AG	AA	AA	AG	AA
bin5-122	5	103.52	AX-117582265	TAGGCATAATTTCGAGCCATAAGCTAATTTTAATC[A/C]TATAAGCATGATTTCTAGCATCGAACTGATTTTAA	CC	CC	CC	NN	CC	CC	CC	CC	CC	CC	CC	CC	CC	CC	AC	CC	CC	CC	CC	CC	CC	CC	CC	CC	CC	CC	AC	CC	CC	CC	CC	CC	CC	AA	CC	NN	CC	CC	CC	CC	AC	CC	CC	AC	CC
bin5-123	5	104.23	AX-105995426	TATCAACACCGACTGCAACCGTGATCCTCAACTTC[A/C]AAAATTTCTCGTCCTTTTGGTCACAACTAATCCAC	CC	CC	CC	CC	CC	CC	CC	CC	CC	CC	CC	CC	CC	CC	CC	CC	CC	CC	CC	CC	CC	CC	CC	CC	CC	CC	CC	CC	CC	CC	CC	CC	CC	AA	CC	CC	CC	CC	CC	CC	CC	CC	CC	CC	CC
bin5-125	5	105.21	AX-105958649	CTTAACACCAAGTCTCTAACCAAGAGAATCTTGAC[C/G]GTTCTTAGTGCTACCAGCTCCTTTCTTGTGAGAAG	CC	CC	CC	CC	CC	CC	CC	CC	CC	CC	CC	CC	CC	CC	CC	CC	CC	CC	CC	CC	CC	CC	CC	CC	CC	CC	CC	CC	CC	CC	NN	CC	CC	CG	CC	CC	CC	CC	CC	CC	CC	CC	CC	CC	CC
bin5-126	5	105.68	AX-105996789	AAGGCATCCAATACTGTTGAAAATAGTGCCAATAA[C/T]AATGTGCCTACAGCTGTTACCACTGATGATAGTTC	CC	CC	CC	CC	CC	CC	CC	CC	CC	CC	CC	CC	CC	CC	CC	CC	CC	CC	CC	CC	CC	CC	CC	CC	CC	CC	CC	CC	CC	CC	CC	CC	CC	TT	CC	CC	CC	CC	CC	CC	CC	CC	CC	CC	CC
bin5-127	5	107.33	AX-105956627	CAAAAGTGATATTTTAAAAAGCGATTCGGTATTTC[C/T]CATGTTCGAATTACTCTAACTATCAAATTTCATTG	CC	CC	CC	CC	CC	CC	CC	CC	CC	CC	CC	CC	CC	CC	CC	CC	CC	CC	CC	CC	CC	CC	CC	CC	CC	CC	CC	CC	CC	CC	CC	CC	CC	TT	CC	CC	CC	CC	CC	CC	CC	CC	CC	CC	CC
bin5-128	5	108.49	AX-105975281	CACCGAATGACGCGTTATAGCTCAAAACGATAAAT[C/T]GGGTCGTTACAAGTCCTTTAGAGTTGATTACTTTT	CC	CC	CC	CC	CC	CC	CC	CC	CC	CC	CC	CC	CC	CC	CC	CC	CC	CC	CC	CC	CC	CC	CC	CC	CC	CC	CC	CC	CC	CC	CC	CC	CC	TT	CC	CC	CC	CC	CC	CC	CC	CC	CC	CC	CC
bin5-129	5	109.44	AX-105956103	AGATTTCAACCGACAATCGGTGAAATACGAGAGTT[C/T]GTATCAAATCATTAGCATTAATGCTTCCTATGTTT	TT	TT	TT	TT	TT	TT	TT	TT	TT	TT	TT	TT	TT	TT	TT	TT	TT	TT	TT	TT	TT	TT	TT	TT	TT	TT	TT	TT	TT	TT	TT	TT	TT	TC	TT	TT	TT	TT	TT	TT	TT	TT	TT	TT	TT
bin5-130	5	111.11	AX-105996006	GTAGCCGATACCCCATTTAGAATAGACTTTCCATC[C/T]AGTCGATGTTATATATGTGTCGGAAGAAGAGGAAG	CC	CC	CC	CC	CC	CC	CC	CC	CC	CC	CC	CC	CC	CC	CC	CC	CC	CC	CC	CC	CC	CC	CC	CC	CC	CC	CC	CC	CC	CC	CC	CC	CC	TT	CC	CC	CC	CC	CC	CC	CC	CC	CC	CC	CC
bin5-131	5	111.34	AX-105955452	ATGTGTATTCTCAAGTATTGGGAAATGATAAAAGT[A/G]AGTATATTCGTGATTCAGGGCTTGATCCAACACAT	GG	GG	GG	GG	GG	GG	GG	GG	GG	GG	GG	GG	GG	GG	GG	GG	GG	GG	GG	GG	GG	GG	GG	GG	GG	GG	GG	GG	GG	GG	GG	GG	GG	AA	GG	GG	GG	GG	GG	GG	GG	GG	GG	GG	GG
bin5-132	5	112.47	AX-105958914	ATAGCCCGCAGCTTTATGTTTTTTTACAATTGGTC[A/G]ATAGGTTCAGCAATGGCTGTGTATTGTTTAGGAGG	AA	AA	AA	AA	AA	AA	AA	AA	AA	AA	AA	AA	AA	AA	AA	AA	AA	AA	AA	AA	AA	AA	AA	AA	AA	AA	AA	AA	AA	AA	AA	AA	AA	GG	AA	AA	AA	AA	AA	AA	AA	AA	AA	AA	AA
bin5-133	5	113.16	AX-117557026	CTTTCTGGAGGTGGAGAAAATAGTTAGGTGGTTTT[A/G]GCAATATTTGGACCACCAAAAGCGAGAGAGGGAGG	AA	AA	AA	AA	AA	AA	AA	AA	AA	AA	AA	AA	AA	AA	AA	AA	AA	AA	AA	AA	AA	AA	AA	AA	AA	AA	AA	AA	AA	AA	AA	AA	AA	AG	AA	AA	AA	AA	AA	AA	AA	AA	AA	AA	AA
bin5-134	5	114.57	AX-117567325	TCTAATTATTTGATTACACGTTGCGAATCATGTCA[A/C]GAGAACCGTACCCACAACGCATAACGTGTTTATTT	CC	CC	CC	CC	CC	CC	CC	CC	CC	CC	CC	CC	CC	CC	CC	CC	CC	CC	CC	CC	CC	CC	CC	CC	CC	CC	CC	CC	CC	CC	CC	CC	CC	AA	CC	CC	CC	CC	CC	CC	CC	CC	CC	CC	CC
bin5-135	5	114.8	AX-117567339	TTGTAGATGCAGACCCAAGTGAATTAAGTTAAGTT[C/T]GCACCTACGATGGAATTTCCGTAGGTGCGGCATCG	CC	CC	CC	CC	CC	CC	CC	CC	CC	CC	CC	CC	CC	CC	CC	CC	CC	CC	CC	CC	CC	CC	CC	CC	CC	CC	CC	CC	CC	CC	CC	CC	CC	TT	CC	CC	CC	CC	CC	CC	CC	CC	CC	TC	CC
bin5-136	5	115.28	AX-117567358	ACCAAAATGGAAAAGGATACAAAGGACTTTCGTAC[G/T]AAAATGCGACAACTACCAGAGACAACCCATGATCC	GG	GG	GG	GG	GG	GG	GG	GG	GG	GG	GG	GG	GG	GG	GG	GG	GG	GG	GG	GG	GG	GG	GG	GG	GG	GG	GG	GG	GG	GG	GG	GG	GG	TT	GG	GG	GG	GG	GG	GG	GG	GG	GG	TG	GG
bin5-137	5	115.98	AX-117567369	CTAAAACTCAATACAAAACCAATCATAACTTTCAT[A/C]AGAAGCCGATGGTATCCTACATGAGTTCGACTGAA	CC	CC	CC	AA	CC	CC	CC	CC	CC	CC	CC	CC	CC	CC	CC	CC	CC	CC	CC	CC	CC	CC	CC	CC	CC	AA	AA	CC	CC	CC	CC	CC	CC	AA	CC	CC	CC	CC	CC	CC	CC	CC	CC	AA	CC
bin5-139	5	116.44	AX-117567378	TGCAAGGGGTATAATTTGTCCTGTAACCTAAAGAA[C/T]AAAATATTAATTTAGTATTTCATATAGTAGTATAG	CC	CC	CC	TT	CC	CC	CC	CC	CC	CC	CC	CC	CC	CC	CC	CC	CC	CC	CC	CC	CC	CC	CC	CC	CC	TT	TT	CC	CC	CC	CC	CC	CC	TT	CC	CC	CC	CC	CC	CC	CC	CC	CC	TT	CC
bin5-138	5	116.67	AX-117718785	AAATGCATTATTGACCTTGTGAAATTTTGTTCACG[A/G]AGCCTTTCTCTATACTCATTGAGTTCTTAATATCA	GG	GG	GG	AA	GG	GG	GG	GG	GG	GG	GG	GG	GG	GG	GG	GG	GG	GG	GG	GG	GG	GG	GG	GG	GG	AA	AA	GG	GG	GG	GG	GG	GG	AA	GG	GG	GG	GG	GG	GG	GG	GG	GG	AA	GG
bin5-140	5	118.43	AX-117809293	CGATTAGTTTTATAGGACTGAATGTTCAAATATTC[C/T]GATTCGTATAGATTCATATGATTGATCAAACCATT	TT	TT	TC	TT	TT	TT	TT	TT	TC	TT	TT	TT	TT	TT	TT	TT	TT	TT	TT	TT	TT	TT	TT	TT	TT	TT	NN	TT	TT	TT	TT	TT	TT	TT	TC	TT	TT	TC	NN	TT	TC	TT	TT	TT	NN
bin5-141	5	120.17	AX-117809303	TTCATTAGAAATTTTGTCATTTTGCTTTTCTCGTT[A/G]GATTCATCTTAGGAGCCGTAGAATAATGGTACGAA	AA	AA	AA	GG	AA	AA	AA	AA	AA	GG	AA	AA	AA	AA	AA	AA	AA	AA	AA	AA	AA	AA	AA	AA	AA	GG	GG	AA	AA	AA	AA	AA	AA	GG	AA	AA	AA	AA	AA	AA	AA	AA	AA	GG	AA
bin5-142	5	121.32	AX-117809316	TGACTTGGCTTTCATTAGTTCTACTGGGGTGAAAG[C/T]TCTCCCAGAACGAGCCAATCCTCTAGTTTCATTAA	CC	CC	CC	TT	CC	CC	TT	CC	CC	TT	CC	CC	CC	CC	CC	CC	CC	CC	CC	CC	TT	CC	TT	TT	CC	TT	TT	CC	CC	CC	CC	CC	CC	TT	CC	CC	CC	CC	CC	CC	CC	CC	TT	TT	CC
bin5-143	5	121.77	AX-117809318	GCCTTAGCGGACAGAATTATCTGGTGAAGATACCG[A/G]GTATTTTGTGGAATTAGCCAAAGGGTGCACAAATT	GG	GG	AA	GG	GG	GG	GG	GG	AA	GG	GG	GG	GG	GG	GG	GG	GG	AG	GG	GG	GG	GG	GG	GG	GG	GG	GG	GG	GG	GG	GG	GG	GG	GG	AA	GG	GG	AA	GG	GG	AA	GG	GG	GG	GG
bin5-144	5	121.99	AX-117718770	CATAATTGATTTTTTAGAAAATTGAACAAGCTTCC[A/C]TTCTTCAGTAGATTGCAATGAGGTATTTGAAGTGG	AA	AA	AA	CC	AA	AA	AA	AA	AA	CC	AA	AA	AA	AA	AA	AA	AA	AA	AA	AA	AA	AA	AA	AA	AA	CC	CC	AA	AA	AA	AA	AA	AA	AA	AA	AA	AA	AA	AA	AA	AA	AA	AA	AC	AA
bin5-145	5	125.14	AX-117621526	ATCAACTTTTGGCCAAAAGGAACCAATTTGTTGTG[C/T]GCCTCCTGGTGTTGGAGGCAAAATCTACTGAGATG	CC	CC	CC	TC	CC	CC	CC	CC	CC	CC	CC	CC	CC	CC	CC	CC	CC	CC	CC	CC	CC	CC	CC	CC	CC	TC	TC	CC	CC	CC	CC	CC	CC	CC	CC	CC	CC	CC	CC	CC	CC	CC	CC	TC	CC
bin5-146	5	126.55	AX-117621517	TTTTGGTTGTAGGTGCGTGGTTCTGGCCGCAGATG[C/T]GGCTTGAGTACCGCAATAAATGAGCTCAAAATACG	CC	CC	CC	TT	CC	CC	CC	CC	CC	CC	CC	CC	CC	CC	CC	CC	CC	CC	CC	CC	CC	CC	CC	CC	CC	TT	TT	CC	CC	CC	CC	CC	CC	CC	CC	CC	CC	CC	CC	CC	CC	CC	CC	TC	CC
bin5-147	5	126.78	AX-117725123	TAGTCCATACATAGTAAACACTTGCTAACCCTGCA[G/T]GTTACGCACTATCTCTTTCAAGTAAGTAGCCCATA	TT	TT	TT	GG	TT	TT	TT	TT	TT	TT	TT	TT	TT	TT	TT	TT	TT	TT	TT	TT	TT	TT	TT	TT	TT	TT	GG	TT	TT	TT	TT	TT	TT	GG	TT	TT	TT	TT	TT	TT	TT	TT	TT	TG	TT
bin5-149	5	127.55	AX-117704337	ATTCATGGCATATAGCGTGTAACGACCCGACCGGT[C/T]GTTTTAAGCTTTAGCGTGCCATTCAGCAGTTTGAG	CC	CC	TC	CC	CC	CC	TC	CC	TC	TC	CC	CC	CC	CC	CC	CC	CC	TC	CC	CC	TC	CC	TC	CC	CC	CC	CC	CC	CC	CC	CC	CC	CC	TC	TC	CC	CC	TC	CC	CC	TC	CC	TC	TC	CC
bin5-150	5	128.07	AX-117725110	GCCCACTTTTCTGGGACACCTTTTGAGGCTTGCCT[C/G]CAGGTGTTAATTGCTGGTATGGCCACCAATATATT	CC	CC	CC	CC	CC	CC	CC	CC	CC	CC	CC	CC	CC	CC	CC	CC	CC	CC	CC	CC	CC	CC	CC	CC	CC	CC	GG	CC	CC	CC	CC	CC	CC	GG	CC	CC	CC	CC	CC	CC	CC	CC	CC	CG	CC
bin5-151	5	129.24	AX-117709329	TTGTACATCGATTTATTGGCTTTTGGAACAGCTTT[A/G]GGCACGTTCGAGGACGAACGTATGTTTAAGTGCGG	GG	GG	GG	GG	GG	AA	AA	GG	GG	GG	GG	GG	GG	GG	GG	GG	GG	GG	GG	GG	AA	GG	AA	GG	GG	GG	GG	GG	GG	GG	GG	AA	AA	GG	GG	GG	GG	AA	GG	GG	GG	GG	AA	AG	GG
bin5-152	5	129.75	AX-117709325	TTTCAGTAGGAGGATTCTCTAGACGTGACAAATGA[C/T]CAGCTACCTGATTTTCTGAACCTTTTCTATCTTTT	TT	TT	TC	TC	TT	TT	TT	TT	TC	TC	TC	TC	TT	TT	TT	TT	TT	TC	TT	TC	TT	TC	TT	TT	TC	TT	TC	TT	TT	TT	TT	TT	TT	TC	TC	TT	TT	TT	TT	TT	TC	TC	TT	TC	TC
bin5-153	5	130	AX-117596467	ATGAGTACCCATCCAAAAAACAGAAGTGGGACCTC[A/C]TTGCCAGTTGTCAAGAATCTGATCAATGAAGGGAA	CC	CC	CC	CC	CC	AA	CC	CC	CC	CC	CC	CC	CC	CC	CC	CC	CC	CC	CC	CC	CC	CC	CC	CC	CC	CC	CC	CC	CC	CC	CC	AA	AA	CC	CC	CC	CC	CC	CC	CC	CC	CC	CC	CC	CC
bin5-155	5	132.48	AX-117511500	GCTACATATTCTGCTTCAGCTTTTGAAAGACCCAC[C/T]GAGTTTTGCTTTCTTATGCCCCAAGAGATGAGACA	TT	TT	CC	CC	TT	TT	TT	TT	CC	CC	TT	TT	TT	TT	TT	TT	TT	TC	TT	TT	TT	TT	TT	TT	TT	TT	TT	TT	TT	TT	TT	TT	TT	TT	CC	TT	TT	TT	TT	TT	TC	TT	TT	TT	TT
bin5-156	5	132.95	AX-105975811	CAACGAGACTAGTTCAAAAAACGCTCTCTTATACT[A/T]AAAGCTTTCTACTCTTTTCTGTTACTTGCTACTCC	AA	AA	AA	AA	AA	AT	AA	AT	AA	AA	AT	AA	AA	AA	AA	AA	AA	AA	AA	AA	AA	AA	AA	AA	NN	AA	AT	AA	NN	AA	AA	NN	AT	NN	AA	AA	AA	AA	AA	AA	AT	AA	AA	AT	AA
bin5-157	5	133.42	AX-117590938	ACAAGTGGGACCCTCTATATGGGGAATAGTGGTCT[A/G]TCTTCGCTAACTGTGCACGGAGATAGGGAAAACCC	GG	GG	GG	GG	GG	AA	GG	AA	GG	GG	GG	GG	GG	GG	GG	GG	GG	GG	GG	GG	GG	GG	GG	GG	GG	GG	AA	GG	AA	GG	GG	AA	AA	AA	GG	GG	GG	GG	GG	GG	AG	GG	GG	AA	GG
bin5-158	5	136.07	AX-105996405	TACCTCTTGAACGAACCATTGTCTGCAATACAAGG[A/C]ATAAAAGTTATTTAGAGTTGAAAATCACAATGCAT	CC	CC	CC	CC	CC	AA	CC	CC	CC	CC	CC	CC	CC	CC	CC	CC	CC	CC	CC	CC	CC	CC	CC	CC	CC	CC	CC	CC	CC	CC	CC	AA	AA	CC	CC	CC	CC	CC	CC	CC	CC	CC	CC	CC	CC
bin5-159	5	136.53	AX-105988064	AGCAACCGTCATATGATAAGAAAAATTCTTTAAGC[A/G]CGGCTGCTTAGCCACAGAGGGATTTCGTAAAACAG	GG	GG	GG	GG	GG	AA	GG	AA	GG	GG	GG	GG	GG	GG	GG	GG	GG	GG	GG	GG	GG	GG	GG	GG	GG	GG	AA	GG	AA	GG	GG	AA	AA	AA	GG	GG	GG	GG	GG	GG	AG	GG	GG	AA	GG
bin5-160	5	137.22	AX-105962695	ATCTTAATTTGTGACTTAATCATGCTAAATTAATA[C/T]AGTTTGTTGTAAACACTAGGTGCGAGTAAATTAAT	TT	TT	TT	TC	TT	CC	TT	CC	TT	TT	TT	TT	TT	TT	TT	TT	TT	TT	TT	TT	TT	TT	TT	TT	TT	TT	CC	TT	CC	TT	TT	CC	CC	CC	TT	TT	TT	TT	TT	TT	TC	TT	TT	CC	TT
bin5-161	5	137.45	AX-105957970	AAGGCTTTTAATTAGCATAATCCACTAAAAAAAAC[A/G]GGTAGATTGCGGAGGTTAAAATTGCAGTTTGCGGA	GG	GG	GG	AG	GG	AA	GG	GG	GG	GG	GG	GG	GG	GG	GG	GG	GG	GG	GG	GG	GG	GG	GG	GG	GG	GG	AA	GG	GG	GG	GG	AA	AA	GG	GG	GG	GG	GG	GG	GG	AG	GG	GG	GG	GG
bin5-164	5	139.39	AX-117565600	TTCATAAATCCTTATTTTAGATGAGAGGTAGCTCG[A/G]GCAATTAAATCCACCAGGTTAAGGCTTTGGGCTTG	AA	AA	GG	AG	AA	AA	AA	GG	GG	AA	AA	GG	GG	GG	AA	AA	AA	AG	AA	GG	AA	GG	AA	AA	AA	AA	AA	GG	GG	AA	AA	AA	AA	AA	GG	AA	AA	AA	AA	AA	AG	AA	AA	GG	GG
bin5-165	5	139.62	AX-117565598	CCCCAGAGTGGAACCATTAACAATTTTTGGCGTCT[A/T]ATCGAAAGACCCGAATGTCCAATTTCAGTTAGTCC	TT	TT	AT	NN	TT	TT	TT	AT	AT	TT	TT	AT	AT	AT	TT	TT	TT	NN	TT	AT	TT	AT	TT	TT	TT	TT	TT	AT	AT	TT	TT	TT	TT	TT	AT	TT	TT	TT	TT	TT	AT	TT	TT	AT	AT
bin5-167	5	139.85	AX-105986499	CTTGAATATGCAAAGGATTGACAAAAGCTTTATCT[A/G]GATGGTGCAACATTGATGCTAGGGTAGCCAAAGCA	GG	AA	AA	AG	GG	GG	AA	AA	AA	AA	GG	AA	AA	AA	GG	GG	GG	AA	GG	AA	AA	AA	AA	GG	AA	GG	GG	AA	AA	GG	GG	GG	GG	GG	AA	GG	GG	AA	GG	GG	AG	AG	AA	AA	AA
bin5-166	5	140.08	AX-105993606	TTGTTGTATAATACAGGAAATCGGCCTATTTCGGT[C/T]GATTTTTGGTCAGTAATCATTCAAAATCGACAGCT	CC	CC	CC	TC	CC	TT	CC	CC	CC	CC	CC	CC	CC	CC	CC	CC	CC	CC	TT	CC	CC	CC	CC	CC	CC	CC	TT	CC	CC	CC	CC	TT	TT	CC	CC	CC	CC	CC	CC	CC	TC	CC	CC	CC	CC
bin5-168	5	140.77	AX-105968567	ATCTAGTTTTGGATTAATCATCTATCACCAATCGC[A/G]CACTTGCAAAGCCCTTGATATTTCGAGTCAGAAGA	GG	GG	GG	AG	GG	AA	GG	GG	GG	GG	GG	GG	GG	GG	GG	GG	AA	GG	AA	GG	GG	GG	GG	GG	GG	GG	AA	GG	GG	GG	GG	AA	AA	GG	GG	GG	GG	GG	GG	GG	AG	GG	GG	GG	GG
bin5-169	5	141.01	AX-117565574	GTTGTGGAAGTCCCTGAAGGTGGGAGTTTACTAAA[G/T]AAATCGGGTCAAGCTGATGTATGGTTAAAGCCCTT	GG	GG	TG	NN	GG	GG	GG	TG	TG	GG	GG	TG	TG	TG	GG	GG	GG	TG	GG	TG	GG	TG	GG	GG	GG	GG	GG	TG	TG	GG	GG	GG	GG	GG	TG	GG	GG	GG	GG	GG	TG	GG	GG	TG	TG
bin5-170	5	141.48	AX-105993176	AACCTCAACATCCGTAGCGGGAGAAGTACCACCAG[C/G]TAGTGAAAAGTCTATTAGAAAAGTGGTTGACAAAC	CC	CC	CC	CG	CC	GG	CC	CC	CC	CC	CC	CC	CC	CC	CC	CC	GG	CC	CG	CC	CC	CC	CC	CC	CC	CC	GG	CC	CC	CC	CC	GG	GG	CC	CC	CC	CC	CC	CC	CC	GG	CC	CC	CC	CC
bin5-171	5	143.92	AX-117833473	TAGGGCCCAGCCTCGATGTTATGGTTTTCCAGCCA[C/G]GCCCGAGGCTGAGGCCTCCAATGTAGTTATCACAG	GG	GG	CG	CG	GG	GG	GG	CG	CG	GG	GG	CG	CG	CG	GG	GG	GG	CG	GG	CG	GG	CG	GG	GG	GG	GG	GG	CG	CG	GG	GG	GG	GG	GG	CG	GG	GG	GG	GG	GG	GG	GG	GG	GG	CG
bin5-172	5	144.15	AX-105959556	TCCCTTTACTGCACAGGTGTATGTAGTAACGTGCT[C/T]ATTGGGATCTGAGGTCCCGTTGTATTTTGGGAGTT	CC	CC	CC	TC	CC	TT	CC	CC	CC	CC	CC	CC	CC	CC	CC	CC	TT	CC	TC	CC	CC	CC	CC	CC	CC	CC	TT	CC	CC	CC	CC	TT	TT	CC	CC	CC	CC	CC	CC	CC	TT	CC	CC	CC	CC
bin5-173	5	144.6	AX-105956067	ATAAATAAGTGAATTAAATATACACATAATGTTTA[A/G]GCATTTTTAAATATATACCAATATGTCCACTGTGT	GG	GG	GG	GG	GG	AG	GG	GG	GG	GG	GG	GG	GG	GG	GG	GG	AG	GG	GG	GG	GG	GG	GG	GG	GG	GG	AG	GG	GG	GG	GG	AG	AG	GG	GG	GG	GG	GG	GG	GG	AG	GG	GG	GG	GG
bin5-174	5	144.83	AX-105994148	GATGCACCTCTGGATCTTTCAACAAACTTCTCCGC[C/T]ATCTGCTTGAATGTCATCTGCACTATGGTAGTGAC	CC	CC	CC	TC	CC	TT	CC	CC	CC	CC	CC	CC	CC	CC	CC	CC	TT	CC	TC	CC	CC	CC	CC	CC	CC	CC	TT	CC	CC	CC	CC	TT	TT	CC	CC	CC	CC	CC	CC	CC	TT	CC	CC	CC	CC
bin5-175	5	147.88	AX-105992580	ATCCAAATATCTTATCAATGAAAGTACTAAATTAG[C/T]GGTGACAAAGAAATCCATGAAGATAGGCTGATAAA	TT	TT	TT	NN	TT	CC	TT	TT	TT	TT	TT	TT	TT	TT	TT	TT	CC	TT	TC	TT	TT	TT	TT	TT	TT	TT	CC	TT	TT	TT	TT	CC	CC	TT	TT	TT	TT	TT	TT	TT	TC	TT	TT	TT	TT
bin5-178	5	148.55	AX-117527496	CGGAAAGGTTTCTACATCTGTGGAGTCGCACCAAC[A/G]ATCTCGTCTCCGCTTCTGCGGAAATAGTAGCCCCA	GG	GG	AA	GG	GG	AA	GG	AA	AA	GG	GG	AA	AA	AA	GG	GG	GG	AA	GG	AA	GG	AA	GG	GG	GG	GG	GG	AA	AA	GG	GG	GG	GG	GG	AA	GG	GG	GG	GG	GG	AG	GG	GG	AA	AA
bin5-177	5	149.22	AX-105991319	AACTCACCTATGTTTCAGGCGAGTTAGAGTTGAAT[C/T]AGCTTGATGGAGAAGAAGAACAGTGCCCTTGCGCC	CC	CC	CC	TT	CC	CC	CC	CC	CC	CC	CC	CC	CC	CC	CC	CC	TT	CC	TC	CC	CC	CC	CC	CC	CC	CC	TT	CC	CC	CC	CC	TT	TT	CC	CC	CC	CC	CC	CC	CC	TC	CC	CC	CC	CC
bin5-176	5	149.44	AX-106022152	AAAAATAAGGAGGGGTTTGAGAAGGAGAGGGGTTT[A/G]ATAAGGAAGAGGATAAAGGAGTTTAGAGTAGGGAT	GG	GG	AA	GG	GG	AA	AA	AA	AA	AA	GG	AA	AA	AA	GG	GG	GG	AA	GG	AA	AA	AA	AA	GG	GG	GG	GG	AA	AA	GG	GG	GG	GG	GG	AA	GG	GG	GG	GG	GG	AG	GG	AA	AA	AA
bin5-188	5	150.81	AX-117763203	ACAGAATTAAAATGGATAGATAAAATCTTAAGCTT[A/G]AAACACTAGTAGAAAAGATAAAAAAAGCAATCAAT	AA	AA	AA	GG	AA	AA	GG	AA	AA	GG	AA	AA	AA	AA	AA	AA	GG	AA	AG	AA	GG	AA	GG	AA	AA	AA	GG	AA	AA	AA	AA	GG	GG	AA	AA	AA	AA	AA	AA	AA	GG	AA	GG	AA	AA
bin5-187	5	152.16	AX-117763212	CCATTCGGGAAGTGAGTATGTACCCTCCCGGAAGG[A/C]ATCCGACTCATATTACATGCCATAGTATGTCCTGA	CC	CC	CC	AA	CC	CC	CC	CC	CC	AA	CC	CC	CC	CC	CC	CC	AA	AA	AC	CC	AA	CC	AA	CC	CC	CC	AA	CC	CC	CC	CC	AA	AA	CC	CC	CC	CC	CC	CC	CC	AA	CC	AA	AA	CC
bin5-189	5	152.61	AX-106024448	TCCTAGCCCCAATGGGAGTAGTGGCTAACGTTATA[A/G]ACTTCTTTTATGAGGTAACTGTTTTTGTTTTTGTT	GG	GG	GG	AA	GG	GG	GG	GG	GG	GG	GG	GG	GG	AA	GG	GG	AA	AA	AA	GG	GG	GG	GG	GG	GG	GG	AA	GG	GG	GG	GG	AA	AA	GG	AA	GG	GG	GG	GG	GG	AA	GG	GG	AA	GG
bin5-190	5	153.06	AX-117640224	TTGGTGTCGTATGAATTTCTGCTACTTTGGGCGTC[A/T]TCAAGAATAAAATGATGTTTGCCTTTATTGAAAAA	AA	AA	AA	TT	AA	AA	AA	AA	AA	AA	TT	AA	AA	TT	AA	AA	TT	TT	TT	AA	AA	AA	AA	AA	AA	AA	TT	AA	AA	AA	AA	TT	TT	AA	AA	AA	AA	AA	AA	TT	TT	AA	AA	TT	AA
bin5-191	5	153.51	AX-117625424	TTGTGAGCTTCATCCTTGCGGCCCGTTTGTTGCTG[C/T]TGTGATACTGCTGTGTTATTGCTGTCTGTTCGATT	CC	CC	CC	TT	CC	CC	CC	CC	CC	CC	TT	CC	CC	CC	CC	TC	TT	TT	TT	CC	CC	CC	CC	CC	CC	CC	TT	CC	CC	CC	CC	TT	TT	CC	CC	CC	CC	CC	CC	TT	TT	CC	CC	TT	CC
bin5-194	5	154.69	AX-105963663	AGACTTTGTAGATTTAACTGAATACATTGCTTTCA[A/G]TTTGATGAATATACTAAGAAAACAATTTAAGATGT	GG	GG	GG	AA	GG	GG	GG	GG	GG	GG	AA	GG	GG	GG	GG	GG	AA	AA	AA	GG	GG	GG	GG	GG	GG	GG	AG	GG	GG	GG	GG	AA	AA	GG	GG	GG	GG	GG	GG	AA	AA	GG	GG	GG	GG
bin5-195	5	154.92	AX-117680444	CAAATAGTTTGTTGTTATGGATTCGTATGCATCAG[C/T]AGTATTTCGCAGCTGAAGTTTCAAAGGTGTAATGC	CC	CC	CC	TT	CC	CC	CC	CC	CC	TT	TT	CC	CC	CC	CC	CC	TT	TT	TT	CC	CC	CC	TT	CC	CC	CC	TT	CC	CC	CC	CC	TT	TT	CC	CC	CC	CC	CC	CC	TT	TT	CC	CC	TT	CC
bin5-196	5	156.28	AX-106010687	TGGTCACATGGCGGCAACTTTACAAAACGAAAAAG[A/G]AAAAACAACAGTAAAACTATAGGCTATAGGTAGCG	GG	GG	GG	AA	GG	GG	GG	GG	GG	GG	AA	GG	GG	GG	GG	GG	AA	AA	AA	GG	GG	GG	AA	GG	GG	GG	AA	GG	GG	GG	GG	GG	AA	GG	GG	GG	GG	GG	GG	AA	AA	GG	AG	AA	GG
bin5-197	5	156.73	AX-105965453	GATTAGGTTAATGGTGCATTCACACGAAAATGTGT[A/G]TGTGTGTATTACTACCTACTCTGCCACCAAAAGCT	GG	GG	GG	AA	GG	GG	GG	GG	GG	GG	AA	GG	GG	GG	GG	GG	AA	AA	AA	GG	GG	GG	AA	GG	GG	GG	AA	GG	GG	GG	GG	GG	AA	GG	GG	GG	GG	GG	GG	AA	AA	GG	AG	AA	GG
bin5-198	5	157.4	AX-106002419	TTGAAATAAACCGATACGACGTAAAAAGCATACTA[A/G]AGAGCAGTACCTTACCTATTGGAGGTGCATCAAAA	GG	GG	GG	AA	GG	GG	GG	GG	GG	GG	AA	GG	GG	GG	GG	GG	AA	AA	AA	GG	GG	GG	AA	GG	GG	GG	AA	GG	GG	GG	GG	GG	AA	GG	GG	GG	GG	GG	GG	AA	AA	GG	AG	AA	GG
bin5-199	5	158.53	AX-106003297	TTGGGTGATAATATGTGGCGTTCATGACGGATAGC[A/G]GACCGATGAAGACGGGTCAAAAGAAAGAATGAAAG	GG	GG	GG	AA	GG	GG	GG	GG	GG	GG	AA	GG	GG	GG	GG	GG	AA	AA	AA	GG	GG	GG	AA	GG	GG	GG	AA	GG	GG	GG	GG	GG	AA	GG	GG	GG	GG	GG	GG	AA	AA	GG	AG	AA	GG
bin5-200	5	158.75	AX-117692062	GTGATCATTTGAACTTTGAGCTTGTTGCAGATTAT[A/C]TCTTGAAGCAATTATCCTTCTGACTATCCAACTAG	CC	CC	CC	AA	CC	CC	CC	CC	CC	CC	AA	CC	CC	CC	CC	CC	AA	AA	AA	CC	CC	CC	AA	CC	CC	CC	AA	CC	CC	CC	CC	CC	AA	CC	CC	CC	CC	CC	CC	AA	AA	CC	AC	AA	CC
bin5-201	5	158.97	AX-117738183	ACTGATTGATGCAACAAAGGTCAATCACATTGGTG[C/G]GGAAAACTAAGAAGTCTTCTTTTTTCTTTTTCTTT	CC	CG	CC	GG	GG	CC	GG	CC	GG	CC	GG	CC	CC	CC	GG	GG	GG	GG	GG	CC	GG	CC	GG	GG	GG	GG	GG	GG	GG	GG	GG	GG	GG	GG	GG	GG	GG	GG	GG	GG	GG	GG	GG	GG	CC
bin5-202	5	159.19	AX-105976465	GGTTTTGAGTTGTTCTGAATTCTAAGCTGCTGATG[C/T]CGGTTACATGCTATTGCTGACCCCTTTTCCTCTTC	CC	CC	CC	CC	TT	CC	TT	CC	TT	CC	TT	CC	CC	TT	CC	TT	TT	TT	TT	CC	TT	CC	TT	CC	TT	TT	TT	CC	CC	TT	TT	TT	TT	TT	TT	TT	TT	TT	TT	TT	TT	CC	TT	TT	CC
bin5-203	5	159.63	AX-106005404	TTCCTAGGTACCGTATCATTTCCTGTGCCCGTTCA[A/G]CTTTTTGTACTTAGATGAATAATTAATGATCATAT	AA	AG	AA	GG	GG	AA	GG	AA	GG	AA	GG	AA	AA	GG	GG	GG	GG	GG	GG	AA	GG	AA	GG	GG	GG	GG	GG	GG	GG	GG	GG	GG	GG	GG	GG	GG	GG	GG	GG	GG	GG	GG	GG	GG	AA
bin5-204	5	159.85	AX-117642420	ATGTTCCTGAAGATGTATCATCAACAGTTGAAGAA[A/C]GTGCCATGATGATGATGATGAAAGCTTAGATTTGA	AA	AA	AA	AA	CC	AA	AA	AA	AA	AA	CC	AA	AA	CC	AA	AA	CC	CC	AA	AA	AA	AA	CC	AA	AA	AA	CC	AA	AA	AA	AA	AA	CC	AA	AA	AA	AA	AA	AA	CC	CC	AA	AC	CC	AA
bin5-205	5	160.75	AX-105961792	ATAAAATTCATTATGTAGACATTTAGCATTATTTA[C/T]CATTTACTAAGGACTTTATTTTCCATGATCCACCA	TT	TC	TT	CC	CC	TT	CC	TT	CC	TT	CC	TT	NN	CC	CC	CC	CC	CC	CC	TT	CC	TT	CC	CC	CC	CC	CC	CC	CC	CC	CC	CC	CC	CC	CC	CC	CC	CC	CC	CC	CC	CC	CC	CC	TT
bin5-214	5	161.42	AX-105963856	GATAATTTCTCTGATCGCTGCTAAAACTATCGATG[A/T]TTTTTATGATCTTATCGAGTCACCATAAATATCTT	AA	AT	AA	TT	TT	AA	TT	AA	TT	AA	TT	AA	AA	AA	TT	TT	TT	TT	TT	AA	TT	AA	TT	TT	TT	AA	TT	TT	TT	TT	TT	TT	TT	TT	TT	TT	TT	AA	TT	TT	TT	TT	TT	TT	AA
bin5-213	5	162.53	AX-117646440	ATTTCTCTCAAACAGCTCTGGATGGTTGCACACCT[A/G]GCATTTTCCAACAAGAGAAATAAAAGCACTTGGTG	AA	AG	AA	GG	GG	AA	GG	AA	GG	AA	GG	AA	AA	GG	GG	GG	GG	GG	GG	AA	GG	AA	GG	GG	GG	GG	GG	GG	GG	GG	GG	GG	GG	GG	GG	GG	GG	GG	GG	GG	GG	GG	GG	GG	AA
bin5-212	5	162.98	AX-117491723	AGCCTCCACGACTGCTAGCTTAGCCTCCTTTATCG[A/C]TACCTTGTACCTCTCTCTATTCTATCTCCTCTCCC	AA	AC	AA	CC	CC	AA	CC	AA	CC	AA	AC	AA	AA	CC	CC	CC	CC	CC	CC	AA	CC	AA	CC	CC	CC	CC	CC	CC	CC	CC	CC	CC	CC	CC	CC	CC	CC	CC	CC	CC	CC	CC	CC	CC	AA
bin5-211	5	164.59	AX-105987617	GTTGAGTGTTGGCTCCAATTGAGGATCATTTTGTG[A/T]AGCTAATTGATGGAATAAGATTGGTTATAGCTGAT	AA	AT	AA	TT	AA	AA	AA	AA	AA	AA	AA	AA	AA	AA	TT	AA	AA	AA	AA	AA	AA	AA	TT	TT	AA	AA	AA	TT	TT	TT	AA	AA	AA	AA	AA	AA	AA	AA	AT	AA	AA	TT	AA	TT	AA
bin5-210	5	164.82	AX-117646447	GGCTATTTATGATTCCCTCCCCCAACCACCTTTTT[C/T]ACTCACAAGACTTAAACCTGAAATCTCGGTTAAGG	CC	CC	CC	CC	CC	CC	CC	CC	CC	CC	CC	CC	CC	CC	CC	CC	CC	CC	CC	CC	CC	CC	TT	CC	CC	CC	CC	CC	CC	CC	CC	CC	CC	CC	CC	CC	CC	CC	CC	CC	CC	CC	CC	TT	CC
bin5-209	5	165.71	AX-117646449	GTAACCTGGTGCGCAAAACAATGTGTTCACGCGAG[A/G]TCGGAAAAAGGACCGCACCCGAAGGGGATGATATA	GG	GG	GG	GG	GG	GG	GG	GG	GG	GG	GG	GG	GG	GG	GG	GG	GG	GG	GG	GG	GG	GG	AA	GG	GG	GG	GG	GG	GG	GG	GG	GG	GG	GG	GG	GG	GG	GG	GG	GG	GG	GG	GG	AA	GG
bin5-182	5	174.66	AX-117763200	AGAAGTTGGTTCTGACCTTAAACTTTGTGTCCAGT[C/T]AAATTTAGGCGGACGAGTAAACATAACATTACTCG	CC	CC	CC	CC	CC	CC	CC	CC	CC	CC	CC	CC	CC	CC	CC	CC	CC	CC	CC	CC	CC	CC	CC	CC	CC	CC	CC	CC	CC	CC	CC	CC	CC	CC	CC	CC	CC	CC	CC	CC	CC	CC	CC	CC	CC
bin5-181	5	175.33	AX-117763197	TCGTTTTTGCTCTAGCTCTGAAGAAGAAGGGTCTT[C/T]TCCCCTCTCTTTTGTGCCTTAGCTCCCCTTTTATG	CC	CC	CC	CC	CC	CC	CC	CC	CC	CC	CC	CC	CC	CC	CC	CC	CC	CC	CC	CC	CC	CC	CC	CC	CC	CC	CC	CC	CC	CC	CC	CC	CC	CC	CC	CC	CC	CC	CC	CC	CC	CC	CC	CC	CC
bin5-180	5	175.55	AX-117763193	TAATCATCTAGCTCTTAAACTAGCAGCCTTGAATG[A/C]TAACACAAGCAGACCAGGGTCCTTTAGGACTATTA	AA	CC	AA	AA	CC	AA	AA	AA	AA	AA	CC	AA	AA	AA	CC	CC	AA	AA	AC	AA	AA	AA	AA	CC	CC	CC	AA	AA	AA	CC	CC	AA	AA	CC	AA	CC	CC	CC	CC	CC	AA	CC	AA	AA	AA
bin6-1	6	0	AX-117751127	AAAAGAAGAAGATGAAGCAGAACGAATGTTGTTTT[A/G]TGGACGGTGATGAATTATCGAAAGATAGAGCATTA	AA	AA	GG	AA	AA	AA	AA	GG	AA	AA	GG	AA	AA	AA	AA	AA	AA	AA	GG	AA	AA	AA	AA	AA	AA	AA	AA	AA	AA	GG	GG	AA	AG	AA	AA	AA	AA	GG	GG	GG	GG	GG	AA	AA	AA
bin6-2	6	0.23	AX-117751072	CTCGCTCCGTTTACTTCATTGGAAACCGAAGCGTC[C/T]CATGGGATTGGTTTCGCCCGTTACAAATAGTTCTT	CC	CC	CC	CC	CC	CC	CC	TT	CC	CC	TT	CC	CC	CC	CC	CC	TT	CC	CC	CC	CC	CC	CC	CC	CC	CC	CC	CC	CC	CC	CC	CC	CC	CC	CC	CC	CC	TT	CC	TT	TT	TT	CC	CC	CC
bin6-3	6	1.17	AX-117751056	ATGTGTCACCTCCAATCACAAGCCTTGCCTTGTAT[C/T]TTTTCATGCTACCATCTGCTCTATATTTGATATTA	CC	CC	CC	CC	CC	CC	CC	TT	CC	CC	TT	CC	CC	CC	CC	CC	TT	CC	CC	CC	CC	CC	CC	CC	CC	CC	CC	CC	CC	CC	CC	CC	CC	CC	CC	CC	CC	TT	CC	TT	TT	TT	CC	CC	CC
bin6-4	6	1.64	AX-117751052	GGTGAAATTAAAGTTGAATTCTCGTGACCTTTGTA[C/G]ACAATAAATATGCGTCGAGAAAAATAAGTAAGACC	GG	GG	GG	GG	GG	GG	GG	CC	GG	GG	CC	GG	GG	GG	GG	GG	CC	GG	GG	GG	GG	GG	GG	GG	GG	GG	GG	GG	GG	GG	GG	GG	GG	GG	GG	GG	GG	CC	GG	CC	CC	CC	GG	GG	GG
bin6-5	6	2.33	AX-117639983	AAATACTACTATCTTCGTTCCATGAATCAAATAAA[C/T]TCTTTTAGTCCGTTTCAAAATAAATAAACTCCTTC	CC	CC	CC	CC	CC	CC	CC	TT	CC	CC	TT	CC	CC	CC	CC	CC	TT	CC	CC	CC	CC	CC	CC	CC	CC	CC	CC	CC	CC	CC	CC	CC	CC	CC	CC	CC	CC	TT	CC	TT	TT	TT	CC	CC	CC
bin6-6	6	5.71	AX-106019860	TTGAACAGTATGTAGCATGAGTTTGTCAAAAAATT[C/T]GTGTCCTTACGATAGCTGTTGAACTCACTATTTAT	TT	CC	CC	TT	CC	CC	CC	TT	CC	CC	TT	CC	CC	TT	TT	CC	CC	CC	CC	CC	TT	CC	TT	TT	CC	CC	CC	CC	TT	CC	CC	CC	CC	TC	CC	CC	TT	TT	CC	CC	TT	TT	CC	CC	CC
bin6-7	6	5.94	AX-105984563	TAAAAAAAGAGGGGTAAAAAACATGGGCTGCCACA[A/G]TATGAAAGAAAGAATTCGGCGTGCAATTTGCAGTG	AA	AA	AA	AA	AA	GG	AA	AA	GG	AA	AA	AA	GG	AA	AA	AA	AA	AA	AA	GG	AA	AA	AA	AA	AA	AA	AA	AA	AA	AA	AA	AA	AA	AA	GG	GG	AA	AA	AA	AA	AA	AA	AA	AA	GG
bin6-8	6	6.17	AX-105970696	CAAAAGGAGTAGGTGCAGTGGGAATTTTAAAGATT[C/T]CCTGGGGGGAAAATAGATATGTCTCCTACGTTACC	CC	CC	CC	CC	CC	TT	CC	CC	TT	CC	CC	CC	TT	CC	CC	CC	CC	CC	CC	TT	CC	CC	CC	CC	CC	CC	CC	CC	CC	CC	CC	CC	CC	CC	TT	TT	CC	CC	CC	CC	CC	CC	CC	CC	TT
bin6-10	6	11.66	AX-117754714	AAATACTTCAAGTCTTCAACTGTACACGTGTAGCA[G/T]GTCTATAGCTAGTGAACATGAAGAGATCATCGCTA	GG	GG	TT	GG	GG	TT	GG	TT	TT	GG	TT	GG	TT	GG	GG	GG	TT	GG	GG	TT	GG	GG	TT	GG	GG	GG	TT	GG	GG	GG	GG	GG	GG	GG	TT	TT	GG	TT	GG	TT	TT	TT	GG	GG	TT
bin6-11	6	19.94	AX-117610625	AATTAATCCACTCCACGGAGACAAATTGAAATGCT[A/G]CCCATCTCCTCAATAAAGCATGGAGCATTTCGGTA	GG	GG	GG	GG	GG	GG	GG	GG	AA	AA	AA	GG	AA	GG	GG	GG	GG	AA	GG	GG	GG	GG	GG	GG	GG	GG	GG	GG	GG	GG	GG	GG	GG	GG	GG	AA	GG	GG	GG	AA	GG	GG	GG	GG	GG
bin6-14	6	23.42	AX-106002834	TATGTCAAGTTTTAAATATCTGAAGCTGCTGTAGC[A/C]ATTTTTCTCTACTACTTTAGGAGGTTTTACATTAT	AA	AA	AA	AA	AA	AA	AA	AA	AA	AC	AA	AA	AA	AA	AA	AA	AA	NN	AA	AA	AA	AA	AA	AA	AA	AA	NN	AA	AA	AA	AA	CC	CC	AA	AA	AA	NN	AA	NN	AA	AA	AA	CC	AA	AA
bin6-15	6	23.86	AX-106029311	AATTTATAGAAAATAATTTCGGATAATAATATGTC[A/G]ATTTTCAATTTTGTTCTAAAAGTCAACTGAAAGTC	GG	AA	GG	GG	GG	GG	AA	AA	AA	AG	AA	AA	AA	GG	AA	GG	AA	AA	AA	GG	GG	GG	AA	AA	AA	GG	AA	GG	GG	GG	GG	GG	GG	AA	AA	AA	AA	AA	GG	AA	AA	GG	GG	AA	AA
bin6-23	6	31.69	AX-106017619	GCTGTGATTCAAGGTCAGTTGTTGTTCCGGCGGCG[A/C]GGCGTAGAATGTTGGTGGAAGAACATGCAAAATTA	CC	CC	CC	CC	CC	CC	CC	CC	CC	CC	CC	CC	CC	CC	CC	CC	CC	CC	CC	CC	CC	CC	CC	CC	CC	CC	CC	CC	CC	CC	CC	CC	CC	CC	CC	CC	CC	CC	CC	CC	CC	CC	CC	CC	CC
bin6-31	6	43.69	AX-117803693	CTGATGATGTCATTTCAATTTGAATTCACATATTC[A/G]AATTTTTATTCCGGAAATTAGAACAGCTCCATTAC	GG	GG	GG	GG	GG	GG	GG	GG	GG	GG	GG	GG	GG	GG	GG	GG	AG	AG	GG	GG	GG	GG	GG	GG	GG	GG	GG	GG	GG	GG	GG	GG	GG	GG	GG	GG	GG	GG	GG	GG	GG	GG	GG	AG	GG
bin6-32	6	43.94	AX-117803118	AACCTGGTCCTTCCCAGTCTTGAAACATTCCTAGC[C/T]TAGTTAGACAAACTAGTGACCCGAATGGGATTAAT	CC	CC	CC	CC	CC	CC	CC	CC	CC	CC	CC	CC	CC	CC	CC	CC	TC	TC	CC	CC	CC	CC	CC	CC	CC	CC	CC	CC	CC	CC	CC	CC	CC	CC	CC	CC	CC	CC	CC	CC	CC	CC	CC	TC	CC
bin6-33	6	46.55	AX-117769606	GTTTTTACATAGACTTCCGTAGGTATAACGGTTGT[A/G]GTTTTTAATGGCAATGTAGGGTCATGTCCTCGGGG	GG	GG	GG	GG	GG	GG	GG	GG	AA	AG	GG	GG	GG	GG	GG	GG	GG	AA	GG	GG	GG	GG	GG	GG	GG	GG	GG	GG	GG	GG	GG	GG	GG	GG	AG	GG	GG	GG	GG	GG	GG	GG	GG	AA	GG
bin6-34	6	47.04	AX-117769647	CTACGACTCTACCCAGGCCGCCCTTTTCATTCCTG[C/T]GGTCAATCCTCCGCATCTCCGGATGCGCAGATGCG	CC	CC	NN	TC	CC	CC	TC	CC	CC	TT	TT	CC	CC	TC	TT	CC	TT	TT	TC	CC	TC	CC	NN	TT	TC	CC	NN	CC	CC	CC	CC	TC	TT	TC	CC	TT	TT	CC	CC	TT	CC	CC	TT	TT	CC
bin6-35	6	48.58	AX-117499743	GGATCCAACCGTCAAAGGATTTCCACATAACTGTG[A/G]CCTAACATCCACCGGTCATAAACTCAATCATGAAC	AA	AA	AA	AA	AA	AA	AA	AA	GG	AG	AA	AA	AA	AA	AA	AA	AA	GG	AA	AA	AA	AA	AA	AA	AA	AA	AA	AA	AA	AA	AA	AA	AA	AA	AG	AA	AA	AA	AA	AA	AA	AA	AA	GG	AA
bin6-36	6	49.3	AX-105973789	TAATGGCACGGTCAAGACAAACACTTGTGGAAGCT[A/C]TAACACCAATACGGGCAAGGCTGGAATGGGTGGTG	AA	AA	AA	AA	AA	AA	AA	AA	AA	AC	AA	AA	AA	AA	AA	AA	AA	CC	AA	AA	AA	AA	AA	AA	AA	AA	AA	AA	AA	AA	AA	AA	AA	AA	AA	AA	AA	AA	AA	AA	AA	AA	AA	CC	AA
bin6-37	6	49.53	AX-105988882	TATAGGCACATGTGCATTGATGTATATGTTGTGAG[A/G]AAAGAACGTGGCAAATGCAATTGTCACTTTTCAAA	AA	AA	AA	AA	AA	AA	AA	GG	GG	AA	AA	AA	AA	AA	AA	AA	AA	AA	AA	AA	AA	AA	GG	AA	AA	AA	AG	AA	AA	AA	AA	AA	AA	AA	AG	AA	AA	GG	AA	AA	AA	AA	AA	AA	AA
bin6-38	6	50.48	AX-105987831	CTAAATACAATCCCAGAATTTGCGTCACAATTCAC[A/G]AGCATTCTAGAATAATACAAATAAGTGTCTGAATA	GG	GG	AA	GG	GG	GG	GG	GG	GG	AG	AA	GG	GG	AA	AA	GG	AG	AA	AA	GG	AA	GG	GG	AA	AA	GG	AG	GG	AG	GG	GG	GG	GG	AA	GG	AA	AA	GG	GG	AA	GG	GG	AA	AA	GG
bin6-39	6	51.53	AX-117770299	GCTTGACCTGCGGGACCGAACTATTAGCCATCATT[C/T]CCGAGTCAATATCGTTAAATTCAAAGAATCGTTTT	TC	TC	TC	TC	CC	TC	TC	CC	TC	TT	TT	CC	TC	TC	TT	CC	TT	TT	CC	TC	TC	TC	TC	TT	TC	CC	TT	TC	TC	TC	TC	TC	TC	CC	TC	TT	TT	TC	TC	TT	TC	TC	TT	TT	TC
bin6-40	6	52.05	AX-117770290	TGGAATATCCAAAGATGAATAAAAGCAAACAGACA[A/G]ACCCAGACTTCTCTTTCCCCACCCTATTTTACAGT	AA	AA	AA	AA	AA	AA	AA	AA	AA	GG	GG	AA	AA	AA	GG	AA	AG	GG	AA	AA	AA	AA	AA	GG	AA	AA	AG	AA	AA	AA	AA	AA	AA	AA	AA	GG	GG	AA	AA	GG	AA	AA	GG	GG	AA
bin6-41	6	53.23	AX-117815453	GCATTTTCCGGAAAATATTTTCCTTTGTACCAAAC[A/C]CACCCTTAGTTAAACACCTTTCAACCAGATATTAT	AA	AA	CC	AA	AA	AA	AA	AA	AA	CC	CC	AA	AA	CC	CC	AA	CC	CC	CC	AA	AA	CC	AA	CC	CC	AA	CC	AA	AC	CC	CC	AA	AA	CC	AC	CC	CC	AA	CC	CC	AA	AA	CC	CC	AA
bin6-43	6	53.94	AX-117770277	TCAGCTATGGGTCTCGTCATGACTGCACTACAGGT[C/T]TGTGTCAATGTAACAATGGACATGTCTTGGAAGTA	CC	CC	TT	CC	CC	CC	CC	CC	CC	TT	TT	CC	CC	TT	TT	CC	CC	TT	TT	CC	CC	CC	CC	TT	TT	CC	TC	CC	TC	CC	CC	CC	CC	TC	CC	TT	TT	CC	CC	TT	CC	CC	TT	TT	CC
bin6-44	6	55.42	AX-106679183	TTTGCCAAATGGAGATGAGGCTGCAATTACACATA[A/G]TGGATCAACTAGTATATTTAAGTCCAGGAGATTAA	GG	GG	GG	GG	GG	GG	GG	GG	GG	GG	AA	GG	GG	GG	AA	GG	NN	GG	GG	GG	GG	GG	GG	AA	GG	GG	AG	GG	GG	GG	GG	GG	GG	GG	GG	AA	AA	GG	GG	AA	GG	GG	AA	GG	GG
bin6-47	6	58.75	AX-105956086	TGTTGTTGTTCCCGGGGAAGATTTCTTGGCTAATC[C/T]TGTTGATGTAGCGAGGCTTCTTCAGGAGGCTCTTA	CC	CC	CC	CC	CC	CC	CC	CC	CC	CC	CC	CC	CC	CC	CC	CC	CC	CC	CC	CC	CC	CC	CC	CC	CC	CC	CC	CC	CC	CC	CC	CC	CC	CC	CC	CC	CC	CC	CC	CC	CC	CC	CC	CC	CC
bin6-49	6	60.93	AX-117711263	CTACTACTACTTCACAAGTGCCTCAAAACCTTGTT[A/C]CATGTATTTACCAAGCTCAGATTTGTGACTCACCA	AA	AA	CC	AA	AA	AA	AA	AA	AA	CC	CC	AA	AA	AA	CC	AA	CC	AA	CC	AA	AA	AA	AA	AA	AA	AA	CC	AA	AA	AA	AA	AA	AA	AA	AA	CC	CC	AA	AA	CC	AA	AA	CC	CC	AA
bin6-50	6	61.88	AX-117513779	TGGTGGAAGAAGGACTCAAGTCAAGCAAGATCATG[A/G]GCTACTCCGCTATAAACGCAACCACACAGGCAATT	AA	AA	AA	AA	AA	AA	AA	AA	AA	GG	GG	AA	AA	AA	GG	AA	GG	GG	GG	AA	AA	GG	AA	GG	GG	AA	GG	AA	AA	GG	GG	AA	AA	GG	AG	GG	GG	AA	GG	GG	AA	AA	GG	GG	AA
bin6-42	6	62.84	AX-117513772	CATATAAATATCAAATCCTCCCTTATTCCACCATA[C/T]CATAATTTATCAATGACAAGTATTACGTACACAAT	TT	TT	CC	TT	TT	TT	TT	TT	TT	CC	CC	TT	TC	CC	CC	TT	CC	CC	CC	TT	TT	CC	TT	CC	CC	TT	CC	TT	TT	CC	CC	TT	TT	CC	NN	CC	CC	TT	CC	CC	TT	TT	CC	CC	TT
bin6-51	6	64.81	AX-117693177	AATAAAATAACGAAACATGGCATCCCAAATAATTT[C/T]CCCATCCTAAGAAAAAGTTTTTGAGCCAAAAAGAA	CC	CC	TT	CC	CC	CC	CC	CC	CC	TT	TT	CC	CC	CC	TT	CC	TT	CC	TT	CC	CC	CC	CC	CC	CC	CC	TT	CC	CC	CC	CC	CC	CC	CC	CC	TT	TT	CC	CC	TT	CC	CC	TT	TT	CC
bin6-52	6	65.52	AX-117695727	TGGGAAAGAAAGTCTAGCGGTTGTGCATAGTGTTC[A/T]AGACACTGGTTATTTAGAGCTTGCATGCTGTTTTC	AA	AA	AA	AA	AA	AA	AA	AA	AA	TT	TT	AA	AA	AA	TT	AA	TT	AA	TT	AA	AA	AA	AA	AA	AA	AA	TT	AA	AA	AA	AA	AA	AA	AA	AA	TT	AA	AA	AA	TT	AA	AA	TT	AT	AA
bin6-53	6	66.69	AX-117700277	ATCCTGCTTTGTGGGCTTAGCATTGAAGATTGGGA[A/G]TCCTAAATATTTTTCAAAAGACTTGCCTTCCACCA	AA	AA	AA	AA	AA	AA	AA	AA	AA	GG	GG	AA	AA	AA	GG	AA	GG	AA	GG	AA	AA	AA	AA	AA	AA	AA	GG	AA	AA	AA	AA	AA	AA	AA	AA	GG	AA	AA	AA	GG	AA	AA	GG	AG	AA
bin6-55	6	69.15	AX-117523260	TTTTGTGTTTTCTTAGGGATTATGTCGTCTAGTTT[A/G]TTAGATTGTTTTATTTTGTTTTATTATTTACTTAT	GG	AA	AA	AA	AA	AA	AA	AA	AA	GG	AA	AA	GG	AA	AA	AA	AA	AA	AA	AA	AA	AA	AA	AA	AA	AA	AA	AA	GG	AA	AA	AA	AA	AA	AA	AA	AA	AA	AA	AA	AA	GG	AA	AG	AA
bin6-56	6	69.39	AX-117700326	CAACAGTAGACAACCAACCATTCTACTTGCAACAT[A/G]ATATATAGTAAAATTATCAAAAAGGCATTCTCATA	AA	GG	AG	AG	AA	GG	GG	AA	AG	AA	AA	GG	AA	AG	AA	AA	AG	AA	AA	GG	AA	AG	AA	AG	AG	AA	AA	AG	AA	AG	AG	AG	GG	AG	AA	AA	AG	AA	AG	AA	GG	AA	AA	AG	GG
bin6-57	6	71.13	AX-105972365	TGGATGCTAACAACTTGAATAGTCTATTATTAACT[A/G]AAGTTGGTGATGATATTATAACATAAATATGTTCA	AA	AA	GG	GG	GG	AA	AA	GG	GG	AA	AA	AA	AA	GG	GG	GG	GG	AA	AA	AA	GG	GG	GG	GG	GG	GG	AA	GG	AA	GG	GG	GG	AA	GG	AA	GG	GG	AA	GG	AA	AA	AA	AA	AG	AA
bin6-58	6	71.37	AX-106016820	GTAGACAATGGTTTTTTTTGTGTATGTTTCCTTCT[A/G]ATGTTTTAGTTGCTCTACCATAATCACAACTCTTG	AA	AA	GG	GG	GG	AA	AA	NN	GG	AA	AA	AA	AA	GG	GG	GG	GG	AA	AA	AA	GG	GG	GG	GG	GG	GG	AA	GG	AA	GG	GG	GG	AA	GG	AA	GG	GG	AA	GG	AA	AA	AA	AA	AG	AA
bin6-59	6	74	AX-117532299	TTTTTTTTTACAATATTTTTTAGTTTGGCAAAGGA[G/T]TAAGTGGCATATGATAATTGGTATAAATAGTGTTT	GG	GG	GG	GG	GG	GG	GG	GG	GG	GG	GG	GG	GG	GG	GG	GG	GG	GG	GG	GG	GG	GG	GG	GG	GG	GG	GG	GG	GG	GG	GG	GG	GG	GG	TG	GG	GG	TG	GG	GG	GG	GG	GG	GG	GG
bin6-60	6	74.49	AX-117837187	CGGGAGTGTGGGCATGTAACGTGTGAATTATGACT[A/C]GGTTATTTCTGTGGTACTGTGTAGTTACCTAATCT	AC	CC	AC	AC	AC	CC	CC	AC	AC	CC	CC	CC	AC	AC	AC	AC	AC	AC	CC	CC	AC	AC	AC	AC	AC	AC	CC	AC	AC	AC	AC	AC	CC	AC	CC	AC	AC	CC	AC	AC	CC	AC	CC	AC	CC
bin6-61	6	74.74	AX-117532298	AAAATATACAGTGTAGATTATTCTTTTTAATTCTC[C/T]AATACTAGTAAAAAATAAAAAATAAATGCGTATTC	TT	TT	TT	TT	TT	TT	TT	TT	TT	TT	TT	TT	TT	TT	TT	TT	TT	TT	TT	TT	TT	TT	TT	TT	TT	TT	TT	TT	TT	TT	TT	TT	TT	TT	TC	TT	TT	TC	TT	TT	TT	TT	TT	TT	TT
bin6-62	6	75.76	AX-105981556	AGTTCTTAATCAAAAAGAAAACTTGATAGACCACA[A/G]ATCTCTGAGGATGAAGAAGAACAGGACGAAGGCTC	AA	GG	AA	AA	AA	GG	GG	GG	AA	GG	GG	GG	AA	AA	AA	NN	AA	AA	GG	GG	AA	AA	AA	AA	AA	AA	GG	AA	AA	AA	AA	AA	GG	AA	GG	AA	AA	GG	AA	NN	GG	AA	GG	AA	GG
bin6-63	6	76.47	AX-106013428	GCCTACGAGACTTATAGGTCTATAATCTCTTAGCT[C/T]TATAGCTCTTTTTCTTTTAGGGATCAGTGCAATAA	TT	CC	TT	TT	TT	CC	CC	CC	TT	CC	CC	CC	TT	TT	TT	TT	TT	TT	CC	CC	TT	TT	TT	TT	TT	TT	CC	TT	TT	TT	TT	TT	CC	TT	CC	TT	TT	CC	TT	TC	CC	TT	CC	TT	CC
bin6-64	6	77.47	AX-105991160	TACATGGCATGCATAACGTGAAAGATCATGTGAAG[C/T]TGATCTATGAAATCCTACGGGTCCTCCCCCTGATC	TT	TC	TT	TT	TT	TC	TC	TC	TT	TC	TC	TC	TT	TT	TT	TT	TT	TT	TC	TC	TT	TT	TT	TT	TT	TT	TC	TT	TT	TT	TT	TT	TC	TT	TC	TT	TC	TC	TT	TC	TC	TT	TC	TT	TC
bin6-65	6	79.76	AX-105964806	AGGTAAGTATCGAAAGTAGATTGATAACTAGAAAA[C/G]GATGGTGAAGAACCTTTCAAACCAATCAAAATTAC	CC	GG	CC	CC	CC	GG	GG	GG	CC	GG	GG	GG	CC	CC	CC	CC	CC	CC	GG	GG	CC	CC	CC	CC	CC	CC	GG	CC	CC	CC	CC	CC	GG	CC	GG	CC	CC	GG	CC	CG	GG	CC	GG	CC	GG
bin6-67	6	80.46	AX-105972569	AATTAAGATAGGTTTAAACGGAGCAAACATAAACA[C/G]TGTGATCTAAATCATTTATTCCAGTTTGTTTGGGA	CC	GG	CC	CC	CC	GG	GG	GG	CC	GG	GG	GG	CC	CC	CC	CC	CC	CC	GG	GG	CC	CC	CC	CC	CC	CC	GG	CC	CC	CC	CC	CC	GG	CC	GG	CC	CC	GG	CC	CG	GG	CC	GG	CC	GG
bin6-66	6	81.4	AX-117587093	TTCTTTCCTTCCTTTCCTATAAAAGTTGTGTCTCT[A/T]GTTAAAAATTGATTCATTCTATTAGTGCATAGCTT	AA	AA	AA	AA	AA	AA	AA	AA	AA	TT	TT	AA	AA	AA	AA	AA	AA	AA	TT	AA	AA	AA	AA	AA	AA	AA	TT	AA	AA	AA	AA	AA	AA	AA	TT	AA	AA	AA	AA	AT	AA	AA	TT	AA	AA
bin6-68	6	82.61	AX-106003006	GTAAAATATAAAACATTATACAAAATTATTAAATA[C/T]TTATACCAACCGATGATTCTAATACAATCATGCAA	TT	CC	TT	TT	TT	CC	CC	CC	TT	CC	CC	CC	TT	TT	TT	TT	TT	TT	CC	CC	TT	TT	TT	TT	TT	TT	CC	NN	TT	TT	TT	TT	CC	TT	CC	TT	TT	CC	TT	TC	CC	TT	CC	TT	CC
bin6-69	6	82.84	AX-117522257	TAATACTAGGAGTACTAATTACCACGAGAAAAATG[A/T]TGCTTATTTTGTGAGTAGTATTGTGTGTCAGAAAT	AA	AA	AA	AA	AA	AA	AA	AT	AA	AT	AT	AA	AA	AA	AA	AA	AA	AA	AT	AA	AA	AA	AA	AA	AA	AA	AT	AA	AA	AA	AA	AA	AA	AA	AT	AA	AA	AT	AA	AA	AA	AA	NN	AA	AA
bin6-70	6	83.06	AX-106026919	AGTACCTTACCGATGATCACGGTCCATTCCTTCTC[C/T]CCCTTTCTATTGATGATAGTGATGCTCTACCTAAT	TT	CC	TT	TT	TT	CC	CC	CC	TT	CC	CC	CC	TT	TT	TT	TT	TT	TT	CC	CC	TT	TT	TT	TT	TT	TT	CC	TT	TT	TT	TT	TT	CC	TT	CC	TT	TT	CC	TT	TC	CC	TT	CC	TT	CC
bin6-71	6	83.29	AX-105973550	GGTGAACTCTTAGGAAGTAATGAGATTCTATGATC[A/G]AATTGACCTCTAAATGGAGGTAATTCCACAGGTTC	GG	AA	GG	AA	GG	AA	AA	AA	GG	AA	AG	AA	GG	GG	GG	AA	GG	GG	AA	AA	GG	GG	GG	GG	AA	AA	AA	GG	GG	GG	GG	AG	AA	GG	AA	GG	AA	AA	GG	AG	AA	GG	AA	GG	AA
bin6-72	6	83.51	AX-105955245	ATATGTTTAAATTGTAATTCCGTACCCAGTCATAT[A/G]CATTCATTGCATATCATATATTAGTCTCTGTTGTT	AA	AA	AA	AA	AA	AA	AA	AG	AA	AG	AA	AA	AA	AA	AA	AA	AA	AA	AG	AA	AA	AA	AA	AA	AG	AA	AG	AA	AA	AA	AA	AA	AA	AA	AG	AA	AA	AG	AA	AG	AA	AA	AG	AA	AA
bin6-73	6	87.51	AX-105972024	AAATGTAAGGCCTTTAGTATATATGTGTGTACTAC[A/G]ACGTGTGAGCCTCTTGATAAGGAGCCCTAAGGCAG	AA	AA	AA	AA	AA	AA	AA	GG	AA	GG	AA	AA	AA	AA	AA	AA	AA	AA	GG	AA	AA	AA	AA	AA	GG	AA	GG	AA	AA	AA	AA	AA	AA	AA	AA	AA	AA	GG	AA	AG	AA	AA	GG	AA	AA
bin6-74	6	88.21	AX-105995117	TATTGATGGATTATATACGACTAAGGAAAAGGAAA[C/T]GTCAAGAGAAAGTCGAAAAAGGAACTCGATGAATG	CC	CC	CC	CC	CC	CC	CC	TT	CC	TT	CC	CC	CC	CC	CC	CC	CC	CC	TT	CC	CC	CC	CC	CC	TT	CC	TT	CC	CC	CC	CC	CC	CC	CC	TT	CC	CC	TT	CC	TC	CC	CC	TT	CC	CC
bin6-75	6	90.16	AX-105958643	GGCGATGTAGTCAAAGCGGTATTGAACTTCTAAAA[A/G]CTCAACTCACCCTCGCCTGGCCATCTAAATGGGGC	GG	GG	GG	GG	GG	GG	GG	AA	GG	GG	GG	GG	GG	GG	GG	GG	GG	GG	AA	GG	GG	GG	GG	GG	AA	GG	AA	GG	GG	GG	GG	GG	GG	GG	AA	GG	GG	AA	GG	NN	GG	GG	AA	GG	GG
bin6-76	6	90.39	AX-106025585	TTTATTCCGCATATTTGGAAAAAGATTGACAGTCG[A/G]GTTAGACATAGAGCCTTGGTTTCAAAGTATGATGG	AA	AA	AA	AA	AA	AA	AA	GG	AA	AA	AA	AA	AA	AA	AA	AA	AA	AA	GG	AA	AA	AA	AA	AA	GG	AA	GG	AA	AA	AA	AA	AA	AA	AA	GG	AA	AA	GG	AA	AG	AA	AA	GG	AA	AA
bin6-78	6	91.08	AX-105956516	TGTCTGGTTTTAAGCCATGTATCTTGCTACACTAA[C/T]AAGCTTAGACATTTAATCTAATGCATATATATCTA	TT	TT	CC	TT	TT	TT	TT	CC	CC	CC	TT	TT	CC	CC	TT	TT	CC	TT	CC	TT	TT	TT	TT	TT	CC	TT	CC	CC	CC	CC	CC	TT	TT	TT	CC	TT	TT	CC	CC	TC	TT	TT	CC	TT	TT
bin6-79	6	91.31	AX-106025584	TTCTTCAGAACAAACTATGCTGGGTAAAATCGTAA[A/T]ACGCGGCTCCATCCAGGAAATATGAATGACATTTT	TT	TT	AA	TT	TT	TT	TT	AA	AA	AA	TT	TT	AA	AA	TT	TT	AA	TT	AA	TT	TT	TT	TT	TT	AA	TT	AA	AA	AA	AA	AA	TT	TT	TT	AA	TT	TT	AA	AA	AT	TT	TT	AA	TT	TT
bin6-80	6	92.96	AX-105995883	ACTTGCCTTGCGTCAGAAGTTGGAACTCTTGAAAA[C/T]ATTGTCAAACTCCATAACTACGTGAGATTCTCGTA	TT	TT	TT	TT	TT	TT	TT	CC	TT	TT	TT	TT	TT	TT	TT	TT	TT	TT	CC	TT	TT	TT	TT	TT	CC	TT	CC	TT	TT	TT	TT	TT	TT	TT	CC	TT	TT	CC	TT	TC	TT	TT	CC	TT	TT
bin6-81	6	93.19	AX-106003412	TCTGCCCAAAAAATCACAAAATTTTAGTCTCCCTT[A/G]AAATACAAAAGATAGTATAAAGTTCTTCACAAGAA	GG	GG	AA	GG	GG	GG	GG	AA	AA	AA	GG	GG	AA	AA	GG	GG	AA	GG	AA	GG	GG	GG	GG	GG	AA	GG	AA	AA	AA	AA	AA	GG	GG	GG	AA	GG	GG	AA	AA	AG	GG	GG	AA	GG	GG
bin6-82	6	93.65	AX-117606754	GAATAGTAATGAGCAAAAATACTACTATTAAAAAT[A/G]ACTGCTAGATGTAGGAGTACTCAGGTACAAGTACT	GG	GG	GG	GG	GG	GG	GG	AA	GG	GG	GG	GG	GG	GG	GG	GG	GG	GG	AA	GG	GG	GG	GG	GG	AA	GG	AA	GG	GG	GG	GG	GG	GG	AA	AA	GG	GG	AA	GG	AG	GG	GG	AA	GG	GG
bin6-83	6	94.81	AX-106007889	GTTATATATTCATTTGTAAAATTCTCTCGGATAAG[C/T]GTGGATGGGACAAGTAGTCCGAATACTACTACCAT	CC	CC	TT	CC	CC	CC	CC	TT	TT	TT	CC	CC	TT	TT	CC	CC	TC	CC	TT	CC	CC	CC	CC	CC	TT	CC	TT	TT	NN	TT	TT	CC	CC	TT	NN	CC	CC	TT	TT	TC	CC	CC	TT	CC	CC
bin6-84	6	95.26	AX-105957289	TCTCTATTTGGAATTTGTGCAAGGAAAAAAAGTGG[A/G]ATCGAAGTTAGGGTGGTCGAAAATTAGGGTTGAAG	GG	GG	GG	GG	GG	GG	GG	AA	GG	GG	GG	GG	GG	GG	GG	GG	GG	GG	AA	GG	GG	GG	GG	GG	AA	GG	AA	GG	GG	GG	GG	GG	GG	AA	AA	GG	GG	AA	GG	AG	GG	GG	AA	GG	GG
bin6-85	6	97.79	AX-117714831	TATGGGTTATGGCTATGGCCGAAAAATATGATTCG[G/T]GACACGTGTCGTCGGTACGAGGTCTCCGTTTCATT	GG	GG	TT	GG	TT	GG	GG	TT	TT	TT	GG	GG	TT	TT	GG	GG	TT	GG	TT	GG	GG	TT	GG	GG	TT	GG	TT	TT	TT	TT	TT	GG	GG	TT	TT	GG	GG	TT	TT	TG	GG	TT	TT	GG	GG
bin6-86	6	101.13	AX-117714763	AGAAAAATAAGACTTTGTGGTGTTGCAAAGATATA[A/T]ATAAAACAAACGGTTGGTCGACATATTAATTTGAG	TT	TT	TT	TT	TT	TT	TT	AA	TT	TT	TT	TT	TT	TT	TT	TT	TT	TT	TT	TT	TT	TT	TT	TT	TT	TT	TT	TT	AT	TT	TT	TT	TT	AA	TT	TT	TT	TT	TT	TT	TT	AA	TT	TT	TT
bin6-87	6	108.88	AX-117815295	CTCAACTCCATAACCTAAGGCTGTAAATTTTCTCA[C/T]CATCTGAACTGAAAAATGTAACAGACCTATCTATT	TT	TT	CC	TT	CC	TT	TT	CC	TC	TT	TT	TT	CC	CC	TT	TT	CC	TT	CC	TT	TT	CC	TT	TT	CC	TT	CC	CC	CC	CC	CC	TT	TT	CC	CC	TT	TT	CC	CC	TC	TT	CC	CC	TT	TT
bin6-88	6	110.07	AX-117600236	CATACCCATCATTTGTAGCAGCATAGGCTATCACC[A/G]AGACTTTATGATTCATCTTCATCTTTCTCTGTTTA	AA	AA	AG	AA	AG	AA	AA	AG	AG	AA	AA	AA	AG	AG	AA	AA	AG	AA	AG	AA	AA	AG	AA	AA	AG	AA	AG	AG	AG	AG	AG	AA	AG	AG	AG	AA	AA	AG	AG	AG	NN	NN	AG	AA	AA
bin6-89	6	111.27	AX-117694782	TTTCATGTGCTATAACCACATTCACCGCCTCGGCA[A/T]TTTACGGACATCATTCTTAGGCATTTTACCGCCAT	TT	TT	AA	TT	AA	TT	TT	AA	AT	TT	TT	TT	AA	AA	TT	TT	AA	TT	AA	TT	TT	AA	TT	TT	AA	TT	AA	AA	AA	AA	AA	TT	AA	AA	AA	TT	TT	AA	AA	AT	TT	AA	AA	TT	TT
bin6-90	6	111.94	AX-117633282	TATAACGTGCTTACGCCCTAAAGCGAGGCCCAAAA[C/T]ATGTTTAACGCTTCGCGTCACTTAGTGGGCACTTT	CC	CC	TT	CC	TT	CC	CC	TT	TC	CC	CC	CC	TT	TT	CC	CC	TT	CC	TT	CC	CC	TT	CC	CC	TT	CC	TT	TT	TT	TT	TT	CC	TT	TT	TT	CC	CC	TT	TT	TC	CC	TT	TT	CC	CC
bin6-91	6	112.61	AX-105956652	TGCTCTGTATCGAAAGGTATGGGTTCAATTAAGCC[A/G]CTATATAATGATACATCCTCCCCGTATGATAGGAT	AA	AA	GG	AA	AA	AA	AA	AA	AG	AA	AA	AA	GG	GG	AA	AA	GG	AA	AA	AA	AA	AA	AA	AA	GG	AA	GG	GG	AA	AA	AA	AA	AA	AA	GG	AA	AA	GG	GG	AA	AA	AA	GG	AA	AA
bin6-98	6	117.98	AX-117805571	AAAAATTTAGGAAACAAGAATGCACCAGAAGCTAG[A/G]AACTGACCACTATTATATAAAAATAAAAGGGCAGT	GG	AA	AA	AA	AA	GG	GG	AA	GG	GG	GG	GG	AA	AA	GG	GG	AA	GG	AA	GG	GG	AA	AA	AA	AA	GG	GG	GG	AA	AA	AA	GG	GG	AA	GG	GG	GG	AA	AA	GG	AA	AA	AA	GG	GG
bin6-101	6	119.13	AX-117627769	ATCCCACGAGCACAGAATACCGAGGAAGACGACCT[C/T]ACCAAACTAGCCACAGCCATCAAAAACATTACAAT	CC	TT	TT	TT	TT	CC	CC	TT	CC	CC	CC	CC	TT	TT	CC	CC	TT	TC	TT	CC	CC	TT	TT	TT	TT	CC	CC	CC	TT	TT	TT	CC	CC	TT	CC	CC	CC	TT	TT	CC	TT	TT	TT	CC	CC
bin6-99	6	119.36	AX-105983051	TGGTGCTTCTCACTGAGGATCTTGTAAACATCCCT[C/T]TTCTTAGTGAGCCCCCGAGCCTCGGCCTCGTGTTG	CC	TT	TT	TT	TT	CC	CC	TT	CC	CC	CC	CC	TT	TT	CC	CC	TT	TC	TT	CC	CC	TT	TT	TT	TT	CC	CC	CC	TT	TT	TT	CC	CC	TT	CC	CC	CC	TT	TT	CC	TT	TT	TT	CC	CC
bin6-100	6	120.28	AX-117627813	TTAGCCGCTTCTGCGATAGAACTTTTGCTTCTGCG[A/G]AACCAGCTGAAAACTCAACCCTCACACGTGCGGAC	GG	AA	AA	AA	AA	AA	GG	AA	GG	GG	GG	AA	AA	AA	GG	GG	AA	AG	AA	AA	GG	AA	AA	GG	AA	GG	GG	GG	AA	AA	AA	GG	GG	AA	GG	GG	GG	AA	AA	GG	AA	AA	AA	GG	AA
bin6-113	6	121.68	AX-117605689	AGAATTCTTCTCGCGGATGCATAAAAGTGATTTCG[A/G]AGATTCAATGGTCCGACTTCGGAAGCTTATATCTT	GG	AA	AA	AA	AA	AA	GG	AA	GG	GG	GG	AA	AA	AA	GG	GG	AA	AG	AA	AA	GG	AA	AA	GG	AA	GG	GG	GG	AA	AA	AA	GG	GG	AA	GG	GG	GG	AA	AA	GG	AA	AA	AA	GG	AA
bin6-112	6	122.6	AX-106001694	TCGAAAGTCTTTTGACATTCTTCAGTCCAACTCGT[C/T]GCAGCGTCTTTCCTAGGCATTTTGAAGATCAAATC	CC	CC	TT	CC	CC	CC	TT	CC	CC	TT	CC	CC	CC	TC	TC	CC	CC	CC	CC	TT	CC	CC	CC	TT	CC	TT	CC	TC	CC	TT	TT	CC	CC	CC	TT	TC	CC	TT	TT	CC	CC	TT	TC	CC	CC
bin6-111	6	122.82	AX-117726059	AGTGGAAAAGATTTAGCATTCAATGTAAAATACAA[C/T]TGGTTAAATTCAAGGAAAAGAAGCACATACAATGA	TT	CC	TT	TT	CC	CC	TT	TT	TT	TT	TT	CC	CC	TC	TT	CC	TT	TC	CC	TT	TT	CC	CC	TT	CC	TT	TT	TC	CC	TT	TT	TT	TT	CC	TT	TT	TT	TT	TT	TT	CC	TT	TC	TT	CC
bin6-110	6	123.05	AX-105969600	CCATATTGAGAAATCATTTCTATTATCCTTGCATA[A/T]GTTTTCTGCCCCAAAAGCATTAATTTCTTATCCTC	AA	AA	TT	AA	AA	AA	TT	AA	AA	TT	AA	AA	AA	AT	TT	AA	AA	AA	AA	TT	AA	AA	AA	TT	AA	AA	AA	AT	AA	AA	AA	AA	TT	AA	TT	AT	AA	AA	AA	AA	AA	AA	AA	TT	AA
bin6-109	6	123.27	AX-106003689	AAAGAGGAAAATATGCAGAAAATGGTAGCTAGTTC[A/C]TCTGCCTCTGCAGAGAATAACCTAGATATAACTAC	CC	CC	AA	CC	CC	AA	AA	CC	CC	AA	CC	AA	CC	AA	AA	CC	AA	CC	CC	AA	CC	CC	AA	AA	CC	AA	CC	AC	CC	AA	AA	CC	CC	CC	AA	AC	CC	AA	AA	CC	AA	AA	AC	CC	CC
bin6-102	6	128.5	AX-106010657	CCTAGTATTTTCTCCCTTCACTAAAATTTGAATCC[C/G]AGATTTCTCTACTTATGTCACAAGAGTCATTATTA	GG	GG	GG	GG	GG	GG	CC	GG	CC	CC	CC	GG	GG	GG	GG	CC	GG	GG	GG	GG	CC	GG	GG	GG	GG	CC	GG	GG	GG	GG	GG	GG	GG	GG	GG	GG	GG	GG	GG	CC	GG	GG	GG	GG	GG
bin6-118	6	133.96	AX-106017899	TTAAAGTATTTAGGAAACATTTTAAAGAAAAAAGT[A/G]TTTTAAGTAGAAGTAGAAAGAATCCCAAAAAGTAT	AG	AG	GG	GG	GG	GG	GG	AG	GG	GG	GG	GG	GG	GG	GG	GG	GG	GG	GG	GG	GG	GG	GG	GG	GG	GG	GG	GG	GG	GG	AG	GG	GG	GG	GG	GG	GG	GG	AG	GG	GG	AG	AG	GG	GG
bin6-114	6	134.21	AX-105972679	TTGAGGTTTACATTGTGATATTACACATTGCTAAG[A/G]TACTGGCTTCTTTGTGAAACTTCTGTTTATCCGTT	GG	GG	AA	AA	AA	AA	AA	GG	AA	AA	AA	AA	AA	AA	AA	AA	AA	AA	AA	AA	AA	AA	AA	AA	AA	AA	AA	AA	AA	AA	GG	AA	AA	AA	AA	AA	AA	AA	AG	AA	AA	GG	GG	AA	AG
bin6-115	6	134.44	AX-105981686	TCTACAATCACGTTTTTCACTCTAGTTCCAATCAC[A/G]TTTTTCCCAAATCTGAACCCTCTTTTCACTTTTCC	AA	AA	GG	GG	GG	GG	GG	AA	GG	GG	GG	GG	GG	GG	GG	GG	GG	GG	GG	GG	GG	GG	GG	GG	GG	GG	GG	GG	GG	GG	AA	GG	GG	GG	GG	GG	GG	GG	AG	GG	GG	AA	AA	GG	AG
bin6-116	6	134.66	AX-106016356	GAAAACAAAATGGCATAACATGGCTTGTTGGAAGA[C/T]GTGCACCATGAAGCTAAGATTCTCTAAGTTAAGGA	TC	TC	CC	CC	CC	CC	CC	TC	CC	CC	CC	CC	CC	CC	CC	CC	CC	CC	CC	CC	CC	CC	CC	CC	CC	CC	CC	CC	CC	CC	TC	CC	CC	CC	CC	CC	CC	CC	TC	CC	CC	TC	TC	CC	TC
bin6-117	6	134.89	AX-106007497	TACTTCTGTGTCTCTCTTTGTGAGGTTGCTCTCTC[A/G]ATTTTGTCCTCTCTTTTATATCGTGAATTGCACCT	AA	AA	GG	GG	GG	GG	GG	AA	GG	GG	GG	GG	GG	GG	GG	GG	GG	GG	GG	GG	GG	GG	GG	GG	GG	GG	GG	GG	GG	GG	AA	GG	GG	GG	GG	GG	GG	GG	AG	GG	GG	AA	AA	GG	AG
bin6-127	6	136.79	AX-105987223	TTTGAGAGGTGTGAATAGAAAATGATAAGTTTGTT[C/T]CCTAAAAGGCATTTCTTTCCATCTATTTGTTGGCT	TT	TT	CC	CC	CC	CC	CC	TT	CC	CC	CC	CC	CC	CC	CC	CC	CC	CC	CC	CC	CC	CC	CC	CC	CC	CC	CC	CC	CC	CC	TT	CC	CC	CC	CC	CC	CC	CC	TC	CC	CC	TT	TT	CC	CC
bin6-123	6	138.44	AX-105958713	AAGAGGAAGAACCATTGGTCAGGAGGAATGCTAAT[A/T]GGGGTACCACAAAAATATCGCAAGGGCCGCCAAGT	TT	AA	AA	AA	AA	AA	AA	TT	AA	AA	AA	AA	AA	AA	AA	AA	AA	AA	AA	AA	AA	AA	AA	AA	AA	AA	AA	AA	AA	TT	TT	AA	AA	AA	AA	AA	TT	AA	TT	AA	AA	TT	TT	AA	AA
bin6-120	6	140.59	AX-117754868	AGAGGGCATCGACCTTGAGTAGAACTCTCTCTTAT[C/T]CCTTAATTCATTGACGCTTTTGGTTCTTTAGGAGT	CC	TT	CC	CC	TT	TT	CC	CC	TT	CC	CC	TT	CC	TT	CC	TT	CC	TT	TT	TT	CC	TT	TT	CC	CC	CC	TC	TT	TT	CC	CC	NN	TC	NN	TT	CC	CC	TT	CC	CC	CC	CC	CC	TC	TT
bin6-121	6	141.57	AX-117754971	ATTCAATATACAGGTTTTAGATTACTTCATATTTT[C/T]TCATGAATCAGTGAAACAATTGAAGAGTTGAATCA	CC	TT	CC	CC	TT	TT	CC	CC	CC	CC	CC	TT	CC	TT	CC	TT	CC	TT	TT	TC	CC	TT	TT	CC	CC	CC	CC	TT	TT	CC	CC	CC	CC	CC	TT	CC	CC	TT	CC	CC	CC	CC	CC	CC	TT
bin6-122	6	141.81	AX-117498957	CCCTTGTCGAGAAGGAAATAGGGAAGAGTTTACCC[C/T]TTTTTTTCTTTTCTTTTTTTTTCTTTTTTTTTTGG	TT	CC	TT	TT	CC	CC	TT	TT	TT	TT	TT	CC	TT	CC	TT	CC	TT	CC	CC	TC	TT	CC	CC	TT	TT	TT	TT	CC	CC	TT	TT	TT	TT	TT	CC	TT	TT	CC	TT	TT	TT	TT	TT	TT	CC
bin6-125	6	143.52	AX-105956458	AACCATTTCTCGAATTGTATTAACTATTGTAATAT[A/G]ATGGATTTAGGATTTAAGGAACCAAAATACACTTG	AA	GG	GG	GG	GG	GG	GG	AA	GG	GG	GG	GG	GG	GG	GG	GG	GG	GG	GG	GG	GG	GG	GG	GG	GG	GG	GG	GG	GG	AA	AA	GG	GG	GG	GG	GG	AA	GG	AA	GG	GG	AA	AA	GG	GG
bin6-124	6	143.75	AX-117754969	CTCTCGAAAAGGAAAAAACGACACTTATTTTGGGA[C/T]GGAGGGAGAATGTAAAAATACATTACCTCATCTCT	CC	TT	TT	TT	TT	TT	TT	CC	TT	TT	TT	TT	TT	TT	TT	TT	TT	TT	TT	TT	TT	TT	TT	TT	TT	TT	TT	TT	TT	CC	CC	TT	TT	TT	TT	TT	CC	TT	CC	TT	TT	CC	CC	TT	TT
bin6-126	6	145.16	AX-117777070	TTAGAGAAGATAAAAAATATTTACATTCGATTAAC[A/G]AAAAGAAATCATATTACGTATTTAGGATCTGGTCT	AA	GG	GG	GG	GG	GG	GG	AA	GG	GG	GG	GG	GG	GG	GG	GG	GG	GG	GG	GG	GG	GG	GG	GG	GG	GG	GG	GG	GG	AA	AA	GG	GG	GG	GG	GG	AA	GG	AA	GG	GG	AG	AA	GG	GG
bin6-129	6	153.26	AX-105957775	AAAATTGACTCGTGAATCGTGGTAAAGGGTCACGT[A/G]GAACTTAGTTCAAGGGGGAGATTGTTGGTCTGCAA	GG	AA	AA	AA	AA	AA	AA	GG	GG	AA	AA	AA	AA	AA	AA	AA	AA	AA	AA	AA	AA	AA	AA	AA	GG	AA	AA	AA	AA	GG	GG	AA	AA	AA	AA	AA	GG	AA	GG	AA	AA	GG	GG	GG	AA
bin6-131	6	163.98	AX-105976866	GTTTATTTTTTAAGTTTTCCATCCATTGTCCCGCA[C/T]CTTGTTTTTGGACCCCGACTAATTTGGATTCACGC	CC	CC	TT	TT	CC	CC	TT	CC	CC	TT	CC	CC	TT	CC	TT	CC	TT	CC	CC	CC	CC	CC	CC	TC	CC	TT	CC	CC	CC	CC	CC	CC	TT	CC	CC	TT	CC	CC	CC	TT	TC	CC	CC	TT	CC
bin6-132	6	164.21	AX-105963805	TTTGATATAAAGGTATGTAAGACGAACCTTACTAG[C/G]AAATCAGCTATGCGGGGCCCGGGGGAGGTACAAGG	CC	GG	CC	CC	CC	CC	CC	CC	CC	CC	CC	CC	CC	GG	CC	CG	CC	CC	CC	CC	CC	CC	GG	CC	GG	CC	GG	CC	CC	GG	GG	GG	CC	GG	GG	CC	CC	GG	GG	CC	CG	GG	GG	CC	GG
bin6-133	6	165.14	AX-106024851	ATATGACAACCCCTAATGAATTTAAATCGCTCAAA[A/G]CATATACAATTGTTGGTCCTGGAGTACCACATTTT	GG	AA	GG	GG	GG	GG	GG	GG	GG	GG	GG	GG	GG	AA	GG	AG	GG	GG	GG	GG	GG	GG	AA	GG	AA	GG	AA	GG	GG	AA	AA	AA	GG	AA	AA	GG	GG	AA	AA	GG	AG	AA	AA	GG	AA
bin6-134	6	165.37	AX-117603486	ATAACCTTCCAAGAACGATCTTTCAAACAACAACC[A/G]TCAGTCCACCTCATAACCTCACACCCAGTATCATT	AA	GG	AA	AA	AA	AA	AA	AA	AA	AA	AA	AA	AA	GG	AA	NN	AA	AA	AA	AA	AA	AA	GG	AA	GG	AA	GG	AA	AA	GG	GG	GG	AA	GG	GG	AA	AA	GG	GG	AA	NN	GG	GG	AA	GG
bin6-135	6	165.86	AX-105979943	CATGAGCATGATTGTTAACTATCAAATATGAATTT[G/T]TGTTAAGAAATTAAGCTCACAGTAACAATAATATG	GG	GG	TT	TT	TT	GG	TT	TT	TG	TT	GG	TT	TT	GG	TT	TG	TT	TT	TT	GG	GG	TG	GG	TG	GG	TT	GG	TT	TT	GG	GG	GG	TT	GG	GG	TT	TT	GG	GG	TT	TG	GG	GG	TT	GG
bin6-136	6	167.36	AX-117603499	GGAACGAGCATGTGCCAGTCACGTGAGTGGAGATT[A/C]AGTCTGTTAAGTAGGTTGTTAGCTAGTTATAACTA	AA	CC	CC	CC	AA	AA	CC	AA	AA	CC	AA	AA	CC	CC	CC	AC	CC	AA	AA	AA	AA	AA	CC	AC	CC	CC	CC	AA	AA	CC	CC	CC	CC	CC	AA	CC	AA	CC	CC	CC	CC	CC	CC	CC	CC
bin6-137	6	174.12	AX-117603510	TTTATTTCAGCGGGTTCAAGCATCCGAAATACGCG[A/G]AAATTACTGTGGCGTGGCTGAAGATGCACAGTCCG	AA	GG	GG	GG	GG	AA	GG	GG	GG	GG	AA	GG	GG	AA	GG	GG	GG	GG	GG	AA	AA	AG	GG	AG	AA	GG	GG	GG	GG	GG	GG	GG	GG	AA	AA	GG	GG	GG	GG	GG	GG	GG	GG	GG	GG
bin7-1	7	0	AX-117634808	TTTGTTTTTTTCACGGGGCAGCTTTTATTGACTAA[C/T]AAACAATTATAATAATAATAAAGATAGGCAAACGT	TT	TT	TT	TT	TT	TT	TT	TT	TT	TT	TT	TT	TC	TT	TT	TT	TT	TC	TC	TT	TC	TT	TT	TT	TC	TT	TC	TT	TT	TT	TT	TC	TT	TT	TT	TT	TC	TC	TT	TT	TT	TC	TC	TT	TT
bin7-3	7	1.76	AX-117594588	AATGCACCATGTCTGCTTGAAAAAGACAGCATTAA[A/T]GCTATCAATTCCTGGAGTCTTATAATCTCCAATTG	AA	TT	NN	AA	AA	AA	AA	TT	AA	AA	AA	NN	AA	AA	AA	NN	AA	AA	TT	AA	TT	AA	AA	AA	TT	AA	TT	AA	AT	AA	AA	TT	AA	AT	AA	AA	AA	TT	AA	AA	TT	TT	TT	AA	NN
bin7-4	7	2.48	AX-117594590	TTGCCAAATTGGATACTACATGTGAAAGATAGGTA[C/T]TAATCTAATTAATGATGTTTACTTAACACATGGAT	CC	TT	TC	CC	CC	CC	CC	TT	CC	CC	CC	CC	CC	CC	CC	CC	CC	CC	TT	CC	TT	CC	CC	CC	TT	CC	TT	CC	TC	CC	CC	TT	CC	CC	CC	CC	CC	TT	CC	CC	TT	TT	TT	CC	TC
bin7-5	7	5.79	AX-117748209	AATAGAAATAATCTAAGGAGTTACAAAATTTGAAA[G/T]TTATTTGATGTAGATCTAATTATACTTATTTGTAA	GG	GG	TG	GG	GG	GG	GG	GG	GG	GG	GG	GG	GG	GG	GG	GG	GG	GG	GG	GG	GG	GG	GG	GG	GG	GG	GG	GG	GG	GG	GG	GG	GG	GG	GG	GG	GG	GG	GG	GG	TG	GG	GG	GG	GG
bin7-6	7	6.74	AX-117748206	GAATGCCAATTTTGATGCAAGGAATTACTTCATGG[A/C]AGCATGGTCTCGATAGAAAAAATTTGTAAGGGCCA	CC	CC	AC	CC	CC	CC	CC	CC	CC	CC	CC	CC	CC	CC	CC	CC	CC	CC	CC	CC	CC	CC	CC	CC	CC	CC	CC	CC	CC	CC	CC	CC	CC	CC	CC	CC	CC	CC	CC	CC	AA	CC	CC	CC	CC
bin7-8	7	13.39	AX-117748185	ATAGTTGCTCAGTTTTAGAAGTACTATATTTATAC[A/G]GTACTCCCTCGTCTCAAATTATTTGTAACTTTTCG	GG	AA	GG	GG	GG	AA	GG	AA	GG	AA	GG	GG	GG	GG	GG	GG	GG	GG	AA	AG	AA	GG	GG	GG	AA	GG	AA	GG	AG	GG	GG	NN	GG	GG	GG	GG	GG	AG	GG	GG	GG	AA	AA	GG	GG
bin7-9	7	13.84	AX-117748177	TATTGGAATGACATTAGAGATTTAAACCGAGAGAC[A/C]GACATTAGACCGAATTTTGACCTAAGGAGGCAAGA	CC	AA	CC	CC	CC	AA	CC	AA	CC	AA	CC	CC	CC	CC	CC	CC	CC	CC	AA	AC	AA	CC	CC	CC	AA	CC	AA	CC	AC	CC	CC	AA	CC	CC	CC	CC	CC	AC	CC	CC	CC	AA	AA	CC	CC
bin7-10	7	14.76	AX-117748174	GATTAATTATATTATATGTCAATATGTATCTCTTT[A/G]CGTGAGTTATATTCTTATTCATCAATAACACATAA	AA	GG	AA	AA	AA	GG	AA	GG	AA	GG	AA	AA	AA	AA	AA	AA	AA	AA	GG	AG	GG	AA	AA	AA	GG	AA	GG	AA	AG	AA	AA	GG	AA	AA	AA	AA	AA	AG	AA	AA	AA	GG	GG	AA	AA
bin7-12	7	18.03	AX-117748164	TAAAACATGATATCAATATAAGAATCAAGTGAGTG[A/C]TCTTGGACTTCCGACTGACATTAATGCAACTATAT	AA	AA	CC	CC	CC	AA	CC	AA	CC	AA	AA	AC	CC	AA	AA	CC	CC	CC	AA	AC	AA	CC	AA	AA	AA	CC	AA	AA	AA	AA	AA	CC	CC	AC	AA	CC	AA	AC	AA	AA	CC	AA	AA	CC	CC
bin7-13	7	18.26	AX-117574782	CGTCAATTGTTAAAGCCCATATAAATGAGGCTGGG[C/G]TAGCCCGATCCGGCCCATATTGACAGCTCTATAAT	GG	GG	CC	GG	CC	GG	CG	GG	GG	GG	GG	CG	CC	GG	GG	GG	CC	CC	GG	CG	GG	CC	GG	GG	GG	GG	GG	GG	GG	GG	GG	GG	CC	CG	GG	CC	GG	CG	GG	GG	CC	NN	GG	CC	CC
bin7-14	7	19.89	AX-117574810	TGGTAACTCAAACTCGTTTCGTTTTTGCTTTTCAC[A/G]CTAGGAAATTGATTGACTCTTTCTCCATTTTTCCT	AA	AA	AG	GG	AA	AA	AG	AA	GG	AA	AA	AA	AA	AA	AA	GG	AA	AA	AA	AA	AA	AA	AA	AA	AA	GG	AA	AA	AA	AA	AA	GG	AA	AA	AA	AA	AA	AA	AA	AA	GG	AA	AA	AA	AA
bin7-15	7	20.12	AX-117574779	CTTCGCACAGTACAAGCCGGATAGAAAAGTTACAC[A/G]GATCAGAATATGCGTGATTTGTCATTTATGGTGGG	GG	GG	AG	GG	GG	GG	GG	GG	GG	GG	GG	AG	GG	GG	GG	GG	AA	GG	GG	AG	GG	GG	GG	GG	GG	GG	GG	GG	GG	GG	GG	GG	GG	AG	GG	AA	GG	AG	GG	GG	GG	GG	GG	AA	AA
bin7-16	7	21.01	AX-117574817	TAATAGTTAAATACTCTGCATCAGTTAAAGAGTAA[A/G]TTTGATAATAAAAGAAATCACGTTAAAATTTAATG	GG	AA	AG	GG	AA	AA	AG	GG	GG	AA	AA	AG	AA	GG	AA	GG	AA	AA	AA	AA	AA	AA	GG	AG	AA	GG	AA	GG	AG	GG	GG	GG	AA	AG	GG	AA	GG	AA	GG	GG	GG	AA	AA	GG	AA
bin7-17	7	21.23	AX-117574849	CTAGAAGGTTTTGGGTGTGCGATGAGGGGTTCTGG[A/C]GTTAGAGCAGAAGCTGGAGGTAAATTGGGTGGCAC	CC	AA	AC	AA	AA	AA	AA	CC	AA	AA	AA	AC	AA	CC	AA	AA	CC	AA	AA	AA	AA	AA	CC	AC	AA	AA	AC	CC	AC	CC	CC	AA	AA	AC	CC	AA	CC	AA	CC	CC	CC	AA	AA	AA	AA
bin7-18	7	22.35	AX-117574862	TCTAATTAGTTACGTGGGTTAAATAATACCTTCCA[G/T]AGTTTATTTTCCTTATGTATCATGTTCGAGTTAGT	GG	GG	GG	GG	GG	GG	GG	GG	GG	GG	TT	GG	GG	GG	GG	GG	GG	GG	GG	GG	TT	GG	GG	GG	GG	GG	GG	GG	GG	GG	GG	GG	GG	TG	TT	GG	GG	TG	GG	GG	GG	GG	GG	GG	GG
bin7-19	7	24.21	AX-117659653	AGGACAGAAAGCTGTATTATAACTCACAAAGATTT[A/T]TGTTTCTTCATGCTGTATAGGATAGAATGTCAAGA	TT	AA	TT	TT	TT	AA	TT	AA	TT	AA	AA	AT	TT	TT	AA	TT	TT	TT	AA	AA	AA	TT	AA	AT	AA	TT	AT	TT	AT	TT	TT	TT	TT	AT	AA	TT	TT	AA	TT	TT	TT	AA	AA	TT	AA
bin7-20	7	25.42	AX-105961351	AACTTATACACCTAAACTATGAGGTGTTTGTATTA[A/C]TTCCTTGAACTTCTTCTTTTTCCGTATCTATGTAG	CC	AA	CC	AA	AA	AA	AC	AA	AA	AA	AA	AC	AA	CC	AA	CC	CC	AA	AA	AA	AA	AA	AA	AC	NN	CC	AC	CC	AC	CC	CC	AA	AA	AC	AA	CC	CC	AA	CC	CC	CC	AA	AA	CC	AA
bin7-21	7	25.65	AX-105982125	AGAGACCTAAATAGTCTTGAAGAAAGAATTCCACA[A/C]GTCAGTCGATCCATGAATCACCAACCACGAAATTT	AA	CC	AA	CC	CC	CC	AC	CC	CC	CC	CC	AC	CC	AA	CC	AA	AA	CC	CC	CC	CC	CC	CC	AC	CC	AA	AC	AA	AC	AA	AA	CC	CC	AC	CC	AA	AA	CC	AA	AA	AA	CC	CC	AA	CC
bin7-22	7	26.1	AX-105980298	AGTAGTATTTCTGTACGATTGAGGTAATTAACAGT[A/C]TTAAATCTGGTTTTGAGGGTATAAAACTCGAAATT	CC	AA	CC	AA	AA	AA	AA	AA	AA	AA	AA	AA	AA	CC	AA	AA	CC	AA	AA	AA	AA	AA	AA	AC	AA	AA	AC	CC	AC	CC	CC	AA	AA	AC	AA	CC	CC	AA	CC	CC	CC	AA	AA	AA	AA
bin7-23	7	26.59	AX-106001523	CCATCAACCCGCTTCATCTTGTATTCCTAACCAAA[A/G]AAAATTATTCCATTACGGAGAAACGATAAAATTAA	GG	AA	AG	AA	AA	AA	AA	AA	AA	AA	AA	AA	AA	GG	AA	AA	GG	AA	AA	AA	AA	AA	AA	AG	AA	AA	AG	GG	AG	GG	GG	AA	AA	AG	AA	AA	GG	AA	GG	GG	GG	AA	AA	AA	AA
bin7-24	7	26.83	AX-105987846	AAATTTTGAAGATGGAGAACTCAAAGAGTACGCTT[A/T]AGTTATGATGGAATAGAGGAGAGAGATTTCTAGAC	AT	AA	AA	AA	AA	AA	AA	AA	AA	AA	AA	AA	AA	AT	AA	AA	AT	AA	AA	AA	AA	AA	AA	AA	AA	AA	NN	AT	AT	AT	AT	AA	AA	AA	AA	AA	AT	AA	AT	AT	AT	AA	AA	AA	AA
bin7-25	7	27.06	AX-117778298	GTGGCCTTAGTCTGTTCATCCACACGTCTGAATAG[A/G]TAGTTTGGGTACTTGCGTGCTGTCCTTTTGAAGAA	GG	AA	AG	AA	AA	AA	AA	AA	AA	AA	AA	AA	AA	GG	AA	AA	GG	AA	AA	AA	AA	AA	AA	AG	AA	AA	AG	GG	AG	GG	GG	AA	AA	AA	AA	AA	GG	AA	GG	GG	GG	AA	AA	AA	AA
bin7-26	7	28.24	AX-117811143	ACCTTTTTAAAGTAAATCAAAGGGATAATGACATG[C/T]TGAGGGAGTTTGCGTCCTGATTCCAAGTGGAACGC	TT	TT	CC	CC	CC	TT	CC	TT	CC	TT	CC	CC	CC	TT	TT	CC	TT	CC	TT	CC	CC	CC	CC	TT	TT	CC	TT	TT	TT	TT	TT	CC	CC	CC	CC	CC	TT	TC	TT	TT	TT	TT	TT	CC	CC
bin7-27	7	28.47	AX-117811150	CATTTTTTATGGTTCGAAATATTTTAGGTAATTCG[G/T]ATCCGGTAGCTCGAATTCATGTAGATGGTATGGAC	TT	TT	GG	GG	GG	TT	GG	TT	GG	TT	GG	GG	GG	TT	TT	GG	TT	GG	TT	GG	GG	GG	GG	TT	TT	GG	TT	TT	TT	TT	TT	GG	GG	GG	GG	GG	TT	TG	TT	TT	TT	TT	TT	GG	GG
bin7-28	7	31.21	AX-117811163	GGGTCATGAGTTTAATTTGAGCAGTAAAATTAGTT[A/T]TTTATGCTTGTATCACGGTATACTACCTATATCAC	TT	TT	AA	AA	AA	TT	AA	TT	AA	TT	AA	AA	AA	TT	TT	AA	TT	AA	TT	AA	AA	AA	AA	TT	TT	AA	TT	TT	TT	TT	TT	AA	AA	AA	TT	AA	TT	TT	TT	TT	AA	TT	TT	AA	AA
bin7-29	7	32.15	AX-117586419	TTGGTGCTTCCCTGCTCCCAAGCGGCCTATCGAAC[C/T]TATTTTTGCTCATTAGGCCTCATTCATTGGGCCCT	TT	TT	TT	TT	CC	TT	CC	TT	TT	TT	TT	TT	TT	TT	TT	CC	TT	CC	TT	TT	TT	CC	CC	TT	TT	CC	TT	TT	TT	TT	TT	CC	CC	TC	TT	TT	TT	TT	TT	TT	CC	TT	TT	CC	TT
bin7-30	7	33.57	AX-117596522	CATATATACGATGTTAACTAATTGATACTAAGCGG[A/G]CATTTGGACATAAGAATTGTAAAATTTCGAAAAAA	GG	GG	GG	AA	AA	GG	GG	GG	GG	GG	GG	AA	GG	GG	GG	GG	GG	AA	GG	GG	GG	AA	AA	GG	GG	GG	GG	GG	GG	GG	GG	AA	AA	GG	GG	GG	GG	GG	GG	GG	GG	GG	GG	GG	AA
bin7-33	7	35.49	AX-105954819	TCCTAGATGAAATGTTATATTGCTGAAAGTAGTAA[A/C]ATCCCTCTAGTCTTTTAGCTTTTCACTATAAGTGC	CC	CC	CC	AA	AA	AA	AA	AA	AA	AA	AA	AA	AA	AA	AA	AA	CC	AA	AA	AA	AA	AA	AA	AC	AA	AA	AA	CC	AC	CC	CC	AA	AA	AA	AA	AA	CC	AA	CC	CC	AA	AA	AA	AA	AA
bin7-32	7	35.72	AX-105961245	AATAGAGTATCATTTGAGATTTGGAGTAATTTAAT[C/T]ATCAACTGGATTTTTGTTTTTCTAAAATGATAGTA	CC	CC	CC	CC	TT	TT	CC	TT	CC	TT	TT	CC	TT	CC	TT	CC	CC	CC	TT	TT	TT	TT	TT	TC	TT	CC	TT	CC	TC	CC	CC	TT	TT	TT	TT	TT	CC	TT	CC	CC	TT	TT	TT	CC	CC
bin7-31	7	36.41	AX-106005045	GAGCTGCCTTTTTCAGACCCTCAAGCAAGCAACAT[A/G]TCCAAATACATTTTCTTGCAAAATAAATAGACTAC	GG	GG	GG	AA	AA	AA	AA	AA	AA	AA	AA	AA	AA	AA	AA	AA	GG	AA	AA	AA	AA	AA	AA	AA	AA	AA	AA	GG	AG	AA	AA	AA	AA	AA	AA	AA	GG	AA	AA	GG	AA	AA	AA	AA	AA
bin7-34	7	37.33	AX-106002175	ATCTTCACAAATAATGTCATCATTGAGCTTGGTAA[C/T]TAATATTTTTGAAGAAGGAGCAAATTATCTTTAAT	TT	TT	TT	TT	CC	CC	CC	CC	CC	CC	TT	TT	TT	CC	TC	CC	TT	TT	CC	CC	TT	CC	CC	TC	CC	CC	CC	TT	TC	TT	TT	CC	CC	TT	CC	TT	TT	CC	TT	TT	CC	CC	CC	CC	TT
bin7-36	7	38.03	AX-105986194	TACAAATTCGAATTACTCAAACTAAAGAGCTTGCG[C/T]AGCGGATGATAAACAAAAAAGAGAGTACAAACCAA	TT	TT	TT	CC	TT	CC	TT	CC	TT	CC	TT	CC	TT	TT	TC	TT	TT	CC	CC	CC	TT	TT	CC	TT	CC	TT	TT	TT	TC	CC	CC	TT	TT	TT	CC	TT	TT	CC	CC	TT	TT	CC	CC	TT	CC
bin7-37	7	38.72	AX-106014244	TGTTATGTTGAATTTTGTAGTACGAAAAGTTATGC[C/T]GGATAGTTTGAAACAAATGCATCAAAAATATATTG	CC	CC	CC	TT	CC	CC	CC	CC	CC	CC	CC	TT	CC	CC	CC	CC	CC	TT	CC	CC	CC	CC	CC	CC	CC	CC	CC	CC	CC	TT	TT	CC	CC	CC	CC	CC	CC	CC	TT	CC	CC	CC	CC	CC	TT
bin7-38	7	38.94	AX-105997515	ACTTCGTGCACCGCACTGACATTTTTTACCTTATA[A/G]GTGATCTAATTGGATAAATTTAATCTACGTCAACT	AA	AA	AA	GG	AA	AA	AA	AA	AA	AA	AA	GG	AA	AA	AA	AA	AA	GG	AA	AA	AA	AA	AA	AA	AA	AA	AA	AA	AA	GG	GG	AA	AA	AA	AA	AA	AA	AA	GG	AA	AA	AA	AA	AA	GG
bin7-39	7	40.81	AX-106006747	TTTGAGGAAAGTTAAGCTAGTTTCTCCGCATTTCT[A/C]TTTTAATGGCAAAACCCAACTATCTTAGACGACAT	AA	AA	CC	AA	CC	CC	CC	CC	CC	CC	CC	AA	CC	CC	CC	CC	CC	AA	CC	CC	CC	CC	CC	CC	CC	CC	CC	CC	CC	AA	AA	CC	CC	CC	CC	CC	AA	CC	AA	CC	CC	CC	CC	CC	AA
bin7-40	7	41.73	AX-117775975	AGACAGTCCGATACACGAAATATCACATATTCACG[C/T]AAGGTTTTGGGAAGAACCGCCAGGGGCGAAGGAAA	TT	TT	TT	TT	CC	CC	CC	CC	CC	CC	CC	TT	CC	CC	CC	CC	TT	TT	CC	CC	CC	CC	CC	CC	CC	CC	CC	TC	CC	TT	TT	CC	CC	CC	CC	CC	TT	CC	TT	TT	CC	CC	CC	CC	TT
bin7-46	7	43.83	AX-117775969	CTTTATGTTCCGGTTAGGTTCGGAGTAGTACTCAA[C/G]TAGTCCAAAACCTAAATGTGGTTCTCTACGGAAAT	CC	CC	CC	CC	GG	CC	GG	GG	GG	GG	CC	CC	GG	GG	CC	GG	CC	CC	GG	CC	CC	GG	GG	CC	GG	GG	CC	CG	GG	CC	CC	GG	GG	CC	GG	GG	CC	GG	CC	CC	CC	GG	GG	GG	CC
bin7-45	7	44.05	AX-117775960	TCATATCTAAGGTCAGCTTCAACTTTTTAAGTCCA[A/G]TCTAATAATTTATAGAAAGGACAGTATATGGAAAG	AA	AA	AA	AA	GG	AA	GG	GG	GG	GG	AA	AA	GG	GG	AA	GG	AA	AA	GG	AA	AA	GG	GG	AA	GG	GG	AA	AG	GG	AA	AA	GG	GG	AA	GG	GG	AA	GG	AA	AA	AA	GG	GG	GG	AA
bin7-47	7	45.19	AX-117775946	CGATCGAGCTCGTCGCACGAGACTTGCCTAGTGTG[A/G]TTTGCCTCTTTAGTTTGGTTTGCGAGCTATTGCAC	AA	AA	AA	AA	GG	AA	AA	AA	AA	GG	AA	AA	GG	AA	AA	AA	AA	AA	GG	AA	AA	GG	AA	AA	AA	AA	AA	AA	AA	AA	AA	GG	GG	AA	GG	GG	AA	AG	AA	AA	AA	AA	GG	AA	AA
bin7-44	7	49.88	AX-117662587	GGTTGGGGCTAAGGTGGCATGTCACGTGGTATCCA[C/T]CTCAACAAAATATCAGTGTCACATGAGATTGAACG	TT	TT	TT	TT	CC	TT	CC	TT	CC	CC	CC	CC	CC	CC	CC	CC	TT	TT	CC	TT	CC	CC	TT	CC	TT	CC	TT	TC	TT	TT	TT	CC	CC	CC	CC	CC	TT	TC	TT	TT	TT	TT	CC	CC	CC
bin7-48	7	51.25	AX-117788150	TGACCAGATGGGCTATTTTTTTTGTATCAAGCCCA[G/T]ACCAGTCCGTCCGGTAATACCTTTAAATGAGAATC	TT	TT	TT	TT	GG	TT	GG	TT	GG	GG	GG	GG	GG	GG	GG	GG	TT	TT	GG	TT	GG	GG	TT	GG	TT	GG	TT	TG	TT	TT	TT	GG	GG	GG	GG	GG	TT	TG	TT	TT	NN	TT	GG	GG	GG
bin7-49	7	51.47	AX-117788158	CCGGATTGGACGACTACTCGTATGTGTCGTGAATG[A/G]GGTCATTCATTGTGGATCTTTAAAAGGTTATAGAC	AA	AA	AA	AA	GG	AA	GG	AA	GG	GG	GG	GG	GG	GG	GG	GG	AA	AA	GG	AA	GG	GG	AA	GG	AA	GG	AA	AG	AA	AA	AA	GG	GG	GG	GG	GG	AA	AG	AA	AA	AA	AA	GG	GG	GG
bin7-50	7	51.7	AX-117788146	GTGTTGGATGAGACGAGGTCATTGGGCCTAGAATA[A/G]ATGCTATTAGATTTAATTGTGGTATAATTGGGAGG	GG	GG	GG	GG	GG	GG	GG	GG	GG	GG	GG	GG	GG	GG	GG	GG	GG	GG	AG	GG	GG	GG	GG	GG	GG	GG	GG	GG	GG	GG	GG	GG	GG	GG	GG	GG	GG	GG	GG	AG	GG	GG	AA	GG	GG
bin7-51	7	52.62	AX-117646246	GGCCCGAACTCGGCATCATGTTGAAGCTTAACCTA[C/T]AGGTAATGTAATTAGCCAATTTATTAGAACTGTGA	CC	CC	CC	CC	CC	CC	CC	CC	CC	CC	CC	CC	CC	CC	CC	CC	CC	CC	CC	CC	TC	CC	CC	TT	CC	CC	CC	CC	CC	CC	CC	CC	CC	CC	CC	CC	CC	CC	CC	CC	CC	CC	TT	CC	CC
bin7-52	7	53.07	AX-117646249	CAATTTTGGTATGGTTAGAGTCGTGGTTGAATGGG[A/C]GTTCATATTTTGTATGAGGCTTTTGGAGGCCAAAT	CC	CC	CC	CC	CC	CC	CC	CC	CC	CC	CC	CC	CC	CC	CC	CC	CC	CC	CC	CC	AC	CC	CC	CC	CC	CC	CC	CC	CC	CC	CC	CC	CC	CC	CC	CC	CC	CC	CC	CC	CC	CC	AA	CC	CC
bin7-53	7	53.29	AX-117646263	AAGATCATTTAGAATCTTTGGTGATTTTCATTGGA[C/T]ATCACTGCTGCGCCTTTATAGATCACACCTCAAGA	CC	CC	CC	CC	CC	CC	CC	CC	CC	CC	CC	CC	CC	CC	CC	CC	CC	CC	CC	CC	TC	CC	CC	CC	CC	CC	CC	CC	CC	CC	CC	CC	CC	CC	CC	CC	CC	CC	CC	CC	CC	CC	TT	CC	CC
bin7-55	7	54.86	AX-117544071	TGGATTTGTGGGGTTCGGATGTGGTATCATTGGCC[A/G]AGGAATTGCAAATATGATAATGACTGCCAAGCGGT	AA	AA	AA	AA	AA	AA	AA	AA	AA	GG	AA	GG	AA	AA	AA	AG	AA	AA	AA	AA	AG	AA	AA	GG	AA	AA	AA	AA	AA	AA	AA	AA	AA	AA	GG	AA	AA	AG	AA	AA	AA	AA	GG	AA	AA
bin7-57	7	56.26	AX-117485207	GTCAGTATGAATCGGACGTGGATTGTTTAGTATGG[C/G]GGGGCCCTGTCCTGACCTTTATGGTATTTATCTAC	CC	CC	CC	CC	CC	CC	CC	CC	CC	GG	CC	GG	CC	CC	CC	CG	CC	CC	CC	CC	CG	CC	CC	GG	CC	CC	CC	CC	CC	CC	CC	CC	CC	CC	GG	CC	NN	CG	CC	CC	CC	CC	GG	CC	CC
bin7-58	7	56.71	AX-117602999	TAATTTTTAATGCTGAAAATCGAAACCTCTAATTA[A/C]GGATGAAAGTATAATTCTCGGTGATTATGTAGTCC	AA	AA	AA	CC	CC	AA	AA	AA	CC	CC	AA	CC	CC	AA	AA	AC	AA	AA	CC	AA	AC	CC	AA	CC	AA	AA	AA	AA	AA	AA	AA	AA	CC	AA	CC	AA	AA	AC	AA	AA	AA	AA	CC	AA	AA
bin7-59	7	57.16	AX-117602882	AGAGTTTTTCTTTCAAAAGACAAACAGTTATGAAG[C/T]AGCCTATGCTTCTCGTTGTTCTAAGATATTTCATC	CC	CC	CC	CC	TT	TT	CC	CC	TT	CC	CC	TT	TT	CC	CC	TC	CC	CC	TT	TT	TC	TT	CC	CC	CC	CC	CC	CC	CC	CC	CC	CC	CC	CC	CC	CC	CC	CC	CC	CC	CC	CC	TT	CC	CC
bin7-60	7	59.79	AX-105959919	ACAGTACTCAAAGTATCAGGGTACTTAAACTCTGG[A/T]ATTGTTCAATTGGTTTGTGGACCATCACAAATTAT	AA	AA	TT	TT	AA	AA	TT	AA	AA	TT	AA	AA	TT	AA	AA	AA	TT	TT	AA	AA	AT	AA	TT	TT	AA	AA	TT	AA	AA	AT	AT	AA	AA	TT	TT	AA	AA	TT	AT	TT	AA	AA	TT	TT	AA
bin7-61	7	60.03	AX-105959265	ATTTTCAACTTGAGCATATGTCTGGATTTTTATTT[C/G]GAGGTTCCTAGAAGAGGTTTGGCTCTAATTGCCAA	GG	GG	GG	CC	CC	CC	GG	GG	CC	CC	GG	CC	CC	GG	GG	CC	GG	GG	GG	CC	CG	CC	GG	GG	GG	GG	GG	GG	GG	GG	GG	GG	GG	CC	CC	GG	GG	CG	GG	GG	GG	GG	CC	GG	GG
bin7-62	7	60.51	AX-105995049	CCCTCAATTATTCACAAACTATAATTTTAATCTTT[A/C]TGATATTAGATTAGTATAATATGGTTGATTCTTGG	CC	CC	CC	AA	AA	NN	CC	CC	AA	AA	CC	NN	AA	CC	CC	AC	CC	CC	CC	AA	AC	AA	CC	CC	CC	CC	CC	CC	CC	CC	CC	CC	CC	CC	AA	CC	CC	AC	CC	CC	CC	CC	AA	CC	CC
bin7-63	7	60.74	AX-105996200	TAATGTTTTCTTCCTTTTATTCCTGTTATTATACT[A/G]TTATCTCTATTGTTATTTCGGTTGCTTATTAAATG	GG	GG	GG	GG	GG	GG	GG	GG	GG	GG	GG	GG	GG	GG	GG	GG	GG	GG	GG	GG	AG	GG	GG	GG	GG	GG	GG	GG	GG	GG	GG	GG	GG	GG	GG	GG	GG	GG	GG	GG	GG	GG	AA	GG	GG
bin7-66	7	63.06	AX-117731566	CTTTGCTTATTGGGGAACAACTAAGCACTAATACA[C/T]TTTCAAAATCAAGTCCAAACAAAGTAAATCTAAAG	CC	CC	TT	TT	CC	CC	TT	CC	CC	TT	CC	CC	TT	CC	CC	CC	TT	TT	CC	CC	CC	CC	TT	TT	CC	CC	TT	CC	CC	TC	TC	CC	CC	TT	TT	CC	CC	TT	TC	TT	CC	CC	CC	TT	CC
bin7-67	7	63.29	AX-117731561	GTCCGCAAGCCTTGACTCTCTTTCATTTATTTTCC[C/G]TTATTACTGTTCTATAGTCCAGACAGTAGTACTAA	CC	CC	GG	GG	CC	CC	GG	CC	CC	GG	CC	NN	GG	CC	CC	CC	GG	GG	CC	CC	CC	CC	GG	GG	CC	CC	GG	CC	CC	CG	CG	CC	CC	GG	GG	CC	CC	GG	CG	GG	CC	CC	CC	GG	CC
bin7-68	7	63.51	AX-117804777	CATTAAATGTCTGTCTGTCGTTAATCAAACACTAC[C/T]AGTTATTAATTGTCATTACCAAGCTATAAGTATTC	CC	CC	TT	TT	CC	CC	TT	CC	CC	TT	CC	CC	TT	CC	CC	CC	TT	CC	CC	CC	CC	CC	TT	CC	CC	CC	TT	CC	CC	TC	TC	CC	CC	TT	TT	CC	CC	TT	TC	TT	CC	TT	CC	TT	CC
bin7-69	7	63.74	AX-117687785	GCCTTTTCCTTCTACGGTAACGGAGGAAGAAATGT[C/T]AGCCACTGACGTTCTTGATACTTCGAGGCGAGAGG	CC	CC	TT	TT	CC	CC	TT	CC	CC	TT	CC	CC	TT	CC	CC	CC	TT	CC	CC	CC	CC	CC	TT	CC	CC	CC	TT	CC	CC	TC	TC	CC	CC	TT	TT	CC	CC	TT	TC	TT	CC	TT	CC	TT	CC
bin7-70	7	64.19	AX-117687781	CTAATGAACAAAAAGGAATCTAAATCCCGATTGAT[A/G]AGATGGGTACTTTTGTTGCAAGAATTTGATATTGA	GG	GG	AA	AA	GG	GG	AA	GG	GG	AA	GG	GG	AA	GG	GG	GG	AA	GG	GG	GG	GG	GG	AA	GG	GG	GG	AA	GG	GG	AG	AG	GG	GG	AA	AA	GG	GG	AA	AG	AA	GG	AA	GG	AA	GG
bin7-71	7	64.42	AX-117687765	TCTGCATTCAGTGGTATCACCTTGTCCGTTCCTAA[A/G]ATGGGGGATGGACATAGTTGGTCCCTTACCACAGG	AA	AA	AA	GG	AA	AA	AA	AA	AA	GG	AA	AA	GG	AA	AA	AA	AA	AA	AA	AA	AA	AA	AA	AA	AA	AA	AA	AA	AA	AA	AA	AA	AA	GG	GG	AA	AA	AG	AA	AA	AA	AA	AA	AA	AA
bin7-74	7	65.33	AX-117730565	ATGGTTGTTGCTATATTATCGTTCGAAGATGGCAA[A/C]GAGTTCAACAACAAGATGGCTTTATCTTCTTCCTC	CC	CC	AA	AA	CC	AA	AA	CC	AA	AA	CC	AA	AA	CC	CC	CC	AA	CC	CC	AA	CC	CC	AA	CC	CC	CC	AA	CC	CC	AC	AC	AA	CC	AA	AA	CC	CC	AA	AA	AA	AA	AA	CC	AA	CC
bin7-76	7	66.7	AX-117676703	CACCTAATGTTTTGTCACCAAATTCAATTGTCTCA[G/T]CACAAGATTCCACTCTTAGGCCTACCCTTAACTCC	GG	GG	GG	TT	GG	GG	TT	GG	GG	TG	GG	GG	GG	GG	TT	GG	GG	GG	GG	GG	GG	GG	GG	GG	GG	GG	GG	GG	GG	GG	GG	GG	GG	TT	TT	GG	GG	TT	GG	GG	GG	GG	GG	TT	GG
bin7-77	7	66.94	AX-117834067	TTTAGTACCGATATTCCACAATCCACAGTACCTCT[C/G]TATTCTTACACGGAGTCCGATCTCGACCCGATCGG	CC	CG	CC	CG	CG	CC	CG	CC	CC	CC	CC	CC	CC	CC	CG	CG	CC	CC	CC	CC	CC	CG	CC	CC	CC	CG	CC	CC	CC	CC	CG	CC	CG	CG	CG	CG	CG	CG	CC	CC	CC	CC	CC	CG	CG
bin7-78	7	68.36	AX-105973987	ATAACCATATCCCTAATATGCTAGCTTGGAACTCG[A/G]AACAACCACGCTCCACCTCAATTACACATATCCTA	GG	AA	GG	AA	AA	GG	AA	GG	GG	AG	GG	GG	GG	GG	AA	AA	GG	GG	GG	GG	GG	AA	GG	AG	GG	AA	GG	GG	GG	AG	AA	GG	AA	AA	AA	GG	AA	AA	GG	GG	GG	GG	GG	AA	AA
bin7-79	7	69.04	AX-105982974	TGTAATTGACGGGGTATAATTACACTCTACAAGTC[G/T]CAAGGAAGGGTTGAGAATTGCTGGTAATTACATAG	TT	GG	TT	GG	GG	TT	GG	TT	TT	TG	TT	TT	TT	TT	GG	GG	TT	TT	TT	TT	TT	GG	TT	GG	TT	GG	TT	TT	TT	TG	GG	TT	GG	GG	GG	TT	GG	GG	TT	TT	TT	TT	TT	GG	GG
bin7-80	7	69.27	AX-117495159	CTGCGGACAAAGGTCCACTTATGCGGAAGGCACCA[A/G]CCCAGGTTTGGGCGCACCTGTGGAAAGGGCACCGC	GG	GG	GG	AA	GG	GG	AA	GG	GG	AG	GG	GG	GG	GG	AA	GG	GG	GG	GG	GG	GG	GG	GG	GG	GG	GG	GG	GG	GG	GG	GG	GG	GG	AA	AA	GG	GG	AA	GG	GG	GG	GG	GG	AA	GG
bin7-81	7	69.5	AX-105974844	ATTTTGGGCGGTGGAATTTAGATTTGAGTGAAGTG[C/G]ATAATTTTCGAGAATGGTTCTAATGGATTCAATAT	GG	GG	GG	CG	GG	GG	GG	GG	GG	CG	GG	GG	GG	GG	CG	GG	GG	GG	GG	GG	GG	GG	GG	GG	GG	GG	GG	GG	GG	GG	GG	GG	GG	CG	CG	GG	GG	CG	GG	GG	GG	GG	GG	GG	GG
bin7-82	7	70.21	AX-105976349	TTACTTGGACTGTTCCATACTAAGAATAGTACAAG[C/T]GAGTGTATGGAGTATCAATTCTCATGATGGGGACC	CC	CC	TT	TT	CC	TT	TT	CC	TT	TC	CC	CC	CC	TT	TT	TT	TT	CC	CC	TT	CC	CC	TT	CC	CC	TT	CC	TC	TT	CC	CC	TT	CC	TT	TT	CC	CC	TT	CC	TT	TT	TT	CC	TT	CC
bin7-83	7	70.44	AX-105969443	AAATCCTACATCTATATACTTATCACTCCATCACA[A/C]CCCTTTTGATTTCCTTTTTTGATTTCGTAAAACCT	AA	AA	CC	CC	AA	CC	CC	AA	CC	AC	AA	AA	AA	CC	CC	CC	CC	AA	AA	CC	AA	AA	CC	AA	AA	CC	AA	AC	CC	AA	AA	CC	AA	CC	CC	AA	AA	CC	AA	CC	CC	CC	AA	CC	CC
bin7-84	7	70.66	AX-117605780	GCTCTGGGATCATCACAACCTTCATGTAGACCATG[A/G]GAAAGGGGTGATCTATTGAGGCGGCTGTCCACATT	GG	GG	GG	AA	GG	GG	GG	GG	AA	AG	GG	GG	GG	GG	AA	AA	GG	GG	GG	GG	GG	GG	GG	GG	GG	GG	GG	GG	GG	GG	GG	GG	GG	AA	AA	GG	GG	AA	GG	GG	GG	GG	GG	GG	AA
bin7-85	7	72.77	AX-105970370	AAGTTTTGTGTAAATGAAGTGATTAGTTTTTTTAT[A/C]TGTTGATCTTTTTTGGATTTCTCCCTTATTTTAGT	CC	CC	CC	AC	CC	CC	CC	CC	AC	AC	CC	AC	CC	CC	AC	AC	CC	CC	CC	CC	CC	CC	CC	CC	CC	AC	CC	CC	CC	CC	CC	CC	CC	AC	AC	CC	CC	AC	CC	CC	CC	CC	CC	CC	AC
bin7-86	7	73	AX-106025042	TTATGACCTGATAGGTCATTTATAGTTTTACCCTT[C/T]ATTTTTCTGTTCTGAAATCTCGAATAGCTCTGTAT	CC	CC	CC	TT	CC	CC	CC	CC	TT	TC	CC	TT	CC	CC	TT	TT	CC	CC	CC	CC	CC	CC	CC	CC	CC	TT	CC	CC	CC	CC	CC	CC	CC	TT	TT	CC	CC	TT	CC	CC	CC	CC	CC	CC	TT
bin7-87	7	73.22	AX-106018778	TTGAGTTAGCCACCCGCTAATCAACCACCAATTCC[C/G]AAACTCCATAGTTGCCGAGCTCTAATCGCAATTTC	CC	CC	CC	GG	CC	CC	CC	CC	GG	CG	CC	GG	CC	CC	GG	GG	CC	CC	CC	CC	CC	CC	CC	CC	CC	GG	CC	CC	CC	CC	CC	CC	CC	GG	GG	CC	CC	GG	CC	CC	CC	CC	CC	CC	GG
bin7-88	7	73.66	AX-105962345	AATAAGGTAAATGTGGTACGTGATGATAAGGAACT[A/G]TAATCAAGGCAAGGTTCTCATCAAGCCACGGTCCA	GG	GG	GG	AA	GG	GG	GG	GG	AA	AG	GG	GG	GG	GG	AA	AA	GG	GG	GG	GG	GG	GG	GG	GG	GG	AA	GG	GG	GG	GG	GG	GG	GG	AA	AA	GG	GG	AA	GG	GG	GG	GG	GG	GG	AA
bin7-89	7	75.52	AX-117821205	CACCGGTTGGTCTCCTCTTATTTTTTTATTTCCCT[C/T]GGATCCTGGGAACTTCAGCAATTGATGATATGTTG	CC	CC	CC	TT	CC	CC	CC	CC	TT	TC	CC	CC	CC	CC	TT	TT	CC	TT	TT	CC	CC	CC	CC	CC	CC	TT	CC	CC	CC	CC	CC	CC	CC	TT	TT	CC	CC	TT	CC	CC	CC	CC	TT	CC	TT
bin7-90	7	76.9	AX-117580247	TCTATCCATAAGAAAATCATCATAATCAGCATCAT[C/T]ATATCTCACTAAGTTGAATTACTACCTTTGAATAC	CC	CC	CC	TT	CC	CC	CC	CC	TT	TC	CC	CC	CC	CC	TT	TT	CC	TT	TT	CC	CC	CC	CC	CC	CC	TT	CC	CC	CC	CC	CC	CC	CC	TT	TT	CC	CC	TT	CC	CC	CC	CC	CC	CC	TT
bin7-106	7	78.29	AX-117511355	CCAACCCAACAGCCTCATAATTTCCTCTACGTGAA[C/T]GCGGGACTTTCTTCGCGTTCGCGAAGAAGGACACC	CC	CC	TC	CC	CC	CC	TT	TT	CC	TC	CC	CC	TT	CC	CC	CC	CC	CC	CC	CC	CC	CC	TT	TT	TT	CC	CC	TC	CC	CC	CC	CC	CC	CC	CC	CC	TT	CC	CC	CC	CC	CC	CC	TT	CC
bin7-97	7	79.95	AX-105964810	GATATCCGTTTTGAGATTGCGATTAATTTGTATTC[A/G]CATCGCGTAAAGTTAATTAAAGGTGGAAGCGTTTC	GG	GG	GG	AA	GG	GG	GG	GG	AA	AG	GG	GG	GG	GG	AA	AA	GG	GG	GG	GG	GG	GG	GG	GG	GG	AG	GG	GG	GG	GG	GG	GG	GG	AA	GG	GG	GG	AA	GG	GG	GG	GG	GG	GG	AA
bin7-96	7	80.4	AX-117507387	GCCATTTCTCTCATCCGAGTTCGAAATGGTCGGTC[C/T]GTTGCTTCGGTCTCTCTGGTCCACTACTAGAAACT	CC	CC	CC	TC	CC	CC	CC	CC	TC	TC	CC	CC	CC	CC	TT	TC	CC	CC	CC	CC	CC	CC	CC	CC	CC	NN	CC	CC	CC	CC	CC	CC	CC	TC	CC	CC	CC	TC	CC	CC	CC	CC	CC	CC	TC
bin7-95	7	81.09	AX-105997792	TGTTCCCTTTCTGATATCTTTAACAAATTAACTTT[A/C]TTTGATTTAGTACCGCCCTCCTAATTTCCTGTAAT	CC	CC	CC	AC	CC	CC	CC	CC	AC	AC	CC	CC	CC	CC	AC	NN	CC	CC	CC	CC	CC	CC	CC	CC	CC	AC	CC	CC	CC	CC	CC	CC	CC	AC	CC	CC	CC	AC	CC	CC	CC	CC	CC	CC	AC
bin7-94	7	81.31	AX-106027582	CCAGTACGACGTGCTCCTGTTTCATTGATAAGCCT[A/C]CTTTTGAGCATTTTCCAGCCCAGCTTAGAGAATGG	CC	CC	CC	AA	CC	CC	CC	CC	AA	AC	CC	CC	CC	CC	AA	AA	CC	CC	CC	CC	CC	CC	CC	CC	CC	AC	CC	CC	CC	CC	CC	CC	CC	AA	CC	CC	CC	AA	CC	CC	CC	CC	CC	CC	AA
bin7-92	7	82.22	AX-106027681	CTCAAAAACCCTTTTGTGCAATATCATGTATTTGA[A/C]TTGTGCTTCAGAAGCGTCATCTATGACCCTATTCT	CC	CC	CC	AA	CC	CC	CC	CC	AA	AC	CC	CC	CC	CC	AA	AA	CC	CC	CC	CC	CC	CC	CC	CC	CC	AA	CC	CC	CC	CC	CC	CC	CC	AA	AA	CC	CC	AA	CC	CC	CC	CC	CC	CC	AA
bin7-91	7	82.67	AX-105966385	AAGGGAAAGATTTGGAACTGAGTATTCCTTCTTCA[C/T]GTTCGCATGTAGCGTTAGCGTTAGCGTTTGCGTAG	CC	CC	CC	TT	CC	CC	CC	CC	TT	TC	CC	CC	CC	CC	TT	TT	CC	CC	CC	CC	CC	CC	CC	CC	CC	TT	CC	CC	CC	CC	CC	CC	CC	TT	TT	CC	CC	TT	CC	CC	CC	CC	CC	CC	TT
bin7-93	7	82.89	AX-105993780	CTTCAGCTGGCATATATCCTTGTCATGTAATCTCC[A/G]AGAGATGTTATATCCTGTTTTCAATTGAACTTGAC	GG	GG	GG	AA	GG	GG	GG	GG	AA	AG	GG	GG	GG	GG	AA	AA	GG	GG	GG	GG	GG	GG	GG	GG	GG	AA	GG	GG	GG	GG	GG	GG	GG	AA	AA	GG	GG	AA	GG	GG	GG	GG	GG	GG	AA
bin7-98	7	84.27	AX-106013593	GAACAAAATGAAAGCACGGACAATGTGGGCCTTGA[A/T]TTGATAAAATAGACGCGTAGAGCGCGGAAAATGGA	TT	TT	TT	AT	TT	TT	TT	TT	AT	AT	TT	TT	TT	TT	AT	AT	TT	TT	TT	TT	TT	TT	TT	TT	TT	AT	AT	TT	TT	TT	TT	TT	TT	AT	TT	TT	TT	AT	TT	TT	TT	TT	TT	TT	AT
bin7-100	7	84.5	AX-105979962	GCTTTCAGTCCACAAAGATCCACTTGATATTATGG[A/C]CATTATCTCCTAATATATTTAGTTCTTATCGATTC	AA	AA	AC	CC	AA	CC	AA	AA	CC	AC	CC	CC	AA	CC	CC	CC	CC	AA	AA	CC	AA	CC	AA	AA	AA	AC	CC	NN	CC	CC	CC	CC	CC	CC	AC	CC	AA	CC	CC	CC	CC	CC	AA	AA	CC
bin7-101	7	84.95	AX-105967077	CTTTTTTCGAATCCTGTTTTAACACGGAATGATTT[A/G]TGCACCGAAATGCCTTTTTGGTTAGTTAGGATCTC	GG	GG	GG	AA	AA	GG	GG	GG	AA	AG	GG	GG	GG	GG	AA	AA	GG	GG	GG	GG	GG	GG	GG	GG	GG	AG	AA	GG	GG	GG	GG	GG	GG	AA	GG	GG	GG	AA	GG	GG	GG	GG	GG	GG	AA
bin7-102	7	85.63	AX-105966725	AAGAACTGACACTTTCTCCCACTCTGAATGAAGAT[A/G]ATATGAGCAAGGAGTCATCGGAATCCTATCAGGTT	AA	AA	AG	GG	GG	GG	GG	AA	GG	AG	GG	GG	AA	GG	GG	AA	GG	AA	AA	GG	AA	GG	AA	GG	AA	AG	GG	AG	GG	GG	GG	GG	GG	GG	AG	GG	GG	GG	GG	GG	GG	GG	AA	GG	AA
bin7-103	7	85.85	AX-117489080	TGGAGTTAACATATTTGTGTGATTCAGATTGGGCA[G/T]CATGTCCCAACATAAGAAGATCAGTTATTGGTTAT	GG	GG	GG	TT	GG	GG	GG	GG	TT	TG	GG	GG	GG	GG	TT	GG	GG	GG	GG	GG	GG	GG	GG	GG	GG	TG	TT	GG	GG	GG	GG	GG	GG	TT	GG	GG	GG	TT	GG	GG	GG	GG	GG	GG	GG
bin7-104	7	86.08	AX-117602568	TACTAGACGCGGATAACGGAAAATCTTTGATTGTA[A/T]TCATTCTTGACTATTCTGCTACTACCATAAAAAAC	TT	TT	TT	AA	TT	TT	TT	TT	AA	AT	TT	TT	TT	TT	AA	TT	TT	TT	TT	TT	TT	TT	TT	TT	TT	AT	AA	TT	TT	TT	TT	TT	TT	AA	TT	TT	TT	AA	TT	TT	TT	TT	TT	TT	TT
bin7-105	7	86.31	AX-105960465	AACCACTATAAAATACTAGACAACAAACCTTCAGA[G/T]GGCAGACTTCCCGTATAATATCATGGACGAAATTT	GG	GG	TG	TT	TT	TT	GG	GG	TT	TG	NN	GG	GG	TT	TT	GG	TG	GG	GG	TT	GG	GG	GG	GG	GG	TG	NN	NN	TT	TT	TT	TT	TT	TT	TG	TT	GG	TT	TT	TT	TT	GG	GG	GG	GG
bin7-109	7	87.25	AX-105986478	TATACTTGCTATGTTCTACATATTGTGGGGGCTAC[A/G]CACGTATGAAGTGACGACTGTCCGTGCGTATACTG	GG	GG	AG	AA	AA	AA	GG	GG	AA	AG	AA	GG	GG	AA	AA	GG	AA	GG	GG	AA	GG	GG	GG	GG	GG	AG	AA	AG	AA	AA	AA	AA	AA	AA	AG	AA	GG	AA	AA	AA	AA	GG	GG	GG	GG
bin7-108	7	87.71	AX-105984486	GATTAACAAGTATCATTTTCATTTCGTCACCTTGG[A/G]ACGTACAGGGTGTAACATAATAGTTGTACATAAAT	GG	GG	GG	AA	AA	AA	AA	GG	AA	AG	AA	GG	GG	AA	AA	GG	AA	GG	GG	AA	GG	GG	GG	AA	GG	AG	NN	AG	AA	AA	AA	AA	AA	AA	AG	AA	AA	AA	AA	AA	AA	GG	GG	AA	GG
bin7-110	7	88.41	AX-117771171	AGAATTGTGGATTGGGCGCAAGCCTAGTTTATGGC[A/G]CATTCGGGTTTGGGTTTGTCCGCCACATGTGCTGA	GG	GG	GG	AA	AG	AA	GG	GG	AA	AG	AA	GG	GG	AA	AA	GG	AA	GG	GG	AA	GG	GG	GG	GG	GG	AG	AA	AG	AA	AA	AA	AA	AA	AA	AG	AA	GG	AA	AA	AA	AA	GG	GG	GG	GG
bin7-107	7	90.07	AX-117565978	AGTAAAGGACCAGCCACATCGTATGGATGACAAAC[A/T]TATAGGAGTAGCTATCTTCTATTTTTAACTCCATT	TT	TT	TT	AA	AT	AA	AA	TT	AA	AT	AA	TT	TT	AA	AA	AT	AA	AA	TT	AA	TT	TT	TT	TT	TT	AT	AA	AT	TT	AA	AA	AA	AA	AA	NN	AA	TT	AA	AA	NN	AA	TT	TT	TT	AA
bin7-111	7	91.49	AX-117565969	GCGACGAGAGTGCTTACGCCGTAAAATGGGCCGTA[A/C]AGAACTACCTCCGCCCAGGAGATGCCGTCATTCTC	CC	CC	CC	AA	AC	AA	CC	CC	AA	AC	AA	CC	CC	AA	AA	CC	AA	CC	CC	AA	CC	CC	CC	CC	CC	AC	AA	AC	CC	AA	AA	AA	AA	AA	AC	AA	CC	AA	AA	AA	AA	CC	CC	CC	CC
bin7-112	7	92.86	AX-105957457	AAGTCAATAAACATAATATGACACTGTTCAAGATC[G/T]TATGCCACCGAACGAAGCTTAAATTCTCAAAACGA	TT	TT	TT	TT	TT	TT	TT	TT	TT	TT	TT	TT	TT	TT	TT	TT	TT	TT	TT	TT	TT	TT	TT	TT	TT	TT	TT	TT	TT	TT	TT	TT	TT	TT	TT	TT	TT	TT	TT	TT	TT	TT	TT	TT	TT
bin7-113	7	93.09	AX-105957259	AGGAGACAAAGAGGTTAATAAGTTCAATACAATCA[A/G]GATCAATTTGAGCAAAGTGGTAGTGGGTACAACCA	GG	GG	GG	GG	GG	GG	GG	GG	GG	GG	GG	GG	GG	GG	GG	GG	GG	GG	GG	GG	GG	GG	GG	GG	GG	GG	GG	GG	GG	GG	GG	GG	GG	GG	GG	GG	GG	GG	GG	GG	GG	GG	GG	GG	GG
bin7-114	7	96.23	AX-117622912	AGCCCCTGAAATTACTGTCTAGTGCAAGGCAACTT[C/T]CCAAGTAGTACTATACTAGTCAAACAGAACTAAGA	CC	CC	CC	CC	CC	CC	CC	CC	CC	CC	CC	CC	CC	CC	CC	CC	CC	CC	CC	CC	CC	CC	CC	CC	CC	CC	CC	CC	CC	CC	CC	CC	CC	CC	CC	CC	CC	CC	CC	CC	CC	CC	CC	CC	CC
bin7-115	7	98.66	AX-105978156	TCGATATAAATTGTCTCGAATTAGACAGTAACGAG[C/T]AGCTTTCCGTTGAAGCATTTGAGATTCTTTATTGC	CC	CC	CC	CC	TT	TT	TT	CC	CC	CC	TT	CC	CC	CC	CC	CC	TC	CC	CC	TT	CC	CC	CC	CC	CC	CC	CC	CC	CC	TT	TT	CC	TT	CC	CC	TT	CC	CC	TT	TT	CC	CC	CC	CC	CC
bin7-116	7	99.84	AX-105979716	GGGAAATGTACGCGGTATATCTATTAAAAACACCC[C/G]TTAACTCTATATACATTTAAAATATTTATTTTAAA	GG	GG	GG	GG	GG	CC	CC	GG	GG	GG	CC	GG	GG	GG	GG	GG	CG	GG	CC	CC	GG	GG	GG	GG	GG	GG	GG	GG	GG	CC	CC	GG	CC	GG	GG	CC	GG	GG	CC	CC	GG	GG	GG	GG	GG
bin7-117	7	102.23	AX-105977148	ATTCAATTAAGACTTTTTATAATCAGCTAAAGGGT[C/T]TATGTTATGAATATATTATATTATGGATGTTCATT	CC	CC	CC	TT	CC	TT	TT	CC	CC	CC	TT	CC	CC	CC	CC	CC	TC	CC	TT	TT	CC	CC	CC	CC	CC	CC	TT	CC	CC	TT	TT	CC	TT	TT	CC	TT	CC	CC	TT	TT	CC	CC	CC	CC	CC
bin7-118	7	102.91	AX-105971373	TTTCGTCGGGGTTTATTCCTAATCATTATGCTTGT[A/G]GTAGTGCTTTGAGGGCTTGTCAGGGTTTAGGTGCT	GG	GG	GG	AA	GG	AA	AA	GG	GG	GG	AA	GG	GG	GG	GG	GG	AG	GG	AA	AA	GG	GG	GG	GG	GG	GG	AA	GG	GG	AA	AA	GG	AA	AA	GG	AA	GG	GG	AA	AA	GG	GG	GG	GG	GG
bin7-119	7	104.8	AX-105961142	TATCATTTTGCATAATTAGATGAAATGTCCTTATC[A/C]TGCTCTGCATTCGAATGATCATCAAATCAATTCTA	AA	AA	AA	CC	AA	CC	CC	AA	AA	AA	CC	NN	AA	AA	AA	AA	AC	AA	CC	CC	AA	AA	AA	AA	AA	AA	CC	AA	AA	CC	CC	AA	CC	CC	AA	CC	AA	AA	CC	CC	AA	AA	AA	AA	AA
bin7-120	7	105.27	AX-105990836	TTCTAAATCTGGATTGGAGTATCCAAGTTCAAGAT[C/T]AGTTTGCTTTCAGCAATCTAAATCTGGATTTCATT	TT	TT	TT	TC	TT	TC	TC	TT	TT	TT	TC	TT	TT	TT	TT	TT	TC	TT	TC	TC	TT	TT	TT	TT	TT	TT	TC	TT	TT	TC	TC	TT	TC	TC	TT	TC	TT	TT	TC	TC	TT	TT	TT	TT	TT
bin7-121	7	105.5	AX-117531705	TGATATGAGCATGTTTAGATTGGCGTGTCAAAAAT[G/T]TCACGTCATTTATAATGTTGTAAATAGATAAAGAA	GG	TT	GG	TT	TT	TT	TT	TT	TT	GG	TT	TT	GG	TT	GG	GG	TT	TT	TT	TT	TT	TT	GG	GG	TT	TT	TT	TT	TT	TT	TT	TT	TT	TT	TT	TT	GG	TT	TT	TT	GG	GG	TT	TT	TT
bin7-122	7	106.45	AX-106021642	ATAAAAGGGAAGGCAATTAGTTCATTTTAGACACA[A/G]CAATAAGGCTTGAGTCTTCGGTTCTTATTTCTTCC	GG	GG	GG	AA	GG	GG	GG	GG	GG	GG	AA	AA	GG	GG	GG	GG	AG	GG	AA	GG	GG	GG	GG	GG	GG	GG	AA	GG	GG	AA	AA	GG	AA	AG	GG	AA	GG	GG	AA	AA	GG	GG	GG	GG	GG
bin7-123	7	106.68	AX-105961321	ATAATTGTTTAGAACTAATTCAACCTCACAAACCT[C/T]TTGCACAGTTCCATAGCAACAAATAGAGTATTTGT	CC	CC	CC	TT	CC	CC	CC	CC	CC	CC	TT	TT	CC	CC	CC	CC	TC	CC	TT	CC	CC	CC	CC	CC	CC	CC	TT	CC	CC	TT	TT	CC	TT	TC	CC	TT	CC	CC	TT	TT	CC	CC	CC	CC	CC
bin7-124	7	108.32	AX-105966933	GAGTATATGATCCTCTCAGACATTATATTCAGCAA[C/T]TACTGGGATATGGGCAAGGGGAATTACCTTTTAGG	CC	CC	CC	TT	CC	CC	CC	CC	CC	CC	TT	TT	CC	CC	CC	CC	TC	CC	TT	CC	CC	CC	CC	CC	CC	CC	TT	CC	CC	TT	TT	CC	CC	TC	CC	CC	CC	CC	TT	TT	CC	CC	CC	CC	CC
bin7-125	7	108.79	AX-117786403	CGCAATCCTTGGAGTACGTCTTTCTCCGGACCCTA[C/T]ATGGATACGGAATACTATCCAATCTTAAAAAACCG	TT	TT	TT	TC	TT	TT	TT	TT	TT	TT	CC	TC	TT	TT	TT	TT	TC	TT	CC	TT	TT	TT	TT	TT	TT	TT	TC	TT	TT	CC	CC	TT	TT	TC	TT	TT	TT	TT	CC	CC	TT	TT	TT	TT	TT
bin7-127	7	109.49	AX-117786399	GTAGGAGTTACTCTTCTCAGTGAGGTTCCGAACTT[C/T]AGCCTTGTGCTTCTCCCAGATTTGAAGAAAAGCCT	CC	CC	CC	TT	CC	CC	CC	CC	CC	CC	CC	TT	CC	CC	CC	CC	CC	CC	CC	CC	CC	CC	CC	CC	CC	CC	TT	CC	CC	CC	CC	CC	CC	TC	CC	CC	CC	CC	CC	CC	CC	CC	CC	CC	CC
bin7-128	7	109.94	AX-106028038	ATGCCTCAAACAATGATGATTTTCCTCAAACCATT[A/C]ATTTCAGCTCCCTCTTCTTCCGTCTGGAGGTTTTC	AA	AA	AA	CC	AA	CC	AA	AA	AA	AA	CC	CC	AA	AA	AA	AA	AC	AA	CC	AC	AA	AA	CC	AA	AC	AA	CC	AA	CC	CC	CC	AA	AA	AC	AA	AA	AA	AA	CC	CC	AA	AA	AA	AA	AA
bin7-129	7	111.34	AX-106023865	TCATGTCACACACACAGAAAATGTCTCATTATACC[C/T]TTCATCCTAAAATTCTTTGAGAGAAAAATGTCATG	TT	TT	TT	TT	TT	TT	TT	TT	TT	TT	TT	TT	TT	TT	TT	TT	TT	TT	TT	TT	TT	TT	TT	TT	TT	TT	TT	TT	TT	TT	TT	TT	TT	TT	TT	TT	TT	TT	TT	TT	TT	TT	TT	TT	TT
bin7-130	7	111.79	AX-105971116	GCATATGCTTGATCACTACTAAAAGGTTTTATACT[A/G]GATAGGTATGAATATGATATTGTTTTTTATAGGTA	GG	GG	GG	GG	GG	GG	GG	GG	GG	GG	GG	GG	GG	GG	GG	GG	GG	GG	GG	GG	GG	GG	GG	GG	GG	GG	GG	GG	GG	GG	GG	GG	GG	GG	GG	GG	GG	GG	GG	GG	GG	GG	GG	GG	GG
bin7-131	7	112.25	AX-105967035	AAAAGGAATAGATAATGAATGTTTACAACAACAAC[A/C]ACCCAGTATAATCCCACTAGTGGAGTCTGGGGAGG	AA	AA	AA	AA	AA	AA	AA	AA	AA	AA	AA	AA	AA	AA	AA	AA	AA	AA	AA	AA	AA	AA	AA	AA	AA	AA	AA	AA	AA	AA	AA	AA	AA	AA	AA	AA	AA	AA	AA	AA	AA	AA	AA	AA	AA
bin7-132	7	113.94	AX-117506558	TTTGGTACTCATAGTATTGGATGGTGTTCAGCCCT[A/G]TGCTCCACTTCGAGTAATGCGCCAGTTTACACGAC	AA	AA	AA	AG	AA	AA	AG	AA	AA	AG	AA	AG	AG	AA	AA	AG	AA	AA	AA	AA	AA	AA	AA	AG	AA	AA	AG	AA	AA	AA	AA	AG	AA	AG	AA	AA	AA	AA	AA	AA	AA	AG	AA	AG	AA
bin7-133	7	115.88	AX-106020283	CTACTGGGCTTGCTATTGATATCAACTGGCAGTTC[A/T]GCATGTTCTTGAAACTATTACTAATACTCCTTATA	TT	TT	TT	TT	TT	TT	TT	TT	TT	TT	TT	TT	TT	TT	TT	TT	TT	TT	TT	TT	TT	TT	TT	TT	TT	TT	TT	TT	TT	TT	TT	TT	TT	TT	TT	TT	TT	TT	TT	TT	TT	TT	TT	TT	TT
bin7-134	7	116.35	AX-117486717	CAGCAGCCAGTGTTCTGCTCTTCCCAGTAGAGACC[A/C]AGGGTGTGTTTGGTACGAAAATAATTTTTTACTAA	AA	AA	AA	AA	AA	AA	AA	AA	AA	AA	NN	AA	AA	AA	AA	AA	AC	AA	CC	AA	AA	AA	AA	AA	AA	AA	AA	AA	AA	AA	AA	AA	AA	AA	AA	AA	AA	AA	AA	CC	AA	AA	AA	AA	AA
bin7-135	7	116.59	AX-117490209	TCAAAAGTGAAGATCTCACACGCTGACAAAAAAAA[A/T]TTAGTAGTAAAAAATAATATCATGTTTCAATAGGC	AA	AA	AT	AA	AA	AA	AA	AA	AA	AA	AT	AA	AA	AA	AA	AA	AT	AA	AT	AA	AA	AA	AA	AA	AA	AA	AA	AA	AA	AA	AA	AA	AT	AA	AA	AT	AA	AA	AA	AT	AA	AA	AA	AA	AA
bin7-136	7	118.01	AX-105984108	AAAGGGTACGTGTAAAAGTATATGAAACCCTCTCT[A/G]GGAAGGATCGATCGCTCTGATAGGTCAGGAGAGAT	AA	AA	GG	AA	AA	AA	AG	AA	AA	AA	GG	GG	AA	AA	AA	GG	AG	AA	GG	AA	AA	AA	AA	GG	AA	AA	GG	AA	AA	GG	GG	GG	GG	GG	AA	GG	GG	AA	GG	GG	AA	GG	AA	GG	AA
bin7-137	7	118.23	AX-105986130	AGTAGTAATTTTTTCTAAATTCGAGATGGCAACGG[A/G]GCGAGGCGGGGTCAATGGGTTAAAAACAACAAAAA	GG	GG	AA	GG	GG	GG	GG	GG	GG	GG	AA	AA	GG	GG	GG	GG	AG	GG	GG	GG	GG	GG	GG	GG	GG	GG	AA	GG	GG	AA	AA	GG	AA	GG	GG	AA	GG	GG	AA	AA	GG	AA	GG	AG	GG
bin7-138	7	118.46	AX-105984107	ATTTCTATTTCCTCCATCATTAACCACATATCTCG[A/G]TTCGAGTCCTAGTAGGAATTGATTCCTCCTTTAAT	AA	AA	GG	AA	AA	AA	AG	AA	AA	AA	GG	GG	AA	AA	AA	GG	AG	AA	AA	AA	AA	AA	AA	GG	AA	AA	GG	AA	AA	GG	GG	GG	GG	GG	AA	GG	GG	AA	GG	GG	AA	GG	AA	GG	AA
bin7-139	7	118.91	AX-106020907	GCATTCCATGCCTCATCTTCACCGTTGGAGCGATC[A/G]TGGTCTTGGTATTTTGGCAACGAAAAATTGGCACC	GG	GG	AA	GG	GG	GG	AG	GG	GG	GG	AA	AA	GG	GG	GG	AA	AG	GG	GG	GG	GG	GG	GG	AA	GG	GG	AA	GG	GG	GG	GG	AA	AA	AA	GG	AA	AA	GG	GG	AA	GG	AA	GG	AA	GG
bin7-140	7	119.13	AX-106000339	AAGATAGAGGCAAGATCACGTACATCTCATCATTC[C/T]CAGACACTCGTGAGATCACGCTCGGATATATATTT	CC	CC	CC	CC	CC	CC	CC	CC	CC	CC	CC	TT	CC	CC	CC	CC	CC	CC	CC	CC	CC	CC	CC	CC	CC	CC	TT	CC	CC	CC	CC	CC	CC	CC	CC	CC	CC	CC	CC	CC	CC	TT	CC	CC	CC
bin7-141	7	120.76	AX-105977736	TTGGAGTGATGGGATGCCGGTTTGATAGTTAGATT[C/T]CAGTTGGATTGTGAAAATTTGCTAAGACCGTGTAA	CC	CC	CC	CC	CC	CC	CC	CC	CC	CC	CC	TT	CC	CC	CC	CC	CC	CC	CC	CC	CC	CC	CC	CC	CC	CC	TT	CC	CC	CC	CC	CC	CC	CC	CC	CC	CC	CC	CC	CC	CC	TT	CC	CC	CC
bin7-142	7	122.65	AX-117535794	ACAGGGAAAACATCACAATAAAGCTTAAATTTGTT[C/T]AGTTAAATGATTTTGATCCTTGCATCTTGTGAAAG	TT	TT	TT	CC	TT	TT	CC	TT	TT	CC	TT	TT	CC	TT	TT	CC	TT	TT	TT	TT	TT	TT	TT	CC	TT	TT	TT	TT	TT	TT	TT	CC	TT	CC	TT	TT	CC	TT	TT	TT	TT	TT	TT	TC	TT
bin7-143	7	124.99	AX-117500972	TGTGATACCAGCAACTTGGTGGTGAGTTTTCATCT[C/T]CCTTTTATTTATGCTATGTCTGATTGGAGTGGAAA	TT	CC	CC	CC	CC	CC	CC	CC	CC	CC	CC	TT	CC	CC	CC	CC	CC	TT	CC	CC	CC	TT	CC	CC	TC	CC	TT	TT	CC	CC	CC	CC	CC	CC	CC	CC	CC	CC	CC	CC	TT	TT	TT	CC	TT
bin7-150	7	125.91	AX-117793807	GAGTTTTCTGATATTTTACAGTACTGTGACTGTCC[C/T]ACTGTGACCAGTGCCTGGTAGATGGATCATGAGAA	CC	TT	TT	TT	TT	TT	TT	CC	TT	TT	TT	CC	TT	CC	TT	TT	TT	CC	CC	TT	TT	CC	TT	TT	TC	CC	CC	CC	TT	TT	TT	TT	TT	TT	CC	TT	TT	TT	TT	TT	CC	CC	CC	TT	CC
bin7-151	7	126.38	AX-117716807	TTTCTTCTGTGCTCTTTCACAAGCCAGGAGAAGCT[C/T]ATGTCACTAATTCCTTTAATTTGCTCTTTCCACTT	CC	TT	CC	TT	TT	TC	TT	CC	TT	TT	TT	CC	TT	CC	TT	TT	TC	CC	CC	CC	TT	CC	TT	TT	CC	CC	CC	CC	CC	TT	TT	CC	TT	TT	CC	CC	TT	CC	TT	CC	CC	CC	CC	TT	CC
bin7-152	7	126.86	AX-117793805	TCAGAAGTTCTGCCCAGATTCTGTTAGCTACTGAT[A/C]TGTCCATTTTTATACAGTTTTAAACTGCGTTGTTT	CC	AA	AA	AA	AA	AA	AA	CC	AA	AA	AA	CC	AA	CC	AA	AA	AA	CC	CC	AA	AA	CC	AA	AA	AC	CC	CC	CC	AA	AA	AA	AA	AA	AA	CC	AA	AA	AA	AA	AA	CC	CC	CC	AA	CC
bin7-149	7	127.78	AX-117793810	GGTTTGTGGCCAAGAGCTTGAATTCCATGGCTTTG[C/T]TTACTATATTTTTAGTAGTAGAGGCTTACCATTAT	TT	TT	CC	CC	TT	CC	CC	TT	CC	CC	CC	TT	CC	TT	TT	CC	TC	TT	TT	CC	TT	TT	CC	CC	TC	TT	TT	TT	CC	CC	CC	CC	CC	CC	TT	CC	CC	CC	CC	CC	TT	TT	TT	CC	TT
bin7-146	7	129.45	AX-105980805	AATTCATTCTTGATAACCTCAACAGTAGGATGACA[A/G]GTTGGAAAACCAAGTTCCTTAACATGGATGGGCGC	GG	GG	GG	GG	GG	GG	GG	GG	GG	GG	GG	AA	GG	GG	GG	GG	GG	GG	GG	GG	GG	GG	GG	GG	GG	GG	AA	GG	GG	GG	GG	GG	GG	GG	GG	GG	GG	GG	GG	GG	GG	AA	GG	GG	GG
bin7-144	7	129.68	AX-106015979	TCTTGTCAGGCCCGGTGGCGAGCACCCCGTTCTAA[A/C]CTTCATTCCAAATGTTCTTAGATTCGGTATCTATC	AA	AA	AA	AA	AA	AA	AA	AA	AA	AA	AA	CC	AA	AA	AA	AA	AA	AA	AA	AA	AA	AA	AA	AA	AA	AA	CC	AA	AA	AA	AA	AA	AA	AA	AA	AA	AA	AA	AA	AA	AA	CC	AA	AA	AA
bin7-148	7	130.13	AX-106007625	TCTACCTCGACGCCACGAAACCTCAAATTCTTTGG[C/T]GATTTTTTTTTTACGGGACCTCATATCTTGTCCAT	CC	CC	CC	CC	CC	CC	CC	CC	CC	CC	CC	TT	CC	CC	CC	CC	CC	CC	CC	CC	CC	CC	CC	CC	CC	CC	TT	CC	CC	CC	CC	CC	CC	CC	CC	CC	CC	CC	CC	CC	CC	TT	CC	CC	CC
bin7-147	7	130.36	AX-106028042	CTCCATAATTATGTATTATCCCAAAATATATTATT[A/G]TAACATTAACATACCAATCGGAAAAGGACAGAAAA	AA	AA	AA	AA	AA	AA	AA	AA	AA	AA	AA	AG	AA	AA	AA	AA	AA	AA	AA	AA	AA	AA	AA	AA	AA	AA	AG	AA	AA	AA	AA	AA	AA	AA	AA	AA	AA	AA	AA	AA	AA	AG	AA	AA	AA
bin7-153	7	130.83	AX-105956016	CTATTTTCAAGATATTCTGGATTGTATGACCTTTT[C/G]TTTTTTGATACACTATTTTTTTTCCTTCTCTCTTT	CC	CC	CC	CC	CC	CC	CC	CC	CC	CC	CC	GG	CC	CC	CC	CC	CC	CC	CC	CC	CC	CC	CC	CC	CC	CC	GG	CC	CC	CC	CC	CC	CC	CC	CC	CC	CC	CC	CC	CC	CC	GG	CC	CC	CC
bin7-154	7	131.06	AX-117793799	AAAACGATAGAGAAGTTCTTACCCAATTTAAGAAA[A/T]ATTTTGTATAGGAAGAGCTTCTTCTTTCAAGAAAA	AA	AA	AA	AA	AA	AA	AA	AA	AA	AA	AA	AT	AA	AA	AA	AA	AA	AA	AA	AA	AA	AA	AA	AA	AA	AA	AA	AA	AA	AA	AA	AA	AA	AA	AA	AA	AA	AA	AA	AA	AA	AT	AA	AA	AA
bin7-155	7	131.3	AX-106020137	TCTTACTATCATTTGGATAAGATTCCACTTCATTA[A/G]CACTAGGCTTCAAATAATATGCTTCCTAAATATCT	GG	GG	GG	GG	GG	GG	GG	GG	GG	GG	GG	AG	GG	GG	GG	GG	GG	GG	GG	GG	GG	GG	GG	GG	GG	GG	GG	GG	GG	GG	GG	GG	GG	GG	GG	GG	GG	GG	GG	GG	GG	AG	GG	GG	GG
bin7-156	7	131.78	AX-106009345	AGTTCAAACATTCGAAGGCAAACCGACAATAAATA[A/C]TGTCTATATATTCGGCCAAAAATTGTGTATGACGT	CC	CC	AC	CC	CC	AC	CC	CC	AC	CC	AC	AA	CC	CC	CC	CC	AC	CC	CC	AC	CC	CC	AC	CC	CC	CC	CC	CC	AC	AC	AC	CC	CC	CC	CC	AC	CC	AC	AC	AC	CC	AA	CC	CC	CC
bin7-157	7	132.01	AX-105957952	GCTTTACCGTGGAATTTCTGACGTTTTTGCTGTCC[A/G]TTCTTATTCAATTGTATTACTTCCTATTAGAGTAA	AA	AA	AA	AA	AA	AA	AA	AA	AA	AA	AA	GG	AA	AA	AA	AA	AA	AA	AA	AA	AA	AA	AA	AA	AA	AA	AA	AA	AA	AA	AA	AA	AA	AA	AA	AA	AA	AA	AA	AA	AA	GG	AA	AA	AA
bin7-158	7	132.24	AX-105993753	TGATTCCTCCGCACAAAAGGAGCGCTATGCTCCTA[C/T]TTGGGATGAAACTCACTGTTCTTCAAAAGAACCCA	CC	CC	CC	CC	CC	CC	CC	CC	CC	CC	CC	TT	CC	CC	CC	CC	CC	CC	CC	CC	CC	CC	CC	CC	CC	CC	CC	CC	CC	CC	CC	CC	CC	CC	CC	CC	CC	TC	CC	CC	CC	NN	CC	CC	CC
bin7-159	7	132.94	AX-117716810	TTATACTACCTCGAGCAGTTCTTAATAGGATAACT[A/T]CTATATGTAGGAACTATCTTTGGGATGGGAAGGTG	AA	AA	AA	AA	AA	AA	AA	AA	AA	AA	AA	TT	AA	AA	AA	AA	AA	AA	AA	AA	AA	AA	AA	AA	AA	AA	AA	AA	AA	AA	AA	AA	AA	AA	AA	AA	AA	TT	AA	AA	AA	TT	AA	AA	AA
bin7-160	7	133.17	AX-105995688	TCGTGACATTCACTTGCCAAAGAAAGTATAGAAAA[A/G]GAGAAGGATAAATTTAACCATTGCTCGGTTTAAAG	AA	AA	AA	AA	AA	AA	AA	AA	AA	AA	AA	GG	AA	AA	AA	AA	AA	AA	AA	AA	AA	AA	AA	AA	AA	AA	AA	AA	AA	AA	AA	AA	AA	AA	AA	AA	AA	GG	AA	AA	AA	GG	AA	AA	AA
bin7-161	7	135.78	AX-105996687	CGACAGAATTTCTGTTAAACGGAATGGCTGGTCGA[A/G]AACTTGACCATTGGAAACAATGCCGCAAAATTAAT	GG	GG	GG	GG	GG	GG	GG	GG	GG	GG	GG	AA	GG	GG	GG	GG	GG	GG	GG	GG	GG	GG	GG	GG	GG	GG	GG	GG	GG	GG	GG	GG	GG	GG	GG	GG	GG	AA	GG	GG	GG	AA	GG	GG	GG
bin7-162	7	139.94	AX-105997200	AAAACCTATAATATGGAGTCAGATCTTCTCGGCCG[G/T]ACTCGTCTGTAGATTACTCCGAACTCCCAAGTCTT	GG	GG	GG	GG	GG	GG	GG	GG	GG	GG	GG	TT	GG	GG	GG	GG	GG	GG	GG	GG	GG	GG	GG	GG	GG	GG	GG	GG	GG	GG	GG	GG	GG	GG	GG	GG	GG	TT	GG	GG	GG	TT	GG	GG	GG
bin7-165	7	143.07	AX-106009836	TATATTTTTTTGAGGTACAGCCGGAGCATTGTTAC[A/C]GGTACTATCACGCTACTCTTTATGTATATCTATTA	CC	CC	CC	CC	CC	CC	CC	CC	CC	CC	CC	AA	CC	CC	CC	CC	CC	CC	CC	CC	CC	CC	CC	CC	CC	CC	CC	CC	CC	CC	CC	CC	CC	CC	CC	CC	CC	AA	CC	CC	CC	AA	CC	CC	CC
bin7-167	7	144.67	AX-117739636	TGAGGCTTTATGCCCAAAGGATATTTGATAGAATT[C/T]CTAAGTGATCAAAACATGAGAATTAGTGCTAATAT	TT	CC	CC	CC	CC	TC	CC	CC	TC	CC	CC	TT	CC	CC	CC	CC	CC	TT	TT	TT	CC	TT	CC	CC	CC	CC	CC	CC	CC	CC	CC	CC	CC	CC	CC	CC	CC	TT	CC	CC	CC	TT	TT	CC	NN
bin7-166	7	144.9	AX-117645475	TTTTACTTTTTGTTCATCTTTTGGTCCAAAATTGT[A/G]TATAACGTTATCTTTTAGTCTAAAACTAACATCGC	GG	AA	AA	AA	AA	AG	AA	AA	AG	AA	AA	GG	AA	AA	AA	AA	AA	GG	GG	GG	AA	GG	AA	AA	AA	AA	AA	AA	AA	AA	AA	AA	AA	AA	AA	AA	AA	GG	AA	AA	AA	GG	GG	AA	GG
bin7-168	7	145.14	AX-117645474	CACCTGGATGTTAATCTGACTTATGTCGTGGACGC[A/G]GTGACTATTTTGGATTGGTAAGTTCGAAGGTTAAG	AG	GG	GG	GG	GG	AG	GG	GG	AG	GG	GG	AG	GG	GG	GG	GG	GG	AG	AG	AG	GG	AG	GG	GG	GG	GG	GG	GG	GG	GG	GG	GG	GG	GG	GG	GG	GG	AG	GG	GG	GG	AG	AG	GG	AG
bin7-169	7	145.83	AX-117497853	TTTCATAATAATGTATGCTTCTGGCCCAGAGGCGG[A/G]TCTAGGATTTCTAGTACATGGATGAACTACTGAAA	AA	GG	AA	GG	GG	AG	GG	GG	AG	GG	GG	AA	GG	AA	GG	AA	GG	AA	AA	AA	GG	AA	GG	GG	AA	AA	AA	GG	GG	GG	GG	AA	GG	GG	AA	AA	GG	AA	GG	GG	GG	AA	AA	GG	AA
bin7-170	7	146.48	AX-117497852	AAGCAAATATAGGTACGTGGTACGATCCTCCTCTG[A/C]ACAACACTAGCTCTCAATTATTGGATACCTTTTAA	CC	AA	AA	AA	AA	AC	AA	AA	AC	AA	AA	CC	AA	AA	AA	AA	AA	CC	CC	CC	AA	CC	AA	AA	AA	AA	AA	AA	AA	AA	AA	AA	AA	AA	AA	AA	AA	CC	AA	AA	AA	CC	CC	AA	CC
bin7-171	7	147.13	AX-117739456	AAAAAATTACTTAAAGTAAACCGGAGAAAGTACCG[A/G]CAAGGTCCGCCATTAAGCTTGTTTCGGGAAAGACC	AA	GG	GG	GG	GG	AG	GG	GG	AG	GG	GG	AA	GG	GG	GG	GG	GG	AA	AA	AA	GG	AA	GG	GG	GG	GG	GG	GG	GG	GG	GG	GG	GG	GG	GG	GG	GG	AA	GG	GG	GG	AA	AA	GG	AA
bin7-172	7	147.56	AX-117739452	TTGAGGCTTGTCTAGAATATCACGCACCACTAGAG[C/G]CTTCATATGCAGAAGAATATGCTTTGCAAATTCTT	GG	CC	CC	CC	CC	CG	CC	CC	CG	CC	CC	GG	CC	CC	CC	CC	CC	GG	GG	GG	CC	GG	CC	CC	CC	CC	CC	CC	CC	CC	CC	CC	CC	CC	CC	CC	CC	GG	CC	CC	CC	GG	GG	CC	GG
bin7-173	7	147.99	AX-117739446	CTTTAGCACTTGTGTCAATAGCACTCAGTGTAATT[A/C]GTTCTCTTAAGTTTGTTAATCATTCTCCATGGTCA	CC	AA	AA	AA	AA	AC	AA	AA	AC	AA	AA	CC	AA	AA	AA	AA	AA	CC	CC	CC	AA	CC	AA	AA	AA	AA	AA	AA	AA	AA	AA	AA	AA	AA	AA	AA	AA	CC	AA	AA	AA	CC	CC	AA	CC
bin7-174	7	148.43	AX-117716773	TATAATCACGTATTAGCGGAGTTTGAACCTTCTTA[A/G]CTGATGGTCTGTCAGGTTCAGAATATTGTATTTGA	AA	GG	GG	GG	GG	AG	GG	GG	AG	GG	GG	AA	GG	GG	GG	GG	GG	AA	AA	AA	GG	AA	GG	GG	GG	GG	GG	GG	GG	GG	GG	GG	GG	GG	GG	GG	GG	AA	GG	GG	GG	AA	AA	GG	AA
bin8-12	8	0	AX-117725793	ACTCCGGATGAAATTCCTATAAAGAGTTATGCCTT[C/T]TATTCAATAGGATGCATGTACTGCAATGTGAGTTT	TT	TT	TT	TT	TT	TC	TT	TT	TT	NN	TT	TC	TT	TT	TT	TT	TT	TC	TT	TT	TT	TT	TT	TT	TT	TT	TT	TT	TT	TT	TT	TT	TT	TT	TT	TT	TT	TT	TT	TT	TT	TT	TT	TT	TT
bin8-1	8	4.6	AX-117769758	GTGAATTGGATTTCATCCATCCAAACTTTTACCGG[C/T]GCAAGCGAGCTTGCCGGACTGATTTGTGGACTTGG	CC	CC	CC	TT	CC	TT	CC	CC	CC	TT	CC	TT	CC	CC	CC	CC	CC	TT	CC	TT	CC	CC	CC	CC	CC	CC	CC	CC	CC	TC	TT	CC	CC	CC	CC	CC	CC	CC	CC	CC	CC	TT	CC	CC	CC
bin8-2	8	4.83	AX-117769776	AATAATGGTAACCTAGTTGCTCAGTTTAGATATGC[A/G]CAGATTATTGGGAGTCTAATGCATTTAATGAATTT	AG	GG	GG	AA	GG	AA	GG	AG	AA	AA	AG	AA	GG	GG	GG	AA	GG	AA	GG	AA	GG	AA	AA	AA	GG	GG	AA	AA	AG	AG	AA	AA	GG	AG	GG	AA	GG	GG	GG	AA	GG	AA	AA	AA	AA
bin8-3	8	6.65	AX-117563813	GTCTCATCTAACTCCTTCCATTAAAAGATATTTAT[A/G]GGGATTGGTCGGTACCTCTTTCTCGTATCAAGCAA	GG	GG	AA	GG	AA	GG	AA	GG	GG	GG	GG	GG	AA	GG	GG	GG	GG	GG	AA	GG	GG	GG	GG	GG	GG	AA	GG	GG	GG	AG	GG	GG	GG	GG	AA	GG	AA	GG	AA	GG	GG	GG	GG	GG	GG
bin8-4	8	8.73	AX-117769728	TGAGAAAGGTGAATCAGACAATCGTGAAGCTTGGT[A/T]CAGATGAAATGACAATCAACTTCGATGTGCTTGGT	AA	AA	AA	AA	AA	TT	AA	AA	AA	AT	AA	TT	AA	AA	AA	AA	AA	TT	AA	AA	AA	AA	AA	AA	AA	AA	AA	AA	AA	AA	AA	AA	AA	AA	AA	AA	AA	AA	AA	AA	AA	AA	AA	AA	AA
bin8-13	8	9.92	AX-117787784	ACTTGGGGTTTAATTAGGACAATGTCAATGTTCTG[C/T]AAATTAGGGGATTAATTAGGACACTGTCACTGCTC	NN	CC	CC	TT	CC	TT	CC	TT	TT	TT	TT	TT	CC	TT	TT	TT	TT	TT	CC	TT	TT	TT	TT	TT	TT	CC	TT	TT	TT	CC	TT	TT	TT	NN	CC	TT	CC	TT	CC	TT	TT	TT	TT	TT	TT
bin8-14	8	10.15	AX-117787773	GTTGTCGGTGCCACGTGGGATTGGATGTCCACCCT[A/G]GACACCTCTAACGGAGGAGGGGTATATTTGAGCCA	AG	GG	GG	AA	GG	AA	GG	AG	AA	AA	AG	AA	GG	AA	AA	AA	GG	AA	GG	AA	GG	AA	AA	AA	GG	GG	AA	AA	AA	GG	AA	AA	AA	AG	GG	AA	GG	GG	GG	AA	GG	AA	AA	AA	AA
bin8-5	8	12.03	AX-117708724	AGAGACGAGTTAGCGAGAGGGAGATAGTGAGTCTG[C/T]TGCTCTGGCTATTGGGTGTAATACTGAAATTAACA	CC	CC	CC	CC	CC	TT	CC	CC	CC	TC	CC	TT	CC	CC	CC	CC	CC	TT	CC	CC	CC	CC	CC	CC	CC	CC	CC	CC	CC	CC	CC	CC	CC	CC	CC	CC	CC	CC	CC	CC	CC	CC	CC	CC	CC
bin8-6	8	12.27	AX-117725814	CTCCAGTGACCTATTAGTTCCCTGGATGGTTAGAA[C/T]GAATTCTACCACGTAAACATCTACAGTAACAATAT	TT	TT	TC	TT	TC	CC	TC	TT	TT	TC	TT	CC	TC	TT	TT	TT	TT	CC	TC	TT	TT	TT	TT	TT	TT	TC	TT	TT	TT	TT	TT	TT	TT	TT	TC	TT	TT	TT	TC	TT	TT	TT	TT	TT	TT
bin8-11	8	12.5	AX-117769716	AGATTGTGGGATTTGGGGATATTTGGCTTTACCTG[C/T]TTTGGAGCCTCTTGGCTATAACTGTGTATAGTGTG	CC	CC	TT	CC	TT	TT	TT	CC	CC	TC	CC	TT	TT	CC	CC	CC	CC	TT	TT	CC	CC	CC	CC	CC	CC	TT	CC	CC	CC	TC	NN	CC	CC	CC	TT	CC	CC	CC	TT	CC	CC	NN	CC	CC	CC
bin8-7	8	12.73	AX-117769697	TAACCAAAGGATGAAAGAGTACTACTCGTGGCTGC[A/G]TTGGAAGAAAAGCTTATAAAAAAGTGGAGTGATTA	GG	GG	AA	GG	NN	AA	AA	GG	GG	AG	GG	AA	AA	GG	GG	GG	GG	AA	AA	GG	GG	GG	GG	GG	GG	AA	GG	GG	GG	AG	GG	GG	GG	GG	AA	GG	GG	GG	AA	GG	AG	GG	GG	GG	GG
bin8-8	8	13.19	AX-117769684	TGAACCTCCTAAGAGATGTTACATGAGTCCAGACG[A/C]TGATCCAGCTGAAACACCAATAAAACTAGCTAGGC	CC	CC	AA	CC	AA	AA	AA	CC	CC	AC	CC	AA	AA	CC	CC	CC	CC	CC	AA	CC	CC	CC	CC	CC	CC	AA	CC	AA	AA	AC	CC	CC	CC	CC	AA	CC	CC	CC	AA	CC	CC	CC	CC	CC	CC
bin8-10	8	13.41	AX-117769678	GATTATGAAATGATTGTAAACAAAATCTTAAACCA[A/T]ACTTAAATGCAAAATTACCTTATCAAGTTATATCT	TT	TT	AA	TT	AA	AA	AA	TT	TT	AT	TT	AA	AA	TT	TT	TT	TT	TT	AA	TT	TT	TT	TT	TT	TT	AA	TT	AA	AA	AT	TT	TT	TT	TT	AA	TT	TT	TT	AA	TT	TT	TT	TT	TT	TT
bin8-9	8	13.64	AX-117708101	TCAGATGGCAGATAAGGCCCGGGGTAAAATAACTC[C/T]TAGGGTTGTTTGGTATATGGGATATGGATAATAAT	CC	CC	TT	TT	TT	TT	TT	CC	CC	TT	CC	TT	TT	CC	CC	CC	CC	CC	TT	CC	CC	CC	CC	CC	CC	TT	CC	TT	TT	TT	TT	TT	CC	CC	TT	CC	CC	CC	TT	CC	CC	TT	CC	CC	CC
bin8-15	8	17.26	AX-117787829	AGGAGTTCAAAGCGGGAGCTTTAAGTGGTGAGGTC[A/G]CTGAGAAAGCAGCTAATCTCGAAAAGGTGGAGTCA	AG	AA	AA	AA	AA	GG	GG	GG	GG	GG	GG	GG	AA	GG	GG	GG	GG	GG	AA	GG	GG	GG	GG	GG	GG	AA	GG	AA	AA	GG	GG	AA	GG	GG	AA	GG	AA	GG	GG	GG	GG	GG	GG	GG	GG
bin8-16	8	17.49	AX-117787857	AATAACTTTACCGTGGGTGAGAGTAAGTTTGATAA[A/G]TTGTTTGCTTACGCTGGAAGTTCATATGTAAATAA	AG	AA	AA	AA	AA	GG	AA	AA	AA	GG	AA	GG	AA	AA	AA	AA	AA	AA	AA	AA	AA	AA	AA	AA	AA	AA	AA	AA	AA	GG	GG	AA	AA	AA	AA	AA	AA	AA	GG	AA	AA	GG	AA	AG	AA
bin8-17	8	19.69	AX-117787862	TTTTTTGCTTACGGAGGTCAATTTGACAGATTTTG[A/G]TACTAAATTGGACTATATTAATTTATTTTGGACTA	GG	GG	GG	AA	GG	GG	AA	AA	AA	GG	AA	GG	GG	AA	AA	AA	AA	AA	GG	AA	AA	AA	AA	AA	AA	GG	AA	AA	AA	GG	GG	AA	AA	AA	GG	AA	GG	AA	GG	NN	AA	GG	AA	AG	AA
bin8-18	8	20.4	AX-117678131	ACGTCAAACTCAAATGGCAAAATACTTGGTAATTG[G/T]ACTTAATTCTTACTGGTTAACGTGTCTCAATAGCT	TG	TT	TT	GG	TT	GG	GG	GG	GG	GG	GG	GG	TT	GG	GG	GG	GG	GG	TT	GG	GG	GG	GG	GG	GG	TT	GG	GG	GG	TT	TT	GG	GG	GG	TT	GG	TT	GG	TT	GG	GG	TT	GG	GG	GG
bin8-19	8	22.34	AX-105955933	AGACCACTAGTAATCATAAGACCTAAATTTGAATC[C/T]GATACTCAAGTTTCTTCTAATGATATATTTCAGTT	TC	CC	CC	TT	CC	TT	TT	TT	TT	TT	TT	TT	CC	TT	TT	TT	TT	TT	CC	TT	CC	TT	TT	TC	TT	CC	TT	TT	TT	CC	CC	TT	TT	TT	CC	TT	CC	TT	CC	TT	TT	CC	TT	TC	TT
bin8-20	8	23.04	AX-105992999	GGTTCCCGGGAATTAGGCAACAACACTCTAGATCT[A/G]CCACCGGCTAGAACGTAGTATGTACCAGATAAAAT	AG	AA	AA	GG	AA	GG	GG	GG	GG	GG	GG	GG	AA	GG	GG	GG	GG	GG	AA	GG	AA	GG	GG	AG	GG	AA	GG	GG	GG	AA	AA	GG	GG	GG	AA	GG	AA	GG	AA	GG	GG	AA	GG	AG	GG
bin8-21	8	23.5	AX-105992521	CTATGTGACTAGAGAGGGGATGGTCTCAAGGATCT[C/T]ATTTTCAAGCACCGAATCTTGAGAAGAAAGTAATG	CC	TC	TC	CC	TC	CC	CC	CC	CC	CC	CC	CC	TC	CC	CC	CC	CC	CC	TC	CC	TC	CC	CC	TC	CC	TC	CC	CC	CC	TC	TC	CC	CC	CC	TC	CC	TC	CC	TC	CC	CC	CC	CC	CC	CC
bin8-22	8	24.68	AX-105998760	GCCTTGGTATAGGTTCGTATCGTGATTTATAACTT[A/G]TGTATAAAGTTTCTCGTCATTCTAAGATGTTTAAC	AG	GG	GG	AA	GG	AA	GG	GG	GG	GG	GG	AA	GG	GG	GG	GG	GG	GG	GG	GG	GG	GG	GG	GG	GG	GG	GG	AA	AA	GG	GG	AA	GG	GG	GG	GG	GG	GG	GG	GG	GG	AA	GG	GG	GG
bin8-26	8	26.8	AX-105990040	AAGAAAGCAGGCTATGTCAAACAAATTCCTAATGT[A/G]ATTTCAAGAAGACTCAGAGGAGTGCGTGAAAAGAT	AG	AA	AA	AA	AA	GG	AA	AA	AA	AA	AA	GG	AA	AA	AA	AA	AA	AA	AA	AA	AA	AA	GG	AA	AA	AA	AA	AA	AA	GG	GG	AA	AA	AA	AA	AA	AA	AA	GG	AA	AA	AA	AA	AA	AA
bin8-27	8	29.2	AX-106012217	AGTAAAAGAGAGCAAATAATAGGCTAAAATCCCTA[C/T]TTATCAGTATTACTCGGAAAAGAGTGCATATTTAG	CC	CC	CC	CC	CC	CC	CC	CC	CC	CC	TC	CC	CC	CC	CC	CC	CC	CC	CC	CC	CC	CC	TT	TC	CC	CC	CC	CC	CC	TT	TT	CC	CC	CC	CC	CC	CC	CC	TT	TT	TT	CC	CC	CC	CC
bin8-28	8	30.35	AX-105975456	TGAATGGATTGCGACTCATGGGTTATATCAGTTTT[A/G]ACCTGAAATATATATATGTGGTACTGAAAGGTTCT	GG	AA	GG	GG	GG	GG	AA	AA	AA	GG	AA	GG	GG	GG	AA	GG	AA	GG	GG	AA	GG	GG	AA	AG	AA	GG	AA	GG	GG	AA	AA	GG	AA	GG	GG	GG	GG	AA	AA	AA	AA	GG	GG	GG	AA
bin8-30	8	31.76	AX-117520270	GCCATCCTGATGTAATTGCTCAAACTGCCTGCGCA[A/G]CCCCTTTATGCGAGATTGCGGCACAAACTTTTCCA	AG	AA	GG	AA	GG	GG	AA	AA	AA	GG	AG	GG	GG	GG	AA	GG	AA	GG	GG	AA	GG	GG	GG	GG	AA	GG	AA	AA	AA	GG	GG	AA	AA	GG	GG	GG	GG	AA	GG	GG	GG	AA	AA	GG	AA
bin8-31	8	36.07	AX-117514438	AGTCTTCTCCTCGACTTTGTCGGACTTGGGTGAAG[A/C]AGAATCAATCCCCACCGGCCCTAAAGCTTTACAAA	CC	CC	CC	AA	CC	CC	CC	CC	CC	CC	CC	CC	CC	CC	CC	CC	CC	CC	CC	CC	CC	CC	CC	CC	CC	CC	CC	CC	CC	CC	CC	AA	CC	CC	CC	CC	CC	CC	CC	CC	CC	AA	CC	CC	CC
bin8-35	8	42.14	AX-117631817	CTGAGCTGAAATAACAGAATATCTTTCCACAAGGC[A/G]ACGAAAACAACCCAATCAACTACGTAGGGAGAAAC	AA	AA	AA	AA	AA	AA	GG	AA	AA	AA	GG	AA	AA	GG	AA	AA	AA	AA	AA	AA	AA	AA	AA	AA	AA	AA	AA	AA	AA	GG	GG	AA	GG	AA	AA	AA	AA	AA	GG	GG	GG	AA	AA	AA	AA
bin8-40	8	45.45	AX-105984427	GAAAAGAAATTCTACGGGATCGAAGAGGACATGAG[A/G]TACAACACTCTTTTCGGAAGGCCATGGTTCTACAA	AA	GG	AA	AA	AA	AA	GG	GG	AA	AA	GG	AA	AA	GG	AA	AA	AA	AA	AA	AA	AA	AA	AA	AA	AA	AA	AA	AA	AA	GG	GG	AA	GG	AA	AA	AA	AA	AA	GG	AG	GG	AA	AA	AA	GG
bin8-42	8	45.91	AX-106010134	GTTCATTAATTCTTCTTAGTAATCAAAATAGGCTA[G/T]TTAAATCATTTATTAAGCATAGTTAGGAGAATAAT	TT	TT	GG	TT	TT	GG	TT	TT	TT	GG	TT	GG	GG	TT	TT	TT	TT	TT	TT	GG	TT	GG	TT	TT	GG	TT	TT	TG	TT	GG	GG	TT	TT	TT	TT	TT	TT	TT	GG	TT	TT	TT	TT	TT	TT
bin8-44	8	49.39	AX-117503500	AGCCTAGTGTGACATAAAAATCTTACTAAAACCCC[A/T]AAACTGTCAATAAGGACAACAAAAAGGCAGAAACT	AT	AA	AA	AT	AA	AA	AA	AA	AA	AA	AA	AA	AA	AA	AT	AT	AA	AA	AA	AA	AA	AA	AA	AA	AA	AA	AT	AA	AA	AA	AA	AT	AA	AA	AA	AT	AA	AA	AA	AA	AA	AT	AT	AA	AA
bin8-49	8	55.27	AX-117485183	TCAAATATTGGGGTGGTTTGGAGGTGCGCCTCCGC[A/C]GTGAGGCGATTTCTGGCCGGTAGAGATGAGTGGCG	AC	CC	CC	AC	CC	CC	CC	CC	CC	CC	CC	CC	CC	CC	AA	CC	CC	CC	CC	CC	CC	CC	CC	CC	CC	CC	AA	AC	CC	AA	AA	CC	CC	CC	CC	CC	CC	CC	AA	CC	CC	CC	AA	CC	CC
bin8-50	8	55.5	AX-106002329	ATTCAACCACCGCAAGGCACCTCCCATATGTCCTT[C/T]CTCATTCTTCGTTACACAAATGTTGCATCAAATCC	TC	CC	CC	CC	CC	CC	CC	CC	CC	CC	CC	CC	CC	CC	TT	CC	CC	CC	CC	CC	CC	CC	CC	CC	CC	CC	TT	TC	CC	TT	TT	CC	CC	CC	CC	CC	CC	CC	TT	CC	CC	CC	TT	CC	CC
bin8-53	8	57.34	AX-106019413	TGCTTTGGGGTGCCGATAATTTAGATTCCCGCCGC[G/T]TAAGGTGTATTAACGGAAAAGCATTCCTTACCAAA	TG	GG	GG	GG	GG	GG	GG	GG	GG	GG	GG	GG	GG	GG	TT	GG	GG	GG	GG	GG	GG	TT	GG	GG	GG	GG	TT	TG	GG	TG	GG	GG	GG	GG	GG	GG	GG	GG	GG	GG	GG	GG	TT	GG	TT
bin8-54	8	57.56	AX-105966458	ATTTCATTTCATTTGAAAATGATCGTTGGTTATAG[A/G]TCAGAATCAAAGTTGGGTTTTAATGCTTGGCTACA	AG	GG	GG	GG	GG	GG	GG	GG	GG	GG	GG	GG	GG	GG	AA	GG	GG	GG	GG	GG	GG	AA	GG	GG	GG	GG	AA	AG	GG	AG	GG	GG	GG	GG	GG	GG	GG	GG	GG	GG	GG	GG	AA	GG	AA
bin8-55	8	57.79	AX-106652056	AGAGGCAGAATATAAGAGCATGTCAGCTGCAGTAT[C/T]AGAGGTAATTTGGATAACAGGGCTGTTGAAAGAAC	TC	CC	CC	TT	CC	CC	CC	CC	CC	CC	CC	CC	CC	CC	TT	CC	CC	CC	CC	CC	CC	TT	CC	CC	CC	CC	TT	TC	CC	TC	CC	CC	CC	CC	CC	CC	CC	CC	CC	CC	CC	CC	TT	CC	TT
bin8-56	8	58.01	AX-105982092	CGCTCTATACCTAGATAAAAAAGTGTGCAAGTCTC[A/C]TTCCTCACAAACGCGAACCAGAGCACCCCTCTCGT	AC	CC	CC	CC	CC	CC	CC	CC	CC	CC	CC	CC	CC	CC	AA	CC	CC	CC	CC	CC	CC	AA	CC	CC	CC	CC	AA	AC	CC	AC	CC	CC	CC	CC	CC	CC	CC	CC	CC	CC	CC	CC	AA	CC	AA
bin8-60	8	59.44	AX-105965151	TATTCAGTTAGAATTTGTGATTCAATACTACCAGT[C/T]TTGGGAGATTGTACATTCATATTTATTCCGCTGTT	TC	CC	CC	TT	CC	CC	TT	CC	CC	CC	CC	CC	CC	CC	TT	CC	CC	CC	CC	CC	CC	TT	CC	CC	CC	CC	TT	TC	CC	TC	CC	CC	TT	CC	CC	CC	CC	CC	CC	CC	CC	CC	TT	CC	TT
bin8-62	8	61.44	AX-117640107	AGCGGTTGAAGTAGCCTGCAGAATTGCGGATGAAA[A/C]GGTTGATGGGGATCGAAGACTAAATCCCAACCGAA	AC	AA	AA	AA	CC	AA	CC	CC	CC	CC	CC	AA	AA	CC	AA	NN	CC	CC	CC	AA	CC	AA	CC	CC	AA	CC	AA	AC	CC	AC	CC	NN	CC	CC	CC	NN	CC	CC	CC	CC	AA	AC	AA	AA	AA
bin8-61	8	63.18	AX-117640113	GTTATGGCGAGGTGCATGGATGCTTCGGTTTTGGG[A/G]AGAAGAACGGAGGACGTACATCGTTGTTGGACTTC	AG	GG	GG	GG	AA	GG	AA	AA	AA	AA	AA	GG	GG	AA	GG	AA	AA	AA	AA	GG	AA	GG	AA	AA	GG	AA	GG	AG	AA	AG	AA	AA	AA	AA	AA	AA	AA	AA	AA	AA	GG	AA	GG	GG	GG
bin8-65	8	64.57	AX-106016759	AAGATCTCATTTTAGCTGCCACCTTTGTGATTTTT[C/G]ACTTGGCTAATAGTTTCTCTACAACATATTTTTGA	CG	GG	GG	CG	GG	GG	CG	GG	GG	GG	GG	GG	GG	GG	CG	GG	GG	GG	GG	GG	GG	CG	GG	GG	GG	GG	CG	NN	GG	CG	GG	GG	CG	GG	GG	GG	GG	GG	GG	GG	GG	GG	CG	GG	CG
bin8-67	8	66.01	AX-105960006	TTTACTTAAATAGGATGTCCTGGAAAAGTAGACTT[A/G]TGCCCTGATCAGATCAGTTATCCACATAACTACTC	GG	AA	AA	GG	AA	AA	GG	AA	AA	AA	AA	AA	AA	AA	AA	AA	AA	AA	AA	AA	AA	GG	AA	AA	AA	AA	GG	AG	AA	GG	AA	AA	GG	AA	AA	AA	AA	AA	AA	AA	AA	AA	GG	AA	GG
bin8-64	8	66.48	AX-105967490	ACTATTCTACATTTGGCTGGATATATAAATCTTCA[C/T]AGTTTAAACCTTTAACGCCTTTCCCTCCTTCAATA	TT	CC	CC	TT	CC	CC	TT	CC	CC	CC	CC	CC	CC	CC	CC	CC	CC	CC	CC	CC	CC	TT	CC	CC	CC	CC	TT	TC	CC	TT	CC	CC	TT	CC	CC	CC	CC	CC	CC	CC	CC	CC	TT	CC	TT
bin8-63	8	68.16	AX-117640152	CCAACATGGAAAGATAGAGCATCAAAGGTCTTCCT[A/G]GTTCTAGCAGGACCAACACGAGCGGTTTAGATAAT	AA	GG	GG	AA	AA	GG	AA	AA	AA	GG	AA	GG	GG	AA	AA	GG	GG	AA	GG	GG	GG	AA	AA	AA	GG	AA	AA	AA	AA	AA	AA	GG	AA	AA	AA	GG	AA	AA	AA	AA	GG	GG	AA	GG	AA
bin8-68	8	68.62	AX-117599493	ATCCACTGTTGTTAAGCCTCTTTACACCATCCCGC[A/C]GCCCACAGTGGTGCAGCGAAAAAATCATGAGTAAC	CC	AA	AA	CC	CC	AA	CC	CC	CC	AA	CC	AA	AA	CC	CC	AA	AA	CC	AA	AA	AA	CC	CC	CC	AA	CC	CC	CC	CC	CC	CC	AA	CC	CC	CC	AA	CC	CC	CC	CC	AA	AA	CC	AA	CC
bin8-69	8	70.28	AX-117748527	CATGCATTTATAATATAATAAGAATTGGGTGAGAC[A/G]ATATAATAAGTGGAAATAAACATGTGATCAAGAGG	GG	AA	AA	GG	GG	AA	GG	GG	GG	AA	GG	AA	AA	GG	GG	AA	AA	GG	AA	AA	AA	GG	GG	GG	AA	GG	GG	GG	GG	GG	GG	AA	GG	GG	GG	AA	GG	GG	GG	GG	AA	AA	GG	AA	GG
bin8-70	8	72.21	AX-105975112	TTGAACTGCCGGATTTGAATGTATGTCTATTCTCA[A/G]TTCCTTATTTATTTATGTTATTTTCTGAGTTGGTT	AA	GG	GG	AA	GG	GG	AA	GG	GG	GG	GG	GG	GG	GG	GG	GG	GG	AA	GG	GG	GG	AA	GG	GG	GG	AA	AA	AG	GG	AA	GG	GG	AA	GG	GG	GG	GG	GG	GG	GG	GG	GG	AA	GG	AA
bin8-71	8	72.45	AX-106019016	GCACAGTCTGATTTTAATTGACTAAGCTCGTGCTT[A/C]TCCAATGTATGATACTAATATATAAAAACTCTCCA	CC	CC	CC	CC	CC	CC	CC	CC	CC	CC	CC	CC	CC	CC	CC	CC	CC	AA	CC	CC	CC	CC	CC	CC	CC	AA	CC	AC	CC	AA	CC	CC	CC	CC	CC	CC	CC	CC	CC	CC	CC	CC	CC	CC	CC
bin8-73	8	73.64	AX-106023017	CCTTTTTCCCTGCCGAGATTCTCTCTTTCAGTGCG[A/G]CTGTAACGACTCTTATCTATAGGCTCGATATTGAC	GG	GG	GG	GG	GG	GG	GG	GG	GG	GG	GG	GG	GG	GG	GG	GG	GG	AG	GG	GG	GG	GG	GG	GG	GG	AG	GG	NN	GG	AG	GG	GG	GG	GG	GG	GG	GG	GG	GG	GG	GG	GG	GG	GG	GG
bin8-74	8	74.1	AX-117691612	GAACAGTCTGGTGCACAAAATATCCCGCGTTCACG[C/T]AGTCCAAGAAGGGTTGCACTCTAAGGGGACATTAT	CC	CC	CC	CC	CC	CC	CC	CC	CC	CC	CC	CC	CC	CC	CC	CC	CC	TT	CC	CC	CC	CC	CC	CC	CC	TT	CC	TC	CC	TT	CC	CC	CC	CC	CC	CC	CC	CC	CC	CC	CC	CC	CC	CC	CC
bin8-75	8	75.04	AX-105977033	TCAACTCCCTAACGCATTATTCAACCTGAAAAATT[C/T]ATACCCTACACTCATCAAAGCATAAGTCTACCTCG	CC	CC	CC	CC	CC	CC	CC	CC	CC	CC	CC	CC	CC	CC	CC	CC	CC	TT	CC	CC	CC	CC	CC	CC	CC	TT	CC	TC	CC	TT	CC	CC	CC	CC	CC	CC	CC	CC	CC	CC	CC	CC	CC	CC	CC
bin8-76	8	75.99	AX-105978048	TTGGGTGTTGTACACATTGTATGGAGGTTTCAACT[A/G]TTTGTTGTGAAATTAATTGACTTGGTTGTATCTTT	AA	AA	AA	AA	AA	AA	AA	AA	AA	AA	AA	AA	AA	AA	AA	AA	AA	GG	AA	AA	AA	AA	AA	AA	AA	GG	AA	AG	AA	GG	AA	AA	AA	AA	AA	AA	AA	AA	AA	AA	AA	AA	AA	AA	AA
bin8-77	8	76.23	AX-105975025	CTTACTCTTTTAAATGTGACACCGGTTATAAAAAA[G/T]CATGCGTACGCCACTATCTGTGTGTAACGCAAAAG	TT	TT	TT	TT	TT	TT	TT	TT	TT	TT	TT	TT	TT	TT	TT	TT	TT	TG	TT	TT	TT	TT	TT	TT	TT	TG	TT	TG	TT	TG	TT	TT	TT	TT	TT	TT	TT	TT	TT	TT	TT	TT	TT	TT	TT
bin8-78	8	78.51	AX-117694559	TGGGTTTTGTTCAAGAGGGACCTGATCATGCACTT[A/G]TTCACCAAGTAGAATGTAGTGTTGATTGCCTCTGC	GG	GG	GG	GG	AA	GG	GG	GG	GG	GG	GG	GG	GG	GG	AA	GG	GG	GG	GG	GG	GG	GG	GG	AA	GG	GG	GG	GG	GG	GG	AA	GG	GG	GG	GG	GG	AA	GG	AA	GG	GG	GG	GG	GG	GG
bin8-79	8	79.23	AX-117694580	TGAATCTTGTCTTCCGCGAAAGCACAATAATTGCG[C/T]GGTTCGCACCTTGTGAAGGAATTCTGACAGTGGCT	CC	CC	CC	CC	TT	CC	CC	CC	CC	CC	CC	CC	TT	CC	TT	CC	CC	CC	CC	CC	CC	CC	CC	TT	CC	CC	CC	TT	CC	TT	TT	CC	CC	CC	CC	CC	TT	CC	TT	CC	TT	CC	CC	CC	CC
bin8-80	8	80.42	AX-117694594	AAAAATAAAAATAGAGATCTCAAATTTGAAGAGAC[A/G]CAGGCATATTTCCTTACAGAGTGTTACCTAACCTG	AA	AA	AA	AA	GG	AA	AA	AA	AA	AA	AA	AA	GG	AA	GG	AA	AA	AA	AA	AA	AA	AA	AA	GG	AA	AA	AA	GG	AG	GG	GG	AA	AA	AA	AA	AG	GG	AA	GG	AA	GG	AA	AA	AA	AA
bin8-81	8	82.91	AX-117494877	AGCAACCTTTCGCATCCGCGGTCCGTTAGTCGCTT[C/T]TGCAGCTCCGCACCTGCGAAAAATCCATCGCATGT	CC	CC	CC	CC	TT	CC	CC	CC	CC	CC	CC	CC	TT	CC	TT	CC	CC	CC	CC	CC	CC	CC	CC	TT	CC	CC	CC	TT	TC	TT	TT	CC	CC	CC	CC	TC	TT	CC	TT	CC	TT	CC	CC	CC	CC
bin8-82	8	83.14	AX-117694610	ACGTGGATTACTAAGAAGATGACAACTGGAGAGTC[A/G]CATTAAAAGAGTTGCGATTTACAACCGGTACGATC	GG	GG	GG	GG	GG	GG	GG	GG	GG	GG	GG	GG	AA	GG	AA	GG	GG	GG	GG	GG	GG	GG	GG	AA	GG	GG	GG	AA	AG	AA	AA	GG	GG	GG	GG	AG	AA	GG	AA	GG	AA	GG	GG	GG	GG
bin8-83	8	83.37	AX-117694617	ATATAGGCTTGTTCAAACTGTAGAAAATAGTTGGA[A/G]TTTGCTTCAGAAATTCAGTAATAAATTAAATACCA	AA	AA	AA	AA	AA	AA	AA	AA	AA	AA	AA	AA	GG	AA	GG	AA	AA	AA	AA	AA	AA	AA	AA	GG	AA	AA	AA	GG	AG	GG	GG	AA	AA	AA	AA	AG	GG	AA	GG	AA	GG	AA	AA	AA	AA
bin8-87	8	84.06	AX-117617161	AATACACCAAAAACAAAGAGAACCTAAATAGAAAG[C/T]AAAGCAGTGAGAGTAATTCATAGATTGTTGTCTGT	CC	CC	CC	CC	CC	CC	CC	CC	CC	CC	CC	CC	TC	CC	TC	CC	CC	CC	CC	CC	CC	CC	CC	TC	CC	CC	CC	TC	NN	TC	TC	CC	CC	CC	CC	TC	TC	CC	TC	CC	TC	CC	CC	CC	CC
bin8-88	8	84.29	AX-117617159	ATTATTTTTCCCAACAGTTTCTTGGTCACGACTAT[A/C]TAAACTCTTCTGAAAGGGATCAATAGAAGTAAAAA	CC	CC	CC	CC	CC	CC	CC	CC	CC	CC	CC	CC	AA	CC	AA	CC	CC	CC	CC	CC	CC	CC	CC	AA	CC	CC	CC	AA	AC	AA	AA	CC	CC	CC	CC	AC	AA	CC	AA	CC	AA	CC	CC	CC	CC
bin8-89	8	84.52	AX-117664230	CAAACTTTAGTTTCATGGTAGTAATAGAAGGGAAC[A/G]TGATTTAAATACTAGAACTATATTTAATCTAAACT	AA	AA	AA	AA	AA	AA	AA	AA	AA	AA	AA	AA	GG	AA	GG	AA	AA	AA	AA	AA	AA	AA	AA	GG	AA	AA	AA	GG	AG	GG	GG	AA	AA	AA	AA	AG	GG	AA	GG	AA	GG	AA	AA	AA	AA
bin8-90	8	84.75	AX-117733453	TAATGCCATAAACGTGTGACTAGCAGCGAAGAAAC[A/G]CAGATATGGTAAGCAAATAATAGTGGAATCTCATT	GG	GG	GG	GG	AA	GG	GG	GG	GG	AA	GG	GG	AA	GG	AA	GG	AA	GG	AG	GG	GG	GG	GG	AA	GG	GG	GG	AG	AG	GG	AA	GG	GG	GG	GG	AG	AA	GG	AA	GG	AA	GG	GG	GG	GG
bin8-91	8	85.44	AX-117662908	GTCTTGATGGACATAAGAGCTAAGTGTGATGACCC[A/G]CCATGTCGTCATGTCATATAGGCGACATTTGGCAT	AA	GG	GG	AA	GG	AA	AA	GG	GG	GG	GG	GG	AA	AA	NN	AA	GG	AA	NN	AA	AA	AA	GG	GG	AA	AA	NN	AG	AG	AA	GG	NN	GG	GG	GG	NN	GG	GG	GG	GG	AA	NN	AA	GG	AA
bin8-92	8	85.68	AX-117662901	CTGTGAGTTAGTATCAATCGGATAAGCAACTGGGA[A/C]ACTGTTAGGATCAACATGAGGCACCTCGTTGCTGG	AA	CC	CC	AA	CC	AA	AA	AA	CC	CC	AA	CC	AA	AA	CC	AA	CC	AA	AC	AA	AA	AA	AA	CC	AA	AA	AA	AC	AC	AA	CC	CC	CC	CC	AA	AA	CC	CC	CC	AA	AA	AA	AA	CC	AA
bin8-93	8	86.37	AX-117662857	CCCCCTTTAGTGGTGATGACCCGATAGGCTATTTT[A/G]CGTTTAATCATTATTTCTGTGTTCCGAAATATTGA	GG	GG	GG	GG	AG	GG	GG	GG	GG	GG	GG	GG	GG	GG	AG	GG	GG	GG	GG	GG	GG	GG	GG	AG	GG	GG	GG	NN	GG	GG	AG	GG	GG	GG	GG	GG	AG	GG	AG	GG	GG	GG	GG	GG	GG
bin8-94	8	86.6	AX-117662849	TCCCTGTGAAGTATGTAACCTTAATGCGTAAGAAA[A/C]AATTCAAGGATCTAAGATCCTTTATAGCAAACTCT	AA	CC	CC	AA	CC	AA	AA	AA	CC	CC	AA	CC	AA	AA	CC	AA	CC	AA	AC	AA	AA	AA	AA	CC	AA	AA	AA	AC	AC	AA	CC	CC	CC	CC	AA	AA	CC	CC	CC	AA	AA	AA	AA	CC	AA
bin8-95	8	86.83	AX-117662846	TTTTATGCTACACTTGATTCTTCAGTGTGTATTTC[A/C]TCAGATGATATGTTAGTGACTAATTTAATTTTCAA	CC	AA	AA	CC	AA	CC	CC	CC	AA	AA	CC	AA	CC	CC	AA	CC	AA	CC	AC	CC	CC	CC	CC	AA	CC	CC	CC	AC	AC	CC	AA	AA	AA	AA	CC	CC	AA	AA	AA	CC	CC	CC	CC	AA	CC
bin8-96	8	88.07	AX-117700207	GATCATAGGGAAGAGAAAACTAAAGAGTTACATCA[A/G]CTAAGTAAACCAAGAATTTGATTATTAGACCCAGA	GG	GG	GG	GG	AG	GG	GG	GG	GG	GG	GG	GG	GG	GG	AG	GG	GG	GG	GG	GG	GG	GG	GG	AG	GG	GG	GG	GG	GG	GG	AG	GG	GG	GG	GG	GG	AG	GG	AG	GG	GG	GG	GG	GG	GG
bin8-97	8	88.31	AX-117667114	ATAGAACTTACTCCCTCTAATCAACACAATAGCCA[A/G]ACAGATTTCGAAGGAAGGATAAGAGCTCGCCATAT	GG	AA	AA	GG	GG	GG	AA	AA	AA	AA	AA	AA	AA	AA	AA	AA	AA	AA	AG	GG	AA	GG	AA	GG	AA	AA	GG	AG	AG	GG	GG	GG	AA	AA	AA	AA	GG	AA	GG	AA	AA	GG	GG	AA	GG
bin8-98	8	88.54	AX-117667124	TGGTAGGATTTACGGATCTTTGTCACATGCATTTG[C/T]CTTCTTGTCTTCTGCTTTCTGCCTTTAGGGGGTCA	TC	TC	TC	TC	TT	TC	NN	TC	TC	NN	TC	NN	NN	NN	TC	TC	NN	NN	TC	NN	NN	TC	TC	TT	NN	NN	NN	TC	TC	TC	TT	TC	TC	TC	NN	NN	TT	NN	TT	TC	NN	TC	NN	TC	TC
bin8-99	8	91.03	AX-117667190	ATGGGTGGTGTTTATTGTATTAGATTTTTTCGTTC[A/C]TATACACTATTTCAAACTTTATTATAAAAAATATA	CC	CC	CC	CC	AC	CC	CC	CC	CC	CC	CC	CC	CC	CC	CC	CC	CC	CC	CC	CC	CC	CC	CC	CC	CC	CC	CC	AC	AC	CC	AC	CC	CC	CC	CC	CC	AC	CC	AC	CC	CC	CC	CC	CC	CC
bin8-100	8	91.5	AX-117527917	ACCAGTCCCTAAGGCTCCTGTTATACATGACATCC[C/T]GGATGATGGCAGAGGGGATGATGCTATTGCTTCAG	TT	CC	CC	TT	CC	TT	CC	CC	CC	CC	CC	CC	TT	CC	CC	TT	CC	CC	TC	TT	TT	TT	CC	CC	TT	TT	TT	CC	CC	TT	CC	TT	CC	CC	CC	TT	CC	CC	TC	CC	TT	TT	TT	CC	TT
bin8-101	8	91.73	AX-117731891	TTGAGTATGTGGTTGTCGCCTCTTGTTATGCACAA[C/T]TGCTTTGGATCAAGCAACAACTTGAGAATTTTGGT	CC	CC	CC	CC	TT	CC	CC	CC	CC	CC	CC	CC	CC	CC	CC	CC	CC	CC	CC	CC	CC	CC	CC	CC	CC	CC	CC	TC	TC	CC	TT	CC	CC	CC	CC	CC	TC	CC	TC	CC	CC	CC	CC	CC	CC
bin8-102	8	92.91	AX-117664812	AGAAGATTTAATATATATCGAACCAAACGAACAAC[A/G]GCTTCTATATGAGAAACCTTTGGAGAATGCATGAA	AA	GG	AA	AA	GG	AA	AA	AA	AA	AA	AA	AA	AA	AA	AA	AA	AA	AA	AA	AA	AA	AA	AA	AA	AA	AA	AA	AG	AG	AA	GG	AA	AA	AA	AA	AA	AG	AA	AG	AA	AA	AA	AA	AA	AA
bin8-104	8	93.15	AX-117740733	ATCCTGTAAGCTTTCCTTTAACCTTCTCATGGCTT[C/T]AAAACTTCTCTCGTTCAAGTTGCTTGCAAATGCCA	CC	TC	CC	TC	TC	CC	CC	CC	CC	CC	CC	CC	CC	CC	CC	CC	CC	CC	CC	CC	CC	CC	CC	CC	CC	CC	CC	CC	CC	CC	TC	CC	CC	CC	CC	CC	TC	CC	TC	CC	CC	CC	CC	CC	CC
bin8-103	8	93.39	AX-117664642	AAGGAGCAAAATGAATGTATAGAGCAAATACCTGG[C/T]GTGCCTCATGTAATCAAGGGTGTGGTCATTGATAA	CC	TT	CC	TT	TT	CC	CC	CC	CC	CC	CC	CC	CC	CC	CC	CC	CC	CC	CC	CC	CC	CC	CC	CC	CC	CC	CC	TC	TC	CC	TT	CC	CC	CC	CC	CC	TC	CC	TC	CC	CC	CC	CC	CC	CC
bin8-105	8	95.37	AX-117664764	CTCTGAACAACTGGTTCGTTTTACTTCAGAAATCT[A/G]GAATCCCGCTTAGAAAAACTATTCTATTGTTAAGA	AG	AA	AG	AA	AA	AA	AA	AA	GG	GG	AA	AA	AG	GG	GG	AG	GG	AA	GG	AA	AG	AA	GG	GG	AG	AG	AA	AG	AG	AA	AA	AA	AA	AA	AA	AG	AG	AA	AA	AA	AG	AA	AA	AA	AA
bin8-106	8	96.91	AX-117764706	GCACATGACTCAAAATATCTAAGAATTTCTTGTAC[G/T]TAGAATCATCTTTTTGCTTATGCAGTCTTTGTGGA	TG	GG	TG	GG	GG	GG	GG	GG	GG	GG	GG	GG	NN	GG	GG	TG	GG	GG	GG	GG	TG	GG	GG	GG	TG	TG	GG	GG	GG	GG	GG	GG	GG	GG	GG	TG	GG	GG	GG	GG	TG	GG	GG	GG	GG
bin8-107	8	98.14	AX-117787948	CCAAGGATAAGGTAGGATTCTTATTTAATAGTTCC[C/T]CGGAACAATCAACAGTTTGAGACTGATGTTCTGAA	TC	CC	TT	CC	CC	CC	CC	CC	CC	CC	CC	CC	TT	CC	CC	TT	CC	CC	CC	CC	TT	CC	CC	CC	TT	TT	CC	CC	CC	CC	CC	CC	CC	CC	CC	TT	CC	CC	CC	CC	TT	CC	CC	CC	CC
bin8-108	8	99.89	AX-105971870	ACTAAAGTTCTTCGCATGGTACATTATCGAACTTA[A/C]GACTATTGCTATACTTTGTTTCATAGCCTCGGTTA	CC	AC	CC	CC	AC	AC	CC	CC	CC	CC	CC	CC	CC	CC	CC	CC	CC	CC	CC	AC	CC	AC	CC	CC	CC	CC	AC	NN	NN	AC	AC	AC	CC	CC	CC	CC	NN	CC	AC	CC	CC	AC	AC	CC	AC
bin8-112	8	101.13	AX-105961605	ATAGATACATGGAACACGGATAAACCACAGACGAA[C/T]TAGGTGGCAGTGCAAGCTTGTAGGCCACCTAACCA	CC	TT	CC	CC	TT	TT	CC	CC	CC	CC	CC	CC	CC	CC	CC	CC	CC	CC	TC	TT	CC	TT	CC	CC	CC	CC	TT	TC	TC	TT	TT	TT	CC	CC	CC	CC	TC	CC	TT	CC	CC	TT	TT	CC	TT
bin8-111	8	101.6	AX-105981727	TATGAACTATCCACATATTAGCTTTGCGGCATACC[A/C]TCCACCCATTTCTGACACTCTGCCAAGTCCTAGAG	AA	CC	AA	AA	CC	AA	AA	AA	AA	AA	AA	AA	AA	AA	AA	AA	AA	AA	AA	AA	AA	AA	AA	AA	AA	AA	AA	AC	AC	AA	CC	AA	AA	AA	AA	AA	AC	AA	AC	AA	AA	AA	AA	AA	AA
bin8-113	8	103.03	AX-105977714	TATTTCCATTTATTATCGTTAGCAATATGTACAAA[C/T]CCCTCATGTTTTGTTTAATCACATGTTTTTCTAGC	CC	TT	CC	CC	TT	CC	CC	CC	CC	CC	CC	CC	CC	CC	CC	CC	CC	CC	CC	CC	CC	CC	CC	CC	CC	CC	CC	TC	TC	CC	TT	CC	CC	CC	CC	CC	TC	CC	TC	CC	CC	CC	CC	CC	CC
bin8-114	8	103.49	AX-105989229	ATTTTTGGACTTAGTTGTATTGCTGAAGATTAATG[A/G]CTTGTGGTGTTTTGGCATCTGCGGGGGGCTTGGCC	NN	GG	AA	AA	GG	AA	AA	AA	AA	AA	AA	AA	AA	AA	AA	AA	AA	AA	AA	AA	AA	AA	AA	AA	AA	AA	AA	AG	AG	AA	GG	AA	AA	AA	AA	AA	AG	AA	AG	AA	AA	AA	AA	AA	AA
bin8-110	8	103.96	AX-105976784	ACGGGGTCAACATATCGTCTTAATTATTATCAAGA[A/T]AGCAATAAGAAGTTTGAAATTATTGCCTTGCTTTG	AA	AT	AA	AA	AT	AA	AA	AA	AA	AA	AA	AA	AA	AA	AA	AA	AA	AA	AA	AA	AA	AA	AA	AA	AA	AA	AA	AA	AT	AA	AT	AA	AA	AA	AA	AA	AT	AA	NN	AA	AA	AA	AA	AA	AA
bin8-109	8	104.19	AX-105968493	GGTCGTATTTCTTTCATAATAATCGTCTACATACA[A/G]TACTGAATACATAAGCTGTACGGCCGTACCAGAAT	GG	AA	GG	GG	AA	GG	GG	GG	GG	GG	GG	GG	GG	GG	GG	GG	GG	GG	GG	GG	GG	GG	GG	GG	GG	GG	GG	AG	AG	GG	AA	GG	GG	GG	GG	GG	AG	GG	AG	GG	GG	GG	GG	GG	GG
bin8-116	8	104.43	AX-106005941	TAGCTGCCCGGTGTTCGCAGACCTTGTCTCTCCTT[C/T]CCTATCTTTCCGCTCTATGTACTTAGTTTTAGTCT	CC	TT	CC	CC	TT	CC	CC	TT	NN	TT	CC	CC	CC	TT	TT	CC	TT	TT	TC	CC	CC	CC	TT	TT	CC	CC	CC	TT	NN	CC	TT	NN	CC	CC	TT	CC	TT	CC	TC	CC	CC	CC	CC	CC	CC
bin8-123	8	106.37	AX-106001520	GAAAGGGGTATTGAGAGCTTTGGAGGTGTCGATGC[A/C]TTTGGGTTCTATGGGTAGATAAATGGGTTTATTGG	AC	CC	AC	AC	CC	NN	AC	CC	CC	CC	AA	AA	NN	CC	CC	AC	CC	CC	AC	AA	AA	AA	CC	CC	AA	AA	AA	CC	CC	AA	CC	AA	AA	AA	CC	NN	CC	AA	AC	NN	NN	NN	AA	AA	NN
bin8-124	8	107.6	AX-117533789	AGGCCATCTTATATGAACGCATCAACCACAATATC[A/G]GTCACAATCATTGTGAAAATATACCACCGTGAATC	AA	GG	AA	GG	GG	AA	GG	GG	GG	GG	GG	GG	GG	GG	GG	AA	GG	GG	AG	AA	AA	AA	GG	GG	AA	AA	AA	GG	GG	AA	GG	AA	GG	GG	GG	AA	GG	GG	AG	GG	AA	AA	AA	GG	AA
bin8-125	8	108.3	AX-117494107	CACTTGGGCAAGGATTTGACGTATATTAAGGAGTC[A/G]ATGGCTATCTTGGACATGCAGGTCCGGAAGTTGAG	AA	GG	AA	GG	GG	AA	GG	GG	GG	GG	GG	GG	GG	GG	GG	AA	GG	GG	AG	AA	AA	AA	GG	GG	AA	AA	AA	GG	GG	GG	GG	AA	GG	GG	GG	AA	GG	GG	GG	GG	AA	AA	AA	GG	AA
bin8-126	8	108.54	AX-117684094	TGCGGCGAGCTCTGACTGAAAAGGCTGCTGGTGAG[A/G]GGAATCGATCCCAGGTTTTCCACGTGGAAAGTCAC	AG	GG	AG	GG	GG	AG	GG	GG	GG	GG	GG	GG	GG	GG	GG	AA	GG	GG	AG	AG	AG	AG	GG	GG	AG	AG	AG	GG	GG	GG	GG	AG	GG	GG	GG	AG	GG	GG	GG	GG	NN	AG	NN	GG	AG
bin8-127	8	109.27	AX-117754743	ACTAGACCATCATCAGCACGTCAAAATTACATCTC[G/T]CACCTCAACCATGGAATCACAAGCCGCTGGAGCAC	TG	GG	TG	GG	GG	GG	GG	GG	GG	GG	GG	GG	TG	GG	GG	TG	GG	GG	TG	GG	TG	GG	GG	GG	TG	TG	TG	GG	GG	GG	GG	TG	TG	GG	GG	TG	GG	GG	GG	GG	TG	TG	TG	GG	GG
bin8-118	8	111.79	AX-105969511	GAAATAAAATAACTTCTTTGGAGAAATTACTATAC[A/G]TTTAGGTGTAGTTGAGAACAGTTTTCCCGTAGTAG	GG	AA	GG	GG	AA	GG	GG	AA	AG	GG	GG	GG	GG	GG	GG	GG	GG	AA	GG	GG	GG	GG	GG	GG	GG	GG	GG	AG	AA	AA	AA	GG	GG	GG	AA	GG	AG	GG	AA	GG	GG	GG	GG	GG	GG
bin8-119	8	112.03	AX-117516423	ATCTGTCTGCGGCTGGGCATTGGCGCTTGGCATCG[G/T]ATCTGGGCACGCGATAGCAACATGATGGTCTGTGC	TT	TG	TT	TT	TG	TT	TT	TG	TT	TT	TT	TT	TT	TT	TT	TT	TT	TG	TT	TT	TT	TT	TT	TT	TT	TT	TT	TT	TG	TG	TG	TT	TT	TT	TG	TT	TT	TT	TG	TT	TT	TT	TT	TT	TT
bin8-122	8	112.74	AX-117684102	AGAACAACATGGTGCAGAGACAACCAACCTATGCC[C/T]AGGATGACATCAAAGTCGGTTATGTCGAGCAACAG	CC	TT	CC	CC	TT	CC	CC	TT	TC	CC	CC	CC	CC	CC	CC	CC	CC	TT	CC	CC	CC	CC	CC	CC	CC	CC	CC	TC	TT	TT	TT	CC	CC	CC	TT	CC	TT	CC	TT	CC	CC	CC	CC	CC	CC
bin8-120	8	112.97	AX-105987169	GTAACTTAAATTACCCGAAAGCTTAACGCGGGGAA[A/G]ATGGGTCCAACGTGGGAAGGTCCTTATCGGACTTC	AA	GG	AA	AA	GG	GG	AA	GG	AG	AA	AA	AA	AA	AA	AA	NN	AA	GG	AG	GG	GG	GG	AA	AA	AA	AA	GG	AG	GG	GG	GG	AA	AA	AA	GG	AA	GG	AA	GG	AA	AA	GG	GG	AA	GG
bin8-121	8	113.44	AX-106007433	TGATTTTGCTCGTGTCTATGCACATAAGGGATGGA[C/T]CTGGTTCATGTATGAGCTTCCTTTATCAATCTTCA	CC	TC	CC	CC	TC	CC	CC	TC	TC	CC	CC	CC	CC	CC	CC	CC	CC	TC	CC	CC	CC	CC	CC	CC	CC	CC	CC	TC	TC	TC	TC	CC	CC	CC	TC	CC	TC	CC	TC	CC	CC	CC	CC	CC	CC
bin8-128	8	113.91	AX-117754736	TGGTGATACGCTCATTTCCACTCTAAAATCTCAAG[A/C]CTCTAAAGCAATTCGCCCGGCCTCTATTGCTCGTA	CC	AA	CC	CC	AA	CC	CC	AA	CC	CC	CC	CC	CC	CC	CC	CC	CC	CC	CC	CC	CC	CC	CC	CC	CC	CC	CC	AC	AA	AA	AA	CC	CC	CC	CC	CC	AA	CC	AA	CC	CC	CC	CC	CC	CC
bin8-129	8	115.62	AX-106020062	TAAAATTGGGCTAAGGGTTGATCCCTATTGCAACC[A/C]CTTTATAATCGGGAAGTGTTCTGGGTCTCCACCTA	AA	AA	AA	AA	AA	AA	AA	AA	AA	AA	AA	AA	AA	AA	AA	AA	AA	AA	AA	AA	AA	AA	AA	AA	AA	AA	AA	AC	CC	CC	CC	AA	AA	AA	AA	AA	CC	AA	CC	AA	AA	AA	AA	AA	AA
bin8-130	8	116.09	AX-105964436	CAAGTTTAGATATTGTTCAATAGTTTTGAGTTTGA[C/T]TAGCAAGTCACTAAAGTAGGATTACCTTTCATCAT	CC	CC	CC	CC	CC	CC	CC	CC	CC	CC	CC	CC	CC	CC	CC	CC	CC	CC	CC	CC	CC	CC	CC	CC	CC	CC	CC	TC	TC	TC	TC	CC	CC	CC	CC	CC	TC	CC	TC	CC	CC	CC	CC	CC	CC
bin8-131	8	118.56	AX-105959886	TTTTATGTGCACTTTTTTCGTTAAAGTAAGAGAGT[A/C]TTTTGAGTAACAGTAAAGTTGTTTCTGTGGTCACA	AA	AA	AA	AA	AA	CC	CC	AA	AA	AA	CC	AA	AA	AA	AA	AA	AA	AA	AA	CC	AA	CC	CC	AA	CC	AA	AA	AC	CC	CC	CC	AA	AA	CC	AA	AA	CC	CC	CC	CC	AA	AA	AA	CC	CC
bin8-132	8	118.8	AX-117709450	GCGAAGAATCTGTTGGAACCTATGTAAGATGTCCT[A/G]AGCATCATTTGACTCAGCCTCACTGAATGCTGGAG	GG	GG	GG	AA	GG	GG	GG	GG	GG	GG	GG	GG	GG	GG	GG	GG	GG	GG	AG	GG	AA	GG	GG	GG	GG	GG	AA	AG	AA	AA	AA	GG	GG	GG	GG	GG	AA	GG	AA	GG	GG	AA	AA	GG	GG
bin8-133	8	119.99	AX-106008878	CCATATAGTGTAAAGCTTGTTTATTCATGTTGCTT[G/T]TATCATTCTTGCACTTTCACTAGATTTTTTTCTAT	TT	TT	TT	GG	TT	TT	TT	TT	TT	TT	TT	TT	TT	TT	TT	TT	TT	TT	TG	TT	GG	TT	TT	TT	TT	TT	GG	TG	GG	GG	GG	TT	TT	TT	TT	TT	GG	TT	GG	TT	TT	GG	GG	TT	TT
bin8-134	8	120.46	AX-117726125	CTTGAAGTTTCAATCTTTCAAAATTGGCAGGTTCA[C/T]AATTACCTTGGTGGAACTTGTTCAGGGCTCTGATT	CC	CC	CC	TT	CC	CC	CC	CC	CC	CC	CC	CC	CC	CC	CC	CC	CC	CC	TC	CC	TT	CC	CC	CC	CC	CC	TT	CC	TT	TT	TT	CC	CC	CC	CC	CC	TT	CC	TT	CC	CC	TT	TT	CC	CC
bin8-135	8	123.45	AX-117726135	TTCATGAGAATTGTCGCTTGGCCTAATGTCACCAA[A/G]GCAACCAGTTTGAACCTGTTCCAACTGCAAGCGAG	AA	AA	AA	AA	AA	AA	AA	AA	AA	GG	AA	AA	AA	GG	GG	AA	GG	AA	AG	AA	AA	AA	AA	GG	AA	AA	AA	GG	GG	GG	GG	AA	AA	GG	AA	AA	GG	GG	GG	AA	AA	AA	AA	GG	AA
bin8-136	8	124.87	AX-117726148	AAAGAAATAGGGAAGAGAAGATTAAGATATTCCAT[G/T]AGGTAGTTCCATTAATCAATAATCTTCATCTCTAA	TT	TT	TT	TT	TT	TT	TT	TT	TT	TT	TT	TT	TT	TT	TT	TT	TT	TT	TT	TT	TT	TT	TT	TT	TT	TT	TT	TG	GG	GG	GG	TT	TT	TT	TT	TT	GG	GG	GG	TT	TT	TT	TT	TT	TT
bin8-137	8	125.1	AX-117726157	TCAGTTCCTTATTTATTTCTGTTACTTGCTGAGTT[A/G]GTTGTACCTATGCTATACCCTGTACGTCATGTGCA	GG	GG	GG	GG	GG	GG	GG	GG	GG	GG	GG	GG	GG	GG	GG	GG	GG	GG	GG	GG	GG	GG	GG	GG	GG	GG	GG	GG	GG	GG	GG	GG	GG	GG	GG	GG	GG	GG	GG	GG	GG	GG	GG	GG	GG
bin8-138	8	125.33	AX-117726164	ATTTAACTCCAGCCGAGGATCCACAAGTTGATAAA[A/T]CTTTCTCTTGTCAGCTAAATATGGCCTTGCCCATG	TT	TT	AA	TT	TT	AA	AA	AA	AA	AA	AA	AA	AA	AA	AA	TT	AA	AA	AA	AA	TT	AA	AA	AA	AA	TT	TT	AA	AA	AA	AA	TT	AA	AA	AA	AA	AA	AA	AA	AA	AA	TT	AA	AA	AA
bin8-141	8	131.24	AX-117726213	AGACCCTCGATTCAATAACACGAAAAAGACGATAA[A/G]AGAAGGGACAATATATTAGTACCGTCAAACAGAAA	GG	GG	GG	GG	GG	GG	GG	GG	GG	GG	GG	GG	GG	GG	GG	GG	GG	GG	GG	GG	GG	GG	GG	GG	GG	GG	GG	GG	GG	GG	GG	GG	GG	GG	GG	GG	GG	GG	GG	GG	GG	GG	GG	GG	GG
bin8-142	8	131.95	AX-117726192	AAATTCATTTGTATACATAGGTCTTGTCTTTGTTC[C/G]GGGCGAATCTTACCGCTTTTTTTTTAATTAAAATA	GG	GG	GG	GG	GG	GG	GG	GG	GG	GG	GG	GG	GG	GG	GG	GG	GG	GG	GG	GG	GG	GG	GG	GG	GG	GG	GG	GG	GG	GG	GG	GG	GG	GG	GG	GG	GG	GG	GG	GG	GG	GG	GG	GG	GG
bin8-143	8	134.67	AX-117815754	GAAGGGCGGGCTTCTTACATGTGGTGGTAGAATGG[C/T]ACTTATTAAAAATGTCCTTCAATCTCTGCTTATTT	CC	CC	TT	TT	CC	NN	TT	TT	CC	TT	TT	TT	TT	TT	TT	TT	TT	TT	TT	CC	TT	TT	TT	TT	TT	CC	TT	TT	TT	TT	TT	CC	TT	TC	TT	TT	TT	TT	TT	TT	TT	TT	TT	TT	TT
bin8-144	8	136.12	AX-106021249	TCAAAGTAATCGAACATTTCGTCATATGTTTACTC[C/T]ATTCTCTGGTAATACATTTCGTCAATGACTAAAAA	TT	TT	TT	TT	TT	TT	TT	TT	TT	TT	TT	TT	TT	TT	TT	TT	TT	TT	TT	TT	CC	TT	TT	TT	TT	TT	CC	TT	TT	TT	TT	TT	TT	TT	TT	TT	TT	TT	TT	TT	TT	CC	TT	TT	TT
bin8-148	8	141.14	AX-106020060	TCCCCTAATCCCTCTTGTTACCAAAAGATGCTACA[A/G]CTCTAAAATCGAACCCTAGTACTTAATTTGTACAA	GG	AA	AA	AA	AA	GG	GG	AG	GG	GG	AG	GG	AA	AG	GG	GG	NN	AG	AA	GG	AG	GG	GG	GG	AG	GG	AA	GG	GG	GG	AA	GG	AG	AG	GG	GG	AA	GG	AG	AG	AA	AA	AA	AA	GG
bin8-149	8	141.39	AX-105986324	AGAGATTTTTACGGGGATTTGGCATGGGGCATTTG[C/T]ATCTATACCCATTTTTTGTGTCACATTTTAACTTG	TC	CC	CC	CC	CC	TC	CC	TC	TC	CC	CC	CC	CC	CC	TC	TC	CC	CC	CC	TC	CC	CC	CC	TC	CC	TC	CC	CC	TC	TC	CC	TC	CC	CC	TC	CC	CC	TC	TC	CC	CC	CC	CC	CC	CC
bin8-150	8	141.63	AX-117752821	TGAAAATAGGTTCCATCCGGGAAGTTAAATACCCA[A/G]ATTGGTTAGCTAAAGTAGTAGTCGTACCTAAATAG	AA	GG	GG	GG	GG	AA	GG	AG	AA	GG	GG	GG	GG	GG	AA	AA	GG	GG	GG	AA	GG	GG	GG	AA	GG	AA	GG	AG	AA	AA	GG	AA	GG	GG	AA	GG	GG	AA	AG	GG	GG	GG	GG	GG	GG
bin8-152	8	144.05	AX-105958776	TGGCTATGGAGATGCTTGTTGTCATTTGGACGTGA[A/C]GACGACGAACGTCGGGGATTGTTTTGGTGAGCAAG	CC	CC	CC	CC	AA	CC	CC	CC	CC	CC	CC	CC	CC	CC	CC	CC	CC	CC	CC	CC	CC	CC	CC	CC	CC	CC	AA	CC	CC	CC	AA	CC	CC	CC	CC	CC	AA	CC	AA	CC	CC	AA	CC	CC	CC
bin8-153	8	144.31	AX-106007060	TGGAAACTTACGCAGAGCTATCTGACAGAGGACTA[C/T]AAAATATAATTTCTCAGAATATTCTATGGGAAAGT	TT	TT	TT	TC	TC	TT	TT	TC	TT	TT	TC	TT	TC	TC	NN	TC	TC	TT	TC	NN	TC	TT	TC	TT	TC	TT	TC	TC	TC	TC	TC	NN	TT	NN	TT	TT	TC	TC	TC	TC	NN	TC	TT	TT	TT
bin8-154	8	144.84	AX-117704916	TATTAGAATATATTTCCAAAATATTAAATGATTAA[A/G]TCCTGTATCACATATGCCTTAAAGTGAACAAGTGA	AA	AA	AA	AA	AG	AA	AA	AA	AA	AA	AA	AA	AA	AA	AA	AA	AA	AA	AA	AA	AA	AA	AA	AA	AA	AA	NN	AG	AG	AA	AG	AA	AA	AA	AA	AA	AA	AA	AG	AA	AA	AG	AA	AA	AA
bin8-156	8	147.56	AX-117667827	TTTTGGTTCCTCTCCAATTTGCTCTGTATGTGTTT[A/T]AGACATGCTTTAGACAGTGTAAAATGCCAAATTCA	AA	AA	AA	AA	TT	AA	AA	AA	AA	AA	AA	AA	AA	AA	AA	AA	AA	AA	AA	AA	AA	AA	AA	AA	AA	AA	TT	AT	TT	AA	TT	AA	AA	AT	AA	AA	AA	AA	TT	AA	AA	TT	AA	AA	AA
bin8-155	8	147.8	AX-117704930	ATTCTTCTCATTATCTTTATCACCTTTGGCACCAT[C/T]ATTAGAAGGAGTTCCAGGAAATGGAGGAAATATTG	CC	CC	CC	CC	TT	CC	CC	CC	CC	CC	CC	CC	CC	CC	CC	CC	CC	CC	CC	CC	CC	CC	CC	CC	CC	CC	TT	NN	TT	CC	TT	CC	CC	CC	CC	CC	CC	CC	TT	CC	CC	TT	CC	CC	CC
bin8-165	8	149.49	AX-106023018	GCCCCTGATTATTGTCTCTTTCTATGTTTCTTGAC[A/C]ATTATCACTTCTTTTAATTAACTATCATTCTTGCT	AA	CC	CC	CC	CC	AA	CC	AC	AA	AA	AA	AA	CC	AA	AA	AA	AA	CC	CC	AA	AA	AA	CC	AA	AA	AA	CC	AC	CC	AA	CC	AA	CC	CC	AA	AA	AA	AA	CC	AA	CC	CC	CC	CC	AA
bin8-164	8	149.72	AX-117544589	GCCCGTGAACGCGATGATTAGGGGAGAAAGACCAT[C/T]GCGAATGTGTAGGGCTTTCTGGCCCAAAGCTTCGC	CC	TT	TT	TT	TT	CC	TT	TT	CC	TT	TT	TT	TT	TT	CC	TT	TT	TT	TT	CC	TT	TT	TT	CC	TT	CC	TT	TT	TT	TT	TT	CC	TT	TT	CC	TT	TT	TT	TT	TT	TT	TT	TT	TT	TT
bin8-163	8	149.95	AX-106022303	GATTACCTACATTACACTTCTTGGGGTGTGACGGC[C/T]CTTTCTCTCACCTTACGTAAACACAGAATACTTTG	TT	CC	TT	CC	CC	TT	TT	TC	TT	TT	TT	CC	TT	TT	TT	TT	TT	TT	TT	TT	TT	CC	TT	TT	TT	TT	CC	TC	CC	TT	CC	TT	TT	TC	TT	CC	TT	TT	CC	TT	TT	CC	TT	TT	TT
bin8-167	8	151.34	AX-105997613	CTATGTGCGGGGTTTGGGGAAGGACCGGACAATAA[A/G]TGTCATTGTACGCAGTGTGAAGAAATTATTAGATA	AA	GG	GG	GG	GG	AA	GG	AG	AA	GG	GG	GG	GG	GG	AA	AA	GG	GG	GG	AA	GG	GG	GG	AA	GG	AA	GG	GG	GG	AA	GG	AA	GG	GG	AA	GG	GG	AA	GG	GG	GG	GG	GG	GG	GG
bin8-168	8	152.27	AX-117525821	TACCGCCTGAAGGGTTGGGACACAACAAAGCACTG[A/C]ACATCGCTGTGCAATGCGATGACTACCTCATCACC	AA	CC	CC	CC	CC	AA	CC	AC	AA	CC	CC	CC	CC	CC	AA	AA	CC	CC	CC	AA	CC	CC	CC	AA	CC	AA	CC	CC	CC	AA	CC	AA	CC	CC	AA	CC	CC	CC	CC	CC	CC	CC	CC	CC	CC
bin8-169	8	152.5	AX-105992160	GCGGTGAACTTCCTTTATCATAGTTTTCTTGTCTA[A/C]CTCAACTTGAGCAAAGCTGCCCATAAAACGTCTAC	AA	AA	CC	CC	AA	AA	CC	AA	AA	CC	CC	CC	CC	CC	AA	AA	CC	CC	CC	AA	CC	CC	CC	AA	CC	AA	AA	AC	AA	AA	AA	AA	CC	AA	AA	CC	CC	AA	AA	CC	CC	AA	CC	CC	CC
bin8-161	8	154.43	AX-117544550	CTACTCTTTTATGTCAACAATTGTAGTATGTAACC[C/T]TTTCCTCTGTCTCTGAAGGGATTGCTGCTCTGTTA	CC	CC	CC	CC	CC	CC	CC	TC	CC	CC	TT	CC	CC	CC	CC	TT	TT	TT	CC	CC	TT	CC	CC	CC	TT	TT	CC	CC	CC	TT	CC	CC	TT	CC	TT	CC	TT	CC	CC	TT	CC	CC	CC	CC	CC
bin8-162	8	154.89	AX-117544577	GGAACCATGATCTTGTTAATATTCACAGCTTCGTA[A/C]GCAGGAGTCGAGAAATCAGTGCTACCATTGAGGTA	CC	CC	AA	CC	CC	CC	AA	CC	CC	AA	AA	CC	AA	AA	CC	CC	AA	CC	AA	CC	AA	CC	AA	CC	AA	CC	CC	AC	CC	CC	CC	CC	CC	AC	CC	CC	AA	CC	CC	AA	AA	CC	AA	AA	AA
bin8-159	8	156.96	AX-117544575	TCGAGGCAAACGCATATGTTAAGTTGAGGAGTCAT[C/G]GGCATTTGAAAAGTTTGATAAAAACTATATATATA	GG	GG	CC	GG	GG	GG	CC	CG	GG	CC	CC	CC	CC	CC	GG	CC	CC	CC	CC	GG	CC	CC	CC	GG	CC	CC	GG	CG	GG	CC	GG	GG	CC	GG	CC	CC	CC	GG	GG	CC	CC	GG	CC	CC	CC
bin8-160	8	157.65	AX-117525820	AGGCCAACAACACCCTCGCGCCTATGATAGTAGCC[A/G]AGATCTTTCGTGCTCTCACAGCATGCAAAGCCGGA	GG	GG	GG	GG	GG	GG	GG	GG	GG	GG	AA	GG	GG	GG	GG	GG	AA	AA	GG	GG	AA	GG	GG	GG	AA	GG	GG	GG	GG	GG	GG	GG	AA	GG	GG	GG	AA	GG	GG	AA	GG	GG	GG	GG	GG
bin8-173	8	162.07	AX-105955629	TTGTTAAATTTAATGTTATAAGCCTATAATATGTA[G/T]TATTAGTGTACCTCCATCTGAAAAACATGTTTGTA	GG	GG	GG	GG	GG	GG	GG	TG	GG	GG	GG	GG	GG	GG	GG	TG	GG	GG	GG	GG	GG	GG	GG	GG	GG	TG	GG	GG	GG	TG	GG	GG	GG	GG	TG	GG	GG	GG	GG	GG	GG	GG	GG	GG	GG
bin8-172	8	162.31	AX-105999676	TGCCCTTCGGACTAAAAAATACAGGAGCTAATTAC[C/T]AGCACCTAGTAAATACGATATTCGAAAAACAAATA	TT	TT	CC	TT	TT	CC	CC	CC	CC	CC	CC	CC	CC	CC	TT	CC	CC	CC	CC	CC	CC	CC	CC	TT	CC	CC	TT	CC	CC	CC	NN	TT	CC	TT	CC	CC	CC	CC	TT	CC	CC	CC	CC	CC	CC
bin8-174	8	162.54	AX-106006731	TCTTTAACTATTTTACACTTGCTACCTAACTCCTA[G/T]AAGTATAGATATTGGCTAATTCTGTCTACCAACAC	GG	GG	TT	GG	GG	TT	TT	TT	TT	TT	TT	TT	TT	TT	GG	TT	TT	TT	TT	TT	TT	TT	TT	GG	TT	TT	GG	TT	TT	TT	GG	GG	TT	GG	TT	TT	TT	TT	GG	TT	TT	TT	TT	TT	TT
bin8-171	8	162.99	AX-117766077	GTTTCCATAGCGTATTCCCTTCTTGACAATATCTC[C/T]ATAGCCACTTCATAAGCATGCACTGTTATGTATGT	TT	TT	CC	TT	TT	CC	CC	CC	CC	CC	CC	CC	CC	CC	TT	CC	CC	CC	CC	CC	CC	CC	CC	TT	CC	CC	TT	CC	CC	CC	TT	TT	CC	TT	CC	CC	CC	CC	TT	CC	CC	CC	CC	CC	CC
bin8-175	8	163.22	AX-105974160	TTTATGAAGTATGTTGGACGAATCCAAAATCATAA[C/T]ATGGAGAAAAATACACAATATTTTATAGTAAATCA	TT	TT	TT	TT	TT	TT	TT	TC	TT	TT	TT	TT	TT	TT	TT	TT	TT	TT	TT	TT	TT	TT	TT	TT	TT	TT	TT	TT	TT	TC	TT	TT	TT	TT	TC	TT	TT	TT	TT	TT	TT	TT	TT	TT	TT
bin8-176	8	163.45	AX-117766110	AACCCAGCCCGTCAATCATTAAAGCCATGTAAGTT[A/G]GGCTGGGCTAACCCGGCCGGGCCAGCCCATATTAA	AA	AA	AA	AA	AA	AA	AA	GG	AA	AA	GG	AA	AA	AA	AA	AA	GG	GG	AA	AA	GG	GG	AA	AA	AG	GG	AA	AA	AA	GG	AA	AA	AA	AA	GG	GG	GG	AA	AA	GG	AA	AA	AA	AA	AA
bin8-177	8	163.9	AX-105958147	TTGTAACATTACTTTCAAGAATTAGTGCAAGTCTT[A/C]AATTATTGCTCGGCTCGTTTGGTATGAGGGATAAG	CC	CC	CC	CC	CC	CC	CC	AA	CC	CC	CC	CC	CC	CC	CC	CC	CC	CC	CC	CC	CC	CC	CC	CC	CC	CC	CC	CC	CC	AA	CC	CC	CC	CC	AA	CC	CC	CC	CC	CC	CC	CC	CC	CC	CC
bin8-178	8	164.36	AX-105993030	GTTTGTTCGGATTGTTGCTTGGTGCGTGGATTGCG[C/T]AGGTTGTGGCTTTAATATGTATTGAGGTGTCATGT	TT	TT	TT	TT	TT	TT	TT	CC	TT	TT	CC	TT	TT	TT	TT	TT	CC	CC	TT	TT	CC	CC	TT	TT	TC	CC	TT	TT	TT	TT	TT	TT	TT	TT	CC	CC	CC	TT	TT	CC	TT	TT	TT	TT	TT
bin8-179	8	164.58	AX-117766115	GCAGTGATGGGAATTCCAATTTTAGGAACTTGTTT[C/G]ATGGGATATGGATCAATAATTATGATATATGGTTA	CC	CC	GG	CC	CG	CC	GG	GG	GG	CC	CC	CC	GG	GG	CC	GG	CC	CC	GG	CC	CC	CC	CG	CC	CC	CC	CC	CG	CC	CC	CC	CC	CC	CG	GG	CC	CC	CC	CC	CC	GG	CC	GG	GG	GG
bin8-180	8	164.81	AX-105994726	GCAACATGCTATGGGGGTTCCAACACAAAGAATCA[A/C]AGTAGTAAAGGAATCTTAAACGGCTAGAACACTTG	AA	AA	AA	AA	AA	AA	AA	CC	AA	AA	AA	AA	AA	AA	AA	AA	AA	AA	AA	AA	AA	CC	AA	AA	AA	CC	AA	AA	AA	AA	AA	AA	AA	AA	CC	CC	AA	AA	AA	AA	AA	AA	AA	AA	AA
bin8-181	8	165.03	AX-105958683	CATGTGTGCAATTCTATGAAGTGGCCCAATAGTAC[C/T]GAGGTGTGCTCTTTTGTAGACCTCGTCACAGCAGT	CC	CC	CC	CC	CC	CC	CC	TT	CC	CC	CC	CC	CC	CC	CC	CC	CC	CC	CC	CC	CC	CC	CC	CC	CC	CC	CC	CC	CC	CC	CC	CC	CC	CC	TT	CC	CC	CC	CC	CC	CC	CC	CC	CC	CC
bin8-182	8	165.48	AX-105999531	GATTTCGAGTTCGACGGCCAAAAATGAGAGCACTT[A/G]TACTTTTAATTGGTCTTACGCAGCAACGTTGAATC	AA	AA	AA	AA	AA	AA	AA	GG	AA	AA	AA	AA	AA	AA	AA	AA	AA	AA	AA	AA	AA	AA	AG	AA	AG	AA	AA	AG	GG	AA	AA	AA	AA	AA	GG	AA	AA	GG	AA	AA	AA	AA	AA	AA	AA
bin8-183	8	167.86	AX-117680766	TGAAAATAAGAATCTTTGAAGTACCATGCCTGCGG[C/T]GCTTGCTTTAAGCCATAAAATGCCTTTTTACCTGT	CC	CC	CC	CC	CC	CC	CC	CC	CC	CC	CC	CC	CC	CC	CC	TC	CC	CC	CC	CC	CC	CC	CC	CC	CC	CC	CC	CC	CC	CC	CC	CC	CC	CC	CC	CC	CC	CC	CC	CC	CC	CC	CC	CC	TT
bin8-188	8	168.77	AX-117597556	ACTGATTATGGTTTCGTAAGTCACTTTATATAGCT[A/C]AATTTATTTTTAGGTGATTCGGGTACGGGGGCCCG	CC	CC	CC	CC	CC	CC	CC	CC	CC	CC	CC	CC	CC	CC	CC	AA	CC	CC	CC	CC	CC	CC	AA	CC	CC	CC	CC	CC	CC	CC	AA	CC	CC	CC	AC	CC	CC	AA	AA	CC	CC	CC	AA	CC	AA
bin8-187	8	169	AX-117597575	TTTCAAATTCTGTAAGTACGACGCCAAACGAATCT[A/C]GTCGTTTTTTTTTTTTTTTTTATTTTTTTTTTTTG	CC	CC	CC	CC	CC	CC	CC	CC	CC	CC	CC	CC	CC	CC	CC	AA	CC	CC	CC	CC	CC	CC	AA	CC	CC	CC	CC	CC	CC	CC	AA	CC	CC	CC	AC	CC	CC	AA	AA	CC	CC	CC	CC	CC	AA
bin8-186	8	169.22	AX-117597580	CAAAGACGACTTTCAATAAATTCTGTCCGATTAAT[A/G]TCTGTACTAAAGTATTTACCCAGGAATCAAAATGT	GG	GG	GG	GG	GG	GG	GG	GG	GG	GG	GG	GG	GG	GG	GG	AA	GG	GG	GG	GG	GG	GG	AA	GG	GG	GG	GG	GG	GG	GG	AA	GG	GG	GG	AG	GG	GG	AA	AA	GG	GG	GG	GG	GG	AA
bin8-185	8	169.45	AX-117597581	ACAATCAAGGAATAAACATTTGAACAAAGACCCCA[G/T]ATATTCTGCTTAAGGGTTGCAATGAGACATCAATA	GG	GG	TT	TT	GG	GG	TT	TT	TT	GG	TT	GG	TT	TT	GG	TT	TT	TT	TT	GG	TT	TT	TT	GG	TT	TT	TT	TT	TT	GG	TT	GG	GG	GG	TT	TT	TT	TT	TT	TT	TT	GG	TT	TT	TT
bin8-184	8	169.92	AX-117667293	ATTAGCGTCGACATATTATCATAATATTTTGTTAT[C/G]TATGAGCAATATAGCAACAGATAAGCAACAAATTA	CC	CC	CC	CC	CC	CC	CC	CC	CC	CC	CC	CC	CC	CC	CC	CG	CC	CC	CC	CC	CC	CC	CC	CC	CC	CC	CC	CC	CC	CC	CC	CC	CC	CC	CC	CC	CC	CC	CC	CC	CC	CC	CC	CC	CG
bin8-170	8	172.84	AX-117532851	GAGTTAAAAATATTACCACTTCGGCAGTTGCCTCT[A/G]TCAAAGCTCCCCCACAACATTTATTACTTCATCTA	AA	GG	GG	GG	GG	GG	GG	GG	GG	GG	GG	GG	GG	GG	AA	GG	GG	GG	GG	GG	GG	GG	GG	AA	GG	GG	GG	GG	GG	GG	GG	AA	GG	GG	GG	GG	GG	GG	GG	GG	GG	GG	GG	GG	GG
bin9-1	9	0	AX-105985530	GCTTTCTTTCGCAAAATTCCCAAAAAAGATGAAAT[G/T]CAAAAAATATATATTCTCTTTCTAAACGCTTTCAT	GG	TT	GG	GG	GG	GG	TG	GG	GG	GG	TT	GG	GG	GG	GG	GG	GG	GG	GG	GG	GG	GG	GG	GG	GG	GG	GG	TG	TT	GG	GG	GG	GG	TG	GG	GG	GG	GG	GG	GG	GG	GG	GG	GG	GG
bin9-2	9	2.69	AX-105980970	ATTACTACCTTAACTAATCGAAGTCCTGGTGTTTG[C/T]AGGTTTAGAAGATATCCAATATATTTGAATTCACC	CC	TT	CC	CC	CC	CC	TC	CC	CC	CC	TT	CC	CC	CC	CC	CC	CC	CC	CC	CC	CC	CC	CC	CC	CC	CC	CC	TC	TT	CC	CC	CC	CC	TC	CC	CC	CC	CC	CC	CC	CC	CC	CC	CC	CC
bin9-8	9	9.21	AX-105983452	TAGACTTCAGGTAAGTACTTCAGATGAATCCATTC[A/G]GGACATGCATACTCGTTTCACTTTCATCATCAATG	AA	AA	AA	AA	GG	AA	AG	AA	AA	GG	AA	GG	GG	GG	AA	AA	GG	AA	GG	AA	GG	AA	AA	AA	AA	AA	AA	AG	AA	AA	AA	AA	AA	AG	GG	AA	AA	AA	AA	GG	AA	AA	AA	GG	AA
bin9-7	9	9.43	AX-106002922	TAGGGCTGTGCATAATTTGGTAAATACCGAATTTC[C/T]GTACCGAAATTGAATTTCCATTTACAAGTTAGAAT	CC	CC	CC	CC	TT	CC	TC	CC	CC	TT	CC	TT	TT	TT	CC	CC	TT	CC	TT	CC	TT	CC	CC	CC	CC	CC	CC	TC	CC	CC	CC	CC	CC	TC	TT	CC	CC	CC	CC	TT	CC	CC	CC	TT	CC
bin9-10	9	10.09	AX-106020276	TCGGACTATGAAAAATGACCTAAGGAACAATAGCC[A/C]TCATCTCGCCTTAACCGTTACACGTTCTTATTCAT	CC	CC	AA	CC	CC	CC	CC	CC	CC	CC	CC	CC	CC	CC	NN	CC	CC	CC	CC	CC	CC	CC	CC	AA	CC	CC	CC	CC	CC	CC	CC	CC	CC	CC	CC	CC	CC	CC	CC	CC	AA	CC	CC	CC	CC
bin9-11	9	15.54	AX-117659316	CCTAGTAAATGGTCATGCACTTGTGACACTAGGTT[A/C]AGGGATAATTATGGGACGTTCAGTATTGAAATTGG	CC	AC	CC	CC	CC	CC	CC	CC	AC	CC	CC	CC	CC	CC	CC	CC	CC	CC	CC	CC	CC	CC	CC	CC	CC	CC	CC	CC	CC	CC	CC	CC	AC	CC	CC	CC	CC	AC	CC	NN	CC	CC	CC	CC	CC
bin9-12	9	17.66	AX-105973735	TGTGGCGCAATTTACAGCAGTCAAAATATTTGAGC[A/G]CCATGGCCAGCGTCCCACGCTCACCTGGACGCTCA	GG	AG	GG	AG	GG	GG	GG	GG	AG	GG	GG	GG	GG	GG	GG	GG	GG	GG	GG	GG	GG	GG	GG	GG	GG	GG	GG	GG	GG	GG	GG	GG	AG	GG	GG	GG	GG	GG	GG	GG	GG	GG	AG	GG	GG
bin9-13	9	17.92	AX-117726766	TTATGTAAAAGTTAAGTACAATTATATTTTCGTTT[C/T]TATTTACATTAGGAATATTTCCTTGAAGTCAACTC	CC	TC	CC	TC	CC	CC	CC	CC	TC	CC	CC	CC	CC	CC	CC	CC	CC	CC	CC	CC	CC	CC	CC	CC	CC	CC	CC	CC	CC	CC	CC	CC	TC	CC	CC	CC	CC	CC	CC	CC	CC	CC	TC	CC	CC
bin9-15	9	21.71	AX-117765392	AAATAAATGCATATTCATATCGCGAAACGCAACTT[A/G]TTTGGGATTGAGACGTAATTATTATTATTTTCTAT	GG	GG	AA	GG	GG	GG	GG	GG	GG	GG	GG	GG	AA	GG	AG	AA	GG	GG	GG	GG	GG	GG	GG	AA	GG	AA	AA	GG	GG	GG	GG	GG	GG	GG	AG	AA	AA	GG	GG	GG	AA	GG	GG	GG	GG
bin9-16	9	22.94	AX-117765384	AGTACTTGAGCAGATCCCTGCATGAGCTTAAGAAG[G/T]AGCCTACATTCTAGTATCACCCCAGGTGTAGGAAA	GG	TT	GG	TT	GG	GG	GG	GG	TT	GG	GG	TG	GG	GG	GG	GG	GG	GG	GG	GG	GG	GG	GG	GG	GG	GG	GG	GG	GG	GG	GG	GG	TT	GG	GG	GG	GG	GG	GG	GG	GG	GG	TT	GG	GG
bin9-17	9	25.11	AX-105965909	AGTCACAACCCAAAATTTACATAGTTGTTTATTAT[C/T]GCACATCAATAAGTTGTGCAATAAGCTATACTAAG	CC	TT	CC	TT	CC	CC	CC	CC	TT	CC	CC	TC	CC	CC	CC	CC	CC	CC	CC	CC	CC	CC	CC	CC	CC	CC	CC	CC	CC	CC	CC	CC	TT	CC	CC	TT	CC	CC	CC	CC	CC	CC	TT	CC	TT
bin9-18	9	26.1	AX-117532692	CGAGTCATCCAATACGATCTAAGAAACTATAATCA[C/T]CGCCCTACCATAGCAGTTCCTCGTTGTTTTGCCTT	CC	CC	TT	CC	CC	CC	CC	CC	CC	CC	CC	CC	TT	CC	CC	CC	CC	CC	CC	CC	CC	CC	CC	CC	CC	CC	CC	CC	CC	CC	CC	CC	CC	CC	CC	CC	TC	CC	CC	CC	TT	CC	CC	CC	CC
bin9-19	9	26.59	AX-105987322	GTCCAAAGCATCATGAACTAAGTTAGCACTCAATA[G/T]CTTAGCCTCAACCGGCTCAAATCAACCTACCGGAG	GG	TT	GG	TT	GG	GG	GG	GG	TT	GG	GG	TG	GG	GG	GG	GG	GG	GG	GG	GG	GG	GG	GG	GG	GG	GG	GG	GG	GG	GG	GG	GG	TT	TG	GG	TT	GG	GG	GG	GG	GG	GG	TT	GG	TT
bin9-20	9	29.79	AX-106019967	ACGGAAGAAAGTTTGAGCTTTGTCGTTGTTCTATC[A/G]TCGAATTCATCTTTACCAAAATAGTAACAAAAAAG	AA	GG	AA	GG	AA	AA	AA	AA	GG	AA	AA	AG	AA	AA	AA	AA	AA	AA	AA	AA	AA	AA	AA	AA	AA	AA	AA	AA	AA	AA	AA	AA	GG	AG	AA	GG	AA	AA	AA	AA	AA	AA	GG	AA	GG
bin9-21	9	31.22	AX-105981671	TCACTGGCTAGCATCAAGTATGGATAATGAGCTCC[A/G]CCGTCCAAGGGATTTATTCCATGATTGTGATGCTG	AA	AA	AA	AA	AA	AA	AA	AA	AA	AA	AA	AA	AA	AA	AA	GG	AA	AA	AA	AA	AA	AA	AA	AA	AA	GG	AA	AA	AA	AA	AA	AA	AA	AA	AG	AA	AG	AA	AA	AA	AA	AA	GG	AA	AA
bin9-22	9	33.13	AX-105990092	ATCAGTTGTACTGTTACCAAGATGAGTATGCTCTT[C/T]GGAGAGTCTTTGGAGTGTTTGATGACTGGTATTAC	CC	TT	TT	TC	CC	CC	CC	CC	TT	CC	CC	TC	TT	TT	CC	CC	CC	CC	CC	CC	TT	CC	CC	CC	CC	CC	CC	TC	TT	CC	CC	CC	TT	TC	CC	TT	TC	CC	CC	CC	TT	CC	CC	CC	TT
bin9-23	9	33.35	AX-105965521	TTCCTACTGTTGCTATAAGGTTCTGTGATGCAATT[C/T]ACTATTCCATATGTATACCGACAGTGCATTTATAT	CC	TT	TT	TC	CC	CC	TT	CC	TT	CC	CC	TC	TT	TT	CC	CC	CC	CC	CC	CC	TT	CC	CC	CC	CC	CC	CC	TC	TT	CC	CC	CC	TT	TC	CC	TT	TC	CC	CC	CC	TT	CC	CC	CC	TT
bin9-24	9	36.48	AX-117823010	GGGACTCCACCCCAGTATCAGGCTTACCATGGCTC[A/G]GGAGTTGGAGATGGATATTTCTTACCAGCAGGTTG	GG	GG	GG	GG	GG	GG	GG	GG	AA	GG	GG	GG	AA	AA	GG	GG	GG	GG	GG	GG	GG	GG	GG	GG	GG	GG	GG	AG	AA	GG	GG	GG	GG	GG	GG	GG	AG	GG	GG	GG	GG	GG	GG	GG	GG
bin9-25	9	36.71	AX-105963263	TACTATATATCATGAAGATTAGAAAATTGTATTTC[C/T]TTAAAATATACGATGACAGCAAAGAGACGATTTGA	TT	TT	TT	TT	TC	TT	TT	TT	TC	TT	TT	TT	TC	TC	TT	TT	TT	TT	TC	TT	TC	TT	TT	TT	TT	TT	TT	TT	TC	TT	TT	TT	TT	TT	TT	TT	TC	TT	TT	TT	TT	TT	TT	TT	TT
bin9-26	9	36.95	AX-105987483	AGTCGTGTGGTTTTAATTGTTTGTTGGGAAAATGA[C/T]ACTGTATAGCCACTCTTAAAATAATAGTCGGAAAA	CC	CC	CC	CC	TT	CC	CC	CC	TT	CC	CC	CC	CC	TT	CC	CC	CC	CC	TT	CC	TT	CC	CC	CC	CC	CC	CC	TC	TT	CC	CC	CC	CC	CC	CC	CC	TC	CC	CC	CC	CC	CC	CC	CC	CC
bin9-27	9	37.41	AX-117636630	TCAATCAATCAATCATCCGAATCCAAAATCGAGCG[A/G]TGACAATGATGACGTGAGGCTTGCCTTGTTCTTAA	AA	GG	AA	AA	GG	AA	GG	AA	GG	AA	AA	NN	AA	GG	AA	AA	AA	AA	AA	AA	GG	AA	AA	AA	AA	AA	GG	AG	GG	AA	AA	AA	GG	AA	AA	GG	AG	AA	AA	AA	AA	GG	AA	AA	GG
bin9-28	9	37.64	AX-105978161	TTATGCCCTTTTTGCTAGGATATAGGCCGTTGCAT[A/C]CGATTCTGTTATCACAGGTATTATACCGATCTGTC	CC	AA	CC	CC	AA	CC	AA	CC	AA	CC	CC	AC	CC	AA	CC	CC	CC	CC	CC	CC	AA	CC	CC	CC	CC	CC	AA	AC	AA	CC	CC	CC	AA	CC	CC	AA	AC	CC	CC	CC	CC	AA	CC	CC	AA
bin9-39	9	40.96	AX-117595080	CATTTACTATTTCAGCAACAATAGGTTAAGGAACA[C/T]TTAGAAGAACTAAGTCCTTCTGTAGTCAGTACACG	TT	TC	TT	TT	TT	TT	TC	TT	TT	TT	TT	NN	TT	TT	TT	TC	TT	TT	TT	TT	TT	TT	TT	TT	TT	TC	TT	TT	TT	TT	TT	TT	TC	TT	TT	TC	TT	TT	TT	TT	TT	TT	TC	TT	TC
bin9-37	9	41.67	AX-117595068	TCGAGAGGCGACTACGAGAGCTAAGGCCAGTTTTT[C/T]GAAGTGCGAATAATGAGTTTTCGCTCTTGACAAAA	TT	CC	TT	TC	TT	TT	CC	TT	TT	TT	TT	TC	TT	TT	TT	CC	TT	TT	TT	TT	TT	TT	TT	TT	TT	CC	TT	TT	TT	TT	TT	TT	CC	TC	TC	CC	TT	TT	TT	TT	TT	TT	CC	TT	CC
bin9-36	9	42.13	AX-117595081	AGGCAAATATTAAAGAGATTAGAAAGATATATTCT[G/T]ACTGTGTTAGTTTGTAACTTGTTGTTGGTATCAAT	TT	GG	TT	TG	TT	TT	GG	TT	TT	TT	TT	TG	TT	TT	TT	GG	TT	TT	TT	TT	TT	TT	TT	TT	TT	GG	TT	TT	TT	NN	TT	TT	GG	TG	NN	GG	TG	TT	TT	TT	TT	NN	GG	TT	GG
bin9-35	9	43.06	AX-117595109	TTATTTAGGATTTCTCAATTATATAAAAAAGGATC[C/T]CATTCACTTGTAGAAAGAGGATGATTATTCACTGA	CC	TT	CC	TC	CC	CC	TT	CC	TT	CC	CC	TC	CC	TT	CC	CC	CC	CC	CC	CC	CC	CC	CC	CC	CC	CC	CC	TC	TT	CC	CC	CC	TT	TC	CC	TT	CC	CC	CC	CC	CC	CC	CC	CC	TT
bin9-32	9	43.98	AX-117595087	ATCTTTGGTATTCAAGCATATTGGGCCCAAATCTT[C/T]ATCATTCCGGATAAAGTTGTCAAAGCAATCGATGC	CC	TT	CC	TC	CC	CC	TT	CC	CC	CC	CC	TC	CC	CC	CC	CC	CC	CC	CC	CC	CC	CC	CC	CC	CC	CC	CC	CC	CC	CC	CC	CC	TT	TC	CC	TT	CC	CC	CC	CC	CC	CC	CC	CC	TT
bin9-31	9	44.44	AX-117595070	GTAAACTTTGGTATTCAAGCTTATTGGGCTCAAAT[A/C]TTCATCATACTGGCTAAAATTGTCAAAGCAATTGA	AA	CC	AA	AC	AA	AA	CC	AA	AA	AA	AA	AC	AA	AA	AA	CC	AA	AA	AA	AA	AA	AA	AA	AA	AA	CC	AA	AA	AA	AA	AA	AA	CC	AC	AC	CC	AA	AA	AA	AA	AA	AA	CC	AA	CC
bin9-30	9	45.6	AX-117575019	GATTAGTATTATATAATATAAAGGTAGTTACATAG[A/C]AGAAGCAAGCTAGGGTGGTTGTTCCTCTACAATAT	AA	CC	AA	AA	AA	AA	CC	AA	AA	AA	AA	AC	AA	AA	AA	AA	AA	AA	AA	AA	AA	AA	AA	AA	AA	AA	AA	AA	AA	AA	AA	AA	CC	AC	AA	CC	AA	AA	AA	AA	AA	AA	AA	AA	CC
bin9-40	9	47.16	AX-117575009	ATTTTATGCTCTACATTTTCACTTTCCTTATACAG[C/T]CAATTCACAGTGTTACTTTTTATAATGAAAGTAAG	TT	CC	TC	TT	TT	TT	CC	TC	TT	TC	TT	TC	TC	TT	TC	TC	TT	TC	TT	TT	TT	TC	TC	TT	TC	TC	TT	TC	TT	TC	TC	TC	CC	TC	TT	CC	TT	TC	TC	TT	TC	TC	TC	TC	CC
bin9-41	9	47.67	AX-117636578	CAATTCCTACGACTTAAACATCAAATTTAGGGACT[A/G]TGTGTCCCATTTTATTCCGAAACTAAAAACAAATC	GG	GG	GG	GG	GG	GG	GG	GG	GG	GG	GG	GG	GG	GG	GG	GG	GG	GG	GG	GG	GG	GG	GG	GG	GG	GG	GG	GG	GG	GG	GG	GG	GG	GG	GG	GG	GG	GG	GG	GG	GG	GG	GG	GG	GG
bin9-43	9	48.41	AX-117760921	TGCTCCTTCCTTAGCCGATGAGTTTCTCTATATAT[G/T]TTTTTGTTTTTTGGCCTCATGGTCGCCTACTTATT	GG	TT	GG	GG	TT	GG	TT	GG	GG	GG	GG	TG	GG	GG	GG	GG	GG	GG	GG	GG	TT	GG	GG	GG	GG	GG	TT	GG	GG	GG	GG	GG	TT	GG	GG	TT	TT	GG	GG	GG	GG	TT	GG	GG	TT
bin9-44	9	50.01	AX-105975130	GAATATCACCTCGTACGACTAATCTTGCCTTCAAA[C/T]GTTCCACACTACTATCAGAATGATGTTTTACCTTG	CC	CC	CC	CC	TT	CC	TT	CC	CC	CC	CC	TC	CC	CC	CC	CC	CC	CC	CC	CC	TT	CC	CC	CC	CC	CC	TT	CC	CC	CC	CC	CC	TT	CC	CC	TT	TT	CC	CC	CC	CC	TT	CC	CC	TT
bin9-45	9	50.23	AX-105964195	GAAGAGGGTCAACTAAGACTTAATGATACTTGCGT[A/G]CTAACTTCCTTTTATATGATTTTTAACATTGTTTT	GG	GG	GG	GG	AA	GG	AA	GG	GG	GG	GG	AG	GG	GG	GG	GG	GG	GG	GG	GG	AA	GG	GG	GG	GG	GG	AA	GG	GG	GG	GG	GG	AA	GG	GG	AA	AA	GG	GG	GG	GG	AA	GG	GG	AA
bin9-46	9	50.45	AX-106000322	TCAGCTGGAACCAATTGACTTATGAAATCAAGGTC[A/C]TGTGTTCCCTCATCTATAATGCAGTCATCCAATAT	CC	CC	CC	CC	AA	CC	AA	CC	CC	CC	CC	AC	CC	CC	CC	CC	CC	CC	CC	CC	AA	CC	CC	CC	CC	CC	AA	CC	CC	CC	CC	CC	AA	CC	CC	AA	AA	CC	CC	CC	CC	AA	CC	CC	AA
bin9-47	9	50.89	AX-106013392	GTACTCAGACCTTACCCCTATCTTATGAAGATAGA[A/G]ACTCTCGGTTCAAAGAAAGCATAGCAAAAAATCAC	GG	GG	GG	GG	AA	GG	GG	GG	GG	GG	GG	GG	GG	GG	GG	GG	GG	GG	GG	GG	AA	GG	GG	GG	GG	GG	GG	GG	GG	GG	GG	GG	GG	GG	GG	GG	GG	GG	GG	GG	GG	AA	GG	GG	GG
bin9-48	9	51.11	AX-105966561	TGTGTCCACATCTTAGTAAATTCGTAAAAATAATA[C/T]ATGCTAGCCAGTTTTCGGATTGATAATTGAAAAAT	CC	CC	CC	CC	TT	CC	CC	CC	CC	CC	CC	CC	CC	CC	CC	CC	CC	CC	CC	CC	TT	CC	CC	CC	CC	CC	CC	CC	CC	CC	CC	CC	CC	CC	CC	CC	CC	CC	CC	CC	CC	TT	CC	CC	CC
bin9-49	9	51.55	AX-106020074	TTTCATAAGTACATCATTAGCAAATCGAGGATACA[A/G]GGTAGTTTTCCAAACTGTCGTTATTGGCTTCCTTT	AA	AA	AA	AA	GG	AA	GG	AA	AA	AA	AA	AG	AA	AA	AA	GG	AA	AA	AA	AA	GG	AA	AA	AA	AA	GG	GG	AA	AA	AA	AA	AA	GG	AA	GG	GG	GG	AA	AA	AA	AA	GG	AA	AA	GG
bin9-50	9	51.77	AX-105982300	TGGTGGACGTTTTTCATTTGTTGGCAGATTTGGCA[C/T]GAAACTACAAAGCTACGTACATCACGCTTCATCTG	CC	CC	CC	CC	TC	CC	CC	CC	CC	CC	CC	CC	CC	CC	CC	CC	CC	CC	CC	CC	TC	CC	CC	CC	CC	CC	CC	CC	CC	CC	CC	CC	CC	CC	CC	CC	CC	CC	CC	CC	CC	TC	CC	CC	CC
bin9-51	9	51.99	AX-106015916	TCAAACTATATCATCCCTCAAAATGTATATATAGT[C/T]AGAGGTAAAAAAGTAGAAGGATATACTTTCGTCTG	CC	CC	CC	CC	TT	CC	TT	CC	CC	CC	CC	TC	CC	CC	CC	CC	CC	CC	CC	CC	TT	CC	CC	CC	CC	CC	TT	CC	CC	CC	CC	CC	TT	CC	TT	TT	TT	CC	CC	CC	CC	TT	CC	CC	TT
bin9-52	9	52.44	AX-106007572	AAATCTCAAAGTCGTATATATTAGGCAATGCCTTA[C/T]AGTATTTTTTATTTGGTATAAAGCAAACCAATTCA	TT	CC	CC	TT	TT	CC	CC	CC	TT	CC	TT	CC	CC	TT	TT	CC	TC	CC	CC	CC	TT	CC	CC	TT	CC	CC	CC	CC	TT	CC	CC	CC	CC	CC	TT	CC	CC	CC	CC	CC	CC	TT	CC	CC	CC
bin9-53	9	52.66	AX-117580713	ATCATGTAAAAATGCTAGTCTCTCATCCTCAACTC[C/T]GAATCACAAGTATGTTGCACATTGTGCCAACTAAA	CC	CC	CC	CC	CC	CC	CC	CC	CC	CC	CC	CC	CC	CC	CC	CC	CC	CC	CC	CC	CC	CC	CC	CC	CC	CC	CC	CC	CC	CC	CC	CC	CC	CC	CC	CC	CC	CC	CC	CC	CC	CC	CC	CC	CC
bin9-54	9	54.79	AX-106006938	AGTCCCTAAGACTAGGTGCCATCATGATACCCAAC[A/G]GAGAAAAAATTAGGTCGTGTCATTAAGAGTGTTGT	GG	GG	GG	GG	AA	GG	AA	AA	GG	GG	GG	AG	GG	GG	GG	GG	GG	GG	GG	GG	GG	GG	GG	GG	GG	GG	AA	GG	GG	GG	GG	GG	AA	GG	AA	AA	AA	GG	GG	GG	GG	GG	GG	GG	AA
bin9-55	9	56.65	AX-105982302	CCTAAACTTCACAGCCTCAGGAAGGTAAGCACAAC[C/T]ATCTCCGTATCGATCCTCCATACTCTACTAAGCTT	CC	CC	CC	CC	TT	CC	TT	TT	CC	CC	CC	TC	CC	CC	CC	CC	CC	CC	CC	CC	CC	CC	CC	CC	CC	CC	TT	CC	CC	TT	CC	CC	TT	CC	TT	TT	TT	CC	CC	CC	CC	CC	CC	CC	TT
bin9-57	9	59.13	AX-117761336	CAATGCCCCGGCTACCTTTCAACAATGCATGATGT[C/T]AATATTCTCAGACATGGTGGACGATTTCTTAGAGG	CC	CC	CC	CC	TC	CC	TC	TC	CC	CC	CC	TC	CC	CC	CC	CC	CC	CC	CC	CC	CC	CC	CC	CC	CC	CC	TC	CC	CC	TC	CC	CC	TC	CC	TC	TC	TC	CC	CC	CC	CC	CC	CC	CC	TC
bin9-56	9	59.38	AX-105972275	GATAATTGAACATGCATATGACAATGTGATAATGA[A/T]AAACAGTGGAAATGAAAAAAAATGAAGAAATATAC	TT	TT	TT	TT	AA	TT	AA	AA	NN	TT	TT	AT	TT	TT	TT	TT	TT	TT	TT	TT	TT	TT	TT	TT	TT	TT	AA	TT	NN	AA	TT	TT	AA	TT	AA	AA	AA	TT	TT	TT	TT	TT	TT	TT	AA
bin9-58	9	61.3	AX-105974652	TGGGTTTGATCGAATCATATGGGTTTGATTCAAAT[C/T]ATGTATTTGAATATGTATAAAATATATTCAAATCA	CC	CC	CC	CC	TT	CC	TT	CC	CC	CC	CC	CC	CC	CC	CC	CC	CC	CC	CC	CC	CC	CC	CC	CC	CC	CC	TT	CC	CC	CC	CC	CC	TT	CC	TT	TT	TT	CC	CC	CC	CC	CC	CC	CC	CC
bin9-62	9	64.36	AX-105993166	CCACAGGCTAAAATAATTGATAGACACCAACAACA[A/G]CATCTTTGTTGCAATTACGGAACCAATGGTTAGCA	GG	GG	GG	GG	GG	GG	GG	GG	GG	GG	GG	GG	GG	GG	GG	GG	GG	GG	GG	GG	GG	GG	GG	GG	GG	GG	GG	GG	GG	GG	GG	GG	GG	GG	GG	GG	GG	GG	GG	GG	GG	GG	GG	GG	GG
bin9-61	9	66.33	AX-117664928	TGAAAAAATATCAGTCAAACAACTGTTATTGAAAA[C/T]CATGAACAACACATTTCTATCAAAGGTGAAGATGG	CC	CC	CC	CC	TT	CC	TT	CC	TT	TT	CC	TT	CC	TT	TT	TT	CC	CC	CC	CC	CC	TT	CC	CC	CC	TT	TT	CC	TT	CC	CC	CC	TT	CC	TT	TT	TT	CC	CC	CC	CC	CC	CC	CC	CC
bin9-67	9	69.69	AX-117664934	AACAGAGAGTATCTAGACCCTCCTTCCGATAAGTG[C/T]CGTAGAAGCTCTGAGGTTAATACAAGCAACATACC	CC	CC	CC	CC	TT	CC	TT	CC	TT	TT	CC	TT	CC	TT	TT	CC	CC	CC	CC	CC	CC	TT	CC	CC	CC	TT	TT	CC	TT	CC	CC	CC	TT	CC	TT	TT	TT	CC	CC	CC	CC	CC	CC	CC	CC
bin9-65	9	71.4	AX-106007867	TGTTTGTGGAGTTAAGGAAAAAGATTGTCTTTATC[A/G]ATTGTTAGCTGACTTTTTGCCTCAATATTTCTTGA	AA	AA	AA	AA	AA	AA	AA	AA	AA	AA	AA	AA	AA	AA	AA	AA	AA	AA	AA	AA	AA	AA	AA	AA	AA	AA	AA	AA	AA	AA	AA	AA	AA	AA	AA	AA	AA	AA	AA	AA	AA	AA	AA	AA	AA
bin9-64	9	71.63	AX-105969941	GTTCCAATCTCGACTGATTACATGAAAGACGAACC[C/T]GATTTTGACCGTATATAAAATTAATTAATAGTTCT	TT	TT	TT	TT	TT	TT	TT	TT	TT	TT	TT	TT	TT	TT	TT	TT	NN	TT	TT	TT	TT	TT	TT	TT	TT	TT	TT	TT	TT	TT	TT	TT	TT	TT	TT	TT	TT	TT	TT	TT	TT	TT	TT	TT	TT
bin9-66	9	72.78	AX-105984179	GTAGGTGATAAGAATAGTGAAAACGTCCAGTCAGT[C/T]CGGTCTTCGAGGCATTAAATGTATGTCAGTTGACG	CC	CC	CC	CC	CC	CC	CC	CC	CC	CC	CC	CC	CC	CC	CC	CC	CC	CC	CC	CC	CC	CC	CC	CC	CC	CC	CC	CC	CC	CC	CC	CC	CC	CC	CC	CC	CC	CC	CC	CC	CC	CC	CC	CC	CC
bin9-68	9	74.68	AX-117811612	TCCTACCCGTCCATATAATTTGTCTTTTAAAATTT[G/T]TACACACCCATTAACGAAAACATTTAAATATATCT	TT	TT	TT	GG	TT	TT	TT	TT	TT	TT	GG	TT	TT	TT	TT	GG	TG	TT	TT	TT	GG	TT	GG	GG	TT	TT	TT	TT	TT	TT	TT	TT	TT	TT	TT	TT	TT	TT	TT	GG	TT	TT	TT	TT	TT
bin9-69	9	76.59	AX-105979300	TGCGAATTTGAGGCGAAAAACTCTAACGGATTCCC[C/T]TTTACTCAAAACGATGTGATTATGAAGTATTGTCA	CC	CC	CC	TT	CC	CC	CC	CC	CC	CC	TT	CC	CC	CC	CC	CC	TC	CC	CC	CC	TT	CC	TT	CC	CC	CC	CC	CC	CC	CC	CC	CC	CC	CC	CC	CC	CC	CC	CC	TT	CC	CC	CC	CC	CC
bin9-70	9	76.82	AX-117811690	TGACTTGCCAATTCTCGAGAAATTGAATATGAGCC[A/G]TGAGTAAACGTTTATCTTTCCCATTTTGATTGCCT	GG	GG	GG	AA	GG	GG	GG	GG	GG	GG	AA	GG	GG	GG	GG	GG	AG	GG	GG	GG	AA	NN	AA	GG	GG	GG	GG	GG	GG	GG	GG	GG	GG	GG	GG	GG	GG	GG	GG	AA	GG	GG	GG	GG	GG
bin9-71	9	77.04	AX-105994394	GTCAAAATATCAGTTCGGAAGCAATCTTACAAGCA[C/G]AAGGGCATGAAGGTGAGTAACTACAGATAATTATA	CC	CC	CC	CG	CC	CC	CC	CC	CC	CC	CG	CC	CC	CC	CC	CC	CG	CC	CC	CC	CG	CC	CG	CC	CC	CC	CC	CC	CC	CC	CC	CC	CC	CC	CC	CC	CC	CC	CC	CG	CC	CC	CC	CC	CC
bin9-72	9	77.51	AX-117723135	GACTCCAAGAATTCGGGTTTTTCGAGATAATTTCC[A/T]TCCATGTGATTTTAGGTCTACCTTATTTCTTTTTA	TT	TT	AA	AA	TT	TT	AA	TT	TT	TT	AA	TT	TT	TT	TT	AA	AA	TT	TT	TT	AA	TT	AA	TT	TT	TT	AA	TT	TT	TT	TT	TT	TT	TT	TT	AA	TT	TT	TT	AA	AA	TT	TT	TT	TT
bin9-74	9	78.93	AX-117700032	GCCTACCAAGAAGCTCTTGATTTAACGTCGCAGTA[C/T]GATGAATTACAACAAATCCATGGGTTGCCTCCTAA	CC	CC	TT	CC	CC	TT	TT	CC	TT	CC	CC	TT	CC	TT	CC	CC	CC	CC	CC	TT	CC	CC	CC	CC	CC	CC	TT	CC	TT	CC	CC	CC	TT	TT	CC	CC	CC	CC	CC	CC	TT	CC	CC	CC	CC
bin9-75	9	79.41	AX-117699967	ACATAGCTTAAATCGGTCAATTACTACATTTAGCC[C/T]ATGTACCCACTTGTCACCTTGCGTACACGGCTTTC	CC	CC	TC	CC	TC	CC	TC	CC	TC	CC	CC	CC	CC	TC	CC	CC	CC	CC	CC	CC	CC	TC	CC	CC	TC	CC	CC	CC	TC	CC	CC	CC	CC	CC	TC	CC	TC	CC	CC	CC	TC	CC	CC	CC	CC
bin9-76	9	79.66	AX-117699876	AAGAAGAGGCTGAGATATGATACGCAAGTAAAATC[A/C]TGATTGAGAACAAGACAGCAATCACTAAGTAATTC	AA	AA	CC	AA	CC	AA	CC	AA	CC	AA	AA	AA	AA	CC	AA	AA	AA	AA	AA	AA	AA	CC	AA	AA	CC	AA	AA	AA	CC	AA	AA	AA	AA	AA	CC	AA	CC	AA	AA	AA	CC	AA	AA	AA	AA
bin9-77	9	80.84	AX-117762782	CAGTCACTCAACACTATATGGTGCTTGCTACGACG[C/T]GCAGCCCAATACCATTAATAGTAATAAAGCCTATA	CC	CC	TT	CC	CC	TT	TT	CC	TT	CC	TT	TT	TT	TT	CC	TT	TC	CC	CC	TT	TT	CC	CC	CC	CC	CC	TT	CC	TT	CC	CC	CC	TT	TT	CC	TT	CC	CC	CC	CC	TT	CC	CC	CC	CC
bin9-78	9	81.07	AX-117762819	TTGGGACTTTTAATTAATCTTTTGGCAAAAATACA[C/T]ACATTTAGCCAATGTACCTCGACTAGACATAGGTG	TT	TT	CC	TT	TT	CC	CC	TT	CC	TT	CC	CC	CC	CC	TT	CC	TC	TT	TT	CC	CC	TT	TT	TT	TT	TT	CC	TT	CC	TT	TT	TT	CC	CC	TT	CC	TT	TT	TT	TT	CC	TT	TT	TT	TT
bin9-93	9	82.51	AX-105981726	CATGGCCTTCTATTCTGTCTCTGCACTATGAAGCT[A/C]ATCCTTCCTTTCCTTTTTCGCCATTCGATTTCGAA	AA	AA	AA	AA	CC	CC	AA	AA	AA	AA	AA	CC	AA	AA	AA	AA	AA	AA	AA	CC	AA	CC	AA	AA	CC	AA	CC	AA	AA	AA	AA	AA	CC	CC	CC	AA	CC	AA	AA	AA	AA	AA	AA	AA	AA
bin9-94	9	83.91	AX-106014867	ATTCTCAACTATACTCCTGCCCTTTACAAATCTAG[A/C]TTGTTCATCTAATATGGGATTTGGGAGTAAACCTA	AA	AA	AA	AA	CC	CC	AA	AA	CC	CC	CC	CC	AA	AA	CC	CC	AC	AA	AA	CC	CC	CC	AA	AA	NN	AA	CC	AA	AA	AA	AA	AA	CC	CC	CC	CC	CC	AA	AA	AA	AA	AA	AA	AA	AA
bin9-87	9	85.67	AX-106011063	TTTTGGTATATTTGGGCTATTGACTATTGGAAGGA[A/G]TATTTTTATACTGATAGTATAATGCAGTGGCGAAG	GG	GG	GG	GG	AG	GG	GG	GG	GG	GG	GG	GG	GG	GG	GG	AG	GG	GG	GG	GG	GG	AG	GG	GG	GG	GG	GG	GG	GG	GG	GG	GG	GG	GG	AG	GG	AG	GG	GG	GG	GG	NN	GG	GG	GG
bin9-86	9	85.92	AX-105959726	TTAGCTAAGGTCAATGTTTTGATAAAACGGCATTG[C/G]AATTGGGATTTGACGGTTCCAATAAGTACGCATGA	GG	GG	GG	GG	GG	GG	GG	GG	GG	GG	GG	GG	GG	GG	GG	CC	GG	GG	GG	GG	GG	GG	GG	GG	GG	GG	CC	GG	GG	GG	GG	GG	GG	GG	GG	GG	GG	GG	GG	GG	GG	GG	GG	GG	GG
bin9-85	9	86.14	AX-105981888	CTAGATCAATTATCAATCTAATTACAGTCTCAAAA[A/T]CCCAGATAAAGGGAAAAAAAGAAGGAAAAGTTGAA	AA	AA	AA	AA	TT	AA	AA	AA	AA	AA	AA	AA	AA	AA	AA	TT	AA	AA	AA	AA	AA	TT	AA	AA	AA	AA	AA	AA	AA	AA	AA	AA	AA	AA	TT	TT	TT	AA	AA	AA	AA	AA	AA	AA	AA
bin9-88	9	86.64	AX-106026192	CCCGAGTGGCTCGGATGAGTTTTGGACGAGGTTCA[A/G]ATCATTTTTTCTCTAGTTGCATTACGGGTTTCTGC	GG	GG	GG	GG	AA	GG	GG	GG	GG	GG	GG	GG	GG	GG	GG	AA	GG	GG	GG	GG	GG	AA	GG	GG	GG	GG	GG	GG	GG	GG	GG	GG	GG	GG	AA	AA	AA	GG	GG	GG	GG	GG	GG	GG	GG
bin9-84	9	87.15	AX-105967191	TTTAAATCAGAGTCAACGGTCGCATCAATAATATC[C/T]GAGTCCACTCAAATATCGACCTCGAATACTGGGCG	CC	CC	CC	CC	CC	CC	CC	CC	CC	CC	CC	CC	CC	CC	CC	TT	CC	CC	CC	CC	CC	CC	CC	CC	CC	CC	CC	CC	CC	CC	CC	CC	CC	CC	CC	TT	CC	CC	CC	CC	CC	CC	CC	CC	CC
bin9-83	9	87.38	AX-106015828	AGAATGGAGCTACAATACACAAAACGACCGGCCGG[A/G]TCGTTACAAAAAGTTAATCCGGATCATGATTACCC	AA	AA	AA	AA	GG	AA	AA	AA	AA	AA	AA	AA	AA	AA	AA	GG	AA	AA	AA	AA	AA	GG	AA	AA	GG	AA	AA	AA	AA	AA	AA	AA	AA	AA	GG	GG	GG	AA	AA	AA	AA	AA	AA	AA	AA
bin9-82	9	87.84	AX-105973104	TACTATATGCCCGAGAAAAGCCACTGAGGTTTGGA[C/T]AGAAATTGCATTTGAAAAACTTGGTGTACAACTTA	TT	TT	TT	TT	CC	CC	TT	TT	TT	TT	CC	CC	TT	TT	TT	CC	TC	TT	TT	CC	CC	CC	TT	TT	CC	TT	CC	TT	TT	TT	TT	TT	CC	CC	CC	CC	CC	TT	TT	TT	TT	TT	TT	TT	TT
bin9-81	9	88.07	AX-117699954	CATTACTAATACAAGCCATTGGTGATGACAGAAAC[A/C]AGTTACTTATCATCTTCTTTTATCGCATTCTCCAT	AA	AA	AA	AA	AA	AA	AA	AA	AA	AA	AA	AA	AA	AA	AA	AA	AA	AA	AA	AA	AA	AA	AA	AA	AA	AA	AA	AA	AA	AA	AA	AA	AA	AA	AA	AA	AA	AA	AA	AA	AA	AA	AA	AA	AA
bin9-91	9	89.77	AX-117762770	TCCAAAACCGGTGGTACAGAGTCACAAGCTATAAA[A/G]AAGTACACTAAGAATATCTAAATACAATACTGTTT	AA	AA	AA	AA	GG	GG	AA	AA	AA	AA	AA	GG	AA	AA	AA	AA	AA	AA	AA	GG	AA	GG	AA	AA	GG	AA	GG	AA	AA	AA	AA	AA	GG	GG	GG	AA	GG	AA	AA	AA	AA	AA	AA	AA	AA
bin9-90	9	90.75	AX-106023677	AAATCTATACATGTGTTTTGTGGCTATACTCGTGG[C/G]TTTGGCAATCTTGGTTGATTTAGATGGATTTAGTC	GG	GG	GG	GG	CC	CC	GG	GG	GG	GG	GG	CC	GG	GG	GG	GG	GG	GG	GG	NN	GG	CC	GG	GG	CC	GG	NN	GG	GG	GG	GG	GG	CC	CG	CC	GG	CC	GG	GG	GG	GG	GG	GG	GG	GG
bin9-89	9	91.25	AX-105969622	TTTTTTTTTTCCGAACAAGTAACCTAAATAGCAGT[C/G]CACTCAATTACTTAAACTAAAACTAGTCGGCTAAT	CC	CC	CC	CC	CC	CG	CC	CC	CC	CG	CC	CG	CC	CC	CG	CC	CC	CC	CC	CG	CC	CC	CC	CC	CC	CC	CG	CC	CC	CC	CC	CC	CG	CG	CC	CC	CC	CC	CC	CC	CC	CC	CC	CC	CC
bin9-101	9	92.85	AX-105991973	TAATTTGTTTCAAAAAACATAGAAGTTCATATTAC[A/T]CCAATGAGGTGAAAATGAACCTAAGAAATAGCTCG	AA	AA	AA	AA	AA	AT	AA	AA	AA	AT	AA	AT	AA	AA	AA	AA	AA	AA	AA	AT	AA	AA	AA	AA	AA	AA	AT	AA	AA	AA	AA	AA	AT	AT	AA	AA	AA	NN	AA	AA	AA	AA	AA	AA	AA
bin9-100	9	94.36	AX-106021310	TTTGAAATCGTAGTTTCCATTACTTAAATAGTATA[A/G]AATAGAATATACATGGGAAAATGTGAATAACTATG	AA	AA	AA	AA	AA	GG	AA	AA	AA	GG	AA	GG	AA	AA	GG	AA	AA	AA	AA	GG	AA	AG	AA	AA	NN	AA	GG	AA	AA	AA	AA	AA	GG	GG	AA	AA	AA	AA	AA	AA	AA	AA	AA	AA	AA
bin9-99	9	94.84	AX-106007000	TTGATATAGGTAGTAATTTCATTTTCTAGTTACTT[C/T]TTGAGACTTTGATACTTCCGCAAAGGAAGTCAAAT	CC	CC	CC	CC	CC	TC	CC	CC	CC	TC	CC	TC	CC	CC	TC	CC	CC	CC	CC	TC	CC	CC	CC	CC	CC	CC	TC	CC	CC	CC	CC	CC	TC	TC	CC	CC	CC	CC	CC	CC	CC	CC	CC	CC	CC
bin9-111	9	95.31	AX-106004383	ACAAAAAATAATAACAAACACAACTACTCTACCAC[A/C]GAAACCACTCGATTTAAGTTGGATGCACATTGACT	AA	AA	AA	AA	CC	CC	AA	AA	CC	CC	CC	CC	AA	AA	CC	CC	AC	AA	AA	CC	CC	CC	AA	AA	CC	AA	CC	AA	AA	AA	AA	AA	CC	CC	CC	CC	CC	AA	AA	AA	AA	AA	AA	AA	AA
bin9-98	9	95.78	AX-117572869	GTGTGGTCATACTCATTATCTAGATCAATGTACAC[C/T]GTTCGAGCATTGAAATGAGCTATTTTAACTCCTCC	TT	TT	TT	TT	TT	TC	TT	TT	TT	TC	TT	TC	TT	TT	TC	TT	TT	TT	TT	TC	TT	NN	TT	TT	TT	TT	TC	TT	TT	TT	TT	TT	TC	TC	TT	TT	TT	TT	TT	TT	TT	TT	TT	TT	TT
bin9-108	9	96.72	AX-106028141	AAATTTTAATGAAAACGGAGAAGGTCATACCTTAG[A/C]AATAATATTGTTTGAAGAGTGACACGTTCCAATTA	AA	AA	AA	AA	AA	CC	AA	AA	AA	CC	AA	CC	AA	AA	CC	AA	AA	AA	AA	CC	AA	AC	AA	AA	AA	AA	CC	AA	AA	AA	AA	AA	CC	CC	AA	AA	AA	AA	AA	AA	AA	AA	AA	AA	AA
bin9-112	9	97.42	AX-117610162	TTCTTTTTCTCTTTCATAGCGCCGCACAATGGAGA[C/G]ATTGTAGTGCTAGACCAGATTTACCAGCGGACACT	CC	CC	CC	CC	CC	CG	CC	CC	CC	CG	CC	CG	CC	CC	CG	CC	CC	CC	CC	CG	CC	CG	CC	CC	CC	CC	CG	CC	CC	CC	CC	CC	CG	CG	CC	CC	CC	CC	CC	CC	CC	CC	CC	CC	CC
bin9-113	9	97.65	AX-106003083	GAAATTCTCTTTCAGTTATTTCTATCTTTACTGTT[A/C]TATTATTCAGACATTAGTATTAGAGGATGTTGCTT	CC	CC	CC	CC	CC	AA	CC	CC	CC	AA	CC	AA	CC	CC	AA	CC	CC	CC	CC	AA	CC	AC	CC	CC	CC	CC	AA	CC	CC	CC	CC	CC	AA	AA	CC	CC	CC	CC	CC	CC	CC	CC	CC	CC	CC
bin9-116	9	98.85	AX-117636226	AGCCTAAGGATGTAACCTTCACATAGGAGTAAACC[A/T]AAAAGGTAGAGTAAATTTATGCTTGTTGGGTAGAT	TT	TT	TT	TT	TT	TT	TT	TT	TT	TT	AT	TT	TT	TT	TT	AT	AT	TT	TT	TT	AT	TT	TT	TT	TT	TT	TT	TT	TT	TT	TT	TT	TT	TT	TT	AT	TT	TT	TT	TT	TT	TT	TT	TT	TT
bin9-115	9	99.08	AX-117717615	TTTGTTGGGAATGACGGTTTTAAGACTCATTATAA[A/T]TTTTTATTGTCGCAGGAGATCAATGTAATTTTCCT	AA	AA	AA	AA	AA	AA	AA	AA	AA	AA	TT	AA	AA	AA	AA	TT	TT	AA	AA	AA	TT	AA	AA	AA	AA	AA	AA	AA	AA	AA	AA	AA	AA	AA	AA	TT	AA	AA	AA	AA	AA	AA	AA	AA	AA
bin9-118	9	101.77	AX-105979493	TGGTTGATGTCATTAATATTCTTTAGTAATAGGAA[A/G]AGGCTAGATGAATTATTGATTAAACTTAGTTAGGA	GG	GG	GG	GG	GG	GG	GG	GG	GG	GG	GG	GG	GG	GG	GG	GG	GG	GG	GG	GG	GG	GG	GG	GG	GG	GG	GG	GG	GG	GG	GG	GG	GG	GG	GG	GG	GG	GG	GG	GG	GG	GG	GG	GG	GG
bin9-119	9	102.46	AX-105962106	ATTGCAAAAATATTTGATAGTGGATATAATATCAC[C/T]CCATGTGCTTCTTCATTGTAAGATAGTCTTTCAAC	TT	TT	TT	TT	TT	TT	TT	TT	TT	TT	TT	TT	TT	TT	TT	TT	TT	TT	TT	TT	TT	TT	TT	TT	TT	TT	TT	TT	TT	TT	TT	TT	TT	TT	TT	TT	TT	TT	TT	TT	TT	TT	TT	TT	TT
bin9-120	9	104.32	AX-105986142	TGTACCCAATGTAGATGGGAAACGTGATTTGATTC[A/T]TGAGGAGGCCCACAGTTCGCGGTATTATATTCATC	TT	TT	AA	TT	TT	TT	TT	TT	TT	TT	TT	TT	AA	AA	TT	TT	TT	TT	TT	TT	TT	TT	TT	TT	TT	TT	TT	TT	AA	TT	TT	TT	TT	TT	TT	TT	TT	TT	TT	TT	AA	TT	TT	TT	TT
bin9-121	9	105.72	AX-105962696	ATGTATTTCAATATAATTTATAGGTGCTATAAGTG[A/G]AAGGTTTTAATTTACAAAAATGACTACATTATTAA	GG	GG	AA	GG	GG	GG	AA	GG	GG	GG	GG	GG	NN	AA	GG	GG	GG	GG	GG	GG	GG	GG	GG	GG	GG	AA	GG	GG	AA	GG	GG	GG	GG	GG	GG	GG	GG	GG	GG	GG	AA	GG	GG	GG	GG
bin9-129	9	106.9	AX-117636350	ATTTACGAGTATCCTTACAAACTAAATAAACATGA[A/G]TCATCACCCAATCATAAGGTCTATTGACACTGGTA	GG	GG	AG	GG	GG	GG	AA	GG	GG	GG	AA	GG	AA	AA	GG	AA	AA	GG	GG	GG	AA	GG	GG	GG	GG	GG	GG	GG	AA	GG	GG	GG	GG	GG	GG	AA	AA	GG	GG	GG	AA	GG	GG	GG	GG
bin9-130	9	108.55	AX-105973001	GTTCAAGAGCAATCAACTGTCCAATTAAAGCGACC[A/G]GGGAGGTATCAACTCCAGGACGAGCTTTCCACAAC	AA	AA	AA	AA	GG	AA	AA	AA	GG	AA	GG	AA	AA	AA	AA	GG	GG	AA	AA	AA	GG	AA	AA	AA	GG	AA	AA	AA	AA	AA	AA	AA	AA	AA	GG	GG	GG	AA	AA	AA	AA	AA	AA	AA	AA
bin9-131	9	109.01	AX-106014694	CTTAATCAATTTTAGGTTGCAGTCTGTGGTTTCCT[C/T]ACCATGCTTTAACCTGCCGAATTGCTATTTTATGG	CC	CC	CC	CC	TT	CC	CC	CC	TT	CC	CC	CC	CC	CC	CC	CC	CC	CC	CC	CC	CC	CC	CC	CC	TT	CC	CC	CC	CC	CC	CC	CC	CC	CC	TT	CC	CC	CC	CC	CC	CC	CC	CC	CC	CC
bin9-132	9	109.93	AX-105966763	AAGTGATAGTTATATCCGGAAGGCAGTTACATCTT[C/T]AATGTCAGCTCTCGCCATATGCAGCAGCATCAATT	CC	CC	CC	CC	CC	CC	CC	CC	CC	CC	CC	CC	CC	CC	CC	CC	CC	CC	CC	CC	CC	CC	CC	CC	CC	CC	CC	CC	CC	CC	CC	CC	CC	CC	CC	CC	CC	CC	CC	CC	CC	CC	CC	CC	CC
bin9-133	9	110.15	AX-117794166	GCCGCATGGTGGCCTTGAAATCAATGAGTCCTTCC[C/T]CGTTGAGCAACTCTTGTCTATGTTAATGAAAGATG	CC	CC	CC	CC	CC	CC	CC	CC	CC	CC	CC	CC	CC	CC	CC	CC	CC	CC	CC	CC	CC	CC	CC	CC	CC	CC	CC	CC	CC	CC	CC	CC	CC	CC	CC	CC	CC	CC	CC	CC	CC	CC	CC	CC	CC
bin9-134	9	110.61	AX-105970982	TTGGAATTAATTGGACTCACTTATTATATGCTACA[C/T]CATCCATTACAACTAATTTTAATATACATATTTCG	TT	TT	TT	TT	TT	TT	TT	TT	TT	TT	TT	TT	TT	TT	TT	TT	TT	TT	TT	TT	TT	TT	TT	TT	TT	TT	TT	TT	TT	TT	TT	TT	TT	TT	TT	TT	TT	TT	TT	TT	TT	TT	TT	TT	TT
bin9-135	9	111.06	AX-105986391	GCGAGGTTGAACATAGCCTTTTCATTAAATAGCGA[C/T]CGAGTAGGTGTTTGTTCGAGCGAGGTCGAACGTAA	CC	CC	CC	CC	CC	CC	CC	CC	CC	CC	TT	CC	CC	CC	CC	TT	TT	CC	CC	CC	TT	CC	NN	CC	CC	CC	CC	CC	CC	CC	CC	CC	CC	CC	CC	TT	TT	CC	CC	CC	CC	CC	CC	CC	CC
bin9-137	9	111.75	AX-105965934	TTGATATAATAGCATATCTTCATTGATAGAGTATT[A/C]TGTAGATCGAGTGGACATTTTTTGTAAGTGATTAG	CC	CC	CC	CC	CC	CC	CC	CC	CC	CC	AA	CC	CC	CC	CC	AA	AA	CC	CC	CC	AA	CC	CC	CC	CC	CC	CC	CC	CC	CC	CC	CC	CC	CC	CC	AA	AA	CC	CC	CC	CC	CC	CC	CC	CC
bin9-136	9	111.98	AX-105963977	CTTTGAGTTTTTAGTGAATCCAATGATTAAAAGTC[C/T]GTCCAAAAGGAAAATAGGGGAGGGATTTATATAGT	CC	CC	CC	CC	CC	CC	CC	CC	CC	CC	TT	CC	CC	CC	CC	TT	TT	CC	CC	CC	TT	CC	CC	CC	CC	CC	CC	CC	CC	CC	CC	CC	CC	CC	CC	TT	TT	CC	CC	CC	CC	CC	CC	CC	CC
bin9-125	9	112.68	AX-117794220	GCGGTTTTGAAGAAAACTGATCAGCGAGTTGGTAC[A/G]TATATGGAAAAACTGAGGAAAGTCTGACTAGTGTT	GG	GG	AG	GG	AA	GG	AA	GG	AA	GG	GG	GG	AA	AA	GG	GG	GG	AA	AA	GG	GG	GG	GG	GG	AA	GG	GG	AA	AA	AG	GG	GG	GG	GG	AA	GG	GG	GG	GG	GG	AA	GG	GG	GG	GG
bin9-126	9	112.91	AX-117794204	CCTAATCCCGGTGGAAGTAGGAGAGCCTACCTTGA[G/T]ATATTTTCAAGCGAGTGAAGAGACGAACAACAAAG	TT	TT	TG	TT	GG	TT	GG	TT	GG	TT	TT	TT	GG	GG	TT	TT	TT	GG	GG	TT	TT	TT	TT	TT	GG	TT	TT	GG	GG	TG	TT	TT	TT	TT	GG	TT	TT	TT	TT	TT	GG	TT	TT	TT	TT
bin9-127	9	113.14	AX-117794180	TGGCCTGAACAACATTCCGTCGTTAAAACAAATAG[A/C]GCGGGCATCAACAGAATCCAAAACTCGATCTAAAA	CC	CC	AC	CC	AA	CC	AA	CC	AA	CC	CC	CC	AA	AA	CC	CC	CC	AA	AA	CC	CC	CC	CC	CC	AA	CC	CC	AA	AA	AC	CC	CC	CC	CC	AA	CC	CC	CC	CC	CC	AA	CC	CC	CC	CC
bin9-122	9	113.62	AX-117794168	CGCAACATGCCTTATCAGCTTATCTATTATTATAT[A/G]ATCAGGTTGCACACCGTAGCAGGCCATATTAGCTT	GG	GG	AG	GG	AA	GG	AA	GG	AA	GG	NN	GG	AA	AA	GG	AG	AG	AA	AA	GG	AG	GG	GG	GG	AA	GG	GG	GG	AA	AG	GG	GG	GG	GG	AA	AG	AG	GG	GG	GG	AA	GG	GG	GG	GG
bin9-128	9	113.85	AX-117794169	ATTCATGGTTGGGGAGCGGGTCTTGCTCCGAGTTT[C/T]GCCAATGAAGTGTGTTAAGAGGTTTGAGAAGAAGG	CC	CC	TC	CC	TT	CC	TT	CC	TT	CC	CC	CC	TT	TT	CC	CC	CC	TT	TT	CC	CC	CC	CC	CC	TT	CC	CC	CC	TT	TC	CC	CC	CC	CC	TT	CC	CC	CC	CC	CC	TT	CC	CC	CC	CC
bin9-123	9	114.09	AX-117794171	TTTCTATTATAGTATATGTAGGTAAAAATTCCTTT[C/T]TCAAATATGAGAGACTAGGAACCCTTCCAAAATTG	CC	CC	TC	CC	TC	CC	TC	CC	TC	CC	CC	CC	TC	TC	CC	CC	CC	TC	TC	CC	CC	CC	CC	CC	TC	CC	CC	CC	TC	TC	CC	CC	CC	CC	TC	CC	CC	CC	CC	CC	TC	CC	CC	CC	CC
bin9-124	9	114.58	AX-117794230	TTAACTTCCCTCATGGAGTTGATCCTTTGAAAAAC[A/C]TACAGTTTGATCCGCTTCAAAGAAATTAGTAGTTC	CC	CC	AC	CC	AA	CC	AA	CC	AA	CC	CC	CC	AA	AA	CC	CC	CC	AA	AA	CC	CC	CC	CC	CC	AA	CC	CC	AA	AA	AC	CC	CC	CC	CC	AA	CC	CC	CC	CC	CC	AA	CC	CC	CC	CC
bin9-146	9	116.82	AX-117535942	TAGATAAGGCGAGGTCGATTTCGCGTGGAGGCAGG[C/T]GTCGCATGGTCTTGGGTGAGGTGCATCTCGCGTTG	CC	CC	TC	CC	TC	CC	TC	CC	TC	CC	CC	CC	TC	TC	CC	CC	CC	TC	TC	CC	CC	CC	CC	CC	TC	CC	CC	TC	TC	TC	CC	CC	CC	CC	TC	CC	CC	CC	CC	CC	TC	CC	CC	CC	CC
bin9-145	9	117.3	AX-117794266	TTTACGGGTCTTTGACCCTACTCACGAATTTCTAC[A/G]GCTGAACAAGTATCTTGTCAAGTATCTAAAATAGT	AG	AG	NN	GG	AA	GG	AA	AG	AA	AG	AG	AG	AA	AA	AG	AG	AG	AA	AA	NN	AG	AG	NN	AG	AA	AG	AG	AA	AA	AA	AG	AG	GG	AG	AA	AG	AG	AG	AG	AG	AA	AG	AG	GG	AG
bin9-144	9	117.53	AX-117794295	TGTAAGTTTGACATGTTTTAACCTGAAAGCAAAGA[G/T]ACTTGATAAGAACAAGCGTAATATAGTGCGTTTTA	TT	TT	TG	TT	GG	TT	GG	TT	GG	TT	TT	TT	GG	GG	TT	TT	TT	GG	GG	TT	TT	TT	TT	TT	GG	TT	TT	GG	GG	NN	NN	TT	TT	TT	GG	TT	TT	TT	TT	TT	GG	TT	TT	TT	TT
bin9-143	9	118.01	AX-117794246	TAAAGCGAACCGAACTAATTTAAAATGGGTTGAAC[A/C]GAACCGGATTAAACAGAGCGATCCGACCAAATGTA	AA	AA	AC	AA	CC	AA	CC	AA	CC	AA	AA	AA	CC	CC	AA	AA	AA	CC	CC	AA	AA	AA	AA	AA	CC	AA	AA	CC	CC	AC	AA	AA	AA	AA	CC	AA	AA	AA	AA	AA	CC	AA	AA	AA	AA
bin9-142	9	119.66	AX-117794245	GGTGAGGGTCGTCGGAGACGGAATCGCTACTGCTG[C/T]CATTGCTACTACGTTCCTCCGATAAGGAATCGTCG	CC	CC	CC	CC	CC	CC	CC	CC	CC	CC	CC	CC	CC	CC	CC	TT	TT	CC	CC	CC	TT	CC	CC	CC	CC	CC	CC	CC	CC	CC	CC	CC	TT	CC	CC	TT	TT	CC	CC	CC	CC	CC	CC	CC	CC
bin9-138	9	120.12	AX-105996110	TAATTTATGCATCGAACTGCCTTTTTTATGTGATG[C/T]TTAGTGGAGTAGTATCTTGACTTGTCCTCAATCCC	CC	CC	CC	CC	CC	CC	CC	CC	CC	CC	CC	CC	CC	CC	CC	CC	CC	CC	CC	CC	CC	CC	CC	CC	CC	CC	CC	CC	CC	CC	CC	CC	CC	CC	CC	CC	CC	CC	CC	CC	CC	CC	CC	CC	CC
bin9-141	9	121.29	AX-106004108	TTGGGATAAGTTATCCCAGGATTAAAAATAGTATC[A/G]GGATAACTCATACATGCAGAGGTTGGAATAATAAC	GG	GG	GG	GG	GG	GG	GG	GG	GG	GG	GG	GG	GG	GG	GG	GG	GG	GG	GG	GG	GG	GG	GG	GG	GG	GG	GG	GG	GG	GG	GG	GG	GG	GG	GG	GG	GG	GG	GG	GG	GG	GG	GG	GG	GG
bin9-159	9	122.93	AX-106005201	GTCATATTCATACCCAATTTGTTGAAATTGCCAAA[C/T]AATCATCAAATCTATGCCATGATGTTATCAAACTG	TT	TT	CC	CC	CC	CC	CC	TT	CC	TT	TT	TT	CC	CC	CC	TT	TT	TT	CC	CC	TT	TT	CC	TT	CC	TT	TT	CC	CC	TC	TT	TT	TT	TT	CC	TT	TT	TT	TT	TT	CC	TT	TT	CC	TT
bin9-160	9	123.62	AX-105963732	CGGTCAGTAAAGGATACTTAGGAGATATTATAGGA[A/G]ACGCAGTGGGAATAATTCCGACAATTGGGGAAATC	GG	GG	GG	GG	GG	GG	GG	GG	GG	GG	GG	GG	GG	GG	GG	GG	GG	GG	GG	GG	GG	GG	GG	GG	GG	GG	GG	GG	GG	GG	GG	GG	GG	GG	GG	GG	GG	GG	GG	GG	GG	GG	GG	GG	GG
bin9-161	9	124.31	AX-117794316	GCGTCGGGTTTGTAGTGCCAGCGAGGTTCAGGGCA[A/G]ACATAGTCATTTCCATCGTGGGGTGGCATCTGTGA	GG	GG	GG	GG	AA	GG	GG	GG	AA	GG	GG	GG	GG	GG	GG	GG	GG	GG	AA	GG	GG	GG	GG	AA	NN	GG	GG	AA	GG	AG	GG	GG	GG	GG	AA	GG	GG	GG	GG	GG	GG	GG	GG	GG	GG
bin9-147	9	125.28	AX-117535954	CTATTAGAACTGTGAAATTGACTAACAATGAGGCC[A/G]AGTATGAGGCTCTGATTGTAGGTCCCGAATTGGCT	AA	AA	AG	GG	GG	GG	AA	AA	GG	GG	GG	AA	AA	AA	GG	AA	AA	GG	GG	GG	AA	GG	GG	GG	GG	GG	GG	GG	AA	AG	AA	AA	AG	GG	GG	AA	AA	AA	AA	GG	AA	AA	GG	GG	GG
bin9-148	9	126.97	AX-117794328	GTTGTGTAAATACCTACTCCGACAAGCTATTGCCT[C/T]GCGAAACGGCCTCCAAATGCCTCGAATCTAGCCAC	CC	CC	TC	CC	TT	CC	TT	CC	TT	CC	CC	CC	TT	TT	CC	CC	CC	CC	TT	CC	CC	CC	CC	TT	TT	CC	CC	TT	TT	CC	TC	CC	CC	CC	TT	CC	CC	CC	CC	CC	TT	CC	CC	CC	CC
bin9-149	9	127.2	AX-117794329	ACCATAACCCTAGATATCATCACATAATATACTAC[A/G]CAGCTCGCATACTCGCAGCACCATTCCCGATCACA	AA	AA	AG	AA	GG	AA	GG	AA	GG	AA	AA	AA	GG	GG	AA	AA	AA	AA	GG	AA	AA	AA	AA	GG	GG	AA	AA	GG	GG	AA	AG	AA	AA	AA	GG	AA	AA	AA	AA	AA	GG	AA	AA	AA	AA
bin9-150	9	127.43	AX-117677574	GAAAATGAGGTTAGCCGATTGATTAATCAATCTAA[A/G]AAACACATTAGTTGGGAGTAAATGTTTTAGCATCC	GG	GG	AG	GG	AA	GG	AA	GG	AA	GG	GG	GG	AA	AA	GG	GG	GG	GG	AA	GG	GG	GG	GG	AA	AA	GG	GG	AA	AA	GG	AG	GG	GG	GG	AA	GG	GG	GG	GG	GG	AA	GG	GG	GG	GG
bin9-151	9	127.66	AX-117677585	CCCTCCTCTGACGAAACTATTATTCTTGATAATCC[A/G]AAGAATTACTAGTAGAAGCCTGAGCGGACGAGGCA	GG	GG	AG	GG	AG	GG	AA	GG	AA	GG	GG	GG	AA	AA	GG	GG	GG	GG	AA	GG	GG	GG	GG	AA	AA	GG	GG	AA	AA	GG	AG	GG	GG	GG	AA	GG	GG	GG	GG	GG	AA	GG	GG	GG	GG
bin9-152	9	127.88	AX-117677588	ATCCGATCAATTCTCTTACTAGTTCTCATTAGGGA[C/T]ATCTAGTATCGGATCAAGTGGCCCACATTCACCCG	TT	TT	TC	TT	TC	TT	CC	TT	CC	TT	TT	TT	CC	CC	TT	TT	TT	TT	CC	TT	TT	TT	TT	CC	CC	TT	TT	CC	CC	TT	TC	TT	TT	TT	CC	TT	TT	TT	TT	TT	CC	TT	TT	TT	TT
bin9-153	9	128.11	AX-117596773	GTTTTGTAATATAGTATTATTTTAGCAATATTAGG[C/T]GAGAGCACATTTATGATCCAAGCTTTAACTATATT	CC	CC	TC	CC	CC	CC	TT	CC	CC	CC	CC	CC	TT	TT	CC	CC	CC	CC	CC	CC	CC	CC	CC	CC	CC	CC	CC	CC	TT	CC	CC	CC	CC	CC	CC	CC	CC	CC	CC	CC	TT	CC	CC	CC	CC
bin9-154	9	129.04	AX-117596819	GCAACTTCTTTGTGAATTGGAATGGGATCTTTCAA[C/T]ACTTGTACGCTTCTCAATGTCACACTATTTACCGT	CC	CC	TC	CC	CC	CC	TT	CC	TT	CC	CC	CC	TT	TT	CC	CC	CC	CC	TT	CC	CC	CC	CC	TT	TT	CC	CC	TT	TT	CC	TC	CC	CC	CC	TT	CC	CC	CC	CC	CC	TT	CC	CC	CC	CC
bin9-155	9	129.26	AX-117596800	TATGATATTTATGTACTCTTAGAGGCTTGTAGACA[A/G]ATGTCATGTACACTGATACTGGTATGACCTTATAG	GG	GG	AG	GG	GG	GG	AA	GG	AA	GG	GG	GG	AA	AA	GG	GG	GG	GG	AA	GG	GG	GG	GG	AA	AA	GG	GG	AA	AA	GG	AG	GG	GG	GG	AA	GG	GG	GG	GG	GG	AA	GG	GG	GG	GG
bin9-156	9	131.39	AX-105959801	TCTGATTAAGCATGAGAAATCGTATATGTCAATTC[A/C]GCCTTTTAACACTTGGTGATAGTCTATTGGTAAAT	CC	CC	CC	CC	AC	CC	CC	CC	CC	CC	CC	CC	CC	CC	CC	CC	AA	CC	CC	CC	AA	CC	CC	CC	CC	CC	CC	CC	CC	CC	CC	CC	CC	CC	CC	AA	AA	CC	CC	CC	CC	CC	CC	CC	CC
bin9-158	9	132.54	AX-117794321	GTAGTCACAAAACAGGCGTGACCTGTTGGATGGAT[A/G]ACTGCCTCTGTATGAGCTGTTTCCTATAGTGTTCC	AA	AA	AA	AA	AA	AA	AA	AA	AA	AA	AA	AA	AA	AA	AA	AA	GG	AA	AA	AA	GG	AA	AA	AA	AA	AA	AA	AA	AA	AA	AA	AA	AA	AA	AA	GG	GG	AA	AA	AA	AA	AA	AA	AA	AA
bin9-157	9	133.23	AX-105999165	GCGGACCGCAGACCCGCCGCAAAGTGCAACAGAAA[C/T]AAAGCCAATTTCGGAGGTTATTTTGCGATACATTA	CC	CC	CC	CC	CC	CC	CC	CC	CC	CC	CC	CC	CC	CC	CC	CC	TT	CC	CC	CC	TT	CC	CC	CC	CC	CC	CC	CC	CC	CC	CC	CC	CC	CC	CC	TT	TT	CC	CC	CC	CC	CC	CC	CC	CC
bin9-173	9	139.21	AX-117703713	TTATATTCAGCTTAGAAACAATTCAAGATTCGCAT[C/T]ACTTTTTTCTCAAACGAAAATTATCATTTAAGTGA	CC	CC	TC	CC	TC	CC	TT	CC	TT	CC	CC	CC	TT	TT	CC	CC	CC	CC	TT	CC	CC	CC	CC	TT	TT	CC	CC	TT	TT	CC	TC	CC	TC	CC	TT	CC	TT	CC	CC	CC	TT	CC	CC	CC	CC
bin9-174	9	139.68	AX-117703710	TATTTCAACATTCTAAAAACTTAAAAAATACAAAC[A/G]CAGAGAATTAAGGGGCCGGAACCTAAATGTGATCT	GG	GG	AG	GG	GG	GG	AA	GG	AA	GG	GG	GG	AA	AA	GG	GG	GG	GG	AA	GG	GG	GG	GG	AA	AA	GG	GG	AA	AA	GG	AG	GG	AG	GG	AA	GG	GG	GG	GG	GG	AA	GG	GG	GG	GG
bin9-172	9	140.39	AX-106013766	CGCTAAGCACAAATGCGTCAAGCTAAGAACCACTT[G/T]GCTTCTTCATATCTGATCGTCGCTTTTCTTTGCAT	GG	GG	TG	GG	TG	GG	TT	GG	TT	GG	GG	GG	TT	TT	GG	NN	TT	GG	TT	GG	TT	GG	GG	TT	TT	GG	GG	TT	TT	GG	TG	GG	TG	GG	TT	TT	TT	GG	TG	GG	TT	GG	GG	GG	GG
bin9-171	9	141.57	AX-105982709	TAAAATCAACAATACATTAGATAAATCTTAAAAAC[A/G]TCAAATAGGTATGGCTCGATGACCCGAGCAATTAT	AA	AA	AG	AA	GG	GG	GG	AA	GG	AA	AA	AA	GG	GG	AA	AG	GG	AA	GG	GG	GG	AA	AA	GG	GG	AA	AA	GG	GG	GG	GG	AA	AG	AA	GG	GG	GG	AA	GG	AA	GG	AA	AA	AA	AA
bin9-170	9	141.81	AX-105988159	GGATATAGAGATCAAGTTTGTCCTCATAGTATGAA[C/T]ATGTAGTGCATCAACAAGGGCTAGAGTTTTTCCCG	TT	TT	NN	TT	CC	CC	CC	TT	CC	TT	TT	TT	CC	CC	TT	TT	CC	TT	CC	CC	CC	TT	TT	CC	CC	TT	TT	CC	CC	CC	CC	TT	TC	TT	CC	CC	CC	TT	CC	TT	CC	TT	TT	TT	TT
bin9-169	9	142.74	AX-117522717	CATTTAAGGTTCTACCCCAACGATTATCGCATCCG[C/T]GAACAAGATTTGCGCACCTGTGCATCCGCTTGTGC	CC	CC	TC	CC	CC	TT	TT	CC	TT	CC	CC	CC	TT	TT	CC	CC	CC	CC	TT	TT	CC	CC	CC	TT	TT	CC	CC	TT	TT	TT	TT	CC	TT	CC	TT	CC	TT	TT	TT	CC	TT	CC	CC	CC	CC
bin9-168	9	143.43	AX-105979065	CAAAATGGCTGAGGAAACCAGAAAATGGATGAAAT[A/T]ATGGAAATGGTGGTTTCGGATTAGGATTGGGAAAG	TT	TT	AT	TT	TT	AA	AA	TT	AA	TT	TT	TT	AA	AA	TT	TT	AA	TT	AA	AA	AA	TT	TT	AA	AA	TT	TT	AA	AA	AA	AA	TT	AA	TT	AA	AA	AA	AA	AA	TT	AA	TT	TT	TT	TT
bin9-167	9	143.66	AX-105967496	CAATTCTAAATTTCAGGCTCGAAACTTTGAAACCT[A/C]TAATTATTGGTGAAGGATCTCAGCAATTATATTCC	CC	CC	AC	CC	CC	AA	AA	CC	AA	CC	CC	CC	AA	AA	CC	CC	AA	CC	AA	AA	AA	CC	CC	AA	AA	CC	CC	AA	AA	AA	AA	CC	AA	CC	AA	AA	AA	AA	AA	CC	AA	CC	AA	CC	CC
bin9-163	9	145.56	AX-105987110	AAGTAATACCATTTCTCTTGGTGCCAACTCTGTCA[A/T]GTCGTATGAAGTGTCTTTTTCAGCATTATAACACT	AA	AA	AA	AA	TT	AA	AA	AA	AA	AA	AA	AA	AA	AA	AA	AA	TT	AA	AA	AA	TT	AA	AA	AA	AA	AA	AA	AA	AA	AA	AA	AA	AA	AA	AA	TT	AA	AA	AA	AA	AA	AA	AA	AA	AA
bin9-165	9	145.79	AX-105973021	TCCATTGTTCGAAAATGGTCAACGTTATTACCTCC[A/G]AGAAGTACATGCCAAGTAATAAACTCCCAAAATAG	AA	AA	AA	AA	GG	AA	AA	AA	AA	AA	AA	AA	AA	AA	AA	AA	GG	AA	AA	AA	GG	AA	AA	AA	AA	AA	AA	AA	AA	AA	AA	AA	AA	AA	AA	GG	AA	AA	AA	AA	AA	AA	AA	AA	AA
bin9-164	9	146.49	AX-106010011	CCTCTTCTGCATTCCCACTCCATTAGAAGGAATTC[C/T]TTTTAAGTAGGTTGGTCAGTGGTCTACTAATGAGG	TT	TT	TT	TT	CC	TT	TT	TT	TT	TT	TT	TT	TT	TT	TT	TT	CC	TT	TT	TT	CC	TT	TT	TT	TT	TT	TT	TT	TT	TT	TT	TT	TT	TT	TT	CC	TT	TT	TT	TT	TT	TT	TT	TT	TT
bin9-177	9	148.2	AX-106022775	GTCTGGGTTCCTTCCCGGGTCTGTGAAGTAGCTGG[A/T]GCAACCAGAATCAATCTCGCCTAATTAAATGTACC	TT	TT	TT	TT	TT	TT	TT	TT	TT	TT	TT	TT	TT	TT	TT	TT	TT	TT	TT	TT	AT	TT	TT	TT	TT	TT	TT	TT	TT	TT	TT	TT	TT	TT	TT	AT	TT	TT	TT	TT	TT	TT	TT	TT	TT
bin9-176	9	148.69	AX-117740614	AGCAAAATGCAGCAGGAAAATAGGCAGTTTGATGG[A/C]AACCTACCATCTGAATGAATATAGTGTTCATAATT	CC	CC	CC	CC	CC	CC	CC	CC	CC	CC	CC	CC	CC	CC	CC	CC	CC	CC	CC	CC	AA	CC	CC	CC	CC	CC	CC	CC	CC	CC	CC	CC	CC	CC	CC	AA	CC	CC	CC	CC	CC	CC	CC	CC	CC
bin9-178	9	150	AX-106004865	ACGATTGACCAATGTAGAGATCCAAAGTCGCCGAG[A/C]GCGTGGTTTGTGTTTTTACTGTGATGAAACGTTTA	AA	AA	AA	AA	AA	AA	AA	AA	AA	AA	AA	AA	AA	AA	AA	AA	AA	AA	AA	AA	CC	AA	AA	AA	AA	AA	AA	AA	AA	AA	AA	AA	AA	AA	AA	CC	AA	AA	AA	AA	AA	AA	AA	AA	AA
bin9-180	9	150.48	AX-105976764	TGTATTTAGTTTTGTATTAAGGTTTCTTCTATTGG[C/T]GATTGCTTTGGTAAAGTTTGTACAACTAAAGGCTT	TT	TT	TT	TT	TT	TT	TT	TT	TT	TT	TT	TT	TT	TT	TT	TT	TT	TT	TT	TT	TC	TT	TT	TT	TT	TT	TT	TT	TT	TT	TT	TT	TT	TT	TT	TC	TT	TT	TT	TT	TT	TT	TT	TT	TT
bin9-181	9	152.3	AX-105962643	TTCTGAATAGTAATAGATTGATGGTAAGAACATAA[A/C]GGTTGAACTCGTCAAATATAAATTTACTTCTTTGT	CC	CC	AC	CC	CC	AA	AA	CC	AA	CC	CC	CC	AA	AA	CC	CC	CC	CC	AA	AA	AA	CC	CC	CC	AA	CC	CC	AA	AA	NN	AA	CC	AA	CC	AA	AA	AA	AA	AA	CC	AA	CC	AA	CC	CC
bin9-182	9	155.16	AX-105960070	AAGTATTGCTACCAAAATTGCAAAACGAATTTAAG[G/T]AAGTAATTCACACACTTGAATAAATTTGGAGTTCA	TT	TT	TG	GG	TT	GG	GG	TT	GG	TT	TT	TT	GG	GG	GG	TT	TT	GG	GG	GG	GG	TT	TT	GG	GG	GG	TT	GG	GG	GG	GG	GG	GG	TT	GG	GG	GG	GG	GG	TT	GG	GG	GG	TT	TT
bin9-183	9	156.12	AX-106025272	GGTGGCGGAACAGCTGATGATAGAATCAAAGCATG[A/G]GAATCCTGTTGTTGCATGTTGAATCTAGCAATGTG	AA	AA	AA	GG	AA	AA	AA	AA	GG	AA	AA	AA	AA	AA	AG	AA	AA	GG	GG	AA	GG	AA	AA	AA	GG	AA	AA	GG	AA	AA	AA	AA	AA	AA	GG	GG	AA	AA	AA	AA	AA	AA	AA	AA	AA
bin9-184	9	158.82	AX-117557541	GTATGCTGAAGCTGAAGTGTCCCAAGTGGATTGTA[G/T]CCATGAAAGTAATTTCATCTTTAGAAGACAATCAC	GG	GG	GG	GG	GG	GG	GG	TT	GG	GG	GG	GG	GG	GG	GG	GG	GG	GG	GG	GG	GG	GG	TT	GG	GG	GG	GG	GG	GG	GG	GG	GG	GG	TT	GG	GG	GG	GG	GG	GG	GG	GG	GG	TT	GG
bin9-185	9	159.74	AX-117557556	TTACACTTAAGTTTATACGCAGCATCCAGAGTTTA[C/T]GCGGGATTTTTCACAAGCAGTGGCGATATTTATAG	CC	CC	CC	TT	CC	CC	CC	TT	CC	CC	TT	CC	CC	CC	TC	CC	CC	TT	CC	CC	TT	CC	TT	CC	CC	TC	CC	CC	CC	CC	CC	CC	CC	TT	TC	TT	CC	CC	CC	CC	CC	CC	CC	TT	CC
bin9-187	9	161.88	AX-106016612	TCGGGAAATTTAGGAATCCGGGTACGTGGGCCCGA[G/T]GATCGACTTTATTGATTTTAGAATGGAGTTGGGGA	GG	GG	GG	GG	GG	GG	GG	GG	GG	GG	GG	GG	GG	GG	GG	GG	GG	GG	GG	GG	GG	GG	GG	GG	GG	GG	GG	GG	GG	GG	GG	GG	GG	GG	GG	GG	GG	GG	GG	GG	GG	GG	GG	GG	GG
bin9-186	9	163.31	AX-117557558	ATGAGTAAACTAGTCGATCAATCACCATTGGCTTG[C/T]CTGACGGCGATATTAAGCGTCATCATGACCTATAA	CC	CC	CC	TT	CC	CC	CC	TT	CC	CC	TT	CC	CC	CC	TC	CC	CC	TT	CC	CC	TT	CC	TT	CC	CC	TC	CC	CC	CC	CC	CC	CC	CC	TT	TC	TT	CC	CC	CC	CC	CC	CC	CC	TT	CC
bin9-188	9	164.46	AX-117557566	TTCAATTATCCATGGATCTTAGAGTACCTATACCT[A/G]ACAGCTTCCACAGCCACGACAGCGGAGAGGTTGCT	GG	GG	GG	GG	GG	GG	GG	AA	GG	GG	GG	GG	GG	GG	GG	GG	GG	GG	GG	GG	GG	GG	AA	GG	GG	GG	GG	GG	GG	GG	GG	GG	GG	AA	GG	GG	GG	GG	GG	GG	GG	GG	GG	AA	GG
bin9-189	9	164.68	AX-117557571	TAGATATCCTACCATATAACCTATATGATACTCTG[C/G]TGCTCTCCCACTTTAGTCAAATACTCTCCTTTAAG	CC	CC	CC	CC	CC	CC	CC	GG	CC	CC	CC	CC	CC	CC	CC	CC	CC	CC	CC	CC	CC	CC	GG	CC	CC	CC	CC	CC	CC	CC	CC	CC	CC	GG	CC	CC	CC	CC	CC	CC	CC	CC	CC	GG	CC
bin9-190	9	165.37	AX-117557578	AACAATTTGTCCCTTTCTAACTTGCACAACTCCAA[C/T]GTTTTCTTCAACATATTGATTTTAACAGTAGCAAC	CC	CC	CC	CC	CC	CC	CC	TT	CC	CC	CC	CC	CC	CC	CC	CC	CC	CC	CC	CC	CC	CC	TT	CC	CC	CC	CC	CC	CC	CC	CC	CC	CC	TT	CC	CC	CC	CC	CC	CC	CC	CC	CC	TT	CC
bin9-191	9	165.59	AX-117557589	TTCTTTAGGTAGTTTTTATTGGTTCAACAGAATTT[A/T]AGGCGATCTGAGTCTGGTGGACCGTGCCCATGCAG	AA	AA	AA	AA	AA	AA	AA	TT	AA	AA	AA	AA	AA	AA	AA	AA	AA	AA	AA	AA	AA	AA	TT	AA	AA	AA	AA	AA	AA	AA	AA	AA	AA	TT	AA	AA	AA	AA	AA	AA	AA	AA	AA	TT	AA
bin9-192	9	166.05	AX-117557593	GACTATCATCACACTTTCAGCCTTGTAATAAAACA[C/T]GCTACTATTAGGCTTATTCTCACTCTAGTAGTGTC	CC	CC	CC	CC	CC	CC	CC	TT	CC	CC	CC	CC	CC	CC	CC	CC	CC	CC	CC	CC	CC	CC	TT	CC	CC	CC	CC	CC	CC	CC	CC	CC	CC	TT	CC	CC	CC	CC	CC	CC	CC	CC	CC	TT	CC
bin9-195	9	168.21	AX-105985005	TGTGAGATTTCATTGCGAATTCTCCAAATCTTGAG[C/G]AAGGATTGATGAACAATTAGCCTAGGGTTTCCTCC	CC	CC	CC	GG	CC	CC	CC	CC	GG	CC	GG	CC	CC	CC	CG	CC	CC	GG	CC	CC	GG	CC	CC	CC	CC	CG	CC	CC	CC	CC	CC	GG	CC	CC	GG	GG	CC	CC	CC	CC	CC	GG	CC	CC	CC
bin9-196	9	168.44	AX-117557602	TAACAAAGTATATGTGACCAGATAGTGTAAAAATT[C/T]TACGCACGGTGTATACCTACATTTTAAAGTAGAAG	CC	CC	CC	CC	CC	CC	CC	CC	CC	CC	CC	CC	CC	CC	CC	CC	CC	CC	CC	CC	CC	CC	CC	CC	CC	CC	CC	CC	CC	CC	CC	CC	CC	CC	CC	CC	CC	CC	CC	CC	CC	CC	CC	CC	CC
bin9-197	9	170.85	AX-106017110	CTGTGAAAATAGGTTTTTAAGCTTGGACACCTTCA[C/T]TGATTTTTGTATGTGGTGGTCGGTGTGGTCGTTGA	CC	CC	CC	CC	CC	CC	CC	CC	CC	CC	CC	CC	CC	CC	CC	CC	CC	CC	CC	CC	CC	CC	CC	CC	CC	CC	CC	CC	CC	CC	CC	CC	CC	CC	CC	CC	CC	CC	CC	CC	CC	CC	CC	CC	CC
bin9-198	9	172.26	AX-117627312	ACATACCATACATTTATAAAATAAAGTTCCGTAAA[C/T]ATTCGAAGAAGCTAAGAGGAGTTAATATAGTGTGT	CC	CC	TT	CC	CC	CC	CC	CC	CC	CC	CC	CC	CC	CC	CC	CC	CC	CC	CC	CC	CC	CC	TT	CC	CC	CC	TT	TT	CC	CC	CC	CC	CC	TT	CC	CC	CC	CC	CC	CC	CC	CC	CC	TT	CC
bin9-199	9	175.23	AX-117689602	GAATCGTCGGTTTTGGTTCTCAGATTATTTGGAAT[C/T]GATTTGGAAGAATGAATTTCATGATTGAAGCTTTA	TT	TT	TT	CC	CC	TT	CC	TT	TT	TT	CC	CC	CC	CC	CC	CC	CC	CC	TT	TT	CC	CC	TT	TT	TT	CC	TT	CC	TC	CC	CC	CC	TT	TT	CC	CC	CC	CC	CC	CC	CC	CC	CC	TT	CC
bin9-200	9	175.47	AX-117689596	TTTTTCTTTCCCTCTTATCAATATTCTGTGGTGGT[A/G]CAGCTGTTGCTCAAGTCCCGAATACAGTTCCTCGA	GG	AG	GG	GG	GG	GG	GG	GG	GG	GG	GG	GG	GG	GG	GG	GG	GG	GG	GG	GG	GG	GG	GG	GG	GG	GG	GG	GG	GG	GG	GG	GG	GG	GG	GG	GG	GG	GG	GG	GG	GG	GG	GG	GG	GG
bin10-2	10	0.24	AX-117714285	AGGTCGAGTCACGAGTTCAGCGGGCAGAATTGAAT[C/T]GGAGTCTTCTTCTTAAAGCTTGTTGGCAACGGAAG	CC	NN	TT	CC	CC	CC	TT	CC	CC	CC	CC	TT	TT	CC	CC	CC	CC	CC	CC	CC	CC	CC	CC	CC	CC	CC	TT	CC	CC	CC	CC	TT	CC	TT	CC	CC	CC	CC	CC	CC	CC	TT	CC	TC	CC
bin10-5	10	6.71	AX-117715070	CCCTTGCTTAACAAGATCATATCCGAGAATCAAAG[A/C]GGCTTTATCAAAGGGAGAATGAGTACTGAAAATGT	CC	CC	CC	CC	AA	CC	CC	CC	CC	CC	AC	CC	CC	CC	AA	CC	CC	CC	AA	AA	AA	CC	CC	AA	CC	CC	CC	CC	CC	CC	CC	CC	CC	CC	CC	CC	CC	CC	CC	CC	CC	CC	CC	CC	CC
bin10-6	10	7.39	AX-117586783	TTAAAAAGCACCTTTTTAATCAACTGAAACCTTTA[C/T]AGAACCGACCCGTTCAAATAAAAAACATCCAACAA	CC	CC	CC	CC	TT	CC	CC	CC	CC	CC	TC	CC	CC	CC	TC	CC	CC	CC	TT	TT	TT	CC	CC	TT	CC	CC	CC	CC	CC	CC	CC	CC	CC	CC	CC	CC	CC	CC	CC	CC	CC	CC	CC	CC	CC
bin10-7	10	7.62	AX-117496092	ATTCTTCGCAGCCACAAACGTCTGAACTAAAACAT[C/T]CTTCGACGTAGACAAAAACATGGTTGTACTTTTCC	CC	CC	CC	CC	TT	CC	CC	CC	CC	CC	TC	CC	CC	CC	TT	CC	CC	CC	TT	TT	TT	CC	CC	TT	CC	CC	CC	CC	CC	CC	CC	CC	CC	CC	CC	CC	CC	CC	CC	CC	CC	CC	CC	CC	CC
bin10-4	10	8.78	AX-117715099	AAAACATCTCTCATTTATGCAGGGTCCGGAAAAGG[A/G]CCGGAACCCAAGTGGTGGGATGTAGACAACCTACC	GG	GG	GG	GG	AA	GG	GG	GG	GG	GG	AG	GG	GG	GG	AA	GG	GG	GG	AA	AA	AA	GG	GG	AA	GG	GG	GG	GG	GG	GG	GG	GG	GG	GG	GG	GG	GG	GG	GG	AA	GG	GG	GG	GG	GG
bin10-9	10	10.63	AX-117715140	ATTGTATAATTACAATGACTAGATACCTAAAACGC[A/C]GAAATTACAACGTTACGTTCGGAATCTAGAATCAT	CC	AA	AA	CC	CC	CC	AA	CC	AA	AA	CC	AA	AA	CC	CC	CC	CC	CC	CC	CC	CC	CC	CC	CC	CC	AA	CC	CC	CC	CC	CC	AA	CC	AA	AA	CC	CC	CC	CC	CC	CC	CC	CC	AA	CC
bin10-10	10	12.56	AX-117715155	CGGATCAAGGGGTAATTTTTAAAAGTTTTCTGATA[A/G]TAGAAATAAATTTGATCGGATGGTATAACGGTAGG	GG	AA	AA	GG	GG	GG	AA	GG	AA	AA	GG	AA	AA	GG	GG	GG	GG	GG	GG	GG	GG	GG	GG	GG	GG	GG	GG	GG	GG	GG	GG	AA	GG	AA	AA	GG	GG	GG	GG	GG	GG	GG	GG	AA	GG
bin10-11	10	13.77	AX-105969425	TTGACAATGATAATATGGTAAAGGGTCTGATATAT[C/T]CTTCTACTATTAACAATTATTTAAAAATGTCCTTC	CC	TC	TC	CC	CC	CC	TC	CC	TC	CC	CC	TT	TC	CC	CC	CC	CC	CC	CC	CC	CC	CC	TC	CC	CC	CC	CC	CC	CC	CC	CC	TC	CC	TC	TC	CC	CC	CC	CC	CC	CC	TC	CC	TC	CC
bin10-12	10	14	AX-105980959	AAAAAATAAGATAATTGAGGCAAAACAAACGGCAT[A/G]TAATATTAGAAATTCAAGAATATATTAGTGCTACA	GG	AA	AA	GG	GG	GG	AA	GG	AA	GG	GG	AA	AA	GG	GG	GG	AA	GG	GG	GG	GG	GG	AG	GG	GG	GG	GG	GG	GG	GG	GG	AA	GG	AA	AA	GG	GG	GG	GG	GG	GG	AA	GG	AA	GG
bin10-13	10	18.13	AX-117705669	TTCTTGTCATTGTAACCTCTTTTGGGCTTCTGCTG[C/T]GAAGTTTTAGCAGTCCATAAGACAGTGATATCGTT	TT	CC	CC	TT	TT	TT	CC	TT	TT	TC	TT	CC	CC	TT	TT	TT	CC	TT	TT	TT	TT	TT	TT	TT	TT	TT	TT	TT	TT	TT	TT	CC	TT	TC	TT	TT	TT	TT	TT	TT	TT	CC	TT	CC	TT
bin10-14	10	19.34	AX-117678400	AGTGTTTGTATCTTAGCGAAAAAGAGGGAGAGAAT[C/T]TTTTTGTCAAAGTTTGTTCTTACCAAATGGATATC	CC	TT	TT	CC	CC	CC	TT	CC	CC	TT	CC	CC	TT	CC	CC	CC	TT	CC	TT	CC	CC	TT	CC	CC	CC	CC	CC	CC	CC	TT	TT	TT	TT	TC	CC	CC	CC	TT	TT	CC	CC	TT	CC	TT	CC
bin10-15	10	20.31	AX-117632030	GAGGATAATGGTGATGAGTGGTGTTAGTTAATAAT[A/G]ACGGGTGGTGGTATTAATTGAGGAAGGTGGTGATA	GG	GG	GG	GG	AA	AA	GG	GG	AA	GG	AA	GG	GG	GG	AA	GG	GG	GG	GG	AG	GG	GG	GG	AA	GG	GG	GG	GG	GG	GG	GG	GG	GG	GG	AA	GG	GG	GG	GG	AA	GG	GG	GG	GG	GG
bin10-16	10	20.54	AX-117632042	TGATAGTGCCAGTTGAAGTTCAAACTGAACAACCG[A/G]CATATCAGTCGACTGTCTCTTAAAATCTTCAGCAG	GG	GG	GG	GG	AA	AA	GG	GG	AA	GG	AA	GG	GG	GG	AA	GG	GG	GG	GG	AG	GG	GG	GG	AA	GG	GG	GG	GG	GG	GG	GG	GG	GG	GG	AA	GG	GG	GG	GG	AA	GG	GG	GG	GG	GG
bin10-17	10	20.78	AX-117632052	AAATCCATCATATGATGTCTCATTTGAAGTTGAAA[A/G]CCTCTTGCTGTGGAATTCATTTCTATATTCATCAA	GG	GG	GG	GG	GG	GG	GG	GG	GG	AA	GG	GG	GG	GG	GG	GG	AA	GG	AA	GG	GG	AA	GG	GG	GG	GG	GG	GG	GG	AA	AA	GG	AA	GG	GG	GG	AA	AA	AA	GG	GG	GG	GG	AA	GG
bin10-18	10	21.73	AX-117632065	ATTGAGGGACCTAAGTATAGACAAAAGAACTTTGA[A/G]GGTCATATTATTAGAGGGGTGTGAAGGGCACGTGA	GG	GG	GG	GG	GG	GG	GG	GG	GG	AA	GG	GG	GG	GG	GG	GG	AA	GG	GG	GG	GG	GG	GG	GG	GG	GG	GG	GG	GG	GG	GG	GG	GG	GG	GG	GG	AA	GG	GG	GG	GG	GG	GG	AA	GG
bin10-19	10	22.47	AX-105995543	TTGACACAACCAGATTCTGTTCATGTTGTAGCCTT[A/G]TTATTTATTCAACCATCTTGTTGGCAGTGTTGATT	AA	AA	AA	AA	AA	AA	AA	AA	AA	AA	AA	AA	AA	AA	AA	AA	AA	AA	AA	AA	AA	AA	AA	AA	AA	AA	AA	AA	AA	AA	AA	AA	AA	AA	AA	AA	AA	AA	AA	AA	AA	AA	AA	AA	AA
bin10-20	10	22.95	AX-117572048	GCAAAAGCCAAATTTGAGGTTGAGATGGCTAAAGT[A/C]AATGCTGAGACAATCGCGACTGTCTACCGATCCGA	CC	CC	CC	CC	CC	CC	CC	CC	CC	AA	CC	CC	CC	CC	CC	CC	AC	CC	CC	CC	CC	CC	CC	CC	CC	CC	CC	CC	CC	CC	CC	CC	CC	CC	CC	CC	AA	CC	CC	CC	CC	CC	CC	AA	CC
bin10-21	10	23.89	AX-117572047	CGATGTTAAATAACCTAATAAGCTACTCCAAGTCT[A/G]CCTTGCCCGCACTATTCCAAAACTCCGCTGGAATT	AA	AA	AA	GG	AA	AA	AA	GG	AA	GG	AA	GG	GG	GG	AA	GG	GG	GG	GG	AG	GG	GG	GG	AA	GG	GG	GG	GG	GG	GG	GG	AA	GG	AG	AA	GG	GG	GG	GG	AA	GG	AA	GG	GG	GG
bin10-22	10	25.81	AX-117572042	ATTATCAGTAGAAGAGTAAAATAGGGCTTGTTTGG[C/T]AGAGGTAGAGGCGTCCATAATTAGGGTTTGTAGGT	CC	CC	CC	CC	CC	CC	CC	CC	CC	TT	CC	CC	TT	CC	CC	CC	NN	CC	TT	CC	CC	TT	CC	CC	CC	CC	CC	CC	CC	TT	TT	CC	TT	CC	CC	CC	TT	TT	TT	CC	CC	CC	CC	TT	CC
bin10-23	10	26.28	AX-117572028	CCTTACATACACAGAAATATGAAAACTCGAGTTCG[C/T]TCTTATCATTTTGCATTAAACAGCAGAAAACTAAT	TT	TT	TT	TT	TT	TT	TT	TT	TT	CC	TT	TT	TT	TT	TT	TT	TT	TT	TT	TT	TT	TT	TT	TT	TT	TT	TT	TT	TT	TT	TT	TT	TT	TT	TT	TT	CC	TT	TT	TT	TT	TT	TT	CC	TT
bin10-24	10	26.51	AX-117572020	ATCTTGATGGCTAGGTCTACGTGAGGTCGGGGTCT[A/G]AGAAGGAACAATAGTATGAACTAACTCGGCTGCAG	GG	GG	GG	GG	GG	GG	GG	GG	GG	GG	GG	GG	AA	GG	GG	AA	GG	GG	AA	GG	GG	AA	GG	GG	GG	GG	GG	GG	GG	AA	AA	GG	AA	GG	GG	GG	AA	AA	AA	GG	GG	GG	GG	GG	GG
bin10-25	10	27.92	AX-117642522	AGAGGTAAGGTTACGTACATCCTATTTTCTCAGAC[C/T]CCACTAGTAAAATTATACTTAATATATTATTGTTG	CC	CC	CC	TT	CC	CC	CC	TT	TT	TT	CC	TT	TT	TT	CC	TT	CC	CC	TT	CC	CC	TT	CC	CC	TT	CC	CC	TT	TT	TT	TT	CC	TT	CC	CC	CC	TT	TT	TT	CC	CC	CC	TT	TT	CC
bin10-26	10	28.15	AX-117642516	GCGGTTTGGAGTCGAGGTTCGAAGCTCCGTCGAGG[A/C]TATTTGAACTCCGTCCCGACGTCCTGTCCGCCTTC	CC	CC	CC	CC	CC	CC	CC	CC	AA	CC	CC	CC	AA	AA	CC	AA	CC	CC	AA	CC	CC	AA	CC	CC	CC	CC	CC	CC	CC	AA	AA	CC	AA	CC	CC	CC	AA	AA	AA	CC	CC	CC	CC	CC	CC
bin10-27	10	29.64	AX-117683266	TTCCTATTGCAACTCACCTTGCAATCCAACAAACA[C/T]GACAACACTGGTTTCCCTCCTTTTTGGTGTAAAAG	CC	CC	CC	CC	CC	CC	CC	CC	TT	NN	CC	CC	TT	TT	CC	TT	TC	CC	TT	NN	CC	TT	CC	CC	CC	TC	TC	CC	CC	TT	TT	CC	TT	CC	CC	TC	TT	TT	TT	CC	TC	CC	CC	TC	CC
bin10-28	10	30.12	AX-117606789	CTTAGGCTAATTAGGATTGCAAAAAAGGGAATAAA[A/G]CAATTCTACTTAGTCTTTACAACCAACTAATCGTA	AA	AA	AA	GG	AA	AA	AA	AA	GG	GG	AA	GG	GG	GG	AA	GG	AA	AA	GG	AG	GG	GG	GG	AA	AA	AA	AA	GG	GG	GG	GG	AA	GG	AG	AA	AA	GG	GG	GG	AA	AA	AA	GG	GG	GG
bin10-30	10	30.35	AX-117606790	AAAATTTACAATAAAAATTTTAATTTGAGGACTCG[A/G]TGTCCTGAAAAAGTAAACCGAAAAACTAAAATTCA	AA	AA	AA	GG	AA	AA	AA	AA	GG	GG	AA	GG	GG	GG	AA	GG	GG	AA	GG	AG	GG	GG	GG	AA	AA	GG	GG	GG	GG	GG	GG	AA	GG	AG	AA	GG	GG	GG	GG	AA	GG	AA	GG	GG	GG
bin10-29	10	30.8	AX-117606796	AACAATTAGATAATTTAAACAACCAACACAAATAA[G/T]AACCGCCTGCCTAATAATTGCCCTGAATTTAAAAA	GG	GG	GG	GG	GG	GG	GG	GG	TT	GG	GG	GG	GG	GG	GG	TT	GG	GG	GG	GG	GG	TT	GG	GG	GG	GG	GG	GG	GG	GG	GG	GG	GG	GG	GG	GG	TT	GG	GG	GG	GG	GG	GG	GG	GG
bin10-31	10	32.7	AX-105994897	CTCAATTTAATTTCCATTGCCTTAATTGCTTCCTG[A/T]TTTAGTTTGAGAGAGTATTACAGCTTGTTTGGATG	TT	TT	TT	TT	TT	TT	TT	TT	TT	TT	TT	TT	TT	TT	TT	TT	TT	TT	TT	TT	TT	TT	TT	TT	TT	TT	TT	TT	TT	TT	TT	TT	TT	TT	TT	TT	TT	TT	TT	TT	TT	TT	TT	TT	TT
bin10-32	10	34.61	AX-105955011	AAAGAAATTGAAGGTGAGAACAATTATGGAGTAGA[C/G]ATACGTACATGAGATAAGTCAAAAATCACACACTC	GG	GG	GG	GG	GG	GG	GG	GG	GG	GG	GG	GG	GG	GG	GG	NN	GG	GG	GG	GG	GG	GG	GG	GG	GG	GG	GG	NN	GG	GG	GG	GG	GG	GG	GG	GG	GG	GG	GG	GG	GG	GG	GG	GG	GG
bin10-33	10	35.07	AX-117788190	CACCGAAGCGGTTCATCCTCAAGTTGAGGAAATTC[C/T]CGAGGGGAGTTCGGGCAAGGTTCGCGAACCTACTA	CC	CC	CC	CC	CC	CC	CC	CC	TT	CC	CC	CC	CC	CC	CC	TT	CC	CC	CC	CC	CC	TT	CC	CC	CC	CC	CC	CC	CC	CC	CC	CC	CC	CC	CC	CC	TT	CC	CC	CC	CC	CC	CC	CC	CC
bin10-34	10	35.3	AX-117788195	TACCTTTAACTCATAGAAATAGAAAAGCGATTTCC[A/G]ATAACCTACGGACACCAAAATTTGATTAATAACCT	GG	GG	GG	GG	GG	GG	GG	GG	AA	GG	GG	GG	GG	GG	GG	AA	GG	GG	GG	GG	GG	AA	GG	GG	GG	GG	GG	GG	GG	GG	GG	GG	GG	GG	GG	GG	AA	GG	GG	GG	GG	GG	GG	GG	GG
bin10-35	10	35.52	AX-117788199	GCCTTTCCTAAAACAACAAACTAATAGTAATGCTC[A/C]TGTTTCAGAAGTGGGCAGTCTTTGATGAAATACCC	CC	AA	AA	CC	CC	CC	AA	CC	AA	CC	CC	CC	CC	AA	CC	AA	CC	CC	CC	CC	CC	AA	CC	CC	CC	CC	CC	CC	CC	CC	CC	AA	CC	CC	AA	CC	AA	CC	CC	CC	CC	AA	CC	CC	CC
bin10-36	10	37.64	AX-117813484	ACAACATCAATCGCCTCTAGGGAACATCTCCAGAG[A/G]AATTTCAACATCCCTGGAGCTACTGAGGAACCACG	GG	GG	GG	GG	GG	GG	GG	GG	AA	GG	GG	GG	GG	GG	GG	AA	GG	GG	GG	GG	GG	AA	GG	GG	GG	GG	GG	GG	GG	GG	GG	GG	GG	GG	GG	GG	AA	GG	GG	GG	GG	GG	GG	GG	GG
bin10-37	10	38.09	AX-117649771	ATGAGATGTAGTTTTCATAGGGGGAGATACCATTC[A/G]GATATTTGAGGGTTCTTCTGTCATCAAAGAAGATC	AA	AA	AA	AA	AA	AA	AA	AA	GG	AA	AA	AA	AA	AA	AA	GG	AA	AA	AA	AA	AA	AA	AA	AA	AA	AA	AA	AA	AA	AA	AA	AA	AA	AA	AA	AA	GG	AA	AA	AA	AA	AA	AA	AA	AA
bin10-38	10	40.49	AX-117634664	TGACCATAAAGTACTTCTGGACTCCACCTAGCACT[A/G]AAGTGAGATAATAATCATGAGGCAAAGGGAGAAGT	GG	GG	GG	GG	GG	GG	GG	GG	AA	GG	GG	GG	GG	GG	GG	AA	GG	GG	GG	GG	GG	GG	GG	GG	GG	GG	GG	GG	GG	GG	GG	AA	GG	GG	GG	GG	AA	GG	GG	GG	GG	GG	GG	GG	GG
bin10-39	10	42.92	AX-117665315	AAAGTTACATATGGCCTCGGATGAAAAATCTATCA[A/G]GCATTCACAGATTACTGCCAACTCCTCAGTGTCCT	AA	AA	AA	AA	AA	AA	AA	AA	GG	AA	AA	AA	AA	AA	AA	AA	AA	AA	AA	AA	AA	AA	AA	GG	AA	AA	AA	AA	AA	AA	AA	GG	AA	AA	AA	AA	AA	AA	AA	AA	AA	AA	AA	AA	AA
bin10-40	10	43.63	AX-117490426	TCCGATGAACCTATAACCGAAAGGCTACATCCGCC[C/T]CCGGTCTTACCCGTAACAGGAGCCACTTGGCTTAA	CC	CC	TT	CC	CC	CC	TT	TT	TT	TT	CC	TT	TT	TT	CC	CC	CC	TT	TT	CC	TC	CC	CC	TT	TT	CC	CC	CC	CC	CC	CC	TT	TT	CC	TT	CC	CC	TT	CC	CC	CC	CC	TT	TT	TT
bin10-41	10	44.34	AX-105966262	TAGCTAAGAGTTTAAGTGATGACGTTTACCTAGTG[C/T]TCAGAGTCGTATATTCCATCATTAAATGTGCACTT	CC	CC	CC	CC	CC	CC	CC	CC	TC	CC	CC	CC	CC	CC	CC	CC	CC	CC	CC	CC	CC	CC	CC	TC	CC	CC	CC	CC	CC	CC	CC	TC	CC	CC	CC	CC	CC	CC	CC	CC	CC	CC	CC	CC	CC
bin10-47	10	46.03	AX-117793708	CTCCCATGTTAAATTGTTCCCATTATTTCATCATT[A/G]TTTTCTGTGGTAATTCCTTGTGAGCTGGTTCGACC	AA	AA	AA	AA	AA	AA	AA	AA	AA	AA	AA	AA	AA	AA	AA	AA	AA	AA	AA	AA	AA	AA	AA	AA	AA	AA	AA	AA	AA	AA	AA	AA	AA	AA	AA	AA	AA	AA	AA	AA	AA	AA	AA	AA	AA
bin10-48	10	46.74	AX-105997266	GACCAATACCTACTCCCTGACACCGAGCCCGTGCA[A/G]CTAATAATCGGGTCAATAAATGAATATCATCTCTC	GG	GG	GG	GG	GG	GG	GG	GG	GG	GG	GG	GG	GG	GG	GG	GG	GG	GG	GG	GG	GG	GG	GG	GG	GG	GG	GG	GG	GG	GG	GG	GG	GG	GG	GG	GG	GG	GG	GG	GG	GG	GG	GG	GG	GG
bin10-46	10	48.91	AX-117813560	TCATGGATTAGCTCATCGGAATCCCTACTTCTAGC[A/G]GAAGATCTATGTGAATGAGAACCCCTATTTCTAGA	AA	AA	AA	AA	AA	AA	AA	AA	AA	AA	AA	AA	AA	AA	AA	AA	AA	AA	AA	AA	AA	AA	AA	AA	AA	AA	AA	AA	AA	AA	AA	AA	AA	AA	AA	AA	AA	AA	AA	AA	AA	AA	AA	AA	AA
bin10-44	10	50.85	AX-105967997	ATTATCTACGATTATCTAGGTGATCTACGGTTGAT[C/T]GGTTATTAATTTATTCCATAATTATATTTTTATAA	CC	CC	TT	TT	CC	CC	CC	TT	TT	CC	CC	TT	CC	TT	CC	CC	CC	TC	CC	CC	CC	CC	TT	TT	CC	CC	CC	CC	CC	CC	CC	TT	CC	CC	TT	CC	CC	CC	CC	CC	CC	CC	TC	CC	TT
bin10-42	10	51.32	AX-105978014	AAGGAAAGCATGCCAGTTAATACAAAGCAGGTTGA[C/T]AACCAAATTCACACTCAATAGGGGATAGACATGCT	CC	CC	TT	TT	CC	CC	CC	TT	TT	CC	CC	TT	CC	TT	CC	CC	CC	TC	CC	CC	CC	CC	TT	TT	TT	CC	CC	CC	CC	CC	CC	TT	CC	CC	TT	CC	CC	CC	CC	CC	CC	CC	TC	CC	TT
bin10-43	10	51.55	AX-117726312	AATACACACGAATTAGGCGGTCGTCATCTATAATC[A/G]CACCTTCGAGTCCCGCATATCTTTCTGTTTCAGGA	GG	GG	AA	AA	GG	GG	AA	AA	AA	GG	GG	AA	AA	AA	GG	GG	GG	AG	AA	GG	AA	GG	AA	AA	GG	GG	GG	GG	GG	GG	GG	AA	AA	GG	AA	GG	GG	AA	GG	GG	GG	GG	AA	GG	AA
bin10-52	10	52.48	AX-106002615	GGCCTCGTATGGACTAATAAGATTATTAAGGTATG[A/G]CTTAATTCTATTAGCAATGATTTTGGTAATAATTT	GG	GG	AA	AA	GG	GG	GG	AA	AA	GG	GG	AA	GG	GG	GG	GG	GG	AA	AA	GG	GG	GG	AA	GG	GG	GG	GG	GG	GG	GG	GG	AA	GG	GG	AA	GG	GG	GG	GG	GG	GG	GG	AG	GG	AA
bin10-53	10	52.71	AX-117813574	TTGAGCATGCATCCAAAGGCTCTGCCACATACAAT[A/G]TTCCACATTTGCCTGAACCCTTTGGTGAGGGAGCT	GG	GG	AA	AA	GG	GG	GG	AA	AA	GG	GG	AA	GG	GG	GG	GG	GG	AA	AA	GG	GG	GG	AA	GG	GG	GG	GG	GG	GG	GG	GG	AA	GG	GG	AA	GG	GG	GG	GG	GG	GG	GG	AG	GG	AA
bin10-54	10	53.18	AX-106014740	CACAACTTTCCCCCTAAAGAGCATTTTCCATAAAC[A/C]CAAACTATCGGAAAGGCTATCCAAATGGGCCATCA	CC	CC	AA	AA	CC	CC	CC	AA	AA	CC	CC	AA	CC	CC	CC	CC	CC	AA	AA	CC	CC	CC	AA	CC	CC	CC	CC	CC	CC	CC	CC	AA	CC	CC	AA	CC	CC	CC	CC	CC	CC	CC	AC	CC	AA
bin10-55	10	53.41	AX-105998889	GATTTTTTGCACTAAAGTTGTAAAATTTGAGTTGG[A/T]ATTGATTTAAACTTGCGAAAAGATGAATTTATACT	AA	AA	TT	TT	AA	AA	AA	TT	TT	AA	AA	TT	AA	AA	AA	AA	AA	TT	TT	AA	AA	AA	TT	AA	AA	AA	AT	AA	AA	AA	AA	TT	AA	AA	TT	AA	AA	AA	AA	NN	AA	AA	AT	AA	TT
bin10-51	10	54.63	AX-117765898	ATTAACACCAAAAGTTTATGGAGGGGTAAATACTT[C/G]CCCCTATCCTTAGCCATGAGGTAAATACTTTCCTA	CC	CC	GG	GG	CC	CC	CC	GG	GG	CC	CC	GG	CC	CC	CC	CC	GG	GG	GG	CC	CC	CC	GG	CC	CC	CC	CG	CC	CC	CC	CC	GG	CC	CC	GG	CC	CC	CC	CC	GG	CC	CC	CG	CC	GG
bin10-56	10	55.34	AX-105999675	ATAAAATCATGATATTATGAGTTTAAAGAAAGAAA[A/G]CATAATATCACCATGTAAGCAAAACATGTGTAATA	GG	GG	AA	AA	GG	GG	GG	AA	AA	GG	GG	AA	GG	GG	GG	GG	GG	AA	AA	GG	GG	GG	AA	GG	GG	GG	AG	GG	GG	GG	GG	AA	GG	GG	AA	GG	GG	GG	GG	GG	GG	GG	AG	GG	AA
bin10-50	10	56.08	AX-117765899	TTTTTGATAATACTTGTACAACCTAACTAAAACCC[A/G]CACAAACTTGGTTTTAACTTACAAAATAAATCCTT	AA	AA	AA	AA	AA	AA	AA	AA	AA	AA	AA	AA	AA	AA	AA	AA	AA	AA	AA	AA	AA	AA	AA	AA	AA	AA	AA	AA	AA	AA	AA	AA	AA	AA	AA	AA	AA	AA	AA	AA	AA	AA	AA	AA	AA
bin10-49	10	57.05	AX-117765884	CATGTCGGGGATGTAATTCATTCGCTTTGGGTGGT[A/G]GAAAGCGATGTAATCATCCTAGGACCTTCACTTAA	GG	GG	GG	GG	GG	GG	GG	GG	GG	GG	GG	GG	GG	GG	GG	GG	GG	GG	GG	GG	GG	GG	GG	GG	GG	GG	GG	GG	GG	GG	GG	GG	GG	GG	GG	GG	GG	GG	GG	GG	GG	GG	GG	GG	GG
bin10-63	10	59.26	AX-105998338	ACGACATGTGCTTGTGCCAAGAAATCAAATAATGT[A/C]TTTTGCCAAAGAACCTCATACTCCAAATGAAACTC	CC	CC	CC	CC	CC	CC	CC	CC	CC	CC	CC	CC	CC	CC	CC	CC	CC	CC	CC	CC	CC	CC	CC	CC	CC	CC	CC	CC	CC	CC	CC	CC	CC	CC	CC	CC	CC	CC	CC	CC	CC	CC	CC	CC	CC
bin10-62	10	60.22	AX-105971092	ACTATTATCAAAATCGAACAGTTAACACCCAGAAA[C/T]CGGTGTCACAATTCACGAACATTCTATGAATAACT	CC	CC	CC	CC	CC	CC	CC	CC	CC	CC	CC	CC	CC	CC	CC	CC	CC	CC	CC	CC	CC	CC	CC	CC	CC	CC	CC	CC	CC	CC	CC	CC	CC	CC	CC	CC	CC	CC	CC	CC	CC	CC	CC	CC	CC
bin10-59	10	62.55	AX-117783661	CTTTCAGATCTGGAAAGTTCTATACCATAATTTTA[G/T]GGTAAGTAAAAGATTCAACCAAAAATAGACAGATT	GG	GG	TT	TT	GG	GG	GG	TT	TT	GG	GG	TT	GG	GG	GG	GG	NN	TT	TT	GG	GG	GG	TT	GG	GG	GG	NN	GG	GG	GG	GG	TT	GG	GG	TT	GG	GG	GG	GG	TG	GG	NN	TG	GG	TT
bin10-58	10	62.79	AX-105969266	CATGCAATTGAACCTACACAAATATCACTGTAATA[C/T]GCTGCAGGCACAAAAAAATGAAACAAGGTAAGTTC	CC	CC	TT	TT	CC	CC	CC	TT	TT	CC	CC	TT	CC	CC	CC	CC	TT	TT	TT	CC	CC	CC	TT	CC	CC	CC	TC	CC	CC	CC	CC	TT	CC	CC	TT	CC	CC	CC	CC	TT	CC	CC	TC	CC	TT
bin10-57	10	63.03	AX-117765868	CAATTGCATCTTACATGTAGTATGAGAAAAGACAA[A/T]AGTAACAAACTACATAAAAGTATTACTCGGATCCC	AA	AA	TT	TT	AA	AA	AA	TT	TT	AA	AA	TT	AA	AA	AA	AA	TT	TT	TT	AA	AA	AA	TT	AA	AA	AA	AT	AA	AA	AA	AA	TT	AA	AA	TT	AA	AA	AA	AA	TT	AA	AA	AT	AA	TT
bin10-60	10	64.47	AX-117867195	ACCTTCGCATTTGCGAAGCTCCATGTGGCAAAAGC[A/G]ACTCCAACATCAATCGCAATTGCGAACGATGGTTC	GG	GG	GG	GG	AA	AA	AA	GG	GG	GG	AA	GG	AA	AA	GG	GG	GG	GG	GG	AA	GG	AA	GG	AA	GG	GG	GG	GG	AA	GG	GG	GG	AA	AA	GG	GG	AA	AA	GG	GG	GG	GG	GG	GG	GG
bin10-61	10	64.71	AX-117857780	CCTCCATCTTTGCCTTTCCTTTTTGCCTAGCTTCA[A/G]CAATGTAATCCTAGGGTATTGATTTTGAGTTGAAA	GG	GG	AG	NN	GG	GG	GG	AG	AG	GG	GG	AG	GG	GG	GG	GG	AG	AG	AG	GG	GG	GG	AG	GG	GG	GG	AG	GG	GG	GG	GG	AG	GG	GG	AG	GG	GG	GG	GG	AG	GG	GG	NN	GG	AG
bin10-65	10	68.49	AX-117504765	TACATGCTTAGATATTTCTCCAACTGAATCGAGGG[C/T]ATGACCTTTACCCTCAACTATTTGATCAGATTGTA	CC	CC	TT	TT	CC	CC	TT	TT	TT	CC	CC	TT	CC	CC	CC	CC	TT	TT	TT	CC	CC	CC	TT	CC	CC	CC	CC	CC	CC	CC	CC	TT	TC	CC	TT	CC	CC	CC	CC	TT	CC	CC	TC	CC	TT
bin10-66	10	69.98	AX-105971980	TTGAAGATATGCAAACAAGAATTGTGATGGCAATG[A/T]AGAGAGATTGTGATTTGGCTCTTAATTGTTAAAGA	AA	AA	AA	AA	AA	AA	AA	AA	AA	AA	AA	AA	AA	AA	AA	AA	AA	AA	AA	AA	AA	AA	AA	AA	AA	AA	AA	AA	AA	AA	AA	AA	AA	AA	AA	AA	AA	AA	AA	AA	AA	AA	AA	AA	AA
bin10-64	10	70.45	AX-106011042	CTCTCTTCTTCAACTGTAATACCGAGATATTCTCT[A/G]CAATCATCTTTATAGTTGTGCACGGGATAATGCAG	GG	GG	GG	GG	GG	GG	GG	GG	GG	GG	GG	GG	GG	GG	GG	GG	GG	GG	GG	GG	GG	GG	GG	GG	GG	GG	GG	GG	GG	GG	GG	GG	GG	GG	GG	GG	GG	GG	GG	GG	GG	GG	GG	GG	GG
bin10-67	10	71.9	AX-105987990	TATTGTTTTTATTTGACTTTTTCTCGTCACCCTTT[C/T]GCTTATTTGTTTGAGTGGATTGATGAAGGAACGTT	TT	TT	TT	TT	TT	TT	TT	TT	TT	TT	TT	TT	TT	TT	TT	TT	TT	TT	TT	TT	TT	TT	TT	TT	TT	TT	TT	TT	TT	TT	TT	TT	TT	TT	TT	TT	TT	TT	TT	TT	TT	TT	TT	TT	TT
bin10-68	10	72.13	AX-105961988	ATATCACTGAAATTTCTTTAAATTCGCACAACTGC[A/C]GCATATCCACCAGAAATCATGCCTATAGGATTTTA	AA	AA	CC	AA	AA	AA	CC	CC	AA	AA	AA	CC	AC	AA	AA	AA	CC	CC	CC	AA	CC	AA	CC	AA	AA	AA	AA	AA	AA	AA	AA	AA	AA	AA	CC	AA	AA	AA	AA	CC	AA	AA	AC	AA	CC
bin10-70	10	73.31	AX-105984327	GAAATACAGGGTACCTGTCTTTCAAGATAGATTTC[A/C]CAGTTCCGTCTTTGATTTACCTCACACCGCAGGCC	AA	AA	AA	AA	AA	AA	AA	AA	AA	AA	AA	AA	AA	AA	AA	AA	AA	AA	AA	AA	AA	AA	AA	AA	AA	AA	AA	AA	AA	AA	AA	AA	AA	AA	AA	AA	AA	AA	AA	AA	AA	AA	AA	AA	AA
bin10-71	10	74.77	AX-117519710	ATGACTCTCGATCTAATGATGTTGGCTGATCTACT[A/G]GATCAATCAACATGCATTTAACTCAAGATTTATTC	GG	GG	GG	GG	GG	GG	GG	GG	GG	GG	AG	GG	GG	GG	GG	GG	GG	AG	GG	GG	GG	GG	GG	AG	GG	GG	GG	GG	GG	GG	GG	GG	GG	AG	GG	GG	GG	GG	GG	GG	GG	GG	GG	GG	GG
bin10-72	10	75.73	AX-117485789	GAAGCATGGCTGACTGATACGCTAATGAGTGTGCT[C/T]AACAAGCCCGTTCTAGGCAAGACTACAAAAACCGC	CC	CC	CC	TT	TT	TT	CC	CC	TT	CC	CC	CC	CC	TT	CC	CC	CC	CC	CC	TT	CC	TT	CC	CC	CC	CC	CC	CC	TT	CC	CC	TT	CC	CC	CC	CC	TT	TT	CC	CC	CC	CC	CC	CC	CC
bin10-73	10	75.96	AX-117660770	GTTCTAAAATACAGGATGACCTTTCGGATAATCAC[A/G]CTCTCCACCTCTAAATCCTTCGTCCTTGAACGGAA	AA	AA	AA	GG	GG	GG	AA	AA	GG	AA	AA	AA	AA	GG	AA	AA	AA	AA	AA	GG	AA	GG	AA	AA	AA	AA	AA	AA	GG	AA	AA	GG	AA	AA	AA	AA	GG	GG	AA	AA	AA	AA	AA	AA	AA
bin10-74	10	76.43	AX-117804079	TTCCTTCTTGGCTCATCCAAAAGTTGGAGAAAATT[C/G]TCGGGACCAACACCATTGCATATTGGTAGATCCCC	CC	CC	CC	CC	CC	CC	CC	CC	CC	CC	CG	CC	CC	CC	CC	CC	CC	CC	CC	CC	CC	CC	CC	CG	CC	CC	CC	CC	CC	CC	CC	CC	CC	CG	CC	CC	CC	CC	CC	CC	CC	CC	CC	CC	CC
bin10-76	10	77.37	AX-117803926	AAGGGAAATGACTAATCAGACAGCTATATAGAAAA[A/G]ATAGTGATAATCTAAAGCACTTTATTCTTGAAAGA	GG	GG	GG	GG	GG	GG	GG	GG	GG	GG	AA	GG	GG	GG	GG	GG	GG	AG	GG	GG	GG	GG	GG	AA	GG	AA	GG	GG	GG	GG	GG	GG	GG	AA	GG	GG	GG	GG	GG	GG	GG	GG	GG	GG	GG
bin10-75	10	78.09	AX-117804066	TTTGATATTTTCATTCAGCCTAATTCAATTTAGTT[A/G]GTGGTATGGTGAAGTCACATTTGGATAGTCACAAT	GG	GG	GG	GG	GG	GG	GG	GG	GG	GG	AG	GG	GG	GG	GG	GG	GG	AG	GG	GG	GG	GG	GG	AG	GG	GG	GG	GG	GG	GG	GG	GG	GG	AG	GG	GG	GG	GG	GG	GG	GG	GG	GG	GG	GG
bin10-77	10	79.82	AX-105970566	CAAAATTTGATCTTGTAGGTAGAGTTGCTCCACGA[A/C]CCTCGATCGGATGATATTCGCCGAGCTACCTGGAT	CC	CC	CC	NN	AA	AA	CC	CC	CC	CC	CC	CC	CC	AA	CC	CC	CC	CC	CC	AA	CC	AA	CC	CC	CC	CC	CC	CC	AA	CC	CC	CC	CC	CC	CC	CC	AA	AA	CC	CC	CC	CC	CC	CC	CC
bin10-78	10	80.05	AX-117804117	AAGGGACTTTGGCCAAGGAGATTGAGATGGCCAAG[A/C]CGGTGGCCGATGTGGTTAAAGCCAATGCTAACGAG	CC	CC	CC	CC	CC	CC	CC	CC	CC	CC	CC	CC	CC	CC	CC	CC	CC	CC	CC	CC	CC	CC	CC	CC	CC	CC	CC	CC	CC	CC	CC	CC	CC	CC	CC	CC	CC	CC	CC	CC	CC	CC	CC	CC	CC
bin10-69	10	80.52	AX-105964532	GAACATTAAGAGGAATATCGAGCAGTTAAGTATAA[A/G]TATTGTGGACATATTGTAAGAATTGTCTCTGTTGG	AA	AA	AA	AA	AA	AA	AA	AA	AA	AA	AA	AA	AA	AA	AA	AA	AA	AA	AA	AA	AA	AA	AA	AA	AA	AA	AA	AA	AA	AA	AA	AA	AA	AA	AA	AA	AA	AA	AA	AA	AA	AA	AA	AA	AA
bin10-79	10	81.22	AX-106013844	CACCCAGCTGAGTAGGGGACTCAACAACACAATGA[G/T]TTACCTCAGGGAATCCAATGTGGACCTGAAAAATC	GG	GG	GG	GG	GG	GG	GG	GG	GG	GG	GG	GG	GG	GG	GG	GG	GG	GG	GG	GG	GG	GG	GG	GG	GG	GG	GG	GG	GG	GG	GG	GG	GG	GG	GG	GG	GG	GG	GG	GG	GG	GG	GG	GG	GG
bin10-80	10	83.9	AX-106002274	CATTAAATGGCCTATGTGTGTTTATATAAACTTTG[G/T]TGTTGTTGGCTCAAGAGTTGGTCTTTGTTGGTAAA	GG	GG	GG	GG	GG	GG	GG	GG	GG	GG	GG	GG	GG	GG	GG	GG	GG	GG	GG	GG	GG	GG	GG	GG	GG	GG	GG	GG	GG	GG	GG	GG	GG	GG	GG	GG	GG	GG	GG	GG	GG	GG	GG	GG	GG
bin10-81	10	84.85	AX-106020554	TGACCGAGTTCCCTCCCTTAAAGCTCTTCAAGGTC[C/T]GACCTGAAGAGAATATTGATCAAGGCTAAGAGTAA	CC	CC	CC	CC	CC	CC	CC	CC	CC	CC	CC	CC	CC	CC	CC	CC	CC	CC	CC	CC	CC	CC	CC	CC	CC	CC	CC	CC	CC	CC	CC	CC	CC	CC	CC	CC	CC	CC	CC	CC	CC	CC	CC	CC	CC
bin10-82	10	85.32	AX-117714998	ATAGCCTCAAAACCATAGAAAATACAGATATTAAG[A/C]TGAAATAAGAGAACATCCTTTCGTAAGGCGACGAT	CC	CC	CC	CC	CC	CC	CC	CC	CC	CC	CC	CC	CC	CC	CC	CC	CC	CC	CC	CC	CC	CC	CC	CC	CC	CC	CC	CC	CC	CC	CC	CC	CC	CC	CC	CC	CC	CC	CC	CC	CC	CC	CC	CC	CC
bin10-88	10	87.3	AX-117496086	ATATGATTTTTTTTCGCCCCTTTTATTTCACATTG[C/T]CCGAAATTTAGAAGGAGAATTATAATATTTGTAGT	CC	CC	CC	CC	TT	CC	CC	TC	CC	TT	TT	CC	CC	CC	TT	TT	CC	NN	CC	CC	CC	TT	CC	TT	TC	TT	TT	TT	TT	TT	TT	CC	CC	TT	CC	TT	TT	CC	TT	CC	TT	TT	CC	TT	CC
bin10-89	10	87.54	AX-117714940	TAGTAGATTAGGATGTATCAAGGGATTAAGAGGGT[C/T]AAATGAGGGATGTCACAGAAAAGGGATATCGTGAG	TT	TT	TT	TT	CC	TT	TT	CC	TT	CC	CC	TT	TC	TT	CC	CC	TT	TC	TT	TT	TT	CC	TT	CC	TC	CC	CC	CC	CC	CC	CC	TT	CC	CC	TT	CC	CC	TT	CC	TT	CC	CC	TT	CC	TT
bin10-90	10	87.78	AX-117714925	AAAGGTAGGGTCGTTACCTGAGGAGAATCAATCAC[A/G]ATCACGGCATTAGCAAGGTCAGTCAGGGCCATCCT	GG	GG	GG	GG	GG	GG	GG	AG	GG	AG	AG	GG	AG	GG	AG	AG	GG	AG	GG	GG	GG	GG	GG	AG	AG	AG	AG	AG	AG	AG	AG	GG	AG	AG	GG	AG	GG	GG	AG	GG	AG	AG	GG	AG	GG
bin10-91	10	88.03	AX-117694864	CCCTTTCTATGGTTGTCGCTACCGGATGTGGTGAC[C/T]GGCGATGGCCATGACTGTTGTTGCGGCTGAAATCT	CC	CC	TT	CC	CC	CC	TT	CC	TT	TT	CC	TT	TC	TC	CC	CC	TT	TC	TT	CC	TT	CC	CC	CC	CC	TT	TT	CC	CC	CC	CC	TT	CC	CC	TT	TT	CC	CC	CC	TT	TT	CC	CC	TT	TT
bin10-87	10	88.26	AX-117727318	TTGAAATTAAAGACAATGGGGTTTATAAATCCAAA[A/C]GGGCGGAACATAGAATCAGAATTACAACCCTGGGA	CC	CC	AA	CC	CC	CC	AA	CC	AA	CC	CC	AA	AC	AC	CC	CC	AA	AC	AA	CC	AA	CC	CC	CC	CC	CC	CC	CC	CC	CC	CC	AA	CC	CC	AA	CC	CC	CC	CC	AA	CC	CC	CC	CC	AA
bin10-83	10	89.97	AX-117727298	TCATTTATTGCTTATCATTGGCCATAAAGAGCTTC[C/T]GTTAGTTTTAATATAACTATTAGTCACATTTCGAT	CC	CC	CC	CC	CC	CC	CC	CC	CC	CC	CC	CC	CC	CC	CC	CC	CC	CC	CC	CC	CC	CC	CC	CC	CC	CC	CC	CC	CC	CC	CC	CC	CC	CC	CC	CC	CC	CC	CC	CC	CC	CC	CC	CC	CC
bin10-86	10	90.44	AX-117627743	CAACTGATATATATCCATATGTAAAGATAAGCAAT[C/T]CACTATATAAAATAGACTACAGAATATCAAGAAGA	CC	CC	CC	CC	CC	CC	CC	CC	CC	CC	CC	CC	CC	CC	CC	CC	CC	CC	CC	CC	CC	CC	CC	CC	CC	CC	CC	CC	CC	CC	CC	CC	CC	CC	CC	CC	CC	CC	CC	CC	CC	CC	CC	CC	CC
bin10-85	10	90.9	AX-106013954	TGTTGTATAAGGGGCTTGGAAGAATACAACATGAG[C/T]ATTTACTGAGCAAGTTATGACTGCTCAATATCTTA	TT	TT	TT	TT	TT	TT	TT	TT	TT	TT	TT	TT	TT	TT	TT	TT	TT	TT	TT	TT	TT	TT	TT	TT	TT	TT	TT	TT	TT	TT	TT	TT	TT	TT	TT	TT	TT	TT	TT	TT	TT	TT	TT	TT	TT
bin10-84	10	91.37	AX-106014939	AAGACCATGAAGATATCACAGAATCGGAGTCGAAT[C/G]GAGCACCCACTAATTTAACTTCCATAAATAACTGA	CC	CC	CC	CC	CC	CC	CC	CC	CC	CC	CC	CC	CC	CC	CC	CC	CC	CC	CC	CC	CC	CC	CC	CC	CC	CC	CC	CC	CC	CC	CC	CC	CC	CC	CC	CC	CC	CC	CC	CC	CC	CC	CC	CC	CC
bin10-97	10	92.83	AX-117605947	AATCGGTCTCCAAACGTCCCGAATCTAGCCAGAAG[C/T]GATACAATACGATCAGTATAGGCTAAAGAAATCAA	CC	CC	CC	CC	CC	CC	CC	CC	CC	CC	CC	CC	CC	CC	CC	CC	CC	CC	CC	CC	CC	CC	CC	CC	CC	CC	CC	CC	CC	CC	CC	CC	CC	CC	CC	CC	CC	CC	CC	CC	CC	CC	CC	CC	CC
bin10-96	10	94.55	AX-117732057	AGAATGTTCTTGATGTTTTAGAATGTAGGTGCATA[C/T]GATCTATTTTCTTAATCTATCAAAAAGCTTAACAA	CC	CC	TT	CC	CC	CC	TT	CC	TT	TT	CC	TT	TC	TC	CC	TT	TT	TT	TT	CC	TT	CC	CC	TC	CC	CC	TT	TT	TT	CC	CC	TT	CC	CC	CC	TT	CC	CC	CC	CC	TT	CC	CC	TT	CC
bin10-94	10	96	AX-117619266	GGCACAGAGATGATGAAGAGGGTTTCTCATACAGA[A/G]CAGTTAATTCATGATTATCAGATTAAAGTGAACAA	GG	GG	AA	GG	GG	GG	AA	GG	AA	AA	GG	AA	AG	AG	GG	AA	AA	AA	AA	GG	AA	GG	GG	GG	GG	GG	AA	AA	AA	GG	GG	AA	GG	GG	AA	AA	GG	GG	GG	GG	AA	GG	GG	AA	GG
bin10-92	10	96.47	AX-117801435	TTGGAAGGACCTGAAGGAGAGGTTAGATAAGATTA[A/G]TCGTGTACGAGTTTTCCAATTACACAGAGAAATTG	AA	AA	GG	AA	AA	AA	GG	AA	GG	GG	AA	GG	AG	AG	AA	GG	GG	AG	GG	AA	GG	AA	AA	AA	AA	GG	GG	AA	AA	AA	AA	GG	AA	AA	GG	GG	AA	AA	AA	AA	GG	AA	AA	GG	GG
bin10-93	10	96.7	AX-117619246	ACAAGGACGATATTCGGCACAAAATCTTAAAGTGC[A/G]GACTGCAAATTTCCATCTGCCACTGCAGATTATGA	GG	GG	GG	GG	GG	GG	GG	GG	AA	AA	GG	AA	GG	AG	GG	GG	AA	GG	GG	GG	GG	GG	GG	GG	GG	GG	AA	GG	GG	GG	GG	AA	GG	GG	GG	AA	GG	GG	GG	GG	AA	GG	GG	AA	GG
bin10-95	10	97.41	AX-117732063	GAAAGGCACATCATAAAGTAGAGATAGGAGCCAAA[A/C]CCTCATCTTTCATCAATGTGTAAGAAGGTTTCATT	AA	AA	CC	AA	AA	AA	CC	AA	CC	CC	AA	CC	AC	AC	AA	CC	CC	CC	CC	AA	CC	AA	AA	AC	AA	AA	CC	CC	CC	AA	AA	CC	AA	AA	AA	CC	AA	AA	AA	AA	CC	AA	AA	CC	AA
bin10-98	10	100.16	AX-117540157	TAGTGTATCCACGACCTCCCAAAGATTACATTATA[G/T]CCCATGTCTCCATCGACCACTTTGGATAAGGTGGT	GG	GG	TT	GG	GG	GG	TT	GG	TT	GG	GG	TT	TG	TG	GG	TG	TT	TT	TT	GG	TT	GG	GG	TG	GG	GG	GG	TT	TT	GG	GG	TT	GG	GG	GG	GG	GG	GG	GG	GG	GG	GG	GG	GG	GG
bin10-99	10	100.65	AX-117725724	TTCATCTCAAAGGAGCCTAAGGAATTTCTCCTCAT[C/G]CAGAGCTTTCTGCAGCTTGGCCTTAGGCGAAATAA	CC	CC	CG	CC	CC	CC	CC	CC	CG	CC	CG	CG	CG	NN	CC	CG	CG	CG	CG	CC	CG	CC	CC	CG	CC	CC	CC	CG	CG	CC	CC	CG	CC	CC	CG	CC	CC	CC	CC	CC	CC	CC	CC	CC	CC
bin10-100	10	100.89	AX-117725733	CACCAGTTACTCCAACTTAGGAGCAAGTACCAGAT[A/G]CAATTGAGCCAGTGGGGAAAACTCAGGCACCAGCT	AA	AA	GG	AA	AA	AA	AA	AA	GG	AA	GG	GG	AG	AG	AA	GG	GG	GG	GG	AA	GG	AA	AA	AG	AA	AA	AA	GG	GG	AA	AA	GG	AA	AA	GG	AA	AA	AA	AA	AA	AA	AA	AA	AA	AA
bin10-101	10	101.84	AX-117725756	TTAGCAAAGATCTCGTTCTCCCACTAATTGAACCC[A/C]TAAAATGCTAACTTAAAGCTCGAAACAACAACGCT	CC	CC	CC	CC	CC	CC	CC	CC	AA	CC	AA	AA	CC	AC	CC	CC	AA	CC	CC	CC	CC	CC	CC	AC	CC	CC	CC	CC	CC	CC	CC	AA	CC	CC	AA	CC	CC	CC	CC	CC	CC	CC	CC	CC	CC
bin10-103	10	103.78	AX-117570612	TTAAAAGGTCTTATTACTGCTATTAAAACTTCCTT[C/T]GTAGTATGCTTTTAGTTATTGCCTCGTTAAAAACC	CC	CC	CC	CC	CC	CC	CC	CC	TT	CC	TT	TT	CC	TC	CC	CC	TT	CC	CC	CC	CC	CC	CC	CC	CC	CC	CC	CC	CC	CC	CC	TT	CC	CC	TT	CC	CC	CC	CC	CC	CC	CC	CC	CC	CC
bin10-104	10	104.49	AX-117497542	AGCCAGCCGTGGCAGTTCAGCCAGCTGTGGCAGCC[C/T]AGCTAGATATTGCATCTCAGTCCAGCGATGGTGTG	CC	CC	TT	CC	CC	CC	CC	CC	TT	CC	TT	TT	TC	TC	CC	TT	TT	TT	TT	CC	TT	CC	CC	TC	CC	CC	TT	TT	TT	CC	CC	TT	CC	CC	TT	CC	CC	CC	CC	CC	CC	CC	CC	CC	CC
bin10-106	10	106.64	AX-105968571	CGAGCCCGTTGTATCAAACAGACATGGTTTATTAT[A/G]GTGGCTATAGACAACTTCACAAAAATGGTTGAACC	AA	AA	AA	AA	AA	AA	AA	AA	AA	AA	AA	AA	AA	AA	AA	AA	AA	AA	AA	AA	AA	AA	AA	AA	AA	AA	AA	AA	AA	AA	AA	AA	AA	AA	AA	AA	AA	AA	AA	AA	AA	AA	AA	AA	AA
bin10-108	10	110.08	AX-117786436	GTTACATTTAATTAAGTGCATTTCTCTAGTATCGT[A/T]AATTATAAATTGATCATGTCTTGCTATACTAGATC	AA	AA	AA	AA	AA	AA	AA	AA	AT	AA	AA	AT	AA	AA	AA	AA	AA	AA	AA	AA	AA	AA	AA	AA	AA	AA	AA	AA	AA	AA	AA	AT	AA	AA	AT	AA	AA	AA	AA	AA	AA	AA	AA	AA	AA
bin10-110	10	111.03	AX-117561173	AAGAGTTATACTCTCTTCCAGCTTTATGGGGGGTG[A/C]ACGTTACATGTTGCAAATTTATCAAGATGCCATGG	CC	CC	CC	CC	CC	CC	CC	CC	AA	CC	CC	AA	CC	AC	CC	CC	CC	CC	CC	CC	CC	CC	CC	CC	CC	CC	CC	CC	CC	CC	CC	AA	CC	CC	AA	CC	CC	CC	CC	CC	CC	CC	CC	CC	CC
bin10-109	10	111.26	AX-117740127	GACCAACCCTGGCCTTCATTTCAATCCCACCTCTC[C/T]TGATCACTGGATAGACTAAATAAGGGAGGCAAAAC	CC	CC	CC	CC	CC	CC	CC	CC	TT	CC	CC	TT	CC	TC	CC	CC	CC	CC	CC	CC	CC	CC	CC	CC	CC	CC	CC	CC	CC	CC	CC	TT	CC	CC	TT	CC	CC	CC	CC	CC	CC	CC	CC	CC	CC
bin10-111	10	113.03	AX-117692072	AGAGAATAAAAAAGGGAGACTTTGAAGAAGATAGA[A/G]GAAAGAGATTTCCGTTTGCCTTTTCTTGAGTGTTA	AA	AA	AA	AA	AA	AA	AA	AA	AA	AA	AA	AA	AA	AA	AA	AA	AA	AA	AA	AA	AA	AA	AA	AA	AA	AA	AA	AA	AA	AA	AA	AA	AA	AG	AA	AA	AA	AA	AA	AA	AA	AA	AA	AA	AA
bin10-112	10	113.53	AX-117582461	CCTTTTTTCCCTTTTGGAGCTGGTGGGGTATTTAG[A/G]GCTGCAGCAGTTGTGTACTGGTCGTATACGGGTTT	GG	GG	GG	GG	GG	GG	GG	GG	GG	GG	GG	GG	GG	GG	GG	GG	GG	GG	GG	GG	GG	GG	GG	GG	GG	GG	GG	GG	GG	GG	GG	GG	NN	AG	GG	GG	GG	GG	GG	GG	GG	GG	GG	GG	GG
bin10-114	10	115.99	AX-106014798	CTACCATCCCTCCCCTCCCCACCCCCCACTCTTAT[C/T]CATTTCATCTCATATAGTATTTACCTAGATTATAT	CC	CC	CC	CC	CC	CC	CC	CC	CC	CC	CC	CC	CC	CC	CC	CC	CC	CC	CC	CC	CC	CC	CC	CC	CC	CC	CC	CC	CC	CC	CC	CC	CC	CC	CC	CC	CC	CC	CC	CC	CC	CC	CC	CC	CC
bin10-115	10	118.31	AX-117564714	CTAATATATTTACCTACTTTCCACAATCCTGTTTT[A/C]TTTTTGCCCGCACGTACCATCCAATGACAACCCGT	CC	CC	CC	CC	CC	CC	CC	CC	CC	CC	CC	CC	CC	CC	CC	CC	CC	CC	CC	CC	CC	CC	CC	CC	CC	CC	CC	CC	CC	CC	CC	CC	CC	CC	CC	CC	CC	CC	CC	CC	CC	CC	CC	CC	CC
bin10-116	10	119.82	AX-117668874	ATCCTCCTCACTTTCATCATCTTCGTTCTTCTTCA[A/C]GCAGAGGTTTCATCTCAGGAATCACTAAATCTAAT	AA	AA	CC	AA	AA	AA	AA	AA	CC	AA	AA	CC	CC	AA	AA	CC	AA	AA	AA	AA	CC	AA	AA	CC	AA	CC	CC	AA	AA	AA	AA	CC	AA	CC	CC	CC	CC	AA	AA	AA	CC	AA	AA	AA	AA
bin10-117	10	120.05	AX-117486177	AACATGCATGACGTTTGATTCTTTTTTTTTTTTTG[A/T]ATCGATTAGACTTTCTTTAGGCTTATGCAAATCTT	TT	TT	AA	TT	TT	TT	TT	TT	AA	AT	AA	AA	AA	TT	TT	AA	AA	TT	AA	TT	AA	TT	TT	AA	TT	AA	AA	TT	TT	TT	TT	AA	AT	AA	AA	AA	AA	TT	TT	TT	AA	TT	TT	AA	TT
bin10-118	10	122.25	AX-117826585	CCTCCTCCACCAGCCACTCCTGTCTTCGTGGCACC[A/G]CACCCGCTACACTCCAGAGATCCTCCAGCGAGCCC	AG	GG	GG	AG	AG	GG	GG	AG	AG	GG	GG	AG	AG	AG	GG	AG	GG	AG	AG	GG	AG	AG	GG	AG	AG	AG	AG	AG	AG	AG	AG	AG	NN	AG	GG	GG	AG	AG	AG	GG	GG	AG	AG	GG	AG
bin10-119	10	122.98	AX-117812115	GGAACGGTTTGATTAGTGATGTTTAGACTTCAATA[C/T]CATACAAAAGGGGAGGTGATTTGTGTGGTACCTAA	CC	CC	CC	TT	CC	CC	CC	CC	TT	CC	CC	TT	TT	CC	CC	TT	CC	TT	CC	CC	TT	CC	CC	TT	CC	TT	TT	CC	CC	CC	CC	TT	TC	TT	TT	TT	TT	CC	CC	CC	TT	CC	CC	CC	TT
bin10-120	10	124.46	AX-105983390	CACTTCATGTACAATCGCTCTTCCATACAAGCACA[A/G]TAATACTCTTCGTACATTTCACTCTTCCTCACCAA	GG	GG	GG	GG	GG	GG	GG	GG	GG	GG	GG	GG	GG	GG	GG	GG	GG	GG	GG	GG	GG	GG	GG	GG	GG	GG	GG	GG	GG	GG	GG	GG	GG	GG	GG	GG	GG	GG	GG	GG	GG	GG	GG	GG	GG
bin10-121	10	124.93	AX-105997940	AATTAAATGATACAGCTGATGTATATAAAAGAATG[G/T]CATGCCCTTCTAATTTTACATGCATTGAGTCTGAA	TT	TT	TT	TT	TT	TT	TT	TT	TT	TT	TT	TT	TT	TT	TT	TT	TT	TT	TT	TT	TT	TT	TT	TT	TT	TT	TT	TT	TT	TT	TT	TT	TT	TT	TT	TT	TT	TT	TT	TT	TT	TT	TT	TT	TT
bin10-124	10	128.68	AX-117525786	TTATATTGTTTATGTGTGCGTCAGGGAAAGTCCCG[C/G]TTCACTTAATTTTGCTTTAATTGGAGAATACTGTG	CG	CC	CC	CC	CC	GG	GG	CC	CC	CG	CC	CC	GG	CG	CC	CC	CC	CC	CC	GG	CC	CC	GG	CC	CG	CC	CC	CC	CC	CC	CC	CC	CG	CC	GG	GG	GG	CC	CC	CC	GG	CC	CC	GG	CC
bin10-125	10	129.15	AX-117546343	TTCACGCAAGTTTCGAAAAAGGGCTGCACCTCAAA[G/T]GGTGTAATGCAAATAATCTATCTTAATGTAAGTAT	TG	TT	TT	TT	TT	GG	GG	TT	TT	GG	TT	TT	GG	TG	TT	TT	TT	TT	TT	GG	TT	TT	GG	TT	TG	TT	TT	TT	TT	TT	TT	TT	NN	TT	GG	GG	GG	TT	TT	TT	GG	TT	TT	GG	TT
bin10-126	10	129.61	AX-117546352	TATATTTCCCAACACTGGAATAATGTAGCTGAACC[A/G]GATCTATTTTTGCATGAAGATGGTTATTACATAGT	AG	GG	GG	GG	GG	AA	AA	GG	GG	AA	GG	GG	AA	AG	GG	GG	GG	GG	GG	AA	GG	GG	AA	GG	AG	GG	GG	GG	GG	GG	GG	GG	AG	GG	AA	AA	AA	GG	GG	GG	AA	GG	GG	AA	GG
bin10-127	10	130.08	AX-117641192	ATATGGATTGACCGGGAAGGATATCTGGAGGTGTG[A/G]AGGTATGCTCAGCATAAGCCACTACCTCAACCGAC	NN	AG	GG	AG	AG	GG	GG	AG	AG	GG	GG	AG	GG	AG	GG	AG	GG	AG	GG	GG	AG	AG	GG	GG	AG	AG	AG	AG	AG	AG	AG	AG	AG	NN	GG	GG	GG	AG	NN	GG	GG	NN	AG	GG	AG
bin10-128	10	131.05	AX-117602121	CAAAAAACCAAACGGATAACAAAAATACATGCTAA[G/T]GCATAAAGAAAAATTTACTAAGTATTTTAAGCCGA	TT	TT	GG	TT	TT	GG	GG	TT	NN	GG	GG	TT	GG	TT	GG	TT	GG	TT	GG	GG	TT	TT	GG	GG	NN	TT	TT	TT	TT	NN	TT	TT	NN	NN	GG	GG	GG	TT	TT	GG	GG	TT	TT	GG	TT
bin10-129	10	131.28	AX-117602100	CTCTTCCAACCATTTCTAAAAAGGGAACAAGGATT[A/C]ATTTAGAACGGTTTTTCATAACCATTCTATGTGAC	AA	AA	CC	AA	AA	CC	CC	AA	CC	CC	CC	CC	CC	AA	CC	AA	CC	AA	CC	CC	AA	AA	CC	CC	AA	AA	AA	NN	AA	AA	AA	CC	CC	AA	CC	CC	CC	AA	AA	CC	CC	AA	AA	AA	AA
bin10-131	10	133.26	AX-117540464	ATTCATATTACTTGAATATTTTGCTATAATATGTG[C/T]GCCAAAATCTGCGTAAACACATTAGACTGGACATC	CC	TT	CC	CC	CC	CC	CC	CC	TT	CC	CC	CC	TT	TT	CC	TT	CC	TT	TT	CC	TT	CC	CC	CC	CC	TT	TT	TC	TT	TT	TT	TT	TC	CC	CC	CC	TT	TT	TT	TT	CC	CC	CC	CC	TT
bin10-132	10	134.22	AX-117724866	CTCATGAAAATTGATGGAAAGAGGAAGAATTTAAC[A/G]GAGTCAACATCACTGATGATGGAAGCTGTCACACC	AA	AA	GG	AA	AA	GG	GG	AA	AA	GG	GG	GG	AA	GG	AA	AA	GG	GG	AA	GG	GG	AA	GG	GG	AA	AA	AA	AG	GG	AA	AA	AA	AA	GG	GG	GG	AA	GG	AA	GG	GG	AA	AA	GG	AA
bin10-133	10	137.79	AX-117724826	CTGTCGAAGGGTCAAGAACCGATCAACTCTGGCTC[G/T]CCTAAGCTCTGGTGGATGATAATGACAAAGAAAAG	TT	TT	GG	TT	TT	GG	GG	TT	TT	GG	GG	GG	TT	GG	TT	TT	GG	GG	TT	GG	GG	TT	GG	GG	TT	TT	TT	TG	GG	TT	TT	TT	TT	GG	GG	GG	TT	GG	TT	GG	GG	TT	TT	GG	TT
bin10-134	10	138.74	AX-117724793	AATAAAAGAAATAAAGTCTTAATGGTTCTATTATG[A/G]CAAGGCAAATCTTGTTGCAAAATAGCTGTGCCTAA	AA	GG	AA	AA	AA	AA	AA	AA	GG	AA	AA	AA	GG	AA	AA	NN	AA	AA	GG	AA	AA	AA	AA	AA	AA	GG	GG	AA	NN	GG	GG	AA	AG	AA	AA	AA	GG	AA	GG	AG	AA	AA	GG	AA	GG
bin10-135	10	139.21	AX-117724713	AGATTCGAGAGGTTTTAGGGGTATTTGAAAGAAAC[C/T]AAATAGGGATTCGGAAGGGGGGGGGGGCTTGGAGA	TC	TT	TT	TC	TC	TT	TT	TC	TC	TT	TT	TT	TC	TT	TC	TC	TT	TT	TC	TT	TT	TC	TT	TT	TC	TT	TC	TC	TT	TC	TC	TT	TC	TT	TT	TT	TC	TT	TC	TT	TT	TC	TC	TT	TT
bin10-136	10	140.17	AX-117724691	AGGCTGGACCGGGCCGTTTTGACAGCTCTACTCTG[C/G]ATTGCTTTCTTTTCACTGAGTGTATGCAAAACATT	CC	GG	GG	CC	CC	GG	GG	CC	CC	GG	GG	GG	CC	GG	CC	CC	GG	GG	CC	GG	GG	CC	CC	GG	CC	GG	CC	CG	GG	CC	CC	GG	CG	GG	GG	GG	CC	GG	CC	GG	GG	CC	CC	GG	GG
bin10-137	10	140.4	AX-117598861	AACCCATTGCCCGGTTTCAGATAATCCCAAACGAC[A/G]TCGTCTTGGCGTCTCAAATTTGAGCCGTTGATCAA	AA	GG	GG	AA	AA	GG	GG	AA	AA	GG	GG	GG	AA	GG	AA	AA	GG	GG	AA	GG	GG	AA	AA	GG	AA	GG	AA	AG	GG	AA	AA	GG	NN	GG	GG	GG	AA	GG	AA	GG	GG	AA	AA	GG	GG
bin10-138	10	141.58	AX-117598872	ATAATAGAATTTTGATGTTGAGTTCTTTAGTGAAG[A/G]CAACCTTGGATCGACAATAAAGATGTCTTCCATGC	GG	GG	GG	GG	GG	AG	GG	GG	AA	GG	GG	GG	GG	GG	GG	GG	GG	GG	GG	AG	GG	GG	GG	AG	GG	GG	GG	GG	GG	GG	GG	GG	AA	GG	GG	GG	GG	GG	GG	GG	GG	GG	GG	AG	GG
bin10-139	10	142.78	AX-117598907	GGCAGAGACTGGAATGCAGCTAGCATACAACAGAG[C/T]AATAAATGATGGCACAAGCAAACAGAGGAGCAATG	TT	CC	CC	TT	TT	TC	CC	TT	TT	CC	CC	CC	TT	CC	TT	TT	CC	CC	TT	TC	CC	TT	TT	TC	TT	CC	TT	NN	CC	TT	TT	CC	TT	CC	CC	CC	TT	CC	TT	CC	CC	TT	TT	TC	CC
bin10-140	10	143.26	AX-105995925	CTCGGTAATGAGAAATATCAAAAAAGTGCGGTTCC[C/T]AAGGCTAATAAGGTCCGATTAAATGGGATTTTAAT	CC	TT	CC	TT	CC	TC	TT	TT	TT	CC	CC	CC	CC	CC	TT	TT	TT	CC	TT	TC	CC	TT	TT	TC	TT	CC	TT	CC	CC	TT	TT	CC	TT	CC	CC	TT	TT	CC	TT	CC	TT	TT	TT	TC	CC
bin10-142	10	145.7	AX-117749403	AGTAGGCTGTCTATATTACACCCATTGAGGTGCAA[C/T]CTTTCTCTGGATCCCGCATGAATACGAGATGATTT	CC	CC	CC	CC	CC	TC	CC	CC	CC	CC	CC	CC	CC	CC	CC	CC	CC	CC	CC	TC	CC	CC	CC	TC	CC	CC	CC	CC	CC	CC	CC	CC	CC	CC	CC	CC	CC	CC	CC	CC	CC	CC	CC	TC	CC
bin10-143	10	150.22	AX-117749409	CTTTCTAGTTGGTAGCTGAAATGTAACTTCAAAGC[A/G]AGAGGTTCTTGATTGAGGCTCAATTAAGATTTTAT	AA	AA	AA	AA	AA	AG	AA	AA	AA	AA	AA	AA	AA	AA	AA	AA	AA	AA	AA	AG	AA	AA	AA	AG	AA	AA	AA	AA	AA	AA	AA	AA	AA	AA	AA	AA	AA	AA	AA	AA	AA	AA	AA	AG	AA
bin10-144	10	152.11	AX-117749424	TTGAAATGAAAGTGTCAAATTAAGCATTGATACCT[A/C]TTAGATACTTTGTTAGTACGGTGGTATAACCACTT	CC	CC	CC	CC	CC	CC	CC	CC	CC	CC	CC	CC	CC	CC	CC	AC	CC	CC	AC	CC	CC	CC	CC	CC	AC	CC	AC	CC	CC	AC	AC	CC	CC	CC	CC	CC	CC	CC	AC	CC	CC	CC	AC	CC	CC
bin10-145	10	152.33	AX-117749429	TATTATACATAAACTTTGAAAGAGAAGGAGAACCT[C/T]GGAGTAAAGTTGCATCCATGTGACCATGAGGTCAC	CC	TT	TT	TT	TT	TC	TT	TT	TT	TT	CC	CC	CC	TT	TT	CC	TT	TT	CC	TC	TT	TT	TT	TC	CC	CC	CC	TT	TT	CC	CC	CC	TT	CC	TT	TT	TT	TT	CC	TT	TT	TT	CC	TC	CC
bin10-146	10	152.55	AX-117749483	AGAGCCATGAAATCATCGATCCTTCACCTCGTAAT[A/C]TTAGCTGTGTTGATTTTGGAGATCTTATTCCGTTA	CC	CC	CC	CC	CC	AC	CC	CC	CC	CC	CC	CC	CC	CC	CC	AA	CC	CC	AA	AC	CC	CC	CC	AC	AA	CC	AA	CC	CC	AA	AA	CC	CC	CC	CC	CC	CC	CC	AA	CC	CC	CC	AA	AC	CC
bin10-147	10	152.78	AX-117749535	AAATGATTTTTAATATATAATAAGATCGCACTTGT[C/T]CTACACATTTATTCTTGTTGGTGTATTTGCTTTTG	TT	TT	TT	TT	TT	TC	TT	TT	TT	TT	TT	TT	TT	TT	TT	CC	TT	TT	CC	TC	TT	TT	TT	TC	CC	TT	CC	TT	TT	CC	CC	TT	TT	TT	TT	TT	TT	TT	CC	TT	TT	TT	CC	TC	TT
bin10-148	10	153.46	AX-117749540	TCAGCTCACTTTTTTCCAGTGAAGACTACAAATTC[A/G]GTCGAGGATTATGCCAAGTTGTATATCAAAGAAAT	GG	GG	AG	AA	GG	AG	AA	AA	AA	GG	GG	GG	GG	GG	AA	GG	AA	GG	GG	AG	GG	AA	AA	AG	GG	GG	GG	GG	GG	GG	GG	GG	AA	GG	GG	AA	AA	GG	GG	GG	AA	AA	GG	AG	GG
bin10-149	10	153.68	AX-117749554	TAAATCAATACTTTAAAGATAGTTATTATTTGTTG[G/T]CTTTGGATTCGTTTGGTATGAGATAGAAGAAGGTA	GG	TT	TT	TT	TT	TG	TT	TT	TT	TT	GG	GG	GG	TT	TT	GG	TT	TT	GG	TG	TT	TT	TT	TG	GG	GG	GG	TT	TT	GG	GG	GG	TT	GG	TT	TT	TT	TT	GG	TT	TT	TT	GG	TG	GG
bin10-150	10	155.07	AX-117582037	ATGATGATGCACTTCTTGTCTTGCCATTCCTTGAA[A/G]ATTAGTATTTTTATCTCGCTTAGGTTTGAGAATGC	GG	GG	GG	GG	GG	AG	GG	GG	GG	GG	GG	GG	GG	GG	GG	AA	GG	GG	AA	AG	GG	GG	GG	AG	AA	GG	AA	AG	GG	AA	AA	GG	GG	GG	GG	GG	GG	GG	AA	GG	GG	GG	GG	AG	GG
bin10-151	10	155.55	AX-117592240	TGTTGTTTTAATTTATTTTGTAGGCACTGGATATG[A/G]GAAGTGGCATCCTATCACCTAACCACGTAAGAAGA	AG	AG	AG	AA	GG	AA	AA	AA	AA	AG	AG	AG	AG	AG	AA	GG	AA	AG	GG	AA	GG	AA	AA	AA	GG	AG	GG	AG	AG	GG	GG	AG	AA	AG	GG	AA	AA	GG	GG	GG	AA	AA	AA	AA	AG
bin10-152	10	155.8	AX-117592242	TCAAAACTTTATAAAGTAATACACAACTTTTAATG[C/T]GTTGGGCAGAGTATAAATATGGAATGAGAACAGTG	TC	TC	TC	CC	TT	NN	CC	CC	CC	TC	TC	TC	TC	TC	CC	TT	CC	TC	TT	CC	NN	CC	CC	CC	TT	TC	TT	TC	TC	TT	TT	TC	CC	TC	NN	NN	CC	NN	NN	TT	CC	CC	CC	CC	TC
bin10-153	10	157.08	AX-117561279	ACGGGCGTACGGCCAAGTCTCGACTGGGTATCTAG[C/T]TAAGAGTCGTTTGAAAAGACCTGGAGTCATCGGGC	CC	CC	TC	TT	CC	CC	TT	TT	TT	CC	CC	CC	CC	CC	TT	TT	TT	CC	TT	CC	CC	TT	TT	CC	TT	CC	TT	CC	CC	TT	TT	CC	TT	CC	CC	TT	CC	CC	TT	CC	TT	TT	TT	CC	CC
bin10-154	10	157.57	AX-117561514	ACTCCGTAATAAGTTCTAAAATCCGGAATAAGTCC[A/G]TATCGCTTAATCTGTTAAGTAGTAATAACTGGATA	AA	AA	AA	AA	AA	AG	AA	AA	AA	AA	AA	AA	AA	AA	AA	AA	AA	AA	AA	AG	AA	AA	AA	AG	AA	AA	AA	AA	AA	AA	AA	AA	AA	AA	AA	AA	AA	AA	AA	AA	AA	AA	AA	AG	AA
bin10-155	10	160.74	AX-117681289	AATTGTTTTGTGAAAATGGTTGAAGGGGGGATGAA[G/T]ATAAAATTTTACGATTTGCAGTATTTCTATTAGTA	TT	GG	TG	TT	GG	GG	TT	TT	TT	GG	GG	GG	GG	GG	TT	GG	TT	GG	TT	GG	GG	TT	TT	GG	TT	GG	GG	GG	GG	TT	TT	TT	TT	GG	GG	TG	GG	GG	TT	GG	TT	TT	GG	GG	GG
bin10-156	10	160.98	AX-117681284	TTCATACTCTAAATTTATCACATAATCAAATGAAT[G/T]CATCCATTCCAAGGACGTTTTCCAACTTGAAGCAA	TT	GG	NN	TT	GG	TG	TT	TT	TT	GG	GG	TG	TG	GG	TT	TG	TT	GG	TT	TG	GG	TT	TT	TG	TT	TG	GG	GG	GG	TT	TT	TT	TT	TG	GG	TT	GG	GG	TT	GG	TT	TT	GG	TG	TG
bin11-2	11	1.8	AX-117607869	AACTAGTGCTTTACAAGAAGCCCGGGCCTTCAAAA[A/T]TTTTACCTTCTACAACAGCTTGACCAACTCGAAAC	AA	AA	TT	AA	AA	AA	AA	AA	AA	AA	AA	AA	TT	AA	TT	AA	TT	AA	AA	AA	AA	TT	AA	TT	TT	AA	TT	AA	AA	AA	AA	AA	AA	AA	AA	AA	TT	AA	AA	AA	TT	AA	AA	AA	AA
bin11-7	11	2.24	AX-117588571	AAGAGAATGGGAAATACTTATCCATATAGCCAATG[A/G]CATTTCTGATTCTATTGATTCTGGTGGCACAAGTG	GG	GG	GG	GG	GG	GG	GG	GG	GG	GG	GG	GG	GG	GG	GG	GG	GG	GG	GG	GG	GG	GG	GG	GG	GG	GG	GG	GG	GG	GG	GG	GG	GG	GG	GG	GG	GG	AA	GG	GG	GG	GG	GG	GG	GG
bin11-6	11	2.91	AX-117588565	GTCCACACGATCTGCATGAATTCGGGCGACTGACT[C/T]CGAATTTCCTATAGTTTTGTGGGCCCATTAGAAAA	CC	CC	CC	CC	CC	CC	CC	CC	CC	CC	CC	CC	CC	CC	CC	CC	CC	CC	CC	CC	CC	CC	CC	CC	CC	CC	CC	CC	CC	CC	CC	CC	CC	CC	CC	CC	CC	TT	CC	CC	CC	CC	CC	CC	CC
bin11-1	11	5.35	AX-117510750	TGGTGGTGAGGATATGGCAGTAGAGGAAGGGGACA[A/G]CTTTCCCACCATGGAGAAAATACTACCAAGAAACC	GG	GG	AG	GG	GG	GG	GG	GG	GG	GG	GG	GG	AG	GG	AG	GG	AG	GG	GG	GG	GG	AG	GG	AG	AG	GG	AG	GG	GG	GG	GG	GG	GG	GG	GG	GG	AG	GG	GG	GG	AG	GG	GG	GG	GG
bin11-10	11	7.94	AX-117704356	ATTTCACTAGCCATGTAGAAGTCGTTTAGGACTCG[A/G]GATGAGGTACAATCTGGTCTAGTAAGCCGAGTTGT	AG	AG	AA	AA	AG	AG	AA	AG	AG	AG	GG	AG	AA	AG	AA	AG	AG	AG	AG	AG	GG	AA	AG	AA	AG	AG	AA	AG	AG	AG	AG	AG	AA	AG	AG	AG	AG	AG	AG	GG	AA	AG	AG	AG	AG
bin11-8	11	9.29	AX-117680057	TGTTGAGTGTGTTGAGTGTGTTGAGTGCTGAGTGC[A/G]AGTGATGAGTGACAGAGTGGCACTGCTGTTAAATT	AA	AA	AA	AA	AA	AG	AA	AA	AA	AA	AG	AA	AA	AA	AA	AA	AA	AA	AA	AG	AG	AA	AA	AA	AA	AA	AA	AA	AA	AA	AA	AA	AA	AA	AA	AA	AA	AA	AA	AG	AA	AA	AA	AA	AG
bin11-9	11	9.51	AX-117589066	TATTTGTGTAGTAACAAAACTAACTAACGGAAACA[A/G]TCATAGCAGCTAGAAAACTATGCGAATGTTTTAGA	GG	GG	GG	GG	GG	AA	GG	GG	GG	GG	AA	GG	GG	GG	GG	GG	GG	GG	GG	AA	AA	GG	GG	GG	GG	GG	GG	GG	GG	GG	GG	GG	GG	GG	GG	GG	GG	GG	GG	AA	GG	GG	GG	GG	AA
bin11-11	11	17.65	AX-117646832	CCTTAGCAGTATGGTAACGCCACTCTTATGGGATC[A/G]AGAAATTTTCCTTGGCATTATGATAATACCACTCT	AA	AA	GG	AA	AA	AA	GG	AA	AA	AA	AA	AA	GG	AA	GG	AA	AA	GG	AA	AA	AA	GG	GG	GG	AA	GG	GG	GG	GG	AA	AA	AA	GG	AA	AA	AA	AA	AA	AA	AA	GG	AA	AA	GG	AA
bin11-12	11	18.31	AX-117656354	TGTTACCTACACGAGCAGTGCATATTGTTGCTTAT[C/T]AGGCATTTCTTAGAAAGGAAGTCCATCTTTTTCCA	TT	TT	TT	TT	TT	CC	TT	CC	CC	CC	CC	CC	TT	TT	TT	CC	CC	TT	TT	CC	CC	TT	TT	TT	TT	TT	TT	TT	TT	CC	CC	TT	TT	TT	TT	TC	CC	TT	CC	CC	TT	CC	TT	TT	CC
bin11-13	11	18.75	AX-117656363	AATCATGATAAATACTCTATCTAATCACTGCCAAA[C/G]TCTTTTGTTTGGACACCAACTATTGCACCAAGTAA	CC	CC	CC	CC	CC	GG	CC	GG	GG	GG	GG	CC	CC	CC	CC	GG	GG	CC	CC	GG	GG	CC	CC	CC	CC	CC	CC	CC	CC	GG	GG	CC	CC	CC	CC	CG	GG	CC	GG	GG	CC	GG	CC	CC	GG
bin11-14	11	18.97	AX-117656357	ACAAGAAGTTCAGAAAACCTCGACCAAGGAAGAAC[A/G]TGAGGTTAGCCTTCACATTATTTTTGAAATATTGC	GG	GG	GG	GG	GG	AA	GG	AA	AA	AA	AA	GG	GG	GG	GG	AA	AA	GG	GG	AA	AA	GG	GG	GG	GG	GG	GG	GG	GG	AA	AA	GG	GG	GG	GG	AG	AA	GG	AA	AA	GG	AA	GG	GG	AA
bin11-16	11	21.02	AX-117656376	TAGCCAAACGTCTCTCCTTGCTTTACACTGATTTC[A/G]TGGCTATTGCTTGTCTCACATTGATTCATCCAATT	GG	GG	GG	GG	GG	AA	GG	AA	AA	AA	AA	GG	GG	AA	GG	AA	AA	GG	GG	AA	AA	GG	GG	GG	GG	GG	GG	GG	GG	AA	AA	GG	GG	GG	GG	GG	AA	GG	AA	AA	GG	AA	GG	GG	AA
bin11-15	11	21.24	AX-117656383	TCCTTAACCATTACCTGAGGGTGCTCGGACCTTAC[A/G]TCTACCTTCGAGAAATTCTTGGCACCTTGCAACTA	GG	GG	GG	GG	GG	AA	GG	AA	AA	AA	AA	GG	GG	AA	GG	AA	AA	GG	GG	AA	AA	GG	GG	GG	GG	GG	GG	GG	GG	AA	AA	GG	GG	GG	GG	GG	AA	GG	AA	AA	GG	AA	GG	GG	AA
bin11-18	11	27.46	AX-117594547	AGGCCCAAAACCAGTCCAAACCTGGTCCGCTACCA[A/G]TTTAGTCAACGACGTCATTCCAGAGCTGATAAATC	AA	GG	GG	GG	GG	AA	GG	AA	AA	AA	GG	GG	GG	GG	GG	AA	GG	GG	GG	AA	AA	AA	GG	GG	GG	GG	GG	GG	GG	AA	AA	GG	GG	GG	GG	GG	GG	GG	AA	AA	GG	AA	GG	GG	AA
bin11-20	11	28.61	AX-117735364	GAGTTGGGATTTGGAACGAGGGTGTCAAGATAGTT[A/C]TGTGGTGTGTTTTTAGTGAGGATTGGAGCCGGCGC	CC	CC	AA	AA	AA	CC	AA	CC	CC	CC	AA	CC	AA	AA	AA	CC	AA	AA	AC	CC	CC	CC	AA	AA	CC	AA	AA	AA	AA	CC	CC	CC	AC	CC	AA	AA	AA	AA	CC	CC	AA	CC	CC	AA	CC
bin11-19	11	28.83	AX-117735405	ACTGAACTTTCTCCGCTCCTTAATTTGTTCAAAAG[A/C]TGATAGCCAAATTGATTTTTACTTGTTCAAGTATG	CC	CC	CC	CC	CC	CC	CC	AA	AA	CC	CC	CC	CC	CC	CC	AA	CC	CC	CC	CC	AA	AA	CC	CC	CC	CC	CC	CC	CC	AA	AA	CC	CC	CC	CC	CC	CC	CC	AA	AA	CC	CC	CC	CC	CC
bin11-22	11	29.06	AX-117735363	TTTTGCTCTTTTCACCTTTTAATGTTTTTATTTTA[G/T]CTTAGAGAACCTTAGCTAATTTTGTTTTTTGCTCA	TT	TT	GG	GG	GG	TT	GG	TT	TT	TT	GG	TT	NN	GG	GG	TT	GG	GG	TG	TT	TT	TT	GG	GG	TT	GG	NN	TG	NN	TT	TT	TT	TG	TT	GG	GG	GG	GG	TT	TT	GG	TT	TT	GG	TT
bin11-23	11	29.29	AX-117735340	GAATTGCTTTTAGGCTATAAAATAATATTCCAATT[A/T]TAAGGCTACCGGGTGTTATATATTTGGGTCGATGG	AA	AA	TT	TT	TT	AA	TT	AA	AA	AA	TT	AA	TT	TT	TT	AA	TT	TT	AT	AA	AA	AA	NN	TT	AA	TT	AA	TT	TT	AA	AA	AA	AT	AA	TT	TT	TT	TT	AA	AA	AA	AA	AA	TT	AA
bin11-24	11	29.52	AX-117735324	TCGTGATGTCCGGATTAACTTGTGCGCACCTCTAT[A/G]TTATGCTGGGTACCTACTATCTTTTAGCAGCACCG	GG	AA	AA	AA	AA	GG	AA	GG	GG	GG	AA	AA	AA	AA	AA	GG	AA	AA	AA	GG	GG	GG	AA	AA	AA	AA	GG	AA	AA	GG	GG	AA	AA	AA	AA	AA	AA	AA	GG	GG	GG	GG	AA	AA	GG
bin11-25	11	29.74	AX-117735321	GACTGAGCATTGAATATTGCATACTATGGAGAACC[C/T]AAGTATCGTGGATTTGGGGGTTGAGATGCTCCCCT	TT	TT	TT	CC	TT	TT	CC	TT	TT	TT	TT	TT	CC	TT	CC	TT	TT	CC	TC	TT	TT	TT	CC	CC	TT	CC	TT	CC	CC	TT	TT	TT	TT	TT	TT	TT	CC	TT	TT	TT	TT	TT	TT	CC	TT
bin11-26	11	31.15	AX-117735314	TTATCAAAAGTTATTGTGTACACGTACGCGTGACA[C/T]AATTCCGCATTTTTTACGTGATTAAAGACCATTCT	CC	CC	CC	NN	CC	CC	TT	CC	CC	CC	CC	CC	NN	CC	TC	CC	CC	TT	TC	CC	CC	CC	TT	TT	CC	TT	CC	NN	TT	CC	CC	CC	CC	CC	CC	CC	NN	CC	CC	CC	CC	CC	CC	TT	CC
bin11-27	11	32.08	AX-117735291	GCACATGTATGTCTAGTGGCATAGTGGGCGTAGCG[A/G]CATAGTAAATACGGAGACTTATGTGAGCTGCATCT	AA	GG	AA	GG	AA	AA	GG	AA	AA	AA	AA	GG	GG	AA	GG	AA	AA	GG	GG	AA	AA	AA	GG	GG	GG	GG	AA	GG	GG	AA	AA	GG	GG	GG	AA	AA	GG	AA	AA	AA	AA	NN	GG	AA	AA
bin11-28	11	32.31	AX-117567220	GGTGGCACCCAACACCGTTGCTAGGCAAGCCAGCA[C/T]TGAACAATCTAGTGGTTTCCCATGTTTAATAATTT	TT	TT	TT	CC	TT	TT	CC	TT	TT	TT	TT	TT	CC	TT	CC	TT	TT	CC	TC	TT	TT	TT	CC	CC	TT	CC	TT	CC	CC	TT	TT	TT	TT	TT	TT	TT	CC	TT	TT	TT	TT	TT	TT	TT	TT
bin11-29	11	32.54	AX-117567160	GTTCAAATTAAAAGGTTCGTCCTTCGGTTTGGACT[C/T]GAACTTGAACTCGAAGTGCTTTTGTAATATTAATT	TT	CC	CC	CC	TT	TT	CC	TT	TT	TT	TT	CC	CC	TT	CC	TT	TT	CC	CC	TT	TT	TT	CC	CC	CC	CC	TT	CC	CC	TT	TT	CC	CC	CC	TT	TT	CC	TT	TT	TT	TT	TT	CC	TT	TT
bin11-30	11	33.98	AX-117665955	TAGCCAATTACATATTAAAATAACTATTCACACCA[C/T]CATTCTATTGTTTCAACCCAACATAAAATCCATAA	CC	TT	CC	CC	TT	CC	CC	TT	TT	CC	TT	TT	CC	TT	CC	TT	TT	CC	TC	CC	TT	TT	CC	CC	TT	CC	TT	CC	CC	TT	TT	TT	TT	TT	TT	TT	CC	TT	TT	TT	TT	CC	TC	CC	CC
bin11-31	11	34.67	AX-117665947	TTCTTCTCACGTTCCAATTCAGGTACACGCTTGAA[A/T]CTGGTTTTGATGTAACTTTGAAGTGAAGATGAAAT	AT	TT	AT	AT	TT	AT	AT	TT	TT	AT	TT	TT	AT	TT	AT	TT	TT	AT	AT	AT	TT	TT	AT	AT	TT	AT	TT	AT	AT	TT	TT	TT	TT	TT	TT	TT	AT	TT	TT	TT	TT	AT	AT	AT	AT
bin11-32	11	35.14	AX-117664194	CTACAGTAAAACCAATGTAATGCAGAAAAACAAAG[C/T]TAGATTCTAAACAAAATCAATTGATACTATGCTTA	TT	CC	CC	CC	TT	TT	CC	CC	CC	TT	TT	CC	CC	TT	CC	TT	TT	CC	CC	TT	TT	CC	CC	CC	CC	CC	TT	CC	CC	CC	CC	NN	CC	CC	TT	TT	CC	TT	CC	TT	TT	TT	CC	TT	TT
bin11-33	11	35.84	AX-117799432	GCTACTTGTCCTATTGATATGACAGGCCAAAATGG[C/T]ACAATGGGATATATGGCTCCTGAGGTTTTAGCTTG	TT	CC	CC	NN	TT	TT	CC	CC	CC	TT	TT	CC	CC	TT	CC	TT	TT	CC	CC	TT	TT	CC	CC	CC	CC	CC	TT	CC	CC	CC	CC	CC	CC	CC	TT	TT	CC	TT	CC	TT	TT	TT	CC	TT	TT
bin11-34	11	36.07	AX-117611620	TTTGAGGTCTGAGTAAAAGTCCAAGGAATTAAGCC[A/G]GAATCGTGTCAGTGGTCAACTTTGATAGTTAAGAA	AA	AA	AA	NN	GG	AA	AA	GG	GG	AA	GG	AA	AA	GG	AA	GG	GG	AA	AA	AA	GG	GG	AA	AA	AA	AA	GG	AA	AA	GG	GG	AA	AA	AA	GG	GG	AA	GG	GG	GG	GG	AA	AA	GG	AA
bin11-35	11	37.25	AX-117611647	TTCAGGCACTAGAGGCCAATAACACCTGGACCATT[A/G]TTCCTTTACCTCCTGGTAAGAAGGCAATTTCTTCC	AA	AA	AA	AG	GG	AA	AA	AA	AA	AA	GG	AA	AA	GG	AA	GG	GG	AA	AA	AA	GG	AA	AA	AA	AA	AA	GG	AA	AA	AA	AA	AA	AA	AA	GG	GG	AA	GG	AA	GG	GG	AA	AA	AA	AA
bin11-36	11	38.9	AX-117611657	TTTTGGGTTTGTTTGCAGAATTGGATGTAGCAGTT[C/T]AAGTCCCTGTTCCTCTCTACTGTGATAGCAAATCA	CC	CC	CC	TC	TT	CC	CC	CC	CC	CC	TT	CC	CC	TT	CC	TT	TT	CC	CC	CC	TT	CC	CC	CC	CC	CC	TT	CC	CC	CC	CC	CC	CC	CC	TT	TT	CC	TT	CC	TT	TT	CC	CC	CC	CC
bin11-38	11	39.62	AX-117611663	CCAGCACCAAACATCAGGACCTAATGAGGAGACCA[A/G]CTTGTTAATTCCACCCATTATTTAAAACTCACCAA	AA	AA	AA	AG	GG	AA	AA	AA	AA	AA	GG	AA	AA	GG	AA	GG	GG	AA	AA	AA	GG	AA	AA	AA	AA	AA	GG	AA	AA	AA	AA	AA	AA	AA	GG	GG	AA	GG	AA	GG	GG	AA	AA	AA	AA
bin11-39	11	40.54	AX-117667693	AATGAGAAAAGTGTTGTCCGTTGAAATATAGAGGC[C/T]GTACTTGAGAGGTTCCTTCTTGAAACAATGCACCA	CC	CC	CC	TC	TT	CC	CC	CC	CC	CC	TT	CC	CC	TT	CC	TT	TT	CC	CC	CC	TT	CC	CC	CC	CC	CC	TT	CC	CC	CC	CC	CC	CC	CC	TT	TT	CC	TT	CC	TT	TT	CC	CC	CC	CC
bin11-40	11	40.78	AX-117565825	AAAAAAATTCAAATAAGCCTACTACCAACCAAATG[C/T]GAGAGTACGTACAGACACTACCGGTATGAATAATC	TT	TT	TT	TC	CC	TT	TT	TT	NN	TT	CC	CC	TT	CC	TT	TC	CC	TT	TC	TT	CC	TT	TT	TT	CC	TT	CC	TT	TT	TT	TT	CC	CC	CC	CC	CC	NN	CC	TT	CC	CC	TT	TC	TT	TT
bin11-41	11	41.73	AX-117565901	ATATCATATAGGGAATTGCGCATCTTCTTTCTCCT[A/G]TACTAGGACTGCACTCACCGCAACCTCCGATACCG	AA	GG	AA	AG	GG	AA	AA	GG	GG	AA	GG	GG	AA	GG	AA	GG	GG	AA	AG	AA	GG	GG	AA	AA	GG	AA	GG	AA	AA	GG	GG	GG	GG	GG	GG	GG	AG	GG	GG	GG	GG	AA	AG	GG	AA
bin11-42	11	42.45	AX-117489044	AAGGAAAATGGTTCAAGAGACAGGAAAGAACAACG[A/G]CAATAGAATGCATTTCTAGGAAGTTGTTGAAGTCA	AG	GG	AG	AG	GG	AG	AG	GG	GG	AG	GG	GG	AG	GG	AG	GG	GG	AG	AG	AG	GG	GG	AG	AG	GG	AG	GG	AG	AG	GG	GG	GG	GG	GG	GG	GG	AG	GG	GG	GG	GG	AG	AG	GG	AG
bin11-44	11	42.68	AX-117596097	TGACTTGTTGCAGGCGCTGCCTCCGGGCCATTGTA[A/C]CTTTTGACCACTTGGTCCTCAATCTTGCTGTGCTA	AA	AA	AA	AC	CC	AA	AA	AA	AA	AA	CC	CC	AA	CC	AA	CC	CC	AA	AC	AA	CC	AA	AA	AA	CC	AA	CC	AA	AA	AA	AA	CC	CC	CC	CC	CC	AC	CC	AA	CC	CC	AA	AC	AA	AA
bin11-45	11	42.91	AX-117610752	CAAGCACACCCATAATCTGAAAAATACATTGTCCT[A/G]GGTCAACCCTCTAATAAAGAAATGGGACTTTTGCA	AA	GG	AA	AG	GG	AA	AA	GG	GG	AA	GG	GG	AA	GG	GG	GG	GG	GG	AG	AA	GG	GG	AA	GG	GG	GG	GG	GG	GG	GG	GG	GG	GG	GG	GG	GG	AG	GG	GG	GG	GG	AA	AG	GG	AA
bin11-46	11	43.15	AX-117667545	GACAATGAGTTCAATAAGCTTTTTACTATTAATCT[C/T]ATTGTACTTTTAGAATTTTGTCGGAACAAAATATT	TT	CC	TT	NN	TT	TT	TT	CC	TC	TT	TT	TT	TT	TT	CC	CC	TT	CC	TT	TT	CC	NN	TT	CC	TT	CC	CC	CC	CC	CC	CC	TT	TT	TC	TT	TT	TT	TT	CC	TT	CC	TT	TT	CC	TT
bin11-47	11	43.39	AX-117782994	AAGTTTGTACTTGATAAATGTGTTTTTCATTAAAC[C/T]TATAAACTTGTAATATTTTGTAAACTATGAATGAA	TT	TT	TC	TC	TT	TC	TC	TT	TC	TC	TT	TT	TC	TT	TT	TT	TT	TT	TT	TC	TT	TT	TC	TT	TT	TT	TT	TT	TT	TT	TT	TT	TT	TT	TT	TT	TC	TT	TT	TT	TT	TT	TC	TT	TC
bin11-49	11	43.63	AX-117765246	TAGCCGCACCCAACTGGATATCATAGTGCAGATCA[C/T]GCCCGATATCGGTAACATATCAGTAATTAATGAGA	CC	CC	TT	TC	TT	TT	TT	CC	TC	TT	TT	CC	TT	TT	CC	CC	TT	CC	TC	TT	CC	CC	TT	CC	CC	CC	CC	CC	CC	CC	CC	CC	CC	CC	TT	TT	TC	TT	CC	TT	CC	CC	TC	CC	TT
bin11-48	11	44.1	AX-117783076	GACTAGTATTTGTGGTATCCTTGAACTGAGTAGGA[A/G]TGTTATTGGGGGCTTCGTGATGAACTGCTTGGCAT	GG	AA	AA	AG	AA	AA	AA	AA	AG	AA	AA	AA	AA	AA	GG	GG	AA	GG	AA	AA	GG	GG	AA	GG	AA	GG	GG	GG	GG	GG	GG	AA	AA	AA	AA	AA	AA	AA	GG	AA	GG	GG	AA	GG	AA
bin11-50	11	44.56	AX-117783051	ACATGTTGTACTTGTTAGATAATTCTTATACTTGG[A/C]TTTCCCTTATTTGTGCTACATAATTTAGTTATTGC	AA	CC	CC	AC	CC	CC	CC	CC	CC	CC	CC	CC	CC	CC	CC	AA	CC	CC	CC	CC	AA	CC	CC	CC	CC	CC	AA	CC	CC	CC	CC	CC	CC	CC	CC	CC	CC	CC	CC	CC	AA	AA	CC	CC	CC
bin11-52	11	45.05	AX-117667660	CTTATCTAGAAAACCCTGGGATTCCTCGCCCTCAG[A/C]ACCACTGAATGACGAAGGTTGGAGTCTAACAAACC	CC	CC	CC	AC	CC	CC	CC	CC	CC	CC	CC	CC	CC	CC	CC	AC	CC	CC	CC	CC	AC	CC	CC	CC	CC	CC	AC	CC	CC	CC	CC	CC	CC	CC	CC	CC	CC	CC	CC	CC	AC	CC	CC	CC	CC
bin11-53	11	45.3	AX-117667533	GTTGAAATCTTTAAAATGCATCACCCATTGATCTT[C/T]AGGGAGAACAACAGGATTTATGAGTGAAGAAGCAG	CC	CC	CC	NN	CC	CC	CC	CC	CC	CC	CC	CC	CC	CC	CC	TC	CC	CC	CC	CC	TC	CC	CC	CC	CC	CC	TC	CC	CC	CC	CC	CC	CC	CC	CC	CC	CC	CC	CC	CC	TC	CC	CC	CC	CC
bin11-54	11	46.05	AX-117596189	TTTTCTCCAAATTATTCACTGAAATTTATCAGGGA[C/T]ATGAGCTTCGTTCAATATCTTCATCAGAGCCCGGC	CC	CC	TC	TT	CC	CC	TC	CC	CC	CC	CC	CC	TC	CC	CC	TT	CC	CC	CC	CC	TT	CC	CC	CC	CC	CC	TT	NN	CC	CC	CC	CC	CC	CC	CC	CC	CC	CC	CC	CC	TT	CC	CC	CC	CC
bin11-55	11	46.3	AX-117714566	AGTCTGAATCAGATAAAAATTTATATTCCAAAGCA[A/T]AATGAAGAATATGTTTTGTAGCCAGAGATAACGCC	AT	TT	TT	AT	AT	TT	TT	TT	TT	TT	AT	TT	TT	AT	TT	AT	AT	TT	TT	TT	AT	TT	TT	TT	TT	TT	AT	TT	TT	TT	TT	TT	TT	TT	AT	AT	TT	AT	TT	AT	AT	AT	TT	TT	TT
bin11-56	11	47.06	AX-117591069	TTTGCTATGTGTATTATGTGTAGGGACAACGTATA[C/T]ATGAGGTGACGAGTATATATACATTGTCATTTGGT	TC	TT	TT	TC	TT	TT	TT	TT	TT	TT	TT	TT	TT	TT	TT	TC	TT	TT	TT	TT	TC	TT	TT	TT	TT	TT	TC	TT	TT	TT	TT	TT	TT	TT	TT	TT	TT	TT	TT	TT	TC	TC	TT	TT	TT
bin11-64	11	48.26	AX-117702482	CAACAGAGTATTGTTAAAATAATCTGCCAGAATGT[A/C]AAACTCCGTTTTCCTCATTGTCTCTCATCTTCAGT	CC	AA	AA	AA	AA	AA	AA	AA	AA	AA	AA	AA	AA	AA	AA	CC	AA	AA	AA	AA	CC	AA	AA	AA	AA	AA	CC	AA	AA	AA	AA	AA	AA	AA	AA	AA	AA	AA	AA	AA	CC	CC	AA	AA	AA
bin11-58	11	48.96	AX-117736167	TCAAAGCTTATCGTATTTTTGATAACGAATTCTCC[A/G]TCACTTCATTGGTTTGGATTCACCACAGGGTCTTT	GG	AA	AA	AA	AA	AA	AA	AA	AA	AA	AA	AA	AA	AA	AA	GG	AA	AA	AA	AA	GG	AA	AA	AA	AA	AA	GG	AA	AA	AA	AA	AA	AA	AA	AA	AA	AA	AA	AA	AA	GG	GG	AA	AA	AA
bin11-60	11	49.44	AX-117765223	CGTCAAATCAACTCCGTTGCACCAAATTTTTTAGA[C/T]AAATCATAATTGCTTAAATGAATCTATACCAAGTT	TC	CC	CC	TC	CC	CC	CC	CC	CC	CC	CC	CC	CC	CC	CC	TC	CC	CC	CC	CC	TT	CC	CC	CC	CC	CC	TC	CC	CC	CC	CC	CC	CC	CC	CC	CC	CC	CC	CC	CC	TT	TT	CC	CC	CC
bin11-72	11	56.19	AX-117752030	CCATATTCACGTCCCACGTCGAGAACATCAGGTCT[A/G]TCTTCACCACCAGTAATCATACACACAAGTGACTG	AG	AG	AG	AA	AA	AA	AA	AA	AG	AA	AA	AG	AG	AA	AG	AA	AA	AA	AG	AA	AA	AA	AG	AG	AA	AG	AA	AA	AA	AG	AA	AA	AA	AA	AA	AG	AG	AA	AA	AA	AA	AG	AA	AG	AA
bin11-71	11	56.66	AX-117752038	GGGTAACATTAAATATGACGTTTTTCTTGCATTGT[A/G]ATAACTCGACTTACCTTCCAAAGAGAGCTTTAGCG	AG	AG	AG	AA	AA	AA	AA	AA	AG	AA	AA	AG	AG	AA	AG	AA	AA	AA	AG	AA	AA	AA	AG	AG	AA	AG	AA	AA	AA	AG	AA	AA	AA	AA	AA	AG	AG	AA	AA	AA	AA	AG	AA	AG	AA
bin11-70	11	58.15	AX-117752019	GTGATGTAAAAAAGAGATGTTATCTGTCAAGTGAA[A/G]GACAAATTATAAAGTAAATTAAATTTCTGTTACAT	AA	AA	AA	AG	AG	AG	AG	AG	GG	AG	AG	AA	GG	AG	AA	AG	AG	AG	GG	AG	AG	AG	AA	AA	AG	AA	AG	AG	AG	AA	AG	AG	AG	AG	AG	AA	AA	AG	AG	AG	AG	AA	AG	GG	AG
[truncated: 1,641 more rows]
[truncated: 500 more columns]
