# Supplementary material for: Identification of QTLs Associated With Agronomic Traits in Tobacco via a Biparental Population and an Eight-Way MAGIC Population
Source: Front Plant Sci. 2022 Jun 6;13:878267. doi: 10.3389/fpls.2022.878267 (PMC9207565; doi:10.3389/fpls.2022.878267)
Supplement: Supplementary Table 4 — The list of candidate genes for the three major QTLs is qPH13-3, qPH17-1, and qLW20-1. [file Table_4.XLSX]

## Sheet: candidate gene
Supplementary Table 4 The list of candidate genes for the three major QTLs qPH13-3 qPH17-1 and qLW20-1
qPH13-3 (Nt17:169996603bp..170996603bp)
geneID	Location (bp)	Description	# nonsynonymous SNP between 8 parents
Nitab4.5_0007482g0060.1	Nt17:170003246..170008810	RNA recognition motif domain, Nucleotide-binding, alpha-beta plait	0
Nitab4.5_0007482g0010.1	Nt17:170012369..170014267	Zinc finger, MYND-type	0
Nitab4.5_0007482g0020.1	Nt17:170016548..170017097	Alpha crystallin/Hsp20 domain, HSP20-like chaperone	0
Nitab4.5_0007482g0050.1	Nt17:170023055..170044309	Armadillo, IQ motif, EF-hand binding site, Calponin homology domain, P-loop containing nucleoside triphosphate hydrolase, Armadillo-like helical, Armadillo-type fold	0
Nitab4.5_0007482g0030.1	Nt17:170091061..170095850	Derlin	0
Nitab4.5_0007482g0070.1	Nt17:170096639..170104288	Domain of unknown function DUF1084	1
Nitab4.5_0002347g0010.1	Nt17:170132910..170136820	Vacuolar protein sorting-associated, VPS28, C-terminal, Vacuolar protein sorting-associated, VPS28, Vacuolar protein sorting-associated, VPS28, N-terminal	0
Nitab4.5_0002347g0020.1	Nt17:170139579..170143686	ATP-grasp fold, subdomain 2, Phosphoribosylglycinamide synthetase, C-domain, Rudiment single hybrid motif, Phosphoribosylglycinamide synthetase, conserved site, Phosphoribosylglycinamide synthetase, ATP-grasp (A) domain, Pre-ATP-grasp domain, ATP-grasp fold, subdomain 1, Phosphoribosylglycinamide synthetase, Phosphoribosylglycinamide synthetase, N-terminal, ATP-grasp fold	0
Nitab4.5_0002347g0060.1	Nt17:170146726..170147089	Nucleic acid-binding, OB-fold, Ribosomal protein S12/S23, Ribosomal protein S12, bacteria	0
Nitab4.5_0002347g0050.1	Nt17:170189698..170193395	START domain, Homeobox domain, Homeodomain-like, START-like domain	0
Nitab4.5_0002347g0030.1	Nt17:170213275..170215311	COBRA, plant, Cellulose-binding family II/chitobiase, carbohydrate-binding domain	0
Nitab4.5_0002347g0040.1	Nt17:170216803..170219604	CRIB domain	0
Nitab4.5_0002347g0090.1	Nt17:170244974..170248585	Pectinesterase, catalytic, Pectin lyase fold/virulence factor, Pectinesterase, active site, Pectin lyase fold	0
Nitab4.5_0002347g0070.1	Nt17:170249925..170256916	Peptidase C48, SUMO/Sentrin/Ubl1	0
Nitab4.5_0002347g0080.1	Nt17:170289587..170294566	Pectinesterase, active site, Pectinesterase inhibitor domain, Pectin lyase fold/virulence factor, Pectinesterase, catalytic, Pectin lyase fold	1
Nitab4.5_0002347g0100.1	Nt17:170390270..170392420	Pectinesterase inhibitor domain, Pectinesterase, active site, Pectinesterase, catalytic, Pectin lyase fold, Pectin lyase fold/virulence factor	1
Nitab4.5_0002347g0120.1	Nt17:170393188..170393669	Nuclear transport factor 2, eukaryote, Nuclear transport factor 2	0
Nitab4.5_0002347g0110.1	Nt17:170402789..170403361	Magnesium transporter protein 1, Oligosaccharyl transferase complex, subunit OST3/OST6	0
Nitab4.5_0002347g0130.1	Nt17:170411281..170411977	Unknown	0
Nitab4.5_0002347g0140.1	Nt17:170412063..170413820	Pentatricopeptide repeat, Tetratricopeptide-like helical	0
Nitab4.5_0002347g0180.1	Nt17:170422577..170424736	Unknown	1
Nitab4.5_0002347g0170.1	Nt17:170435341..170436254	Unknown	0
Nitab4.5_0002347g0150.1	Nt17:170444430..170445995	Xyloglucan endo-transglycosylase, C-terminal, Concanavalin A-like lectin/glucanase, subgroup, Beta-glucanase, Glycoside hydrolase, family 16, active site, Concanavalin A-like lectin/glucanases superfamily, Xyloglucan endotransglucosylase/hydrolase, Glycoside hydrolase, family 16	1
Nitab4.5_0002347g0160.1	Nt17:170455471..170459969	PDZ-binding protein, CRIPT	0
Nitab4.5_0002347g0200.1	Nt17:170470057..170475562	DnaJ domain, DnaJ domain, conserved site	0
Nitab4.5_0002347g0190.1	Nt17:170490088..170496814	Oxoglutarate/iron-dependent dioxygenase, Non-haem dioxygenase N-terminal domain, Isopenicillin N synthase-like	1
qPH17-1 (Nt17:147923432bp..150216340bp)
geneID	Location (bp)	Description	FPKM of BH	FPKM of XHJ	# nonsynonymous SNP between BH and XHJ
Nitab4.5_0001439g0090.1	Nt17:147936642..147937124	Unknown	0	0	0
Nitab4.5_0001439g0100.1	Nt17:147935271..147937186	Unknown	11.54±9.63	13.89±9.70	0
Nitab4.5_0001439g0110.1	Nt17:147939697..147940626	Photosynthetic reaction centre, L/M, Photosystem II protein D1	0.02±0.04	0	0
Nitab4.5_0001439g0120.1	Nt17:147941815..147942423	Maturase MatK, N-terminal domain	0.05±0.08	0.04±0.08	0
Nitab4.5_0001439g0130.1	Nt17:147977615..147985050	Unknown	0	0	0
Nitab4.5_0001439g0140.1	Nt17:147988454..147993142	Unknown	0	0	0
Nitab4.5_0001439g0150.1	Nt17:148077758..148080107	Tetratricopeptide-like helical, Armadillo-like helical, Armadillo-type fold	0.45±0.19	1.22±0.85	0
Nitab4.5_0001439g0170.1	Nt17:148081237..148105005	Tetratricopeptide repeat, Tetratricopeptide-like helical, Tetratricopeptide repeat-containing domain	8.79±1.34	7.97±0.44	0
Nitab4.5_0001439g0160.1	Nt17:148166520..148168123	Unknown	45.16±14.10	21.09±2.03	0
Nitab4.5_0000651g0010.1	Nt17:148501767..148503616	Zinc finger protein 706	22.59±4.45	18.83±10.03	0
Nitab4.5_0000651g0030.1	Nt17:148505482..148515409	Serine/threonine- / dual specificity protein kinase, catalytic domain, Protein kinase-like domain, Protein kinase domain, Serine/threonine-protein kinase, active site, Protein kinase, ATP binding site	11.74±0.35	14.24±1.67	0
Nitab4.5_0000651g0020.1	Nt17:148578090..148582044	NPH3 domain, BTB/POZ-like, BTB/POZ fold, BTB/POZ	70.87±7.19	42.67±1.27	1
Nitab4.5_0000651g0050.1	Nt17:148593170..148593827	Unknown	4.67±3.58	3.03±0.75	0
Nitab4.5_0000651g0060.1	Nt17:148593836..148595867	Unknown	5.36±1.82	4.80±0.90	0
Nitab4.5_0000651g0040.1	Nt17:148679740..148681213	Peroxidases heam-ligand binding site, Haem peroxidase, plant/fungal/bacterial, Plant peroxidase, Haem peroxidase	47.90±10.05	46.54±10.52	0
Nitab4.5_0000651g0070.1	Nt17:148684487..148685575	Transcriptional coactivator Hfi1/Transcriptional adapter 1	2.68±0.35	1.58±0.52	0
Nitab4.5_0000651g0080.1	Nt17:148735721..148736917	Transcription factor GRAS	3.86±0.50	2.83±0.59	0
Nitab4.5_0000651g0090.1	Nt17:148745239..148745978	Unknown	0	0	0
Nitab4.5_0000651g0130.1	Nt17:148791228..148791434	Unknown	0	0	0
Nitab4.5_0000651g0140.1	Nt17:148790735..148791132	Unknown	0	0	0
Nitab4.5_0000651g0100.1	Nt17:148867858..148871636	Acetamidase/Formamidase	29.02±7.62	21.48±10.14	0
Nitab4.5_0000651g0110.1	Nt17:148809937..148810890	Lateral organ boundaries, LOB	3.87±2.74	4.63±1.44	0
Nitab4.5_0000651g0120.1	Nt17:148871288..148876682	Protein of unknown function DUF2419	10.60±1.40	10.90±4.83	0
Nitab4.5_0000651g0150.1	Nt17:149078937..149081413	NPH3 domain, BTB/POZ fold, BTB/POZ, BTB/POZ-like	6.32±0.78	10.17±2.15	0
Nitab4.5_0000651g0160.1	Nt17:149048434..149048814	Ribonuclease H-like domain, Ribonuclease H domain	0	0	0
Nitab4.5_0000651g0170.1	Nt17:149070322..149071650	GNAT domain, Acyl-CoA N-acyltransferase	2.05±1.28	3.64±1.55	0
Nitab4.5_0000651g0180.1	Nt17:149171547..149176127	Formin, FH2 domain, Formin-like family, viridiplantae	4.51±2.30	5.99±1.37	0
Nitab4.5_0000651g0220.1	Nt17:149146891..149147896	Unknown	0	0	0
Nitab4.5_0000651g0240.1	Nt17:149149707..149150777	Unknown	0	0	0
Nitab4.5_0000651g0230.1	Nt17:149150784..149152362	Unknown	0	0	0
Nitab4.5_0000651g0190.1	Nt17:149153789..149154175	Unknown	0	0	0
Nitab4.5_0000651g0210.1	Nt17:149172584..149177589	Unknown	0	0.30±0.29	0
Nitab4.5_0000651g0200.1	Nt17:149180051..149181896	Zinc finger, TAZ-type, BTB/POZ fold, BTB/POZ-like, BTB/POZ	0.19±0.18	0.18±0.13	0
Nitab4.5_0000651g0280.1	Nt17:149198462..149199265	Pectinesterase inhibitor domain	0	0	1
Nitab4.5_0000651g0290.1	Nt17:149200928..149205350	P-type ATPase, cytoplasmic domain N, P-type ATPase, transmembrane domain, Cation-transporting P-type ATPase, HAD-like domain, Cation-transporting P-type ATPase, N-terminal, P-type ATPase, A domain, Calcium-transporting P-type ATPase, N-terminal autoinhibitory domain, Cation-transporting P-type ATPase, C-terminal, P-type ATPase, phosphorylation site, Calcium-transporting P-type ATPase, subfamily I…	1.98±0.47	2.33±0.94	0
Nitab4.5_0000651g0260.1	Nt17:149287368..149291804	Eukaryotic porin/Tom40, Porin domain	14.61±4.82	16.45±1.71	0
Nitab4.5_0000651g0270.1	Nt17:149294145..149294585	Ribosomal protein L26/L24P, eukaryotic/archaeal, Ribosomal protein L2 domain 2, Translation protein SH3-like domain, Ribosomal protein L24/L26, conserved site, KOW	72.16±8.78	77.43±7.17	0
Nitab4.5_0000651g0250.1	Nt17:149300090..149303537	BTB/POZ fold, BTB/POZ, NPH3 domain, BTB/POZ-like	5.20±0.72	5.60±0.40	0
Nitab4.5_0000142g0010.1	Nt17:149370787..149373346	Unknown	0	0	0
Nitab4.5_0000142g0020.1	Nt17:149462417..149466311	Adenylylsulphate kinase, P-loop containing nucleoside triphosphate hydrolase	19.37±1.17	15.44±2.63	0
Nitab4.5_0000142g0050.1	Nt17:149468755..149469333	Late embryogenesis abundant protein, LEA-14	0	0.04±0.06	0
Nitab4.5_0000142g0070.1	Nt17:149470173..149472215	Unknown	2.08±0.47	3.16±1.12	0
Nitab4.5_0000142g0040.1	Nt17:149479522..149485002	Zinc finger, RING/FYVE/PHD-type, Cyclophilin-type peptidyl-prolyl cis-trans isomerase, conserved site, Cyclophilin-like peptidyl-prolyl cis-trans isomerase domain, U box domain, Peptidyl-prolyl cis-trans isomerase like 2	4.74±0.59	4.44±0.23	0
Nitab4.5_0000142g0030.1	Nt17:149497003..149498370	Transcription factor GRAS	7.59±1.03	8.21±0.99	0
Nitab4.5_0000142g0060.1	Nt17:149501460..149506546	Glycoside hydrolase, family 43, Glycosyl hydrolase, five-bladed beta-propellor domain	9.73±1.98	12.03±1.60	0
Nitab4.5_0000142g0080.1	Nt17:149513980..149516439	Unknown	1.99±0.35	3.02±2.44	0
Nitab4.5_0000142g0160.1	Nt17:149591129..149594042	Unknown	0	0	0
Nitab4.5_0000142g0090.1	Nt17:149607056..149610736	P-loop containing nucleoside triphosphate hydrolase, Small GTPase superfamily, ARF type, Small GTPase superfamily, ARF/SAR type, Small GTPase superfamily, Rab type, Small GTP-binding protein domain, Small GTPase superfamily, SAR1-type	11.39±7.88	11.92±8.86	0
Nitab4.5_0000142g0130.1	Nt17:149613568..149614798	Unknown	0	0	0
Nitab4.5_0000142g0140.1	Nt17:149615700..149615951	Unknown	0	0	0
Nitab4.5_0000142g0100.1	Nt17:149617279..149622278	Pentatricopeptide repeat, Tetratricopeptide-like helical	12.92±1.25	9.45±2.93	0
Nitab4.5_0000142g0110.1	Nt17:149623422..149625247	Ribosomal protein L7/L12, C-terminal, Ribosomal protein L7/L12, C-terminal/adaptor protein ClpS-like, Putative ribosomal protein L7/L12, plants	4.29±0.59	3.55±0.42	0
Nitab4.5_0000142g0120.1	Nt17:149628209..149633943	Homeodomain-like, SANT/Myb domain, Myb domain, Linker histone H1/H5, domain H15, Winged helix-turn-helix DNA-binding domain	18.59±3.49	13.04±0.86	0
Nitab4.5_0000142g0150.1	Nt17:149645330..149648309	Unknown	0	0	0
Nitab4.5_0000142g0170.1	Nt17:149671840..149679326	NADH dehydrogenase ubiquinone Fe-S protein 4, mitochondrial	38.87±4.78	34.61±6.91	0
Nitab4.5_0000142g0190.1	Nt17:149680382..149695773	Amino-acid N-acetyltransferase (ArgA), Aspartate/glutamate/uridylate kinase, GNAT domain, Acyl-CoA N-acyltransferase	8.40±1.43	8.81±2.84	1
Nitab4.5_0000142g0200.1	Nt17:149735522..149736020	Unknown	0	0	0
Nitab4.5_0000142g0180.1	Nt17:149736448..149736711	Unknown	0	0	0
Nitab4.5_0000142g0210.1	Nt17:149736028..149736420	ransposase, MuDR, plant	0	0	0
Nitab4.5_0000142g0230.1	Nt17:149752778..149755710	Unknown	0	0	0
Nitab4.5_0000142g0220.1	Nt17:149775533..149776419	AP2/ERF domain	0	0.08±0.13	1
Nitab4.5_0000142g0260.1	Nt17:149974954..149978347	Protein of unknown function DUF4228, plant	7.44±1.88	4.29±1.10	0
Nitab4.5_0000142g0240.1	Nt17:149995956..150000005	Hly-III-related	8.80±2.05	7.79±3.59	0
Nitab4.5_0000142g0250.1	Nt17:150014881..150016252	Galactosyl transferase	17.25±9.03	5.15±2.27	1
Nitab4.5_0000142g0270.1	Nt17:150017991..150030876	Galactosyl transferase	1.74±0.48	2.31±0.72	0
Nitab4.5_0000142g0280.1	Nt17:150034976..150036021	Unknown	1.89±0.84	1.53±0.10	0
Nitab4.5_0000142g0290.1	Nt17:150061683..150062495	Unknown	0.44±0.06	0.15±0.16	0
Nitab4.5_0000142g0300.1	Nt17:150088392..150088868	Unknown	0	0	0
qLW20-1 (Nt23:497702bp..1497702bp)
geneID	Location (bp)	Description	FPKM of BH	FPKM of XHJ	# nonsynonymous SNP between BH and XHJ
Nitab4.5_0000798g0070.1	Nt23:800440..808112	ATPase, AAA-type, core, AAA+ ATPase domain, P-loop containing nucleoside triphosphate hydrolase, Peptidase M41	8.41±0.63	9.69±2.48	1
Nitab4.5_0000798g0060.1	Nt23:809892..822225	Sad1/UNC-like, C-terminal, Galactose-binding domain-like	6.10±1.72	5.77±0.89	0
Nitab4.5_0000798g0050.1	Nt23:824956..826281	F-box domain, F-box associated interaction domain	4.23±0.98	4.34±0.47	1
Nitab4.5_0000798g0100.1	Nt23:899315..904615	F-box domain	5.40±1.05	4.69±1.08	0
Nitab4.5_0000798g0080.1	Nt23:907885..912379	Unknown	40.64±5.88	30.48±6.70	0
Nitab4.5_0000798g0110.1	Nt23:913487..916085	RNA polymerase II transcriptional coactivator KELP, DEK, C-terminal, ssDNA-binding transcriptional regulator, Homeodomain-like, Transcriptional coactivator p15 (PC4)	8.67±1.19	8.88±0.22	0
Nitab4.5_0000798g0090.1	Nt23:917558..919162	Thioredoxin-like fold, Glutaredoxin	72.13±1.65	65.81±7.65	0
Nitab4.5_0000798g0120.1	Nt23:944018..947353	Development/cell death domain	127.34±17.63	137.96±43.05	0
Nitab4.5_0000798g0140.1	Nt23:1026214..1029948	DNA-binding pseudobarrel domain, AUX/IAA protein, B3 DNA binding domain, Aux/IAA-ARF-dimerisation, Auxin response factor	33.98±4.95	27.37±8.17	2
Nitab4.5_0000798g0130.1	Nt23:1075147..1081469	Cellulose synthase	23.72±6.33	23.08±9.11	0
Nitab4.5_0000798g0160.1	Nt23:1082090..1082887	Nucleotide-binding, alpha-beta plait, RNA recognition motif domain	0.24±0.13	0.14±0.23	1
Nitab4.5_0000798g0150.1	Nt23:1083680..1087148	Zinc finger, RING/FYVE/PHD-type, Zinc finger, RING-type	3.83±1.72	3.62±2.38	0
Nitab4.5_0006302g0010.1	Nt23:1228287..1231435	Ribosomal protein S6, Ribosomal protein S6, plastid/chloroplast, Translation elongation factor EF1B/ribosomal protein S6	40.92±2.90	48.84±10.87	0
