# Supplementary material for: Identification of QTLs Associated With Agronomic Traits in Tobacco via a Biparental Population and an Eight-Way MAGIC Population
Source: Front Plant Sci. 2022 Jun 6;13:878267. doi: 10.3389/fpls.2022.878267 (PMC9207565; doi:10.3389/fpls.2022.878267)
Supplement: Supplementary Table 5 — The list of tobacco accessions used for validation and utilization of the major QTL qLW20-1. [file Table_5.XLSX]

## Sheet: Sheet2
Supplementary Table 5 The list of tobacco accessions used for validation and utilization of the major QTL qLW20-1
Name of accessions	Genotype of SNP marker bin20-185 at qLW20-1site	Type
NC82	AA	Flue-cured tobacco
V2	AA	Flue-cured tobacco
XHJ1025	AA	Flue-cured tobacco
G28	AA	Flue-cured tobacco
DBJ599	GG	Flue-cured tobacco
ZY90	AA	Flue-cured tobacco
ZY15	GG	Flue-cured tobacco
9201	AA	Flue-cured tobacco
NC567	AA	Flue-cured tobacco
K346	AA	Flue-cured tobacco
BH205	AA	Flue-cured tobacco
Coker176	AA	Flue-cured tobacco
YY85	AA	Flue-cured tobacco
CB1	GG	Flue-cured tobacco
ZY98	AA	Flue-cured tobacco
NC89	AA	Flue-cured tobacco
K326	AA	Flue-cured tobacco
ZY100	AA	Flue-cured tobacco
Va116	AA	Flue-cured tobacco
YY87	AA	Flue-cured tobacco
NCTG55	AA	Flue-cured tobacco
RG13	AA	Flue-cured tobacco
CV88	AA	Flue-cured tobacco
CV87	AA	Flue-cured tobacco
FC8	AA	Flue-cured tobacco
ZY14	GG	Flue-cured tobacco
RG8	AA	Flue-cured tobacco
RG89	AA	Flue-cured tobacco
ZY102	AA	Flue-cured tobacco
LJ911	AA	Flue-cured tobacco
TT9	GG	Flue-cured tobacco
TT11	AA	Flue-cured tobacco
HHDJY	AA	Flue-cured tobacco
G80	AA	Flue-cured tobacco
RG11	AA	Flue-cured tobacco
RG17	AA	Flue-cured tobacco
YY97	AA	Flue-cured tobacco
09-53	AA	Flue-cured tobacco
Ge3	GG	Flue-cured tobacco
JYH	AA	Flue-cured tobacco
TT8	AA	Flue-cured tobacco
ZY86	AA	Flue-cured tobacco
ZY103	AA	Flue-cured tobacco
K88	AA	Flue-cured tobacco
CV91	AA	Flue-cured tobacco
G140	GG	Flue-cured tobacco
Beinhart1000-1	GG	Cigar tobacco
TI245	AA	Flue-cured tobacco
TieBZ	GG	Oriental tobacco
MWX	GG	Flue-cured tobacco
HicksBroadLeaf	AA	Flue-cured tobacco
NC95	AA	Flue-cured tobacco
Coker319	AA	Flue-cured tobacco
Coker139	GG	Flue-cured tobacco
By4	GG	Flue-cured tobacco
3002	GG	Flue-cured tobacco
7514	GG	Flue-cured tobacco
C151	GG	Flue-cured tobacco
7411	GG	Flue-cured tobacco
B22	GG	Flue-cured tobacco
Basma	GG	Oriental tobacco
CV58	GG	Flue-cured tobacco
K149	AA	Flue-cured tobacco
YD1H	GG	Flue-cured tobacco
Samsun	GG	Oriental tobacco
GH54	GG	Flue-cured tobacco
JX6007	GG	Flue-cured tobacco
PYH	AA	Flue-cured tobacco
PY1H	GG	Flue-cured tobacco
YY5	AA	Flue-cured tobacco
CF90NF	AA	Flue-cured tobacco
CBH	AA	Flue-cured tobacco
TLF1060	GG	Flue-cured tobacco
LSXLY	AA	Flue-cured tobacco
GX5H	GG	Flue-cured tobacco
Special401	GG	Flue-cured tobacco
QY95	AA	Flue-cured tobacco
QY96	AA	Flue-cured tobacco
LJ851	AA	Flue-cured tobacco
LJ935	AA	Flue-cured tobacco
YUY3H	AA	Flue-cured tobacco
Special400	GG	Flue-cured tobacco
Cash	GG	Flue-cured tobacco
QZDY	GG	Flue-cured tobacco
BlackShankResistant	AA	Flue-cured tobacco
HarrisonSpecial	GG	Flue-cured tobacco
LY1H	GG	Flue-cured tobacco
KutsagaE1	AA	Flue-cured tobacco
VirginiaGold	GG	Flue-cured tobacco
NC-22-NF	AA	Flue-cured tobacco
TL106	GG	Flue-cured tobacco
78-3012	GG	Flue-cured tobacco
BSZ	AA	Flue-cured tobacco
I-35	GG	Flue-cured tobacco
TLF1061	GG	Flue-cured tobacco
LS	AA	Flue-cured tobacco
HYY	GG	Flue-cured tobacco
YYY	GG	Flue-cured tobacco
DQJ	GG	Flue-cured tobacco
XJS	AA	Flue-cured tobacco
LYJ2017	AA	Flue-cured tobacco
DSB2101	GG	Flue-cured tobacco
FQHJB	GG	Flue-cured tobacco
JT49	GG	Flue-cured tobacco
PeloDeOroP-1-6	GG	Flue-cured tobacco
JLY	GG	Flue-cured tobacco
Ky151	GG	Flue-cured tobacco
G41	GG	Flue-cured tobacco
Virginia182	GG	Flue-cured tobacco
P3	AA	Flue-cured tobacco
QN7H	GG	Flue-cured tobacco
T.I.706	AA	Flue-cured tobacco
YND1H	GG	Flue-cured tobacco
XLY	AA	Flue-cured tobacco
DBJ2522	GG	Flue-cured tobacco
CL4H	GG	Flue-cured tobacco
BJHM	GG	Flue-cured tobacco
WM2H	GG	Flue-cured tobacco
RedHort	AA	Flue-cured tobacco
H68E-1	GG	Flue-cured tobacco
Vesta30	GG	Flue-cured tobacco
ZB1H	AA	Flue-cured tobacco
KY2487	GG	Flue-cured tobacco
LY9H	GG	Flue-cured tobacco
AQMWX	GG	Flue-cured tobacco
CMH	AA	Flue-cured tobacco
MJLY	GG	Flue-cured tobacco
Oxford4	AA	Flue-cured tobacco
DMH	GG	Flue-cured tobacco
GDJY	AA	Flue-cured tobacco
WATGY	GG	Flue-cured tobacco
Hicks55	AA	Flue-cured tobacco
8813	AA	Flue-cured tobacco
DLT	GG	Flue-cured tobacco
AX4H	GG	Flue-cured tobacco
TLZ	AA	Flue-cured tobacco
WGZ	GG	Flue-cured tobacco
PBLY	GG	Flue-cured tobacco
LDH	GG	Flue-cured tobacco
ETWM10	AA	Flue-cured tobacco
NC71	GG	Flue-cured tobacco
CriolloC-1-1	GG	Flue-cured tobacco
XHJ0138	AA	Flue-cured tobacco
Y-2	GG	Flue-cured tobacco
TI1500	GG	Flue-cured tobacco
TLF1011	GG	Flue-cured tobacco
8022	GG	Flue-cured tobacco
CBY	GG	Flue-cured tobacco
HMSB2104	GG	Flue-cured tobacco
77089-12	GG	Flue-cured tobacco
Coker187Hicks	GG	Flue-cured tobacco
JY5H	GG	Flue-cured tobacco
MGLYJ	AA	Flue-cured tobacco
CT709	GG	Flue-cured tobacco
XHY	GG	Flue-cured tobacco
YYRCY	GG	Flue-cured tobacco
Coker9	AA	Flue-cured tobacco
YYBHY	GG	Flue-cured tobacco
HycoRuce	GG	Flue-cured tobacco
WYY	AA	Flue-cured tobacco
JT66-4	GG	Flue-cured tobacco
WABY	GG	Flue-cured tobacco
G80B	AA	Flue-cured tobacco
WAZPKY	GG	Flue-cured tobacco
FQGJH	AA	Flue-cured tobacco
JT88	GG	Flue-cured tobacco
CL1H	GG	Flue-cured tobacco
BJ1H	GG	Flue-cured tobacco
LY11H	GG	Flue-cured tobacco
WY	GG	Flue-cured tobacco
JB-200	AA	Flue-cured tobacco
DixieBright101	GG	Flue-cured tobacco
MD79-2	GG	Flue-cured tobacco
H80A432	GG	Flue-cured tobacco
TI1112	GG	Flue-cured tobacco
CNH-NO7	AA	Flue-cured tobacco
CU263	AA	Flue-cured tobacco
K358	AA	Flue-cured tobacco
MRS-2	AA	Flue-cured tobacco
NC1108	AA	Flue-cured tobacco
NCTG60	AA	Flue-cured tobacco
NCTG61	AA	Flue-cured tobacco
OX2028	GG	Flue-cured tobacco
OX2101	AA	Flue-cured tobacco
RG3414	GG	Flue-cured tobacco
SPG-172	GG	Flue-cured tobacco
TI1597	GG	Flue-cured tobacco
Va80	AA	Flue-cured tobacco
Va411	GG	Flue-cured tobacco
CL3H	GG	Flue-cured tobacco
DM	GG	Flue-cured tobacco
TI448A	GG	Oriental tobacco
FD3H-III	GG	Flue-cured tobacco
Enshu	AA	Flue-cured tobacco
K730	GG	Flue-cured tobacco
OX2007	AA	Flue-cured tobacco
SPG-168	AA	Flue-cured tobacco
CGLY	GG	Flue-cured tobacco
DSBZB	GG	Flue-cured tobacco
DSB2106	GG	Flue-cured tobacco
YYSB2109	AA	Flue-cured tobacco
KYTYY	GG	Flue-cured tobacco
HPMGY	GG	Flue-cured tobacco
FQZY	GG	Flue-cured tobacco
HPDLY	GG	Flue-cured tobacco
FQDJW	AA	Flue-cured tobacco
FQCTL	GG	Flue-cured tobacco
LSDSY	AA	Flue-cured tobacco
K394	AA	Flue-cured tobacco
XYH	GG	Flue-cured tobacco
Hicks	AA	Flue-cured tobacco
